# Supplementary material for: The Genetic Architecture of Congenital Diarrhea and Enteropathy
Source: N Engl J Med. Author manuscript; Available in PMC 2025 Apr 3. (PMC11968080; doi:10.1056/NEJMoa2405333)
Supplement: supp table 8 [file NIHMS2042924-supplement-supp_table_8.xlsx]

## Sheet: Variant Summary table
Patient Number	Sex	Ancestry-prediction	Gene	chr:position	Ref/Alt	Inheritance	aa mutation (or mRNA)	Variant type	gnomADv2 maf	CADD v1.6	PMID	ACMG classificaiton
				(GRCh38)
1	Male	EUR	SI	3:165021265	C/T	AR a	G1073D	missense	0.0023	25		Likely Pathogenic
				3:165063511	TGTT/-	AR b	Q278Hfs*18	frameshift	1.8e-05	None**		Pathogenic
2	Female	EUR	SI	3:164983015	A/C	AR a	F1745C	missense	0.0018	26		Likely Pathogenic
				3:165046998	A/C	AR b	V577G	missense	0.001	25		Likely Pathogenic
3	Male	EUR	SLC5A1	22:32084961	T/C	AR	L316P	missense	0	25		Likely Pathogenic
4	Male	EUR	SLC9A3	5:488341	G/A	AR a	S217L	missense	1.8e-05	27		Likely Pathogenic
				5:484519	C/T	AR b	NM_004174.4:c.932+1G>A	splice donor	1.8e-05	33**		Pathogenic
5	Female	EUR	SLC9A3	5:483363	-/A	AR a	M352Hfs*54	frameshift	0	None		Pathogenic
				5:482066	AC/ATG	AR b	NM_004174.4:c.1446+1G>CA	splice donor	4.5e-06	None		Pathogenic
6 / 7	Male/	EUR	SLC9A3	5:484634	G/A	AR a	S273L	missense	5.4e-05	28		Likely Pathogenic
	Male			5:483270	C/T	AR b	R382Q	missense	8.6e-05	31**		Pathogenic
8	Female	SAS	SLC9A3	5:482690	T/C	AR	D405G	missense	6.59e-06	25**		Pathogenic
9	Female	EUR	SLC9A3	5:477346	AG/A	AR a	S582Lfs*6	frameshift	0	None**	26358773	Pathogenic
				5:483270	C/T	AR b	R382Q	missense	0	31**		Pathogenic
10	Male	AMR	DGAT1	8:144318093	A/G	AR	NM_012079.6:c.751+2T>C	splice donor	4.4e-05	26**		Pathogenic
11	Female	EUR	DGAT1	8:144317068	C/T	AR	W401X	stop gained	0	40		Pathogenic
12	Male	AMR	DGAT1	8:144318093	A/G	AR	NM_012079.6:c.751+2T>C	splice donor	4.4e-05	26**		Pathogenic
13	Female	EUR	DGAT1	8:144318308	G/A	AR a	S210F	missense	8.9e-06	26		Likely Pathogenic
				8:144318093	A/G	AR b	NM_012079.6:c.751+2T>C	splice donor	4.4e-05	26		Pathogenic
14	Male	UNKNOWN	DGAT1	8:144317355	G/A	AR	R358W	missense	4e-06	30		Likely Pathogenic
15	Male	EUR	TMPRSS15	21:18353037	T/C	AR a	N346S	missense	4.4e-05	21		Likely Pathogenic
				21:18403573	T/C	AR b	Y17C	missense	0	23		Likely Pathogenic
16/ 17	Female/	EUR	SKIV2L	6:31968878	G/C	AR a	R1063P	missense	0	25		Likely Pathogenic
	Female			6:31969603	T/C	AR b	L1210P	missense	1.56e-05	29		Likely Pathogenic
18	Male	AMR	SKIV2L	6:31968877	C/T	AR	R1063X	stop gained	0.00026	38**		Pathogenic
19	Female	AMR	SKIV2L	6:31968877	C/T	AR a	R1063X	stop gained	0.00023	38**		Pathogenic
				6:31967273	C/T	AR b	R827X	stop gained	1.6e-05	38		Pathogenic
20	Male	EUR	EPCAM	2:47377020	-/C	AR	Q167Pfs*21	frameshift	0	None**		Pathogenic
21/ 22	Female/	EUR	EPCAM	2:47377020	-/C	AR	Q167Pfs*21	frameshift	0	None**		Pathogenic
	Male
23	Female	UNKNOWN	EPCAM	2:47377020	-/C	AR	Q167Pfs*21	frameshift	0	None**		Pathogenic
24/25	Female/	EUR	EPCAM	2:47377020	-/C	AR a	Q167Pfs*21	frameshift	0	None**		Pathogenic
	Female			2:47377012	A/G	AR b	NM_002354.3:c.492-2A>G	splice acceptor	0	33**		Pathogenic
26	Male	UNKNOWN	EPCAM	2:47377020	-/C	AR	Q167Pfs*21	frameshift	0	None**		Pathogenic
27 / 28	Male/	EUR	EPCAM	2:47378974	T/-	AR	I193Mfs*17	frameshift	0	None		Pathogenic
	Female
29	Male	EUR	EPCAM	2:47373850	C/G	AR	S76X	stop gained	0	34	24048167	Pathogenic
30 / 31	Male/	AMR	EPCAM	2:47377059	T/-	AR a	F180Lfs*30	frame shift	0	None		Pathogenic
	Male			2:47375300	G/A	AR b	NM_002354.3:c.491+1G>A	splice donor	0.00044	32		Pathogenic
32	Male	SAS	EPCAM	2:47374000	G/A	AR	R126K	missense	0	31		Likely Pathogenic
33	Female	UNKNOWN	EPCAM	2:47373850	C/G	AR	S76X	stop gained	0	34		Pathogenic
34	Male	EUR	EPCAM	2:47378986	C/T	AR	Q197X	stop gained	0	39		Pathogenic
35	Male	UNKNOWN	EPCAM	2:47373464	TGTGTC/-	AR	V28_C29del	inframe deletion	0	None		Likely Pathogenic
36	Male	EUR	MYO5B	18:49839141	T/A	AR a	NM_001080467.3:c.4852+3A>T	splice donor	0	23		Likely Pathogenic
				18:49853502	G/A	AR b	Q1390X	stop gained	0	44		Pathogenic
37	Male	EUR	MYO5B	18:49980553	C/A	AR a	G316V	missense	0	34**		Pathogenic
				18:49936350	C/T	AR b	NM_001080467.3:c.1906-1G>A	splice acceptor	0	34		Pathogenic
38	Female	AFR	MYO5B	18:50040187	A/G	AR	L89S	missense	8.8e-06	28		Likely Pathogenic
39	Female	EUR	MYO5B	18:49853634	G/A	AR a	Q1346X	stop gained	0	47		Pathogenic
				18:49953268	C/G	AR b	A582P	missense	0	24		Likely Pathogenic
40	Female	AMR	MYO5B	18:50001380	C/T	AR a	G163R	missense	0	28		Likely Pathogenic
				18:49984718	C/T	AR b	G316R	missense	0.00035	33		Likely Pathogenic
41	Female	AFR	MYO5B	18:49984718	C/T	AR a	G316R	missense	0.00035	33		Likely Pathogenic
				18:49962348	T/-	AR b	I488Lfs*93	frameshift	0.00013	33		Pathogenic
42	Male	EUR	MYO5B	18:49853588	A/G	AR a	L1361P	misense	0	26		Likely Pathogenic
				18:49980553	C/A	AR b	G316V	missense	0	34		Likely Pathogenic
43	Female	UNKNOWN	MYO5B	18:49954333	T/A	AR a	I550F	missense	0	23	24138727	Likely Pathogenic
				18:49954368	A/G	AR b	F538S	missense	0	32		Likely Pathogenic
44	Male	SAS	SPINT2	19:38289139	C/-	AR	R115Efs*92	frameshift	0	None**		Pathogenic
45	Male	AFR	STXBP2	19:7644652	C/-	AR	K383Rfs*4	frameshift	0	None**		Pathogenic
46	Female	UNKNOWN	TTC37	5:95509688	C/T	AR a	NM_014639.4:c.2921-1G>A	splice acceptor	0	33**		Pathogenic
				5:95512602	C/A	AR b	G932V	missense	0	25		Likely Pathogenic
47	Female	AFR	TTC7A	2:46950389	G/A	AR a	E71K	missense	4.4e-05	30	24417819	Likely Pathogenic
				2:47024294	C/T	AR b	Q526X	stop gained	3e-05	48		Pathogenic
48	Female	EUR	TTC7A	2:47073739	C/T	AR	A798V	missense	0	26		Likely Pathogenic
49	Male	EUR	TTC7A	2:46950490	TATC/-	AR a	Y105X	frameshift	0	None**		Pathogenic
				2:47060976	G/A	AR b	NM_020458.4:c.2355+5G>A	splice donor	0	24		Likely Pathogenic
50	Male	EUR	TTC7A	2:46994512	AAGT/-	AR a	NM_020458.4:c.1001+3_1001+6delAAGT	splice donor	7.9e-05	34**		Pathogenic
				2:46974973	G/A	AR b	G173D	missense	8.8e-06	32		Likely Pathogenic
51	Female	AFR	WNT2B	1:112517161	G/A	AR a	G241D	missense	0	28	33526876	Likely Pathogenic
				1:112516155	T/-	AR b	F141Lfs*10	frameshift	0	20		Pathogenic
52 / 53	Female/	EUR	NEUROG3	10:69572634	T/C	AR	Q137R	missense	0	25		Likely Pathogenic
	Male
54	Male	AMR	NEUROG3	10:69572634	T/C	AR	Q137R	missense	0	25		Likely Pathogenic
55	Female	UNKNOWN	NEUROG3	10:69572634	T/C	AR	Q137R	missense	0	25		Likely Pathogenic
56	Female	SAS	PCSK1	5:96400170	G/A	AR	R405X	stop gained	1.8e-05	37		Pathogenic
57	Male	EUR	PERCC1	16:1432983	C/G	AR	Y130X	stop gained	8e-05	36		Pathogenic
58	Female	EUR	ADAM17	2:9536750	-/T	AR	N103Kfs*20	frameshift	0	None		Pathogenic
59	Male	EUR	CARMIL2	16:67648973	C/A	AR	N530K	missense	0	21**		Likely Pathogenic
60	Female	EUR	CD55	1:207331243	G/C	AR	C267S	missense	0	24**		Pathogenic
61	Male	UNKNOWN	CD55	1:207326769	C/T	AR	S199L	missense	0	17**		Pathogenic
62	Female	EUR	IL10RA	11:117993410	G/A	AR	NM_001558.4:c.537G>A, T179T	splice donor	0	25**		Pathogenic
63 / 64	Female/	EUR	MALT1	18:58700492	G/T	AR	D184Y	missense	0	30		Likely Pathogenic
	Male
65	Male	UNKNOWN	RIPK1	6:3113289	T/C	AR	C656R	missense	0	24		Likely Pathogenic
66	Male	EUR	XIAP	X:123888710	G/A	XL	W323X	stop gained	0	37		Pathogenic
67	Male	EAS	XIAP	X:123888628	TAAAG/-	XL	K299Lfs*9	frameshift	0	None**		Pathogenic
68	Male	AMR	XIAP	X:123892131_123900772del	exon 5-6 deleted	XL	NM_001167.4:c.(1056+1_1057-1)_(1300+1_1301-1)del	deletion	0	None		Pathogenic
69	Male	EUR	XIAP	X:123888628	TAAAG/-	XL	K299Lfs*9	frameshift	0	None**		Pathogenic
70	Male	SAS	PLVAP	19:17365393	G/A	AR	R358X	stop gained	3.3e-05	35**	26207260	Pathogenic
Table S8. Summary of CODE Variants. Patient with 2 numbers on same line seprated by (/) are siblings. Gene in Red indicates further analysis was required. AR, autosomal recessive. X, X-linked.*Variant previously described as pathogenic or likely pathogenic in ClinVar and/or previously published (PMID). chr:position, Chromosome and position based on GRCh38.
