# Supplementary material for: The Genetic Architecture of Congenital Diarrhea and Enteropathy
Source: N Engl J Med. Author manuscript; Available in PMC 2025 Apr 3. (PMC11968080; doi:10.1056/NEJMoa2405333)
Supplement: supp table 10 [file NIHMS2042924-supplement-supp_table_10.xlsx]

## Sheet: SAINT
PreyGene	Bait	Spec	SpecSum	BFDR	ctrlCounts	AvgSpec	NumReplicates	Prey	AvgP	MaxP	TopoAvgP	TopoMaxP	SaintScore	logOddsScore	FoldChange	boosted_by	UniqueSpec	UniqueSpecSum	UniqueAvgSpec	PreySequenceLength	UniProtID
SAV_STRAV	FlagBirA-GRWD1_H307R	546|582|391|440	1959	0.94	684|320|411|755|815|554|576|173|491|535|437|480|293|283|647|711|974|1078|287|298	489.75	4	SAV_STRAV	0	0	0	0	0	#NAME?	0.54		6|6|5|5	22	5.5	159	SAV_STRAV
FUBP3	FlagBirA-GRWD1_H307R	6|5|9|7	27	0.91	11|9|9|7|10|4|6|9|9|12|8|4|6|18|5|4|4|5|0|14	6.75	4	NP_003925.1	0	0	0	0	0	-47.26	0.49	NP_056126.1|	4|2|7|6	19	4.75	572	FUBP3_HUMAN
DHX9	FlagBirA-GRWD1_H307R	93|99|100|93	385	0.94	167|121|110|128|110|133|128|92|136|141|149|129|109|116|116|96|132|146|146|87	96.25	4	NP_001348.2	0	0	0	0	0	-415.85	0.63	NP_056126.1|NP_000928.1|NP_003642.3|NP_001243194.1|NP_003591.2|NP_387448.2|	22|22|21|23	88	22	1270	DHX9_HUMAN
SMPD4	FlagBirA-GRWD1_H307R	3|7|0|2	12	0.5	0|0|0|0|0|0|0|0|0|0|0|0|0|0|3|2|2|0|0|0	3	4	NP_060421.2	0.14	0.55	0.13	0.52	0.14	-9.83	1.71		2|3|0|2	7	1.75	866	NSMA3_HUMAN
ISOC1	FlagBirA-GRWD1_H307R	4|0|3|5	12	0.6	5|0|0|0|0|0|0|2|0|0|0|0|0|0|0|0|0|0|0|0	3	4	NP_057132.2	0.04	0.09	0.03	0.08	0.04	-9.58	1.71	NP_000364.1|	2|0|2|2	6	1.5	298	ISOC1_HUMAN
POLR1A	FlagBirA-GRWD1_H307R	4|4|2|0	10	0.74	2|0|0|0|0|0|0|0|0|0|0|0|6|5|0|0|0|0|0|0	2.5	4	NP_056240.2	0	0	0	0	0	-15.37	0.77	NP_036526.2|NP_110442.1|NP_001172110.1|NP_008986.2|NP_387448.2|	4|3|2|0	9	2.25	1720	RPA1_HUMAN
MKI67	FlagBirA-GRWD1_H307R	129|114|103|110	456	0.94	123|101|88|104|95|69|84|85|114|120|112|118|125|132|83|78|115|109|343|143	114	4	NP_002408.3	0	0	0	0	0	-526.98	0.61	NP_056126.1|NP_002699.1|	2|43|40|43	128	32	3256	KI67_HUMAN
PC	FlagBirA-GRWD1_H307R	1045|1052|1064|1000	4161	0.94	1160|1544|1535|1394|1363|144|142|266|1730|1776|1667|1718|841|815|1528|1519|1668|1652|784|285	1040.25	4	NP_071504.2	0	0	0	0	0	#NAME?	0.6	NP_005909.2|NP_113584.3|NP_005989.3|	45|46|47|46	184	46	1178	PYC_HUMAN
POLA1	FlagBirA-GRWD1_H307R	3|9|0|4	16	0.92	3|2|4|3|3|7|4|12|3|0|2|0|25|24|2|2|0|0|10|11	4	4	NP_058633.2	0	0	0	0	0	-81.23	0.22		3|6|0|3	12	3	1462	A6NMQ1_HUMAN
CANX	FlagBirA-GRWD1_H307R	9|7|10|13	39	0.94	30|12|15|20|14|19|21|10|25|20|25|21|9|11|13|14|20|15|17|23	9.75	4	NP_001737.1	0	0	0	0	0	-91.76	0.38	NP_055050.1|NP_006421.2|NP_113584.3|NP_005989.3|NP_001186089.1|	4|3|4|4	15	3.75	592	CALX_HUMAN
SSB	FlagBirA-GRWD1_H307R	3|7|4|6	20	0.94	40|23|25|13|8|59|45|53|29|29|32|30|37|45|30|39|28|19|19|30	5	4	NP_003133.1	0	0	0	0	0	-212.89	0.1	NP_002731.4|NP_003363.1|NP_113584.3|	2|3|3|4	12	3	408	LA_HUMAN
SART1	FlagBirA-GRWD1_H307R	13|13|7|9	42	0.94	13|3|2|5|5|17|13|21|9|10|14|11|43|39|9|9|8|9|15|17	10.5	4	NP_005137.1	0	0	0	0	0	-109.42	0.35	NP_056126.1|NP_002956.1|	6|6|4|6	22	5.5	800	SNUT1_HUMAN
NUMBL	FlagBirA-GRWD1_H307R	3|4|8|6	21	0.84	0|4|0|4|3|0|0|4|6|3|4|2|0|0|2|2|0|0|0|14	5.25	4	NP_004747.1	0	0	0	0	0	-23.57	0.75	NP_055908.1|NP_057510.4|NP_008917.3|	2|3|6|4	15	3.75	609	A0A0C4DGH3_HUMAN
ABCE1	FlagBirA-GRWD1_H307R	10|14|14|11	49	0.94	21|19|18|10|9|10|14|18|24|28|26|26|11|13|14|12|4|6|33|9	12.25	4	NP_002931.2	0	0	0	0	0	-94.86	0.43	NP_036526.2|NP_055871.1|NP_001165908.1|NP_005708.1|NP_001182147.1|	4|7|6|6	23	5.75	599	ABCE1_HUMAN
G6PD	FlagBirA-GRWD1_H307R	4|0|0|0	4	0.83	3|0|0|0|0|0|4|6|0|0|2|3|5|3|3|3|0|3|0|5	1	4	NP_001035810.1	0	0	0	0	0	-23.66	0.2	NP_060705.2|NP_006421.2|	2|0|0|0	2	0.5	515	G6PD_HUMAN
CCDC174	FlagBirA-GRWD1_H307R	4|8|6|4	22	0.87	0|0|0|0|0|4|4|8|0|0|0|0|11|7|0|0|0|0|0|6	5.5	4	NP_057558.3	0	0	0	0	0	-26.31	0.69		3|4|4|3	14	3.5	467	A0A0B4J1R8_HUMAN
LARS1	FlagBirA-GRWD1_H307R	66|63|56|59	244	0.94	60|53|50|53|50|62|64|66|67|69|74|67|68|70|40|53|29|31|54|40	61	4	NP_064502.9	0	0	0	0	0	-170.69	0.87	NP_001474.1|	22|23|20|17	82	20.5	1176	A0A6I8PL42_HUMAN
GPHN	FlagBirA-GRWD1_H307R	12|13|15|13	53	0.91	3|7|4|4|4|9|12|16|9|9|12|8|17|12|6|5|5|4|14|3	13.25	4	NP_065857.1	0	0	0	0	0	-37.7	0.9	NP_001035847.1|	6|7|7|6	26	6.5	769	GEPH_HUMAN
PPP4R1	FlagBirA-GRWD1_H307R	12|10|12|10	44	0	0|0|0|0|0|0|0|0|0|0|0|0|0|0|0|0|0|0|0|0	11	4	NP_001035847.1	1	1	1	1	1	14.24	110	NP_000928.1|	7|4|6|4	21	5.25	950	PP4R1_HUMAN
DCAF7	FlagBirA-GRWD1_H307R	14|18|14|14	60	0.77	4|4|4|4|5|3|5|6|8|6|8|7|3|6|0|2|0|3|12|8	15	4	NP_005819.3	0	0	0	0	0	-13.91	1.67	NP_057510.4|NP_036205.1|NP_003591.2|NP_006421.2|NP_006422.1|NP_005989.3|NP_387448.2|	3|3|5|3	14	3.5	342	DCAF7_HUMAN
AARS1	FlagBirA-GRWD1_H307R	11|11|16|24	62	0.93	19|0|3|3|0|19|20|44|3|5|10|8|29|28|5|4|0|0|16|35	15.5	4	NP_001596.2	0	0	0	0	0	-116.45	0.46		5|4|6|8	23	5.75	968	SYAC_HUMAN
PSPC1	FlagBirA-GRWD1_H307R	27|28|30|28	113	0.93	31|17|10|19|21|26|31|40|32|30|24|21|33|38|21|30|20|19|24|37	28.25	4	NP_001035879.1	0	0	0	0	0	-95.34	0.76	NP_056126.1|NP_060842.3|	6|6|9|7	28	7	523	PSPC1_HUMAN
SMN2	FlagBirA-GRWD1_H307R	9|8|0|10	27	0.88	10|3|0|0|0|7|6|4|0|0|0|0|11|11|3|0|0|3|0|0	6.75	4	NP_059107.1	0	0	0	0	0	-44.47	0.69	NP_004630.3|NP_060842.3|NP_055050.1|NP_055927.2|	2|3|0|2	7	1.75	294	B4DP61_HUMAN
FAM98B	FlagBirA-GRWD1_H307R	3|0|3|0	6	0.94	3|3|2|0|3|9|7|2|0|5|6|0|16|12|0|0|0|0|2|4	1.5	4	NP_775882.2	0	0	0	0	0	-50.28	0.14	NP_005713.1|	2|0|2|0	4	1	433	FA98B_HUMAN
ABCF1	FlagBirA-GRWD1_H307R	15|13|11|11	50	0.94	22|10|17|17|10|12|13|21|18|17|22|18|26|25|11|10|8|7|17|23	12.5	4	NP_001081.1	0	0	0	0	0	-75.42	0.52	NP_056126.1|NP_003642.3|	8|8|6|5	27	6.75	807	Q5STZ8_HUMAN
ABCF2	FlagBirA-GRWD1_H307R	14|14|14|20	62	0.92	7|12|10|14|8|12|8|11|13|21|16|18|7|8|10|9|6|6|28|19	15.5	4	NP_005683.2	0	0	0	0	0	-59.77	0.72		8|7|8|11	34	8.5	634	ABCF2_HUMAN
CAST	FlagBirA-GRWD1_H307R	3|5|0|2	10	0.94	13|10|10|15|11|10|7|15|23|24|21|27|22|24|5|7|0|0|11|15	2.5	4	NP_001035905.1	0	0	0	0	0	-110.67	0.1	NP_004630.3|	2|4|0|2	8	2	750	A0A0C4DGB5_HUMAN
CYLD	FlagBirA-GRWD1_H307R	7|9|7|5	28	0.84	3|0|0|0|0|0|0|7|2|0|2|0|11|9|0|2|0|0|3|0	7	4	NP_001035814.1	0	0	0	0	0	-22.24	0.93	NP_663304.1|NP_003891.1|NP_113671.3|	4|3|4|3	14	3.5	953	CYLD_HUMAN
PML	FlagBirA-GRWD1_H307R	2|0|0|0	2	0.87	4|0|0|0|2|0|0|2|0|0|0|0|6|8|0|0|3|0|0|0	0.5	4	NP_150247.2	0	0	0	0	0	-24.62	0.1	NP_006501.1|NP_003591.2|NP_003891.1|	2|0|0|0	2	0.5	560	PML_HUMAN
E2F6	FlagBirA-GRWD1_H307R	10|8|8|5	31	0.88	3|0|0|0|0|7|7|17|2|0|0|0|7|6|4|5|3|4|0|0	7.75	4	NP_937987.2	0	0	0	0	0	-29.79	0.82	NP_115530.2|	4|4|3|2	13	3.25	281	E2F6_HUMAN
DIAPH3	FlagBirA-GRWD1_H307R	10|9|7|10	36	0.91	10|4|3|3|0|0|0|0|0|0|4|4|20|16|2|4|0|0|7|4	9	4	NP_001035982.1	0	0	0	0	0	-40.53	0.68	NP_004692.1|	2|3|4|5	14	3.5	1193	DIAP3_HUMAN
COASY	FlagBirA-GRWD1_H307R	5|2|2|4	13	0.89	5|4|5|7|3|9|9|7|0|3|3|4|4|0|4|5|5|0|0|3	3.25	4	NP_001035994.1	0	0	0	0	0	-30.82	0.41		2|2|2|2	8	2	564	COASY_HUMAN
SMC2	FlagBirA-GRWD1_H307R	16|9|15|9	49	0.93	9|10|12|16|15|8|16|22|11|9|13|19|24|25|5|6|5|4|23|7	12.25	4	NP_006435.2	0	0	0	0	0	-77.88	0.52	NP_003591.2|	12|7|9|6	34	8.5	1197	A0A0C4DGE5_HUMAN
RPRD1B	FlagBirA-GRWD1_H307R	7|12|7|8	34	0.92	14|8|11|7|6|5|7|7|8|10|12|13|15|18|9|8|13|6|19|7	8.5	4	NP_067038.1	0	0	0	0	0	-53.49	0.52	NP_000928.1|NP_005712.1|NP_002615.2|NP_005713.1|NP_113584.3|	3|3|3|4	13	3.25	326	RPR1B_HUMAN
ALMS1	FlagBirA-GRWD1_H307R	29|26|18|26	99	0.69	0|0|2|2|2|0|0|0|0|0|0|0|0|0|0|0|2|0|35|0	24.75	4	NP_055935.4	0	0.01	0	0.01	0	-13.16	2.41	NP_378663.1|NP_115498.2|NP_055519.1|	21|18|15|17	71	17.75	4169	ALMS1_HUMAN
UTRN	FlagBirA-GRWD1_H307R	6|0|3|2	11	0.94	19|21|17|20|25|10|10|20|21|21|20|22|26|29|27|24|38|29|74|6	2.75	4	NP_009055.2	0	0	0	0	0	-190.35	0.06	NP_056126.1|	4|0|3|2	9	2.25	3433	UTRN_HUMAN
XRN1	FlagBirA-GRWD1_H307R	122|113|124|128	487	0.93	35|43|31|43|32|43|45|77|48|56|58|54|76|73|43|35|28|23|53|43	121.75	4	NP_001036069.1	0	0	0	0	0	-89.35	1.71	NP_004630.3|NP_001121089.1|NP_001138786.1|NP_054740.3|NP_689853.3|NP_036205.1|NP_003026.2|NP_116205.3|NP_055519.1|	27|26|26|29	108	27	1693	XRN1_HUMAN
CDC5L	FlagBirA-GRWD1_H307R	29|30|21|19	99	0.93	41|18|15|22|17|28|26|30|23|19|22|21|43|37|17|25|32|22|24|19	24.75	4	NP_001244.1	0	0	0	0	0	-113.95	0.65	NP_006428.2|NP_001246.2|NP_056131.2|NP_056126.1|NP_060773.3|NP_003631.2|NP_003585.3|NP_000364.1|NP_004757.1|NP_055050.1|NP_036205.1|NP_006421.2|NP_002699.1|NP_005713.1|NP_006422.1|NP_113584.3|NP_005989.3|NP_113611.2|NP_001188407.1|NP_075067.2|	12|12|13|11	48	12	802	CDC5L_HUMAN
AIMP2	FlagBirA-GRWD1_H307R	10|8|9|0	27	0.89	2|4|5|5|4|9|4|5|8|7|4|6|6|0|2|3|4|0|17|0	6.75	4	NP_006294.2	0	0	0	0	0	-46.87	0.66		3|2|2|0	7	1.75	320	A8MU58_HUMAN
CYCS	FlagBirA-GRWD1_H307R	2|2|0|0	4	0.66	0|0|0|0|0|0|0|0|0|0|0|0|0|0|0|0|0|0|0|6	1	4	NP_061820.1	0.01	0.01	0.01	0.01	0.01	-8.23	0.67		2|2|0|0	4	1	105	CYC_HUMAN
EEF1B2	FlagBirA-GRWD1_H307R	19|15|21|19	74	0.92	14|10|10|15|9|20|13|20|14|18|16|16|16|16|17|8|0|6|21|13	18.5	4	NP_066944.1	0	0	0	0	0	-51.26	0.94	NP_113584.3|	4|4|4|4	16	4	225	EF1B_HUMAN
HSPBP1	FlagBirA-GRWD1_H307R	28|25|27|22	102	0	0|0|0|0|0|0|0|0|0|0|0|0|0|0|0|0|0|0|4|6	25.5	4	NP_036399.3	0.97	0.99	0.98	0.99	0.98	3.14	10.2	NP_060842.3|NP_005713.1|NP_068814.2|	8|7|7|6	28	7	359	HPBP1_HUMAN
SIPA1L2	FlagBirA-GRWD1_H307R	3|7|2|2	14	0.72	0|0|0|0|0|0|0|0|0|0|0|0|4|2|0|0|4|3|4|0	3.5	4	NP_065859.3	0	0	0	0	0	-13.47	0.93	NP_054740.3|NP_115805.1|NP_004681.1|NP_387448.2|	2|3|2|2	9	2.25	1722	A0A6Q8PH54_HUMAN
PARP4	FlagBirA-GRWD1_H307R	5|4|7|0	16	0.05	0|0|0|0|0|0|0|0|0|0|0|0|0|0|0|0|0|0|0|0	4	4	NP_006428.2	0.75	1	0.75	1	0.75	-3.53	40		5|3|5|0	13	3.25	1724	PARP4_HUMAN
GPRIN1	FlagBirA-GRWD1_H307R	3|6|3|2	14	0.84	7|2|4|6|0|0|2|4|0|0|0|0|4|7|3|3|0|3|3|2	3.5	4	NP_443131.2	0	0	0	0	0	-22.53	0.58		3|3|2|2	10	2.5	1008	GRIN1_HUMAN
SMAP1	FlagBirA-GRWD1_H307R	7|0|9|7	23	0.89	6|3|0|4|3|7|9|14|4|0|6|8|4|0|6|8|5|8|0|11	5.75	4	NP_001037770.1	0	0	0	0	0	-48.24	0.55		2|0|3|4	9	2.25	467	A0A087X1X9_HUMAN
ZMYM1	FlagBirA-GRWD1_H307R	4|0|0|0	4	0.88	6|0|0|0|0|3|0|4|0|0|3|0|7|6|2|2|3|3|10|0	1	4	NP_079048.3	0	0	0	0	0	-33.66	0.14	NP_003591.2|	2|0|0|0	2	0.5	1142	ZMYM1_HUMAN
CD2AP	FlagBirA-GRWD1_H307R	176|158|168|163	665	0.94	97|110|105|115|78|115|97|154|173|176|158|155|202|183|95|87|58|65|172|134	166.25	4	NP_036252.1	0	0	0	0	0	-421.69	0.91	NP_036526.2|NP_003631.2|NP_005650.2|NP_113584.3|NP_001164185.1|	25|26|27|23	101	25.25	639	CD2AP_HUMAN
H4C11	FlagBirA-GRWD1_H307R	49|52|52|53	206	0.94	73|51|44|41|41|81|84|55|84|86|83|82|41|66|74|81|70|79|83|84	51.5	4	NP_068803.1	0	0	0	0	0	-237.83	0.61	NP_056126.1|	7|6|7|6	26	6.5	103	H4_HUMAN
TPR	FlagBirA-GRWD1_H307R	100|85|73|83	341	0.94	52|91|77|87|71|68|64|66|79|77|66|64|125|118|119|102|152|131|254|65	85.25	4	NP_003283.2	0	0	0	0	0	-509.89	0.52	NP_056126.1|NP_002956.1|	40|34|32|35	141	35.25	2363	TPR_HUMAN
ZC3H11A	FlagBirA-GRWD1_H307R	2|4|3|4	13	0.94	15|3|3|7|8|10|11|20|7|6|9|8|25|16|18|23|18|13|12|19	3.25	4	NP_055642.3	0	0	0	0	0	-90.12	0.15	NP_056126.1|	2|2|2|3	9	2.25	810	ZC11A_HUMAN
SNRNP40	FlagBirA-GRWD1_H307R	2|0|0|0	2	0.94	11|10|5|8|7|10|11|6|5|11|12|8|8|4|11|8|14|8|15|6	0.5	4	NP_004805.2	0	0	0	0	0	-59.13	0.04	NP_036526.2|NP_056126.1|	2|0|0|0	2	0.5	357	SNR40_HUMAN
PRRC2C	FlagBirA-GRWD1_H307R	22|21|13|13	69	0.94	18|33|37|24|18|11|9|13|29|25|22|26|9|14|9|12|5|9|76|13	17.25	4	NP_055987.2	0	0	0	0	0	-151.04	0.39	NP_003591.2|	13|13|10|9	45	11.25	2817	E7EPN9_HUMAN
UHRF1	FlagBirA-GRWD1_H307R	2|0|0|0	2	0.94	3|4|3|5|3|21|19|7|3|3|2|5|8|10|14|7|12|10|0|16	0.5	4	NP_037414.3	0	0	0	0	0	-79.28	0.03	NP_056126.1|NP_378663.1|NP_387448.2|	2|0|0|0	2	0.5	806	A0A087WVR3_HUMAN
STEEP1	FlagBirA-GRWD1_H307R	31|22|25|29	107	0.93	27|8|6|9|6|28|28|55|13|12|10|15|24|15|9|7|0|9|18|64	26.75	4	NP_071384.1	0	0	0	0	0	-130.45	0.61		4|5|5|5	19	4.75	222	STEEP_HUMAN
MCCC2	FlagBirA-GRWD1_H307R	293|292|269|251	1105	0.94	306|407|394|388|379|96|100|143|640|658|596|549|363|327|699|693|763|684|345|88	276.25	4	NP_071415.1	0	0	0	0	0	#NAME?	0.39	NP_113584.3|	20|18|21|18	77	19.25	563	D6R9R1_HUMAN
EIF4H	FlagBirA-GRWD1_H307R	5|4|6|9	24	0.86	0|0|0|0|0|7|6|9|0|0|0|0|7|3|0|0|0|0|0|10	6	4	NP_071496.1	0	0	0	0	0	-27.31	0.73		2|2|2|3	9	2.25	248	IF4H_HUMAN
COPG1	FlagBirA-GRWD1_H307R	4|3|3|4	14	0.94	23|5|4|3|3|4|4|5|7|10|25|8|8|7|7|3|0|0|0|0	3.5	4	NP_057212.1	0	0	0	0	0	-62.96	0.21	NP_036421.2|NP_004757.1|NP_005430.1|NP_008917.3|NP_113584.3|NP_004658.3|	3|3|2|3	11	2.75	874	COPG1_HUMAN
YTHDF3	FlagBirA-GRWD1_H307R	3|0|3|2	8	0.75	0|0|0|0|0|2|2|8|0|0|0|0|0|0|0|0|0|0|0|0	2	4	NP_689971.4	0	0	0	0	0	-14.32	0.67	NP_378663.1|NP_003026.2|	2|0|2|2	6	1.5	585	A0A024R7W5_HUMAN
MCCC1	FlagBirA-GRWD1_H307R	543|553|529|492	2117	0.94	571|1082|1063|781|730|95|88|132|1111|1150|990|1031|408|408|1297|1306|1859|1825|330|153	529.25	4	NP_064551.3	0	0	0	0	0	#NAME?	0.34	NP_113584.3|	26|28|26|27	107	26.75	725	E9PHF7_HUMAN
TNRC6A	FlagBirA-GRWD1_H307R	6|6|3|4	19	0.71	0|3|0|3|2|0|0|0|5|3|0|0|0|0|0|0|0|0|0|0	4.75	4	NP_055309.2	0	0	0	0	0	-10.79	1.36	NP_056257.1|NP_057510.4|NP_054740.3|NP_378663.1|NP_056270.2|NP_001186231.1|	6|5|3|4	18	4.5	1962	TNR6A_HUMAN
BPNT1	FlagBirA-GRWD1_H307R	2|0|0|0	2	0.9	2|0|0|0|0|3|6|15|0|0|0|0|0|4|0|0|0|0|0|5	0.5	4	NP_006076.4	0	0	0	0	0	-34.43	0.07		2|0|0|0	2	0.5	308	BPNT1_HUMAN
TJP1	FlagBirA-GRWD1_H307R	25|15|20|16	76	0.93	26|17|14|11|12|17|17|17|24|23|26|24|31|27|19|19|26|21|69|6	19	4	NP_783297.2	0	0	0	0	0	-122.98	0.5	NP_002731.4|NP_056126.1|NP_378663.1|NP_000412.3|NP_003642.3|NP_055519.1|	12|10|12|12	46	11.5	1668	A0A7I2V5U5_HUMAN
HACD3	FlagBirA-GRWD1_H307R	45|55|63|53	216	0.93	22|23|17|23|13|25|25|22|35|34|33|30|36|39|52|67|51|54|35|42	54	4	NP_057479.2	0	0	0	0	0	-135.92	0.96	NP_056126.1|NP_055050.1|	9|9|8|8	34	8.5	362	H3BRL8_HUMAN
AP3D1	FlagBirA-GRWD1_H307R	16|20|18|17	71	0.94	45|36|36|36|38|25|21|24|27|28|32|37|32|29|21|21|11|13|67|9	17.75	4	NP_003929.4	0	0	0	0	0	-156.52	0.38	NP_115498.2|NP_075067.2|	10|9|8|8	35	8.75	1153	AP3D1_HUMAN
ZC3H15	FlagBirA-GRWD1_H307R	13|13|17|14	57	0.91	11|9|6|9|7|12|14|23|9|5|5|9|14|19|2|4|0|0|0|10	14.25	4	NP_060941.2	0	0	0	0	0	-46.2	0.81	NP_075568.1|NP_001138786.1|	5|4|7|6	22	5.5	426	ZC3HF_HUMAN
ATG2B	FlagBirA-GRWD1_H307R	72|79|76|73	300	0.94	83|60|53|65|51|66|67|126|88|93|88|80|105|127|54|56|34|28|101|30	75	4	NP_060506.5	0	0	0	0	0	-311.41	0.65	NP_116205.3|	22|25|26|24	97	24.25	2078	ATG2B_HUMAN
SPAG7	FlagBirA-GRWD1_H307R	3|2|2|0	7	0.94	3|0|0|2|0|8|5|8|2|0|0|2|4|4|3|3|2|0|3|11	1.75	4	NP_004881.2	0	0	0	0	0	-37.1	0.22		3|2|2|0	7	1.75	227	I3L0X5_HUMAN
CDC16	FlagBirA-GRWD1_H307R	4|3|0|0	7	0.94	0|2|2|0|0|4|0|0|5|7|6|5|13|10|4|7|0|8|10|0	1.75	4	NP_001072113.1	0	0	0	0	0	-46.95	0.17	NP_001246.2|NP_001135994.1|	3|2|0|0	5	1.25	620	A0A3B3ISD2_HUMAN
CDC20	FlagBirA-GRWD1_H307R	13|9|11|19	52	0.01	0|3|0|0|0|0|0|0|0|0|0|0|0|0|0|0|0|0|4|2	13	4	NP_001246.2	0.91	1	0.95	1	0.95	1.63	5.78	NP_001135994.1|NP_378663.1|NP_036205.1|NP_003591.2|NP_006421.2|NP_006422.1|NP_113584.3|NP_005989.3|	5|5|6|6	22	5.5	499	CDC20_HUMAN
CDC23	FlagBirA-GRWD1_H307R	2|7|6|8	23	0.91	4|5|3|5|9|10|6|3|5|4|2|3|15|8|0|2|3|3|13|0	5.75	4	NP_004652.2	0	0	0	0	0	-46.33	0.49	NP_001135994.1|NP_001138786.1|NP_054740.3|NP_060493.3|NP_115805.1|NP_006501.1|	2|5|4|5	16	4	597	CDC23_HUMAN
TBCE	FlagBirA-GRWD1_H307R	6|3|4|3	16	0.94	16|7|3|3|4|12|6|26|5|5|10|10|15|7|3|6|4|0|5|15	4	4	NP_001072983.1	0	0	0	0	0	-70.47	0.22		3|3|2|3	11	2.75	527	A0A2R8Y6Q1_HUMAN
RPGRIP1L	FlagBirA-GRWD1_H307R	2|0|0|0	2	0.63	0|0|0|0|0|0|0|0|0|0|0|0|0|0|0|0|0|0|4|0	0.5	4	NP_056087.2	0.01	0.05	0.03	0.12	0.03	-4.95	0.5	NP_054740.3|NP_060647.2|NP_073619.2|NP_073615.2|NP_001062.1|NP_115805.1|NP_006501.1|NP_056371.1|NP_079479.1|NP_055903.2|NP_001138678.1|NP_062817.2|NP_002699.1|NP_056109.1|NP_055917.1|NP_001106197.1|NP_055526.3|	2|0|0|0	2	0.5	1315	A0A087WX34_HUMAN
HECTD1	FlagBirA-GRWD1_H307R	8|12|12|8	40	0.66	0|0|2|0|2|0|3|8|0|0|0|0|3|0|2|0|0|0|7|0	10	4	NP_056197.2	0	0.01	0	0.01	0	-9.95	1.9	NP_005644.2|NP_387448.2|	4|5|5|4	18	4.5	2610	HECD1_HUMAN
RSL1D1	FlagBirA-GRWD1_H307R	10|3|6|8	27	0.94	48|22|26|18|20|22|24|12|31|35|36|29|20|14|14|10|21|18|23|2	6.75	4	NP_056474.2	0	0	0	0	0	-155.56	0.18	NP_056126.1|NP_055871.1|	6|2|4|5	17	4.25	490	RL1D1_HUMAN
JMJD1C	FlagBirA-GRWD1_H307R	60|74|45|47	226	0.86	16|9|10|20|20|5|4|20|16|13|12|17|28|35|14|14|15|18|42|21	56.5	4	NP_116165.1	0	0	0	0	0	-49.9	1.79		21|27|20|18	86	21.5	2540	JHD2C_HUMAN
KIAA1191	FlagBirA-GRWD1_H307R	3|0|10|7	20	0.12	0|0|0|0|0|0|0|2|0|0|0|0|0|0|0|0|0|0|0|0	5	4	NP_001073152.1	0.55	0.99	0.55	0.99	0.55	-4.91	10	NP_113584.3|NP_002950.3|	3|0|7|4	14	3.5	286	A0A087WT18_HUMAN
PAICS	FlagBirA-GRWD1_H307R	69|70|81|84	304	0.94	47|41|30|42|36|45|45|91|85|63|65|66|69|65|57|53|38|36|44|69	76	4	NP_001072992.1	0	0	0	0	0	-179.9	0.97	NP_113584.3|	13|13|14|15	55	13.75	425	D6RF62_HUMAN
USP10	FlagBirA-GRWD1_H307R	12|8|3|7	30	0.92	18|8|6|10|6|10|10|8|8|6|9|6|13|15|11|9|6|5|23|3	7.5	4	NP_005144.2	0	0	0	0	0	-67.44	0.43		4|2|2|2	10	2.5	798	UBP10_HUMAN
CHERP	FlagBirA-GRWD1_H307R	10|15|12|12	49	0.94	29|17|21|19|16|16|21|30|22|21|20|25|58|63|16|17|25|20|51|13	12.25	4	NP_006378.3	0	0	0	0	0	-188.54	0.24	NP_056126.1|	6|5|7|6	24	6	916	CHERP_HUMAN
BRCA2	FlagBirA-GRWD1_H307R	2|2|2|0	6	0.12	0|0|0|0|0|0|0|0|0|0|0|0|0|0|0|0|0|0|0|0	1.5	4	NP_000050.2	0.56	0.75	0.57	0.76	0.57	-3.37	15	NP_008917.3|NP_115498.2|	2|2|2|0	6	1.5	3418	BRCA2_HUMAN
KRT1	FlagBirA-GRWD1_H307R	94|99|19|12	224	0.92	7|7|4|10|9|6|8|6|14|15|77|76|10|11|28|31|0|2|0|0	56	4	NP_006112.3	0	0	0	0	0	-192.83	1.06	NP_000412.3|	17|20|7|8	52	13	644	K2C1_HUMAN
DIAPH1	FlagBirA-GRWD1_H307R	5|3|6|6	20	0.88	4|3|3|3|8|3|3|6|2|2|4|7|7|11|4|2|0|0|8|2	5	4	NP_005210.3	0	0	0	0	0	-30.49	0.59		4|2|5|3	14	3.5	1272	A0A2R8Y5N1_HUMAN
RPS18	FlagBirA-GRWD1_H307R	7|6|5|6	24	0.88	5|6|8|9|8|7|5|2|7|6|10|8|3|3|6|6|4|0|0|0	6	4	NP_072045.1	0	0	0	0	0	-26.96	0.69	NP_055050.1|NP_378663.1|NP_113584.3|NP_079184.2|	3|3|2|2	10	2.5	152	RS18_HUMAN
FBL	FlagBirA-GRWD1_H307R	5|10|6|4	25	0.94	31|16|20|16|21|11|13|11|28|22|25|21|12|16|21|27|34|30|26|22	6.25	4	NP_001427.2	0	0	0	0	0	-122.47	0.2	NP_056126.1|NP_060723.2|NP_003822.2|	3|5|4|3	15	3.75	321	FBRL_HUMAN
ZNF318	FlagBirA-GRWD1_H307R	11|7|8|7	33	0.94	11|9|14|12|9|7|7|18|9|9|9|7|16|16|10|12|20|17|15|5	8.25	4	NP_055160.2	0	0	0	0	0	-59.1	0.46		8|5|6|4	23	5.75	2279	ZN318_HUMAN
FNIP1	FlagBirA-GRWD1_H307R	2|0|0|0	2	0.42	0|0|0|0|0|0|0|0|0|0|0|0|0|0|0|0|0|0|0|0	0.5	4	NP_001008738.2	0.19	0.75	0.19	0.75	0.19	-3.44	5	NP_378663.1|NP_387448.2|	2|0|0|0	2	0.5	1138	J3KNG8_HUMAN
PPP1R13B	FlagBirA-GRWD1_H307R	3|0|4|0	7	0.17	0|0|0|0|0|0|0|0|0|0|0|0|0|0|0|0|0|0|0|0	1.75	4	NP_056131.2	0.49	0.99	0.49	0.99	0.49	-3.44	17.5	NP_054740.3|NP_002699.1|NP_004681.1|	2|0|2|0	4	1	1090	ASPP1_HUMAN
ADNP	FlagBirA-GRWD1_H307R	14|13|17|15	59	0.94	20|14|17|14|10|18|22|23|13|7|13|11|23|29|19|18|27|31|15|7	14.75	4	NP_056154.1	0	0	0	0	0	-85.34	0.54		8|7|11|9	35	8.75	1102	ADNP_HUMAN
ECPAS	FlagBirA-GRWD1_H307R	3|2|2|2	9	0.94	9|5|7|6|11|0|0|2|5|13|7|10|8|8|3|4|0|0|0|0	2.25	4	NP_001073867.1	0	0	0	0	0	-42.25	0.21	NP_060294.1|NP_006421.2|NP_001106197.1|	3|2|2|2	9	2.25	2017	J3KN16_HUMAN
U2SURP	FlagBirA-GRWD1_H307R	16|9|11|15	51	0.94	45|33|32|21|27|27|31|38|28|39|41|46|72|75|30|27|38|30|90|22	12.75	4	NP_001073884.1	0	0	0	0	0	-279.44	0.18	NP_056126.1|	9|7|6|8	30	7.5	1029	SR140_HUMAN
NUDCD3	FlagBirA-GRWD1_H307R	17|20|23|25	85	0.88	5|3|3|2|6|7|14|17|4|6|5|5|20|12|2|0|0|0|0|8	21.25	4	NP_056147.2	0	0	0	0	0	-33.42	1.35	NP_036421.2|NP_061335.1|NP_008986.2|NP_055917.1|NP_001186089.1|NP_002950.3|NP_055519.1|	5|5|6|5	21	5.25	361	NUDC3_HUMAN
TPGS1	FlagBirA-GRWD1_H307R	43|51|28|40	162	0.94	42|57|50|64|52|0|0|4|33|35|36|38|41|34|48|49|43|61|31|0	40.5	4	NP_277048.2	0	0	0	0	0	-177.53	0.69	NP_054740.3|NP_378663.1|NP_003026.2|	9|7|8|7	31	7.75	290	TPGS1_HUMAN
FARSB	FlagBirA-GRWD1_H307R	9|12|15|12	48	0.91	10|6|8|9|4|13|15|14|16|14|13|11|17|9|16|12|15|15|7|13	12	4	NP_005678.3	0	0	0	0	0	-47.87	0.75		4|5|7|5	21	5.25	589	SYFB_HUMAN
PFDN2	FlagBirA-GRWD1_H307R	61|46|55|60	222	0	6|4|5|6|4|6|7|11|4|5|5|6|7|5|6|5|5|5|10|13	55.5	4	NP_036526.2	1	1	1	1	1	21.06	5.41	NP_002614.2|NP_110442.1|NP_002613.2|NP_001172110.1|NP_008986.2|NP_003363.1|NP_378663.1|NP_002615.2|NP_758440.1|	7|7|7|7	28	7	154	PFD2_HUMAN
PFDN4	FlagBirA-GRWD1_H307R	66|61|46|57	230	0	0|0|2|0|0|0|0|5|0|0|4|0|0|0|0|0|0|0|0|6	57.5	4	NP_002614.2	1	1	1	1	1	39.37	13.53	NP_003095.2|NP_110442.1|NP_002613.2|NP_001172110.1|NP_003363.1|NP_378663.1|NP_002615.2|NP_003026.2|NP_758440.1|NP_387448.2|	6|7|7|6	26	6.5	134	PFD4_HUMAN
CRNKL1	FlagBirA-GRWD1_H307R	3|4|2|0	9	0.88	2|0|3|0|2|4|6|3|0|2|0|0|5|5|4|4|6|2|0|11	2.25	4	NP_057736.4	0	0	0	0	0	-32.65	0.32	NP_056126.1|	3|2|2|0	7	1.75	848	A0A0C4DGD7_HUMAN
PA2G4	FlagBirA-GRWD1_H307R	45|34|44|41	164	0.93	43|32|27|34|27|50|43|53|43|47|42|44|32|42|25|23|19|18|35|36	41	4	NP_006182.2	0	0	0	0	0	-126.49	0.85	NP_056126.1|NP_055050.1|NP_001474.1|	12|13|11|12	48	12	394	PA2G4_HUMAN
THOC2	FlagBirA-GRWD1_H307R	10|11|7|12	40	0.94	46|29|19|26|19|35|31|37|40|41|38|36|68|74|30|32|38|46|42|9	10	4	NP_001075019.1	0	0	0	0	0	-232.93	0.17	NP_056126.1|	4|3|4|4	15	3.75	1593	A0A0C4DG98_HUMAN
IK	FlagBirA-GRWD1_H307R	9|10|10|12	41	0.93	25|5|3|7|9|15|15|18|4|8|0|7|25|21|12|10|7|7|16|22	10.25	4	NP_006074.2	0	0	0	0	0	-76.75	0.44	NP_056126.1|NP_003591.2|	4|4|5|4	17	4.25	557	A0A0C4DGW5_HUMAN
MYH9	FlagBirA-GRWD1_H307R	18|23|20|15	76	0.94	29|28|26|28|10|23|24|46|10|14|18|10|40|43|6|9|6|7|71|12	19	4	NP_002464.1	0	0	0	0	0	-171.7	0.38	NP_003095.2|NP_057510.4|NP_115805.1|NP_005712.1|NP_005710.1|NP_001243194.1|NP_002699.1|NP_005713.1|NP_113584.3|NP_001186558.1|NP_116205.3|NP_001269.3|NP_079184.2|	9|11|8|8	36	9	1960	MYH9_HUMAN
MCRIP1	FlagBirA-GRWD1_H307R	11|9|6|6	32	0.51	0|3|2|3|2|0|0|0|4|3|3|4|2|0|0|2|0|0|0|0	8	4	NP_997251.2	0.12	0.43	0.12	0.4	0.12	-6.8	2.29		3|4|3|3	13	3.25	97	MCRI1_HUMAN
C8orf33	FlagBirA-GRWD1_H307R	2|3|4|4	13	0.01	0|0|0|0|0|0|0|0|0|0|0|0|0|0|0|0|0|0|0|0	3.25	4	NP_075568.1	0.92	0.99	0.92	0.99	0.92	1.07	32.5	NP_115805.1|	2|3|3|2	10	2.5	229	CH033_HUMAN
DDRGK1	FlagBirA-GRWD1_H307R	9|8|4|3	24	0.64	4|0|0|0|0|0|0|2|0|0|0|2|0|0|0|0|0|0|5|4	6	4	NP_076424.1	0.01	0.03	0.01	0.02	0.01	-11.98	1.6		3|3|3|2	11	2.75	314	DDRGK_HUMAN
SNRPN	FlagBirA-GRWD1_H307R	16|12|14|13	55	0.92	19|16|18|18|16|15|12|8|16|16|15|14|10|13|13|14|12|11|17|5	13.75	4	NP_073716.1	0	0	0	0	0	-49.76	0.76	NP_036421.2|NP_060842.3|	4|4|4|3	15	3.75	240	RSMN_HUMAN
CENPJ	FlagBirA-GRWD1_H307R	2|2|0|0	4	0.55	0|0|0|0|0|0|0|0|0|0|0|0|0|0|0|0|0|0|2|0	1	4	NP_060921.3	0.07	0.15	0.13	0.27	0.13	-4.21	2	NP_056257.1|NP_848591.2|NP_054740.3|NP_079330.2|NP_073619.2|NP_073615.2|NP_689853.3|NP_115805.1|NP_055903.2|NP_001138678.1|NP_003026.2|NP_055526.3|	2|2|0|0	4	1	1338	F6VUX8_HUMAN
CNOT10	FlagBirA-GRWD1_H307R	20|18|14|15	67	0.3	3|0|0|0|0|0|0|6|0|0|0|0|4|5|6|5|0|6|8|0	16.75	4	NP_056257.1	0.27	0.8	0.27	0.81	0.27	-6.06	2.58	NP_378663.1|NP_056270.2|NP_001186231.1|	5|6|6|4	21	5.25	744	CNO10_HUMAN
HDAC1	FlagBirA-GRWD1_H307R	7|5|8|16	36	0.94	7|9|16|16|13|12|16|22|14|16|14|17|16|28|16|20|13|17|25|18	9	4	NP_004955.2	0	0	0	0	0	-87.8	0.38	NP_055908.1|NP_001172110.1|NP_115530.2|NP_008986.2|NP_003363.1|NP_006501.1|NP_005644.2|NP_002615.2|NP_036205.1|NP_006421.2|NP_002699.1|NP_006422.1|NP_005989.3|NP_620581.1|NP_055463.1|	3|2|3|5	13	3.25	482	HDAC1_HUMAN
PDCL3	FlagBirA-GRWD1_H307R	29|25|25|31	110	0	0|0|0|0|0|2|2|7|0|0|0|0|6|6|0|0|0|0|0|0	27.5	4	NP_076970.1	1	1	1	1	1	10.78	5.24	NP_006421.2|NP_005713.1|NP_005989.3|NP_387448.2|	9|10|7|10	36	9	239	PDCL3_HUMAN
ASPSCR1	FlagBirA-GRWD1_H307R	5|4|3|0	12	0.27	0|0|0|2|0|0|0|0|0|0|0|0|0|0|0|0|0|0|0|0	3	4	NP_076988.1	0.37	0.68	0.4	0.72	0.4	-4.77	6	NP_060268.2|NP_079330.2|NP_005650.2|	2|2|2|0	6	1.5	553	ASPC1_HUMAN
WDR77	FlagBirA-GRWD1_H307R	5|3|3|3	14	0.94	6|4|0|4|3|8|7|7|5|4|3|6|6|9|0|8|5|6|15|3	3.5	4	NP_077007.1	0	0	0	0	0	-36.56	0.35	NP_055050.1|	3|2|2|2	9	2.25	342	MEP50_HUMAN
TOM1L2	FlagBirA-GRWD1_H307R	9|0|6|6	21	0.5	0|0|0|0|0|0|0|6|0|0|0|0|0|2|0|0|0|0|0|0	5.25	4	NP_001076437.1	0.15	0.36	0.13	0.34	0.15	-10.17	2.62		2|0|3|2	7	1.75	507	B7Z2U2_HUMAN
MDC1	FlagBirA-GRWD1_H307R	15|13|11|12	51	0.94	72|29|24|44|26|19|17|26|31|39|42|52|54|56|15|16|24|25|91|18	12.75	4	NP_055456.2	0	0	0	0	0	-261.91	0.19	NP_056126.1|NP_000928.1|NP_002699.1|NP_004658.3|	8|7|7|6	28	7	2089	MDC1_HUMAN
WDR11	FlagBirA-GRWD1_H307R	26|30|28|27	111	0.93	23|21|15|17|14|24|20|38|19|16|19|25|28|34|26|25|13|20|24|15	27.75	4	NP_060587.8	0	0	0	0	0	-76.75	0.88	NP_387448.2|	11|11|13|10	45	11.25	1224	WDR11_HUMAN
NAA50	FlagBirA-GRWD1_H307R	7|8|7|9	31	0.9	0|0|0|0|0|5|6|4|0|0|0|0|2|0|0|0|0|0|12|22	7.75	4	NP_079422.1	0	0	0	0	0	-32.51	0.69		5|4|4|3	16	4	169	B0AZT5_HUMAN
PRKCI	FlagBirA-GRWD1_H307R	13|14|8|17	52	0.09	0|2|0|4|0|0|0|7|0|0|0|2|0|3|0|0|0|0|0|2	13	4	NP_002731.4	0.65	1	0.67	1	0.67	-5.4	3.25	NP_003625.2|NP_062817.2|NP_003891.1|NP_001269.3|NP_001474.1|	3|4|4|5	16	4	596	KPCI_HUMAN
MTMR6	FlagBirA-GRWD1_H307R	13|10|8|9	40	0.92	21|4|2|3|3|16|18|22|9|6|9|5|14|15|5|2|0|2|8|23	10	4	NP_004676.3	0	0	0	0	0	-69.91	0.48	NP_006501.1|NP_003026.2|	6|7|5|5	23	5.75	621	MTMR6_HUMAN
PCM1	FlagBirA-GRWD1_H307R	4|10|5|6	25	0.94	9|15|15|14|17|9|16|16|20|19|15|19|19|14|18|18|16|17|49|3	6.25	4	NP_006188.3	0	0	0	0	0	-102.81	0.23	NP_056126.1|NP_054740.3|NP_073619.2|NP_073615.2|NP_003585.3|NP_004692.1|NP_060944.3|NP_378663.1|NP_005713.1|NP_008917.3|NP_003026.2|NP_056142.2|NP_116205.3|NP_001804.2|NP_065780.2|NP_113611.2|NP_689407.1|NP_004658.3|NP_055519.1|NP_060338.3|NP_075559.2|NP_055526.3|	4|5|5|5	19	4.75	2024	PCM1_HUMAN
RABEP1	FlagBirA-GRWD1_H307R	6|9|0|4	19	0.8	4|5|5|0|0|0|0|0|0|3|0|0|3|6|0|0|2|0|8|0	4.75	4	NP_001077054.1	0	0	0	0	0	-28.14	0.79	NP_055319.1|NP_004658.3|	4|4|0|3	11	2.75	829	RABE1_HUMAN
ESPL1	FlagBirA-GRWD1_H307R	16|16|5|2	39	0.14	0|0|0|3|2|0|0|0|0|0|0|4|0|0|0|0|0|0|3|0	9.75	4	NP_036423.4	0.5	1	0.5	1	0.5	-10.75	3.25		8|9|4|2	23	5.75	2120	ESPL1_HUMAN
DDX10	FlagBirA-GRWD1_H307R	5|4|7|7	23	0.94	25|8|8|4|4|20|16|31|9|13|9|12|47|46|11|18|9|11|34|10	5.75	4	NP_004389.2	0	0	0	0	0	-160.66	0.15	NP_056126.1|	4|3|6|5	18	4.5	875	DDX10_HUMAN
KIF11	FlagBirA-GRWD1_H307R	28|24|37|27	116	0.93	5|8|11|6|9|5|5|13|13|10|10|9|17|28|11|10|9|6|66|21	29	4	NP_004514.2	0	0	0	0	0	-84.34	0.88	NP_057019.3|NP_075559.2|	12|12|17|15	56	14	1056	KIF11_HUMAN
RPS5	FlagBirA-GRWD1_H307R	5|3|6|7	21	0.92	13|5|4|0|4|6|5|11|15|11|11|8|12|11|0|0|0|0|0|19	5.25	4	NP_001000.2	0	0	0	0	0	-56.15	0.36	NP_008986.2|NP_055050.1|NP_001129064.1|NP_003591.2|	3|2|3|3	11	2.75	204	RS5_HUMAN
PDLIM1	FlagBirA-GRWD1_H307R	43|40|34|45	162	0.94	56|30|23|32|28|49|48|74|38|39|40|39|37|29|25|23|14|9|32|62	40.5	4	NP_066272.1	0	0	0	0	0	-172	0.67	NP_002739.1|	9|10|9|10	38	9.5	329	PDLI1_HUMAN
ANKS1A	FlagBirA-GRWD1_H307R	18|20|21|20	79	0.94	24|22|18|18|13|23|20|38|27|28|33|32|47|42|21|18|8|11|38|32	19.75	4	NP_056060.2	0	0	0	0	0	-129.92	0.48		7|11|10|9	37	9.25	1134	ANS1A_HUMAN
MARS1	FlagBirA-GRWD1_H307R	34|25|27|18	104	0.93	29|26|23|27|30|23|31|28|22|24|22|23|37|33|15|18|12|14|30|17	26	4	NP_004981.2	0	0	0	0	0	-95.64	0.79	NP_113584.3|NP_005989.3|	12|11|12|8	43	10.75	900	SYMC_HUMAN
BAG3	FlagBirA-GRWD1_H307R	24|19|23|25	91	0.81	3|0|0|4|6|0|0|0|3|0|3|0|5|0|0|2|0|0|20|18	22.75	4	NP_004272.2	0	0	0	0	0	-18.15	1.86	NP_036421.2|NP_005430.1|NP_003891.1|NP_008917.3|NP_068814.2|NP_003026.2|NP_003286.1|NP_387448.2|	9|7|10|7	33	8.25	575	BAG3_HUMAN
NBR1	FlagBirA-GRWD1_H307R	13|7|9|10	39	0	0|0|0|0|0|0|0|0|0|0|0|0|0|0|0|0|0|0|0|0	9.75	4	NP_005890.2	1	1	1	1	1	9.71	97.5	NP_057510.4|NP_003891.1|	5|3|5|4	17	4.25	966	A0A0C4DGP6_HUMAN
HNRNPDL	FlagBirA-GRWD1_H307R	6|7|3|4	20	0.94	17|12|10|10|16|23|24|15|14|14|19|14|16|19|15|16|17|17|24|14	5	4	NP_112740.1	0	0	0	0	0	-89.95	0.22	NP_056126.1|NP_387448.2|	3|4|2|2	11	2.75	420	A0A087WUK2_HUMAN
HNRNPD	FlagBirA-GRWD1_H307R	19|29|26|25	99	0.93	30|20|23|19|12|37|32|29|27|28|32|30|28|26|19|22|21|24|23|26	24.75	4	NP_002129.2	0	0	0	0	0	-93.16	0.76	NP_056126.1|NP_004630.3|NP_110442.1|NP_057510.4|NP_378663.1|NP_003591.2|NP_002739.1|NP_003077.2|NP_387448.2|	5|7|6|5	23	5.75	306	HNRPD_HUMAN
HNRNPM	FlagBirA-GRWD1_H307R	20|24|25|40	109	0.94	85|60|63|62|65|75|81|51|86|80|74|89|99|85|54|56|67|66|77|64	27.25	4	NP_005959.2	0	0	0	0	0	-327.73	0.3	NP_055050.1|NP_001243194.1|	7|7|10|10	34	8.5	730	HNRPM_HUMAN
MTA2	FlagBirA-GRWD1_H307R	11|12|10|10	43	0.94	14|8|9|9|7|11|13|12|8|11|14|10|19|18|9|10|11|12|26|11	10.75	4	NP_004730.2	0	0	0	0	0	-58.4	0.56	NP_056126.1|NP_000928.1|NP_001474.1|NP_689407.1|	5|7|9|6	27	6.75	668	MTA2_HUMAN
RPS9	FlagBirA-GRWD1_H307R	35|35|30|27	127	0.93	25|32|30|32|33|28|34|20|39|43|39|40|34|32|37|28|20|29|39|35	31.75	4	NP_001004.2	0	0	0	0	0	-107.56	0.79	NP_056126.1|NP_055050.1|NP_113584.3|	9|11|11|8	39	9.75	194	A8MXK4_HUMAN
TAB2	FlagBirA-GRWD1_H307R	7|8|11|6	32	0.01	0|0|0|0|0|2|0|0|0|0|0|0|0|0|0|0|0|0|0|0	8	4	NP_055908.1	0.91	0.99	0.93	0.99	0.93	1.78	16	NP_663304.1|NP_443076.2|NP_006107.1|NP_068814.2|NP_620581.1|NP_001269.3|	3|5|6|4	18	4.5	693	TAB2_HUMAN
CSTF2T	FlagBirA-GRWD1_H307R	19|22|20|24	85	0.1	0|7|3|7|3|4|2|0|0|7|0|6|3|2|7|5|4|0|6|2	21.25	4	NP_056050.1	0.64	0.99	0.63	0.99	0.64	-1.45	3.04	NP_387448.2|	11|9|9|9	38	9.5	616	CSTFT_HUMAN
ESYT1	FlagBirA-GRWD1_H307R	10|14|21|21	66	0.94	54|26|34|23|20|31|30|47|36|29|41|41|81|67|46|40|29|37|38|24	16.5	4	NP_056107.1	0	0	0	0	0	-239.4	0.27		4|9|8|10	31	7.75	1104	ESYT1_HUMAN
CORO1B	FlagBirA-GRWD1_H307R	105|103|141|110	459	0.94	165|80|90|78|78|124|118|192|133|138|114|132|102|104|80|80|66|58|47|120	114.75	4	NP_065174.1	0	0	0	0	0	-415.94	0.73	NP_005712.1|NP_005713.1|	14|13|14|13	54	13.5	489	COR1B_HUMAN
C19orf44	FlagBirA-GRWD1_H307R	2|0|0|0	2	0.42	0|0|0|0|0|0|0|0|0|0|0|0|0|0|0|0|0|0|0|0	0.5	4	NP_115583.1	0.19	0.75	0.18	0.73	0.19	-3.53	5		2|0|0|0	2	0.5	657	M0R2B3_HUMAN
TCHP	FlagBirA-GRWD1_H307R	29|25|31|31	116	0.83	3|0|0|2|0|0|0|5|0|0|0|0|5|7|4|2|0|5|11|37	29	4	NP_115676.1	0	0	0	0	0	-19.98	1.93	NP_001121132.1|NP_001138786.1|NP_054740.3|NP_115805.1|NP_006501.1|NP_378663.1|NP_003026.2|NP_116205.3|NP_055519.1|	9|11|10|9	39	9.75	498	TCHP_HUMAN
NTPCR	FlagBirA-GRWD1_H307R	3|5|4|4	16	0.9	16|6|3|7|8|4|6|0|2|0|0|2|0|2|2|0|0|2|0|0	4	4	NP_115700.1	0	0	0	0	0	-33.23	0.43	NP_054740.3|	3|3|2|3	11	2.75	190	Q5TDE5_HUMAN
WDR83	FlagBirA-GRWD1_H307R	6|11|7|8	32	0.8	9|7|4|4|5|6|6|3|0|2|0|0|4|0|0|3|0|0|5|3	8	4	NP_115708.1	0	0	0	0	0	-17.86	1.14	NP_004630.3|NP_036421.2|NP_001138786.1|NP_066189.3|NP_054740.3|NP_056371.1|NP_001138678.1|NP_006421.2|NP_006422.1|NP_005989.3|NP_003026.2|NP_116205.3|NP_055519.1|	3|5|4|4	16	4	315	G3V221_HUMAN
HNRNPK	FlagBirA-GRWD1_H307R	51|51|71|69	242	0.94	109|49|54|57|47|96|91|158|104|92|98|91|141|133|70|54|63|79|98|154	60.5	4	NP_112552.1	0	0	0	0	0	-484.42	0.41	NP_056126.1|NP_055050.1|NP_378663.1|NP_003591.2|NP_113584.3|	12|11|15|13	51	12.75	463	HNRPK_HUMAN
RPS15A	FlagBirA-GRWD1_H307R	20|17|16|17	70	0.94	18|12|19|22|15|30|22|20|48|47|37|35|12|15|21|28|36|26|45|51	17.5	4	NP_001010.2	0	0	0	0	0	-160.94	0.37	NP_055050.1|NP_001129064.1|NP_113584.3|	5|6|4|5	20	5	130	RS15A_HUMAN
AP1M1	FlagBirA-GRWD1_H307R	2|5|5|7	19	0.3	0|0|0|3|2|0|0|0|0|0|0|0|0|0|0|0|0|0|0|0	4.75	4	NP_115882.1	0.27	0.58	0.29	0.61	0.29	-4.13	3.8	NP_057510.4|NP_054740.3|NP_115805.1|NP_055463.1|	2|2|4|4	12	3	423	AP1M1_HUMAN
ATP5MK	FlagBirA-GRWD1_H307R	4|4|6|4	18	0.88	6|5|5|4|0|0|0|0|6|0|4|0|3|9|3|0|4|3|0|11	4.5	4	NP_116136.1	0	0	0	0	0	-26.11	0.56	NP_055050.1|NP_378663.1|	2|2|2|2	8	2	58	ATPMK_HUMAN
RBM17	FlagBirA-GRWD1_H307R	8|9|6|6	29	0.94	13|3|4|4|5|8|13|21|11|10|10|10|30|27|10|14|16|11|19|8	7.25	4	NP_116294.1	0	0	0	0	0	-88.65	0.3	NP_056126.1|	4|3|4|3	14	3.5	401	Q5W010_HUMAN
CLIC1	FlagBirA-GRWD1_H307R	6|5|5|6	22	0.91	8|0|0|0|0|9|7|20|2|3|0|0|6|2|0|2|0|0|2|13	5.5	4	NP_001279.2	0	0	0	0	0	-41.94	0.44		2|2|2|3	9	2.25	241	CLIC1_HUMAN
RPS12	FlagBirA-GRWD1_H307R	9|10|9|9	37	0.94	12|9|6|9|10|16|17|25|12|12|11|6|10|12|9|10|7|5|11|16	9.25	4	NP_001007.2	0	0	0	0	0	-57.59	0.5	NP_055050.1|NP_001129064.1|	3|3|3|3	12	3	132	RS12_HUMAN
CCNB1	FlagBirA-GRWD1_H307R	12|17|11|16	56	0.53	0|0|0|0|0|0|0|2|0|0|0|0|5|6|2|0|0|0|4|10	14	4	NP_114172.1	0.1	0.3	0.13	0.39	0.13	-8.81	2.24	NP_036421.2|NP_004692.1|NP_060294.1|NP_378663.1|NP_003891.1|NP_002699.1|	4|4|4|5	17	4.25	433	CCNB1_HUMAN
OBSL1	FlagBirA-GRWD1_H307R	6|7|5|0	18	0.11	0|0|0|0|0|0|0|0|0|0|0|0|0|0|0|0|0|0|2|0	4.5	4	NP_056126.1	0.6	0.9	0.69	0.96	0.69	-3.94	9	NP_003625.2|NP_005909.2|NP_000928.1|NP_005712.1|NP_005710.1|NP_055871.1|NP_000517.2|NP_036205.1|NP_002699.1|NP_005713.1|NP_006422.1|NP_005989.3|NP_620581.1|NP_001035807.1|NP_004658.3|	3|4|3|0	10	2.5	1896	OBSL1_HUMAN
GTF2E1	FlagBirA-GRWD1_H307R	4|3|0|0	7	0.92	5|0|0|0|0|11|6|13|0|0|0|0|12|13|0|0|0|0|0|10	1.75	4	NP_005504.2	0	0	0	0	0	-55.99	0.14	NP_000928.1|	2|2|0|0	4	1	439	T2EA_HUMAN
SMG9	FlagBirA-GRWD1_H307R	14|19|21|21	75	0.64	0|3|0|0|0|2|0|4|0|3|0|5|0|0|0|0|0|0|12|11	18.75	4	NP_061981.2	0.01	0.01	0.01	0.01	0.01	-11.41	2.34	NP_003026.2|	6|7|8|7	28	7	520	SMG9_HUMAN
USP9X	FlagBirA-GRWD1_H307R	3|6|4|5	18	0.94	11|6|5|5|5|2|7|8|6|6|5|5|10|14|6|6|3|0|9|5	4.5	4	NP_001034679.2	0	0	0	0	0	-40.02	0.41	NP_003631.2|NP_001165908.1|NP_003591.2|NP_006421.2|NP_008917.3|NP_113584.3|NP_113671.3|NP_689407.1|	3|3|3|5	14	3.5	2570	USP9X_HUMAN
ELAC2	FlagBirA-GRWD1_H307R	7|6|8|4	25	0.91	10|9|2|6|6|7|10|16|3|6|6|2|10|7|0|2|0|0|0|0	6.25	4	NP_060597.4	0	0	0	0	0	-40.29	0.54	NP_002613.2|NP_001188407.1|	4|4|4|3	15	3.75	826	G5E9D5_HUMAN
WDR62	FlagBirA-GRWD1_H307R	4|3|7|7	21	0.7	0|6|2|2|4|0|0|2|2|2|2|2|0|0|0|0|0|0|3|0	5.25	4	NP_001077430.1	0	0	0	0	0	-11.55	1.4	NP_001138786.1|NP_060842.3|NP_003591.2|NP_004658.3|NP_387448.2|	3|3|6|5	17	4.25	1523	WDR62_HUMAN
POLR2E	FlagBirA-GRWD1_H307R	14|12|14|14	54	0.84	5|3|3|3|3|6|8|6|5|0|4|0|12|10|3|5|6|3|9|8	13.5	4	NP_002686.2	0	0	0	0	0	-19.81	1.38	NP_008986.2|NP_000928.1|NP_001713.2|NP_002699.1|NP_113671.3|	2|2|2|2	8	2	210	RPAB1_HUMAN
POLR2H	FlagBirA-GRWD1_H307R	5|4|2|5	16	0.79	2|0|0|3|0|4|4|4|3|3|4|3|0|2|3|2|2|2|6|4	4	4	NP_006223.2	0	0	0	0	0	-16.31	0.89	NP_008986.2|NP_000928.1|NP_001713.2|NP_002503.1|	3|3|2|3	11	2.75	150	RPAB3_HUMAN
RECQL	FlagBirA-GRWD1_H307R	6|4|6|6	22	0.94	16|9|12|5|9|16|16|14|7|11|9|9|8|12|11|9|7|9|3|4	5.5	4	NP_116559.1	0	0	0	0	0	-57.12	0.35		5|3|5|5	18	4.5	649	RECQ1_HUMAN
RPL5	FlagBirA-GRWD1_H307R	16|23|22|29	90	0.93	35|24|22|23|18|19|22|41|38|42|33|28|23|19|21|20|19|14|37|55	22.5	4	NP_000960.2	0	0	0	0	0	-145.28	0.51	NP_055871.1|NP_055050.1|NP_001129064.1|NP_113584.3|NP_387448.2|	6|6|6|6	24	6	297	RL5_HUMAN
SEC23B	FlagBirA-GRWD1_H307R	19|18|16|14	67	0.79	11|6|4|7|5|4|5|13|0|0|0|0|8|6|0|0|0|0|4|8	16.75	4	NP_116780.1	0	0	0	0	0	-17.99	1.68	NP_003026.2|NP_001070674.1|	4|5|4|4	17	4.25	767	A0A2R8YFH5_HUMAN
NELFE	FlagBirA-GRWD1_H307R	10|15|16|22	63	0.93	22|6|5|5|5|31|40|44|12|10|8|11|21|19|13|10|0|4|16|43	15.75	4	NP_002895.3	0	0	0	0	0	-142.22	0.4	NP_000928.1|NP_006501.1|	4|5|5|7	21	5.25	380	NELFE_HUMAN
GTF2I	FlagBirA-GRWD1_H307R	5|6|4|3	18	0.94	18|14|14|13|12|27|23|29|7|12|7|8|45|55|18|13|22|22|22|16	4.5	4	NP_127492.1	0	0	0	0	0	-161.41	0.12	NP_000928.1|NP_006422.1|NP_005989.3|NP_387448.2|	4|4|3|3	14	3.5	998	GTF2I_HUMAN
BAZ1B	FlagBirA-GRWD1_H307R	14|16|13|10	53	0.94	75|24|27|24|13|59|44|90|33|44|46|37|103|94|42|44|51|51|95|42	13.25	4	NP_115784.1	0	0	0	0	0	-385.04	0.14	NP_620581.1|	5|6|6|6	23	5.75	1483	BAZ1B_HUMAN
TAF7	FlagBirA-GRWD1_H307R	36|29|41|34	140	0.92	9|2|0|2|3|6|9|9|8|5|6|6|13|14|18|18|5|5|31|44	35	4	NP_005633.2	0	0	0	0	0	-58.08	1.26		7|10|9|7	33	8.25	349	TAF7_HUMAN
SPEN	FlagBirA-GRWD1_H307R	7|2|2|0	11	0.92	4|3|3|0|2|0|3|6|5|6|7|8|4|9|2|3|14|10|33|3	2.75	4	NP_055816.2	0	0	0	0	0	-74.12	0.17		6|2|2|0	10	2.5	3664	MINT_HUMAN
WDR82	FlagBirA-GRWD1_H307R	17|16|15|18	66	0.92	12|6|6|7|4|9|9|10|9|12|7|7|15|17|10|9|14|19|25|17	16.5	4	NP_079498.2	0	0	0	0	0	-50	0.85	NP_000928.1|NP_036205.1|NP_002699.1|NP_113584.3|NP_005989.3|	5|5|7|7	24	6	313	WDR82_HUMAN
LRBA	FlagBirA-GRWD1_H307R	15|16|9|16	56	0.94	10|45|37|51|39|15|19|27|33|43|39|41|57|60|30|32|32|22|49|23	14	4	NP_006717.2	0	0	0	0	0	-208.34	0.26	NP_005430.1|	11|10|7|9	37	9.25	2863	LRBA_HUMAN
AAK1	FlagBirA-GRWD1_H307R	10|11|7|7	35	0.78	2|3|4|2|3|0|0|3|3|6|2|0|7|4|3|0|0|0|7|6	8.75	4	NP_055726.3	0	0	0	0	0	-15.78	1.35	NP_057510.4|	7|6|4|4	21	5.25	961	AAK1_HUMAN
PEAK1	FlagBirA-GRWD1_H307R	2|4|3|2	11	0.57	0|0|0|0|0|0|0|0|0|0|0|0|3|0|0|0|0|0|0|2	2.75	4	NP_079052.2	0.05	0.12	0.06	0.14	0.06	-4.1	2.2	NP_003591.2|NP_002699.1|NP_002950.3|NP_001164185.1|	2|4|3|2	11	2.75	1746	PEAK1_HUMAN
HNRNPF	FlagBirA-GRWD1_H307R	47|48|48|42	185	0.93	41|42|38|31|35|41|41|46|21|17|19|23|46|44|35|35|29|31|27|28	46.25	4	NP_001091678.1	0	0	0	0	0	-98.61	1.04	NP_005712.1|NP_055050.1|NP_062817.2|NP_055463.1|NP_387448.2|	6|6|4|4	20	5	415	HNRPF_HUMAN
DDB1	FlagBirA-GRWD1_H307R	7|7|4|8	26	0.87	3|0|6|3|0|9|4|8|4|2|4|0|2|0|4|4|8|4|6|9	6.5	4	NP_001914.3	0	0	0	0	0	-27.65	0.76	NP_000928.1|NP_378663.1|NP_003591.2|NP_005398.1|NP_113584.3|NP_057532.2|NP_055917.1|NP_001186231.1|	4|5|4|5	18	4.5	1140	DDB1_HUMAN
COPA	FlagBirA-GRWD1_H307R	20|24|19|20	83	0.93	23|20|17|22|18|20|18|13|16|17|18|18|25|33|7|12|5|0|34|9	20.75	4	NP_004362.2	0	0	0	0	0	-78.27	0.72	NP_004757.1|NP_005989.3|NP_002950.3|NP_004658.3|	9|10|11|12	42	10.5	1224	COPA_HUMAN
CUEDC2	FlagBirA-GRWD1_H307R	5|5|7|5	22	0.91	4|0|0|0|0|9|10|15|3|4|3|4|3|0|0|6|0|0|0|14	5.5	4	NP_076945.2	0	0	0	0	0	-40.14	0.46	NP_002699.1|NP_001269.3|	3|3|3|2	11	2.75	287	CUED2_HUMAN
ABCF3	FlagBirA-GRWD1_H307R	6|5|3|0	14	0.86	0|2|0|3|3|2|3|5|3|0|3|4|5|10|3|0|0|0|7|2	3.5	4	NP_060828.2	0	0	0	0	0	-31.53	0.52	NP_006501.1|	2|4|2|0	8	2	709	ABCF3_HUMAN
ARL2	FlagBirA-GRWD1_H307R	6|8|10|10	34	0.9	3|4|4|5|5|14|11|15|2|4|3|4|5|5|3|5|2|3|8|0	8.5	4	NP_001658.2	0	0	0	0	0	-38.09	0.71		2|4|5|5	16	4	184	ARL2_HUMAN
CKAP2	FlagBirA-GRWD1_H307R	10|6|7|9	32	0.88	5|0|0|4|2|9|7|6|0|0|0|0|7|8|6|5|9|6|5|13	8	4	NP_001091995.1	0	0	0	0	0	-29.22	0.82	NP_054740.3|NP_055519.1|	5|3|4|4	16	4	683	CKAP2_HUMAN
ANKLE2	FlagBirA-GRWD1_H307R	5|0|0|0	5	0.82	2|0|0|0|0|0|3|8|0|0|3|0|0|0|0|3|0|0|4|5	1.25	4	NP_055929.1	0	0	0	0	0	-23.83	0.25		3|0|0|0	3	0.75	938	ANKL2_HUMAN
STRAP	FlagBirA-GRWD1_H307R	47|45|43|49	184	0.94	56|43|34|40|41|51|47|108|46|53|47|45|57|45|37|34|24|33|67|61	46	4	NP_009109.3	0	0	0	0	0	-204.44	0.63	NP_001129064.1|NP_113584.3|	12|11|12|11	46	11.5	350	STRAP_HUMAN
PACSIN2	FlagBirA-GRWD1_H307R	4|0|2|0	6	0.81	2|0|0|0|0|3|0|3|0|3|2|0|3|2|0|0|0|0|0|8	1.5	4	NP_009160.2	0	0	0	0	0	-20.45	0.35	NP_001234925.1|	2|0|2|0	4	1	486	PACN2_HUMAN
SMCHD1	FlagBirA-GRWD1_H307R	5|0|4|0	9	0.94	32|9|11|7|7|22|18|13|9|9|11|10|27|33|12|9|15|16|11|10	2.25	4	NP_056110.2	0	0	0	0	0	-128.6	0.08	NP_060842.3|	4|0|3|0	7	1.75	2005	SMHD1_HUMAN
LSM14B	FlagBirA-GRWD1_H307R	5|6|6|4	21	0.87	4|0|3|3|0|6|6|11|0|0|0|0|5|8|4|2|0|0|0|6	5.25	4	NP_653304.2	0	0	0	0	0	-25.22	0.68	NP_113584.3|	2|3|4|3	12	3	385	A0A0C4DFV2_HUMAN
PRRC2A	FlagBirA-GRWD1_H307R	2|8|5|9	24	0.94	8|16|15|13|13|7|8|4|23|19|20|18|23|19|8|7|2|2|20|11	6	4	NP_542417.2	0	0	0	0	0	-89.02	0.28	NP_378663.1|NP_387448.2|	2|6|3|5	16	4	2157	PRC2A_HUMAN
BAG6	FlagBirA-GRWD1_H307R	16|11|13|8	48	0.01	0|0|0|0|0|0|0|0|0|0|0|0|0|0|0|0|0|0|3|0	12	4	NP_004630.3	0.91	0.99	0.95	0.99	0.95	1.83	16	NP_003631.2|NP_005710.1|NP_055871.1|NP_055050.1|NP_005644.2|NP_148978.2|NP_008917.3|NP_002739.1|	8|7|6|5	26	6.5	1132	A0A024RCR6_HUMAN
RPS24	FlagBirA-GRWD1_H307R	38|33|31|31	133	0.93	32|21|27|25|28|25|28|33|46|44|38|40|15|13|21|18|16|23|28|29	33.25	4	NP_148982.1	0	0	0	0	0	-106.99	0.79	NP_055050.1|NP_001129064.1|NP_005644.2|NP_002699.1|NP_113584.3|	5|5|4|4	18	4.5	130	A0A2R8Y849_HUMAN
AP2M1	FlagBirA-GRWD1_H307R	11|12|19|11	53	0.9	9|9|6|10|10|7|5|7|7|12|10|9|19|14|6|7|6|5|15|9	13.25	4	NP_004059.2	0	0	0	0	0	-40.07	0.88	NP_057510.4|NP_000412.3|NP_000517.2|NP_001129064.1|NP_005546.2|	4|3|7|4	18	4.5	435	E9PFW3_HUMAN
PRRC2B	FlagBirA-GRWD1_H307R	5|7|5|7	24	0.76	0|0|0|2|0|0|0|4|2|0|0|0|5|4|0|2|0|0|6|4	6	4	NP_037450.2	0	0	0	0	0	-12.58	1.26		4|4|3|6	17	4.25	2229	PRC2B_HUMAN
HAUS5	FlagBirA-GRWD1_H307R	22|13|16|14	65	0.88	2|11|3|7|4|0|0|9|5|8|3|7|12|8|5|10|3|6|24|0	16.25	4	NP_056117.1	0	0	0	0	0	-33.77	1.14	NP_001138786.1|NP_060842.3|NP_116205.3|	8|6|9|8	31	7.75	633	HAUS5_HUMAN
SRP14	FlagBirA-GRWD1_H307R	18|20|18|16	72	0.78	6|0|0|0|0|11|7|5|7|0|8|0|10|9|0|8|9|10|6|4	18	4	NP_003125.3	0	0	0	0	0	-15.12	1.8	NP_113584.3|NP_115722.1|	3|4|3|3	13	3.25	136	SRP14_HUMAN
USP7	FlagBirA-GRWD1_H307R	23|18|26|25	92	0.94	50|22|30|23|20|29|28|45|16|21|19|23|71|73|19|21|21|16|45|34	23	4	NP_003461.2	0	0	0	0	0	-205.5	0.38	NP_006501.1|NP_003642.3|NP_113584.3|NP_003026.2|NP_001186089.1|	12|9|14|11	46	11.5	1102	UBP7_HUMAN
SVIL	FlagBirA-GRWD1_H307R	7|4|5|0	16	0.88	4|4|2|0|0|0|0|3|2|0|0|0|10|10|7|4|0|4|3|6	4	4	NP_003165.2	0	0	0	0	0	-37.93	0.48	NP_073619.2|NP_005713.1|NP_001804.2|NP_002503.1|	5|2|2|0	9	2.25	1788	A0A6I8PIX7_HUMAN
RPS2	FlagBirA-GRWD1_H307R	49|43|47|42	181	0.94	60|50|51|38|36|60|48|77|51|60|59|48|56|31|54|56|46|41|73|66	45.25	4	NP_002943.2	0	0	0	0	0	-190.42	0.66	NP_055050.1|NP_054781.1|NP_001129064.1|NP_115722.1|NP_057066.2|	7|7|9|6	29	7.25	293	RS2_HUMAN
CBX3	FlagBirA-GRWD1_H307R	23|19|24|19	85	0.92	11|8|13|11|7|20|23|23|18|23|14|15|18|19|8|11|17|10|14|23	21.25	4	NP_009207.2	0	0	0	0	0	-56.57	0.92	NP_115530.2|NP_000928.1|NP_003591.2|	3|4|3|3	13	3.25	183	B8ZZ43_HUMAN
POC5	FlagBirA-GRWD1_H307R	4|4|0|0	8	0.61	0|0|0|0|0|0|0|0|0|0|0|0|0|0|0|0|0|0|7|0	2	4	NP_689621.2	0.03	0.06	0.04	0.07	0.04	-8.99	1.14	NP_054740.3|NP_073619.2|NP_001062.1|NP_001138678.1|NP_758440.1|	3|2|0|0	5	1.25	550	POC5_HUMAN
ZDBF2	FlagBirA-GRWD1_H307R	6|5|4|7	22	0.74	0|0|0|0|0|0|0|0|0|0|0|3|3|0|0|5|6|3|0|0	5.5	4	NP_065974.1	0	0	0	0	0	-12.27	1.29		4|3|3|5	15	3.75	2354	N0DVX5_HUMAN
RARS1	FlagBirA-GRWD1_H307R	33|36|33|17	119	0.93	37|25|29|33|28|34|35|40|41|39|36|34|31|25|38|33|19|19|53|20	29.75	4	NP_002878.2	0	0	0	0	0	-140.35	0.69		12|12|14|9	47	11.75	660	SYRC_HUMAN
BCAS3	FlagBirA-GRWD1_H307R	11|11|16|16	54	0.68	5|0|0|0|0|2|3|6|4|4|4|7|10|5|0|4|0|0|0|0	13.5	4	NP_060149.3	0	0.01	0	0.01	0	-11.94	1.93		6|7|5|6	24	6	913	K7ESE9_HUMAN
BIRC6	FlagBirA-GRWD1_H307R	11|13|0|0	24	0.29	0|2|0|6|0|0|0|0|0|0|0|0|0|0|0|0|0|0|3|0	6	4	NP_057336.3	0.29	0.7	0.28	0.69	0.29	-13.84	2.18	NP_004658.3|	6|7|0|0	13	3.25	4857	BIRC6_HUMAN
LRCH2	FlagBirA-GRWD1_H307R	2|3|0|0	5	0.62	0|0|0|0|0|0|2|0|0|0|0|0|0|0|0|0|0|0|3|0	1.25	4	NP_065922.3	0.02	0.05	0.02	0.05	0.02	-7.41	1	NP_005710.1|NP_387448.2|	2|3|0|0	5	1.25	765	LRCH2_HUMAN
RPL10A	FlagBirA-GRWD1_H307R	13|14|10|11	48	0.94	32|16|13|18|18|14|33|9|23|24|16|16|13|12|11|9|12|14|19|2	12	4	NP_009035.3	0	0	0	0	0	-93.69	0.43	NP_055871.1|NP_055050.1|NP_001129064.1|NP_113584.3|	6|5|5|5	21	5.25	217	RL10A_HUMAN
RPL11	FlagBirA-GRWD1_H307R	10|9|11|9	39	0.94	10|9|14|12|9|10|10|11|16|17|18|16|7|12|12|19|12|8|11|9	9.75	4	NP_000966.2	0	0	0	0	0	-53.39	0.56	NP_055050.1|NP_001129064.1|NP_003591.2|	2|2|3|2	9	2.25	178	RL11_HUMAN
RPL7	FlagBirA-GRWD1_H307R	31|32|41|33	137	0.93	38|26|27|37|29|22|29|30|43|45|35|42|22|26|21|19|16|12|39|52	34.25	4	NP_000962.2	0	0	0	0	0	-120.63	0.75	NP_055050.1|	8|12|10|8	38	9.5	248	A8MUD9_HUMAN
RPL9	FlagBirA-GRWD1_H307R	35|31|32|31	129	0.94	34|38|42|29|20|28|28|35|66|59|66|54|31|34|49|47|39|36|88|34	32.25	4	NP_000652.2	0	0	0	0	0	-215.95	0.46	NP_055050.1|NP_001129064.1|NP_056109.1|	5|5|5|5	20	5	192	RL9_HUMAN
RPL8	FlagBirA-GRWD1_H307R	14|14|11|10	49	0.91	10|13|6|8|12|7|11|8|14|18|15|11|10|13|10|13|12|13|13|8	12.25	4	NP_150644.1	0	0	0	0	0	-41.88	0.82	NP_055050.1|NP_113584.3|	3|3|4|4	14	3.5	257	G3V1A1_HUMAN
ARFGEF3	FlagBirA-GRWD1_H307R	5|5|0|5	15	0.86	0|6|2|3|0|0|0|2|5|0|0|0|9|6|0|0|0|0|6|3	3.75	4	NP_065073.3	0	0	0	0	0	-31.56	0.56	NP_002699.1|	5|2|0|4	11	2.75	2177	BIG3_HUMAN
KHSRP	FlagBirA-GRWD1_H307R	12|14|20|20	66	0.94	31|22|20|24|16|29|26|40|42|38|33|40|35|27|24|24|13|19|23|55	16.5	4	NP_003676.2	0	0	0	0	0	-156.73	0.37	NP_055050.1|NP_113584.3|	7|7|9|10	33	8.25	711	FUBP2_HUMAN
SPTAN1	FlagBirA-GRWD1_H307R	2|0|0|0	2	0.94	10|10|12|9|8|2|0|0|7|4|6|7|12|17|7|0|8|14|29|4	0.5	4	NP_003118.2	0	0	0	0	0	-80.96	0.03	NP_055050.1|NP_002739.1|NP_001804.2|	2|0|0|0	2	0.5	2472	A0A0D9SF54_HUMAN
TROAP	FlagBirA-GRWD1_H307R	8|11|0|0	19	0.14	0|0|0|0|0|0|0|0|0|0|0|0|0|0|0|0|0|0|0|0	4.75	4	NP_005471.3	0.5	1	0.5	1	0.5	-3.53	47.5		2|2|0|0	4	1	778	B7Z5Q9_HUMAN
ZNF622	FlagBirA-GRWD1_H307R	4|7|3|2	16	0.79	0|0|0|2|0|4|0|0|0|0|0|0|5|6|0|0|0|0|4|5	4	4	NP_219482.1	0	0	0	0	0	-18.49	0.8		2|2|3|2	9	2.25	477	ZN622_HUMAN
TRAP1	FlagBirA-GRWD1_H307R	42|50|44|49	185	0.94	69|56|54|41|56|43|43|40|88|84|87|82|54|57|52|54|69|52|28|54	46.25	4	NP_057376.2	0	0	0	0	0	-255.06	0.54	NP_001121089.1|	13|17|15|15	60	15	704	I3L0K7_HUMAN
NPAT	FlagBirA-GRWD1_H307R	2|4|0|2	8	0.81	0|0|0|0|0|0|0|0|0|0|0|0|5|3|2|3|4|4|4|0	2	4	NP_002510.2	0	0	0	0	0	-20.56	0.47		2|2|0|2	6	1.5	1427	NPAT_HUMAN
GTF2F1	FlagBirA-GRWD1_H307R	13|14|14|15	56	0.93	18|8|5|8|6|21|26|31|5|5|5|6|28|23|11|13|7|5|6|24	14	4	NP_002087.2	0	0	0	0	0	-84.23	0.51	NP_000928.1|NP_006501.1|	6|7|6|7	26	6.5	517	T2FA_HUMAN
SNRK	FlagBirA-GRWD1_H307R	2|0|0|0	2	0.42	0|0|0|0|0|0|0|0|0|0|0|0|0|0|0|0|0|0|0|0	0.5	4	NP_060189.3	0.19	0.75	0.18	0.73	0.19	-3.53	5		2|0|0|0	2	0.5	765	E7EUC4_HUMAN
GTF3C4	FlagBirA-GRWD1_H307R	18|11|15|17	61	0.92	16|7|3|12|9|18|19|33|4|6|9|10|16|13|10|6|4|5|19|24	15.25	4	NP_036336.2	0	0	0	0	0	-74.37	0.64		7|6|6|5	24	6	822	TF3C4_HUMAN
ZFAND5	FlagBirA-GRWD1_H307R	7|17|0|0	24	0.3	0|0|0|0|0|0|0|0|0|0|0|0|0|0|0|0|0|0|0|7	6	4	NP_001095890.1	0.27	0.78	0.27	0.79	0.27	-9.22	3.43	NP_003891.1|	2|2|0|0	4	1	213	ZFAN5_HUMAN
TBC1D8	FlagBirA-GRWD1_H307R	7|3|2|2	14	0.84	4|4|3|5|0|0|0|0|2|0|0|0|8|9|2|3|0|2|0|0	3.5	4	NP_001095896.1	0	0	0	0	0	-24.62	0.54		3|3|2|2	10	2.5	1140	J3KQ40_HUMAN
NRBF2	FlagBirA-GRWD1_H307R	7|5|6|5	23	0.84	3|2|0|0|2|5|4|10|5|2|0|0|4|6|0|5|0|0|4|6	5.75	4	NP_110386.2	0	0	0	0	0	-19.55	0.85	NP_001138786.1|NP_055417.1|	4|4|3|4	15	3.75	287	NRBF2_HUMAN
PARP1	FlagBirA-GRWD1_H307R	49|50|53|43	195	0.94	104|88|77|72|76|102|97|60|119|111|97|95|110|97|74|76|103|83|108|111	48.75	4	NP_001609.2	0	0	0	0	0	-364.32	0.43	NP_055871.1|NP_068814.2|NP_113584.3|NP_001474.1|NP_079184.2|	19|22|23|17	81	20.25	1014	PARP1_HUMAN
CFAP36	FlagBirA-GRWD1_H307R	7|9|11|14	41	0.9	10|3|4|6|5|8|8|16|9|6|14|12|0|7|0|0|0|0|8|0	10.25	4	NP_542398.3	0	0	0	0	0	-40.03	0.79		5|6|7|5	23	5.75	342	CFA36_HUMAN
SORD	FlagBirA-GRWD1_H307R	3|0|5|0	8	0.16	0|0|0|0|0|0|0|0|0|0|0|0|0|0|0|0|0|0|0|0	2	4	NP_003095.2	0.49	1	0.49	1	0.49	-3.44	20	NP_002052.1|	2|0|2|0	4	1	357	DHSO_HUMAN
TTC4	FlagBirA-GRWD1_H307R	2|5|7|5	19	0.51	0|0|0|0|0|0|0|7|0|0|0|0|0|0|0|0|0|0|0|0	4.75	4	NP_004614.3	0.13	0.28	0.14	0.3	0.14	-5.22	2.71	NP_003591.2|NP_055917.1|	2|4|4|3	13	3.25	387	TTC4_HUMAN
PSMD8	FlagBirA-GRWD1_H307R	7|9|12|8	36	0.91	15|3|5|9|6|9|9|12|9|8|12|8|12|8|6|9|0|5|7|15	9	4	NP_002803.2	0	0	0	0	0	-41.75	0.67	NP_002615.2|NP_113584.3|	3|3|4|3	13	3.25	350	PSMD8_HUMAN
RPP30	FlagBirA-GRWD1_H307R	8|3|8|8	27	0.94	21|9|3|3|6|21|25|27|8|6|8|10|27|27|7|9|4|4|17|13	6.75	4	NP_001098016.1	0	0	0	0	0	-107.24	0.25	NP_005430.1|NP_113584.3|	2|2|2|3	9	2.25	322	RPP30_HUMAN
FAM83H	FlagBirA-GRWD1_H307R	2|0|0|0	2	0.42	0|0|0|0|0|0|0|0|0|0|0|0|0|0|0|0|0|0|0|0	0.5	4	NP_940890.3	0.19	0.75	0.19	0.77	0.19	-3.34	5	NP_057510.4|NP_689407.1|NP_004658.3|NP_115498.2|NP_387448.2|	2|0|0|0	2	0.5	1179	FA83H_HUMAN
GAK	FlagBirA-GRWD1_H307R	8|9|2|5	24	0.88	5|8|3|4|4|2|0|9|4|6|5|4|9|11|6|0|0|0|7|0	6	4	NP_005246.2	0	0	0	0	0	-36.03	0.65	NP_057510.4|	4|4|2|4	14	3.5	1311	D6RE78_HUMAN
SPDL1	FlagBirA-GRWD1_H307R	55|54|45|43	197	0.92	6|6|3|10|7|5|7|16|4|4|6|5|20|25|15|7|8|4|57|30	49.25	4	NP_060255.3	0	0	0	0	0	-57.1	1.49		16|13|13|14	56	14	605	SPDLY_HUMAN
ZFYVE16	FlagBirA-GRWD1_H307R	31|30|21|27	109	0.93	11|23|19|14|18|10|7|12|17|18|17|23|27|22|9|13|0|0|57|14	27.25	4	NP_055548.3	0	0	0	0	0	-88.19	0.84	NP_002699.1|	11|11|11|8	41	10.25	1539	ZFY16_HUMAN
NPLOC4	FlagBirA-GRWD1_H307R	50|41|57|52	200	0.66	13|5|0|3|2|12|10|30|3|5|4|4|8|8|2|5|0|2|5|19	50	4	NP_060391.2	0.01	0.02	0.01	0.03	0.01	-14.91	2.7	NP_079330.2|NP_055050.1|NP_378663.1|NP_005650.2|	10|8|12|9	39	9.75	608	NPL4_HUMAN
PSMD13	FlagBirA-GRWD1_H307R	4|5|3|5	17	0.89	7|8|6|6|9|3|3|0|8|4|6|4|7|3|3|5|0|0|7|8	4.25	4	NP_002808.3	0	0	0	0	0	-29.33	0.52	NP_113584.3|	4|3|2|3	12	3	376	PSD13_HUMAN
PIK3C2A	FlagBirA-GRWD1_H307R	7|7|7|6	27	0.56	0|0|0|0|0|0|0|0|0|0|0|0|6|4|0|0|0|0|0|0	6.75	4	NP_002636.2	0.06	0.07	0.07	0.08	0.07	-3.32	2.7	NP_057510.4|NP_006501.1|NP_387448.2|	6|5|6|5	22	5.5	1686	A0A0C4DGF9_HUMAN
FAM135A	FlagBirA-GRWD1_H307R	6|6|5|7	24	0.91	0|0|8|6|0|5|4|12|0|0|2|4|15|16|0|0|0|0|2|0	6	4	NP_001099001.1	0	0	0	0	0	-43.36	0.47		5|5|5|5	20	5	1319	D6RCC7_HUMAN
MYBBP1A	FlagBirA-GRWD1_H307R	21|17|14|19	71	0.94	66|31|28|25|30|52|50|44|42|46|52|49|81|96|46|53|60|57|57|20	17.75	4	NP_055335.2	0	0	0	0	0	-285.25	0.23		8|9|7|9	33	8.25	1328	MBB1A_HUMAN
NUDT19	FlagBirA-GRWD1_H307R	7|6|3|2	18	0.01	0|0|0|0|0|0|0|0|0|0|0|0|0|0|0|0|0|0|0|0	4.5	4	NP_001099040.1	0.93	1	0.92	1	0.93	1	45		4|4|3|2	13	3.25	375	NUD19_HUMAN
GEMIN5	FlagBirA-GRWD1_H307R	61|54|51|52	218	0.94	58|75|72|69|65|54|53|108|116|111|94|85|120|95|68|70|55|48|71|38	54.5	4	NP_056280.2	0	0	0	0	0	-350.23	0.48	NP_002613.2|NP_055050.1|NP_387448.2|	16|14|15|11	56	14	1508	GEMI5_HUMAN
GPKOW	FlagBirA-GRWD1_H307R	9|5|9|6	29	0.92	13|4|6|4|5|9|9|23|0|0|2|5|12|12|3|2|2|0|9|13	7.25	4	NP_056513.2	0	0	0	0	0	-53.32	0.48	NP_002699.1|	2|3|3|2	10	2.5	476	GPKOW_HUMAN
ACBD3	FlagBirA-GRWD1_H307R	2|2|4|3	11	0.9	6|4|0|5|3|0|3|17|2|2|4|5|5|0|3|0|0|0|3|10	2.75	4	NP_073572.2	0	0	0	0	0	-36.73	0.29		2|2|4|2	10	2.5	528	GCP60_HUMAN
RPL36	FlagBirA-GRWD1_H307R	5|5|0|0	10	0.86	3|4|6|5|4|7|0|0|4|6|6|6|3|4|6|6|4|6|6|8	2.5	4	NP_056229.2	0	0	0	0	0	-31.46	0.37	NP_055050.1|	2|2|0|0	4	1	105	RL36_HUMAN
birA	FlagBirA-GRWD1_H307R	2267|2110|2364|2281	9022	0.94	2674|1441|1577|1317|1379|1912|1847|3725|1701|1699|1738|1835|1916|1907|4926|5114|3806|3922|6576|7873	2255.5	4	NP_418404.1	0	0	0	0	0	#NAME?	0.37		23|25|25|25	98	24.5	321	BIRA_ECOLI
CPSF6	FlagBirA-GRWD1_H307R	13|20|16|22	71	0.93	37|18|16|24|8|18|19|29|24|26|19|22|30|34|17|17|14|14|18|31	17.75	4	NP_008938.2	0	0	0	0	0	-107.47	0.54	NP_005774.2|NP_113671.3|	5|6|7|6	24	6	551	CPSF6_HUMAN
SARS1	FlagBirA-GRWD1_H307R	12|11|10|7	40	0.87	4|0|0|0|3|5|0|8|0|3|3|3|12|10|0|0|0|0|0|9	10	4	NP_006504.2	0	0	0	0	0	-27.5	1.03	NP_055287.4|	6|5|5|3	19	4.75	514	SYSC_HUMAN
NACA	FlagBirA-GRWD1_H307R	21|25|25|24	95	0.91	9|5|8|8|5|14|17|22|15|17|10|11|10|14|4|10|9|14|13|25	23.75	4	NP_001106673.1	0	0	0	0	0	-43.7	1.17	NP_060842.3|NP_113584.3|NP_387448.2|	5|5|5|5	20	5	215	NACAM_HUMAN
SCAMP3	FlagBirA-GRWD1_H307R	4|3|0|2	9	0.86	3|3|0|2|0|0|0|0|0|3|3|3|2|2|2|0|0|0|10|9	2.25	4	NP_005689.2	0	0	0	0	0	-29.04	0.36	NP_113671.3|	3|3|0|2	8	2	347	SCAM3_HUMAN
FANCI	FlagBirA-GRWD1_H307R	5|4|5|4	18	0.94	17|3|7|7|6|9|7|10|6|6|4|8|7|8|0|3|2|3|10|4	4.5	4	NP_001106849.1	0	0	0	0	0	-40.34	0.39	NP_008917.3|	4|4|4|3	15	3.75	1328	FANCI_HUMAN
DDX6	FlagBirA-GRWD1_H307R	40|36|43|40	159	0.92	29|29|19|24|19|23|33|44|23|26|20|25|25|21|13|14|8|13|23|23	39.75	4	NP_004388.2	0	0	0	0	0	-69.41	1.18	NP_079359.2|NP_689853.3|NP_006501.1|NP_062817.2|NP_056109.1|	9|10|13|10	42	10.5	483	DDX6_HUMAN
MRPS23	FlagBirA-GRWD1_H307R	2|2|2|0	6	0.94	3|0|0|0|0|7|6|3|4|7|4|3|4|0|5|2|4|5|3|0	1.5	4	NP_057154.2	0	0	0	0	0	-29.33	0.24	NP_387448.2|	2|2|2|0	6	1.5	190	RT23_HUMAN
WDR5	FlagBirA-GRWD1_H307R	10|7|7|6	30	0.79	0|0|0|0|0|4|5|0|0|0|0|0|8|4|5|4|7|5|2|0	7.5	4	NP_060058.1	0	0	0	0	0	-15.85	1.2	NP_065397.3|NP_054740.3|NP_060493.3|NP_115530.2|NP_057532.2|NP_056349.1|NP_689407.1|NP_001188407.1|	3|3|2|2	10	2.5	334	WDR5_HUMAN
RPL4	FlagBirA-GRWD1_H307R	49|40|42|33	164	0.94	65|69|48|65|58|64|71|25|78|82|61|72|40|33|52|44|48|50|57|42	41	4	NP_000959.2	0	0	0	0	0	-236	0.54	NP_055871.1|NP_055050.1|NP_001129064.1|NP_113584.3|	9|9|11|9	38	9.5	427	H3BM89_HUMAN
THUMPD3	FlagBirA-GRWD1_H307R	8|7|2|5	22	0.86	2|0|0|0|0|10|10|6|2|0|2|0|0|4|0|0|0|0|0|2	5.5	4	NP_056268.2	0	0	0	0	0	-28.77	0.73		4|3|2|3	12	3	507	THUM3_HUMAN
LSM14A	FlagBirA-GRWD1_H307R	12|9|18|13	52	0.91	7|6|9|4|2|19|15|18|5|8|6|6|9|9|6|7|3|2|3|14	13	4	NP_056393.2	0	0	0	0	0	-49.81	0.79	NP_002950.3|	5|3|6|4	18	4.5	463	LS14A_HUMAN
PALD1	FlagBirA-GRWD1_H307R	14|24|21|25	84	0.93	37|28|22|30|19|33|27|69|16|16|18|25|34|27|15|12|5|6|2|14	21	4	NP_055246.2	0	0	0	0	0	-146.74	0.49		8|11|10|11	40	10	856	PALD_HUMAN
DYNC1LI1	FlagBirA-GRWD1_H307R	2|0|2|0	4	0.8	0|0|3|0|0|4|2|0|2|0|0|5|2|0|0|0|0|0|0|0	1	4	NP_057225.2	0	0	0	0	0	-17.31	0.29		2|0|2|0	4	1	523	E9PHI6_HUMAN
THRAP3	FlagBirA-GRWD1_H307R	4|0|7|3	14	0.94	29|13|12|7|9|16|15|24|14|13|13|11|24|22|13|12|22|25|24|36	3.5	4	NP_005110.2	0	0	0	0	0	-128.75	0.12	NP_002956.1|NP_387448.2|	3|0|4|2	9	2.25	955	TR150_HUMAN
CDC27	FlagBirA-GRWD1_H307R	10|3|5|5	23	0.94	8|12|9|7|9|11|5|12|8|5|7|7|12|13|11|10|15|14|28|3	5.75	4	NP_001247.3	0	0	0	0	0	-68.02	0.33	NP_001135994.1|	7|2|3|4	16	4	824	G5EA36_HUMAN
RPL6	FlagBirA-GRWD1_H307R	22|25|26|33	106	0.94	62|50|55|49|44|63|61|25|89|81|80|86|28|41|35|40|44|46|52|41	26.5	4	NP_000961.2	0	0	0	0	0	-297.52	0.32	NP_055050.1|NP_001129064.1|NP_113584.3|	6|6|8|8	28	7	288	RL6_HUMAN
LCP1	FlagBirA-GRWD1_H307R	15|14|26|27	82	0.94	39|15|14|22|19|69|61|94|18|9|16|14|26|34|21|18|9|8|0|62	20.5	4	NP_002289.2	0	0	0	0	0	-266.91	0.29	NP_060705.2|NP_004658.3|	8|8|11|10	37	9.25	627	PLSL_HUMAN
DHX36	FlagBirA-GRWD1_H307R	6|7|2|6	21	0.85	5|0|0|4|0|5|10|7|0|0|4|0|3|3|4|0|2|0|0|6	5.25	4	NP_065916.2	0	0	0	0	0	-26.65	0.75		5|4|2|4	15	3.75	1008	DHX36_HUMAN
GLMN	FlagBirA-GRWD1_H307R	6|10|6|4	26	0.76	7|3|4|0|0|0|0|5|0|0|0|3|6|5|0|0|0|0|0|0	6.5	4	NP_444504.1	0	0	0	0	0	-17.59	1.13	NP_003026.2|	3|5|4|3	15	3.75	594	GLMN_HUMAN
RPLP0	FlagBirA-GRWD1_H307R	21|22|15|21	79	0.93	24|11|13|19|18|29|23|29|22|20|23|20|18|19|21|24|22|17|22|11	19.75	4	NP_444505.1	0	0	0	0	0	-76.67	0.75	NP_055871.1|NP_055050.1|NP_001129064.1|NP_003591.2|NP_113584.3|	6|6|6|7	25	6.25	317	G3V210_HUMAN
MTR	FlagBirA-GRWD1_H307R	141|126|103|116	486	0	5|0|0|3|5|9|9|16|0|0|2|0|18|12|7|8|6|2|25|2	121.5	4	NP_000245.2	1	1	1	1	1	37.37	6.85	NP_378663.1|	30|27|27|21	105	26.25	1265	A0A6Q8PGK3_HUMAN
ZCCHC2	FlagBirA-GRWD1_H307R	3|0|2|0	5	0.22	0|0|0|0|0|0|0|0|0|0|0|0|0|0|0|0|0|0|0|0	1.25	4	NP_060212.4	0.43	0.95	0.42	0.95	0.43	-3.53	12.5		3|0|2|0	5	1.25	1178	ZCHC2_HUMAN
SET	FlagBirA-GRWD1_H307R	9|10|14|10	43	0.94	34|25|27|26|22|35|44|85|30|30|35|27|30|26|50|43|29|30|22|47	10.75	4	NP_003002.2	0	0	0	0	0	-217.22	0.19	NP_002725.1|NP_113584.3|	2|3|3|2	10	2.5	277	A0A0C4DFV9_HUMAN
GTF3C5	FlagBirA-GRWD1_H307R	19|28|19|25	91	0.9	8|8|7|7|9|16|15|17|2|3|6|6|16|22|8|13|5|14|21|0	22.75	4	NP_036219.2	0	0	0	0	0	-42.46	1.2	NP_003625.2|	8|9|9|10	36	9	519	H7BY84_HUMAN
AGTPBP1	FlagBirA-GRWD1_H307R	6|9|4|6	25	0.9	3|0|5|4|4|4|5|11|0|4|6|4|14|12|7|6|4|3|2|0	6.25	4	NP_056054.2	0	0	0	0	0	-38.39	0.57		4|5|3|2	14	3.5	1186	J3KNS1_HUMAN
PXN	FlagBirA-GRWD1_H307R	5|7|8|3	23	0.89	10|0|0|6|0|5|5|10|7|0|5|3|9|9|4|0|0|0|10|5	5.75	4	NP_001074324.1	0	0	0	0	0	-35.54	0.59	NP_001234925.1|NP_001164185.1|	2|4|4|3	13	3.25	591	F5GZ78_HUMAN
RPL23A	FlagBirA-GRWD1_H307R	11|14|22|14	61	0.93	17|19|14|14|15|20|18|12|26|27|28|25|11|10|11|9|7|5|25|23	15.25	4	NP_000975.2	0	0	0	0	0	-85.42	0.58	NP_055050.1|NP_001129064.1|	4|5|6|4	19	4.75	156	A8MUS3_HUMAN
DNM1L	FlagBirA-GRWD1_H307R	59|52|55|55	221	0.93	59|44|32|38|38|39|43|48|44|46|50|45|55|49|26|20|6|7|44|25	55.25	4	NP_036192.2	0	0	0	0	0	-115.31	1.04	NP_060294.1|	12|15|14|13	54	13.5	736	B4DDQ3_HUMAN
ATXN2	FlagBirA-GRWD1_H307R	11|9|16|11	47	0.86	7|7|7|4|9|5|9|11|6|6|5|5|10|14|4|5|4|4|5|6	11.75	4	NP_002964.3	0	0	0	0	0	-28.75	1.07	NP_036205.1|	5|5|6|6	22	5.5	1313	F8VQP2_HUMAN
RPS6	FlagBirA-GRWD1_H307R	21|26|33|28	108	0.92	21|19|12|19|18|21|23|24|18|18|22|17|13|16|20|23|18|22|18|29	27	4	NP_001001.2	0	0	0	0	0	-59.8	1.09	NP_055050.1|NP_001129064.1|	4|4|4|4	16	4	249	A2A3R5_HUMAN
DBNL	FlagBirA-GRWD1_H307R	25|32|29|37	123	0.93	23|11|20|18|12|24|30|53|17|15|17|17|18|25|17|16|4|9|7|48	30.75	4	NP_001116428.1	0	0	0	0	0	-106.08	0.79	NP_004658.3|	9|8|8|8	33	8.25	439	B4DDD6_HUMAN
AAR2	FlagBirA-GRWD1_H307R	21|17|14|10	62	0.73	11|5|6|6|0|7|8|11|6|3|6|6|5|8|2|0|3|0|7|6	15.5	4	NP_056326.2	0	0	0	0	0	-21.9	1.63	NP_005430.1|NP_055099.1|	7|4|6|4	21	5.25	384	AAR2_HUMAN
OSBPL8	FlagBirA-GRWD1_H307R	5|7|6|8	26	0.94	20|4|9|9|5|6|5|6|13|13|15|12|30|28|19|12|12|10|10|11	6.5	4	NP_065892.1	0	0	0	0	0	-91.27	0.27	NP_005644.2|NP_003891.1|	3|2|2|2	9	2.25	889	OSBL8_HUMAN
PDRG1	FlagBirA-GRWD1_H307R	17|13|16|18	64	0.03	0|0|0|3|0|0|0|7|0|0|0|0|0|4|0|0|0|0|0|4	16	4	NP_110442.1	0.8	0.99	0.8	0.99	0.8	-0.88	3.56	NP_002615.2|NP_002699.1|	5|4|6|6	21	5.25	133	PDRG1_HUMAN
RPL21	FlagBirA-GRWD1_H307R	22|25|20|19	86	0.93	20|27|31|25|28|0|5|10|25|30|26|26|12|11|8|7|10|5|25|0	21.5	4	NP_000973.2	0	0	0	0	0	-79.12	0.74	NP_055050.1|NP_001129064.1|	3|3|4|3	13	3.25	160	G3V1B3_HUMAN
TXNDC9	FlagBirA-GRWD1_H307R	40|54|50|55	199	0	3|0|0|4|0|12|5|10|0|2|2|0|0|2|0|0|0|0|8|11	49.75	4	NP_005774.2	1	1	1	1	1	14.2	4.85	NP_003631.2|NP_006501.1|NP_006421.2|NP_113584.3|NP_005989.3|NP_003026.2|	6|7|8|8	29	7.25	226	G3XAJ4_HUMAN
CAD	FlagBirA-GRWD1_H307R	29|27|14|26	96	0.93	23|26|18|28|17|27|24|18|27|22|23|24|19|19|21|26|15|14|39|4	24	4	NP_004332.2	0	0	0	0	0	-93.92	0.79	NP_663304.1|NP_006421.2|NP_005989.3|NP_758440.1|	19|13|8|12	52	13	2225	F8VPD4_HUMAN
OSER1	FlagBirA-GRWD1_H307R	2|3|4|0	9	0.58	0|0|0|0|0|0|0|0|0|0|0|0|0|0|0|0|0|0|0|6	2.25	4	NP_057554.4	0.04	0.1	0.03	0.09	0.04	-8.23	1.5		2|3|4|0	9	2.25	292	OSER1_HUMAN
ADSL	FlagBirA-GRWD1_H307R	2|0|3|2	7	0.75	2|0|2|0|0|0|0|3|3|0|3|0|0|0|0|0|0|0|0|0	1.75	4	NP_001116850.1	0	0	0	0	0	-13.87	0.64	NP_054740.3|NP_001062.1|NP_116205.3|NP_055519.1|	2|0|3|2	7	1.75	425	A0A1B0GWJ0_HUMAN
BCOR	FlagBirA-GRWD1_H307R	11|14|17|13	55	0.92	0|0|5|3|7|7|4|8|0|0|0|0|18|17|13|12|20|21|4|8	13.75	4	NP_001116855.1	0	0	0	0	0	-55.62	0.72	NP_006501.1|NP_387448.2|	4|7|8|6	25	6.25	1721	A1A564_HUMAN
RPRD2	FlagBirA-GRWD1_H307R	4|7|3|2	16	0.94	17|11|10|16|11|12|8|14|10|12|13|13|46|50|17|20|22|23|30|16	4	4	NP_056018.2	0	0	0	0	0	-157.95	0.11	NP_002699.1|	3|5|3|2	13	3.25	1461	RPRD2_HUMAN
DDX39B	FlagBirA-GRWD1_H307R	26|27|30|25	108	0.94	47|36|24|31|30|59|53|62|50|48|52|55|36|42|38|32|40|37|44|52	27	4	NP_542165.1	0	0	0	0	0	-179.24	0.47		9|11|9|9	38	9.5	428	DX39B_HUMAN
PTPN13	FlagBirA-GRWD1_H307R	21|10|11|13	55	0.92	4|10|11|14|10|10|11|14|12|14|10|11|23|28|19|23|11|15|5|8	13.75	4	NP_542414.1	0	0	0	0	0	-74.52	0.59	NP_003891.1|NP_004681.1|NP_387448.2|	14|7|7|8	36	9	2485	PTN13_HUMAN
UPF1	FlagBirA-GRWD1_H307R	21|28|22|17	88	0.76	11|8|5|7|7|10|9|17|5|4|4|5|9|7|0|2|0|0|5|13	22	4	NP_002902.2	0	0	0	0	0	-22.93	1.73	NP_079359.2|NP_003026.2|NP_056142.2|NP_001073918.2|NP_002950.3|NP_055519.1|NP_060045.4|NP_001186231.1|NP_387448.2|	10|13|12|8	43	10.75	1118	RENT1_HUMAN
RNPS1	FlagBirA-GRWD1_H307R	6|14|8|6	34	0.94	16|14|11|11|9|21|18|21|24|22|19|21|13|18|11|9|16|18|26|17	8.5	4	NP_542161.1	0	0	0	0	0	-84.29	0.37	NP_002613.2|NP_002956.1|	3|4|3|2	12	3	305	H3BMS0_HUMAN
DBN1	FlagBirA-GRWD1_H307R	8|5|10|8	31	0.94	0|17|17|13|15|3|4|6|24|16|20|21|16|15|11|11|12|6|9|15	7.75	4	NP_543157.1	0	0	0	0	0	-74.64	0.38	NP_057510.4|NP_005712.1|NP_005710.1|NP_378663.1|NP_001243194.1|NP_002699.1|NP_005713.1|NP_006107.1|NP_002739.1|NP_003286.1|NP_005708.1|	5|4|8|5	22	5.5	651	DREB_HUMAN
PBK	FlagBirA-GRWD1_H307R	3|0|3|6	12	0.91	5|0|0|0|0|11|10|15|0|0|0|0|0|0|0|0|0|0|0|9	3	4	NP_060962.2	0	0	0	0	0	-51.5	0.27	NP_056109.1|	2|0|2|2	6	1.5	322	TOPK_HUMAN
CAMSAP1	FlagBirA-GRWD1_H307R	9|11|12|7	39	0.91	9|5|3|6|8|8|6|22|11|12|5|8|7|10|0|0|0|0|10|4	9.75	4	NP_056262.3	0	0	0	0	0	-42.53	0.71	NP_001138786.1|NP_054740.3|NP_055519.1|	6|5|9|5	25	6.25	1602	CAMP1_HUMAN
MRPS27	FlagBirA-GRWD1_H307R	4|0|0|0	4	0.87	9|5|3|4|3|7|6|4|4|5|0|4|4|4|3|3|5|3|0|0	1	4	NP_055899.2	0	0	0	0	0	-31.49	0.15	NP_378663.1|NP_387448.2|	2|0|0|0	2	0.5	414	G5EA06_HUMAN
CSK	FlagBirA-GRWD1_H307R	3|2|3|0	8	0.94	6|0|0|3|2|9|7|4|3|3|5|6|5|5|0|0|0|0|0|6	2	4	NP_001120662.1	0	0	0	0	0	-32.63	0.29	NP_055903.2|	2|2|3|0	7	1.75	450	CSK_HUMAN
CEP55	FlagBirA-GRWD1_H307R	12|14|10|13	49	0.53	0|0|2|0|0|0|0|0|0|2|0|4|4|5|3|5|0|0|6|0	12.25	4	NP_060601.3	0.08	0.22	0.09	0.25	0.09	-6.2	2.45	NP_054740.3|NP_378663.1|NP_003591.2|NP_116205.3|NP_078943.1|	5|5|5|5	20	5	464	CEP55_HUMAN
GPBP1	FlagBirA-GRWD1_H307R	3|0|4|0	7	0.41	0|0|0|0|0|0|0|2|0|0|0|0|0|0|0|0|0|0|0|0	1.75	4	NP_001120708.1	0.2	0.49	0.19	0.47	0.2	-5.04	3.5	NP_002950.3|	2|0|2|0	4	1	480	D4PHA4_HUMAN
STAM2	FlagBirA-GRWD1_H307R	6|5|5|3	19	0.72	0|0|3|0|0|2|0|0|0|0|0|0|5|4|0|0|0|0|0|0	4.75	4	NP_005834.4	0	0	0	0	0	-11.02	1.36	NP_113671.3|NP_001070674.1|	2|3|2|2	9	2.25	525	STAM2_HUMAN
CNOT11	FlagBirA-GRWD1_H307R	8|11|6|9	34	0.62	3|0|0|0|0|0|0|0|0|0|0|2|5|6|2|3|0|0|3|0	8.5	4	NP_060016.3	0.02	0.07	0.02	0.07	0.02	-9.26	2	NP_378663.1|NP_001186231.1|	3|5|3|4	15	3.75	510	CNO11_HUMAN
BRAP	FlagBirA-GRWD1_H307R	26|34|28|19	107	0.94	20|15|12|13|20|29|37|73|28|36|27|26|56|45|24|18|16|13|26|20	26.75	4	NP_006759.3	0	0	0	0	0	-174.07	0.51		8|7|9|5	29	7.25	592	BRAP_HUMAN
UBAP2L	FlagBirA-GRWD1_H307R	97|87|106|112	402	0.94	84|63|51|70|67|73|66|72|83|93|92|96|96|111|40|38|27|25|80|45	100.5	4	NP_001120792.1	0	0	0	0	0	-226.25	1.02	NP_060493.3|NP_113671.3|NP_387448.2|	17|14|18|18	67	16.75	983	F8W726_HUMAN
XRN2	FlagBirA-GRWD1_H307R	8|8|12|10	38	0.94	27|14|11|14|11|24|23|29|17|25|25|29|17|16|16|13|17|28|17|19	9.5	4	NP_036387.2	0	0	0	0	0	-100.14	0.34	NP_000928.1|NP_001186089.1|	6|6|6|7	25	6.25	950	XRN2_HUMAN
EXOSC7	FlagBirA-GRWD1_H307R	5|4|3|0	12	0.94	10|9|8|7|0|7|13|9|8|6|6|6|9|20|0|0|8|5|9|7	3	4	NP_055819.2	0	0	0	0	0	-59.15	0.23		2|3|2|0	7	1.75	291	EXOS7_HUMAN
MFN2	FlagBirA-GRWD1_H307R	2|2|0|0	4	0.25	0|0|0|0|0|0|0|0|0|0|0|0|0|0|0|0|0|0|0|0	1	4	NP_001121132.1	0.38	0.75	0.38	0.76	0.38	-3.37	10	NP_060294.1|NP_113584.3|	2|2|0|0	4	1	757	MFN2_HUMAN
ETFA	FlagBirA-GRWD1_H307R	11|15|9|10	45	0.8	14|5|0|3|2|0|0|0|7|4|0|7|2|2|6|3|3|6|6|0	11.25	4	NP_001121188.1	0	0	0	0	0	-19.63	1.32	NP_001976.1|NP_005989.3|NP_004658.3|	4|4|4|4	16	4	284	H0YMU8_HUMAN
CIP2A	FlagBirA-GRWD1_H307R	40|35|35|32	142	0.85	5|9|10|13|14|0|2|8|17|12|14|15|14|12|12|8|8|10|30|10	35.5	4	NP_065941.2	0	0	0	0	0	-25.29	1.87	NP_758440.1|NP_055519.1|	14|12|13|12	51	12.75	905	CIP2A_HUMAN
DPYSL4	FlagBirA-GRWD1_H307R	32|31|44|46	153	0.93	31|9|10|13|3|25|23|67|22|19|35|29|26|14|28|29|19|14|5|19	38.25	4	NP_006417.2	0	0	0	0	0	-100.96	0.94		12|12|13|14	51	12.75	572	DPYL4_HUMAN
USP8	FlagBirA-GRWD1_H307R	4|0|0|3	7	0.72	0|0|0|2|0|0|0|0|0|0|0|0|0|4|0|0|0|0|3|2	1.75	4	NP_005145.3	0	0	0	0	0	-14.07	0.64		3|0|0|2	5	1.25	1118	UBP8_HUMAN
REPS1	FlagBirA-GRWD1_H307R	3|9|5|4	21	0.91	9|7|5|7|4|0|4|7|12|5|6|4|16|14|5|5|0|4|6|5	5.25	4	NP_114128.3	0	0	0	0	0	-48.13	0.41	NP_057510.4|	3|3|4|3	13	3.25	795	REPS1_HUMAN
TOM1L1	FlagBirA-GRWD1_H307R	2|0|0|0	2	0.7	0|0|0|0|0|0|0|2|0|0|0|0|0|2|0|0|0|0|0|2	0.5	4	NP_005477.2	0	0	0	0	0	-8.64	0.33	NP_005713.1|NP_005708.1|	2|0|0|0	2	0.5	476	J3KQU4_HUMAN
UBE2O	FlagBirA-GRWD1_H307R	23|30|25|17	95	0.93	17|25|29|18|17|14|15|21|27|28|27|31|21|16|13|16|13|10|62|17	23.75	4	NP_071349.3	0	0	0	0	0	-116.02	0.63	NP_006501.1|	11|12|11|9	43	10.75	1292	UBE2O_HUMAN
TOMM40	FlagBirA-GRWD1_H307R	8|6|7|0	21	0.94	32|32|31|34|25|13|11|4|27|29|38|37|25|22|22|17|22|18|37|66	5.25	4	NP_001122388.1	0	0	0	0	0	-199.85	0.12		5|3|3|0	11	2.75	361	TOM40_HUMAN
SH3D19	FlagBirA-GRWD1_H307R	4|6|4|5	19	0.74	0|0|0|0|0|0|0|5|0|2|0|0|2|5|0|0|0|0|0|3	4.75	4	NP_001009555.3	0	0	0	0	0	-10.5	1.27		2|4|3|3	12	3	790	SH319_HUMAN
NAF1	FlagBirA-GRWD1_H307R	2|2|3|5	12	0.79	4|2|4|0|2|3|4|4|0|0|0|0|5|4|2|2|0|0|0|4	3	4	NP_612395.2	0	0	0	0	0	-15.44	0.71	NP_036421.2|	2|2|2|2	8	2	494	NAF1_HUMAN
MTREX	FlagBirA-GRWD1_H307R	45|51|51|57	204	0.94	50|35|33|37|33|22|18|28|20|30|28|27|50|46|59|55|72|77|23|11	51	4	NP_056175.3	0	0	0	0	0	-172.6	0.78	NP_003642.3|NP_057019.3|	14|14|15|12	55	13.75	1042	MTREX_HUMAN
NIPSNAP1	FlagBirA-GRWD1_H307R	4|0|2|3	9	0.39	2|0|0|0|0|0|0|0|0|0|0|0|0|0|0|0|0|0|0|0	2.25	4	NP_003625.2	0.23	0.49	0.34	0.65	0.34	-4.31	4.5	NP_036205.1|NP_006421.2|NP_003891.1|NP_006422.1|NP_005989.3|NP_001474.1|	3|0|2|2	7	1.75	284	NIPS1_HUMAN
ALDOA	FlagBirA-GRWD1_H307R	10|7|8|4	29	0	0|0|0|0|0|0|0|0|0|0|0|0|0|0|0|0|0|0|0|0	7.25	4	NP_001121089.1	1	1	1	1	1	4.76	72.5	NP_000364.1|NP_113584.3|	4|4|5|2	15	3.75	364	J3KPS3_HUMAN
TBC1D2B	FlagBirA-GRWD1_H307R	4|5|2|4	15	0.35	0|0|0|0|0|0|0|2|0|0|0|0|2|0|0|0|0|0|0|0	3.75	4	NP_055894.6	0.24	0.46	0.23	0.44	0.24	-3.64	3.75	NP_116205.3|	2|5|2|3	12	3	914	TBD2B_HUMAN
FTSJ3	FlagBirA-GRWD1_H307R	25|32|28|26	111	0.94	37|11|16|14|17|38|40|59|20|19|22|21|51|49|16|29|39|21|25|16	27.75	4	NP_060117.3	0	0	0	0	0	-148.91	0.56	NP_054781.1|	10|10|10|10	40	10	847	SPB1_HUMAN
RANBP3	FlagBirA-GRWD1_H307R	43|45|38|48	174	0.93	33|18|17|21|20|38|35|57|42|42|42|39|50|36|23|22|10|16|35|40	43.5	4	NP_003615.2	0	0	0	0	0	-117.08	0.91	NP_003591.2|	11|13|8|9	41	10.25	562	B7Z7F3_HUMAN
SHC1	FlagBirA-GRWD1_H307R	3|5|0|5	13	0.83	4|0|0|3|2|5|3|8|0|0|0|0|5|3|0|4|0|0|0|4	3.25	4	NP_892113.4	0	0	0	0	0	-25.44	0.59	NP_066189.3|NP_003631.2|NP_000412.3|NP_000517.2|NP_006422.1|NP_002739.1|NP_002956.1|	3|4|0|2	9	2.25	583	SHC1_HUMAN
KARS1	FlagBirA-GRWD1_H307R	3|2|0|0	5	0.94	3|2|5|4|5|11|5|3|10|13|9|11|4|6|0|4|3|3|21|0	1.25	4	NP_001123561.1	0	0	0	0	0	-63.52	0.09	NP_003363.1|NP_620581.1|	3|2|0|0	5	1.25	625	SYK_HUMAN
SRP9	FlagBirA-GRWD1_H307R	6|6|0|0	12	0.79	4|3|0|2|0|3|4|3|0|0|0|0|3|0|0|0|5|6|0|0	3	4	NP_001123912.1	0	0	0	0	0	-22.54	0.63	NP_003591.2|NP_005713.1|	2|2|0|0	4	1	82	SRP09_HUMAN
CSDE1	FlagBirA-GRWD1_H307R	72|78|78|82	310	0.94	56|64|58|54|45|84|91|133|64|66|59|58|72|64|52|51|28|22|84|78	77.5	4	NP_001123995.1	0	0	0	0	0	-246.58	0.79	NP_113584.3|	24|24|27|25	100	25	813	CSDE1_HUMAN
EIF4E	FlagBirA-GRWD1_H307R	10|8|6|6	30	0.87	6|6|8|5|5|2|4|5|7|7|9|9|10|7|5|5|0|7|9|6	7.5	4	NP_001124150.1	0	0	0	0	0	-27.27	0.81	NP_006501.1|NP_062817.2|	3|3|3|2	11	2.75	237	D6RBW1_HUMAN
ATG3	FlagBirA-GRWD1_H307R	3|0|4|0	7	0.91	3|0|0|5|0|9|8|19|0|0|0|3|5|4|2|0|0|0|2|5	1.75	4	NP_071933.2	0	0	0	0	0	-46.46	0.17	NP_113584.3|	2|0|2|0	4	1	314	ATG3_HUMAN
PSMC6	FlagBirA-GRWD1_H307R	7|12|11|15	45	0.86	8|6|7|7|6|8|9|6|9|10|11|11|5|7|3|3|0|0|10|4	11.25	4	NP_002797.3	0	0	0	0	0	-30.12	1.07	NP_006422.1|NP_113584.3|	3|5|5|6	19	4.75	403	A0A087X2I1_HUMAN
SURF4	FlagBirA-GRWD1_H307R	7|5|6|6	24	0.94	25|28|21|22|18|12|10|0|17|16|23|20|20|21|23|18|15|19|28|5	6	4	NP_149351.1	0	0	0	0	0	-98.81	0.23	NP_055050.1|NP_002956.1|	2|2|2|2	8	2	269	B7Z1G8_HUMAN
DNMT1	FlagBirA-GRWD1_H307R	5|6|2|2	15	0.94	14|13|15|15|13|51|39|33|11|8|14|9|29|36|12|11|11|9|12|12	3.75	4	NP_001124295.1	0	0	0	0	0	-169.52	0.09	NP_006501.1|	4|4|2|2	12	3	1632	DNMT1_HUMAN
SUGT1	FlagBirA-GRWD1_H307R	31|24|35|24	114	0.93	24|12|6|8|9|22|23|52|21|20|17|15|23|24|12|13|6|5|6|31	28.5	4	NP_001124384.1	0	0	0	0	0	-83.78	0.87	NP_003026.2|NP_055917.1|NP_079184.2|NP_055519.1|	10|11|13|11	45	11.25	365	SGT1_HUMAN
MB21D2	FlagBirA-GRWD1_H307R	35|31|49|39	154	0.31	6|4|0|4|4|10|11|17|5|3|0|4|13|15|0|0|0|0|3|18	38.5	4	NP_848591.2	0.25	1	0.25	1	0.25	-14.43	2.44	NP_003026.2|NP_116205.3|NP_055519.1|	10|6|8|6	30	7.5	491	M21D2_HUMAN
GSE1	FlagBirA-GRWD1_H307R	3|3|0|0	6	0.78	3|0|0|2|0|0|0|0|0|0|0|0|0|5|0|3|0|0|3|0	1.5	4	NP_001127945.1	0	0	0	0	0	-17.31	0.43		3|2|0|0	5	1.25	1113	GSE1_HUMAN
WDR6	FlagBirA-GRWD1_H307R	15|16|11|14	56	0	0|2|0|2|0|2|0|0|0|0|0|2|0|0|2|2|0|3|3|0	14	4	NP_060501.3	0.98	1	0.98	1	0.98	2.48	5.6		7|7|5|4	23	5.75	1151	A0A087X295_HUMAN
TBL3	FlagBirA-GRWD1_H307R	4|5|0|6	15	0.94	15|6|3|2|3|5|10|12|4|6|6|6|14|7|3|3|7|5|3|4	3.75	4	NP_006444.2	0	0	0	0	0	-58.26	0.29		4|3|0|4	11	2.75	808	TBL3_HUMAN
ATP6V1A	FlagBirA-GRWD1_H307R	2|5|4|5	16	0.94	12|10|7|3|4|21|15|23|17|17|16|16|22|29|11|12|7|10|7|6	4	4	NP_001681.2	0	0	0	0	0	-99	0.17		2|3|3|3	11	2.75	617	VATA_HUMAN
CKAP4	FlagBirA-GRWD1_H307R	6|5|6|10	27	0.94	26|15|14|16|13|25|30|13|17|14|19|14|16|25|14|14|12|14|4|12	6.75	4	NP_006816.2	0	0	0	0	0	-101.13	0.25		5|4|4|6	19	4.75	602	CKAP4_HUMAN
KPNB1	FlagBirA-GRWD1_H307R	51|41|49|43	184	0.94	65|58|64|57|51|81|83|48|74|71|72|70|80|75|69|56|60|67|132|50	46	4	NP_002256.2	0	0	0	0	0	-291.53	0.49	NP_055050.1|NP_113584.3|NP_113671.3|	11|13|17|12	53	13.25	876	IMB1_HUMAN
EXOSC2	FlagBirA-GRWD1_H307R	5|8|6|7	26	0.94	14|11|5|4|6|16|22|26|11|15|14|13|37|34|15|11|7|6|16|13	6.5	4	NP_055100.2	0	0	0	0	0	-114.99	0.22		4|3|4|3	14	3.5	293	EXOS2_HUMAN
LUC7L3	FlagBirA-GRWD1_H307R	5|3|4|2	14	0.94	18|11|10|14|11|10|10|7|10|11|9|10|6|12|5|6|12|5|7|7	3.5	4	NP_057508.2	0	0	0	0	0	-56.33	0.25	NP_055871.1|NP_002956.1|	3|3|3|2	11	2.75	432	J3KPP4_HUMAN
EML4	FlagBirA-GRWD1_H307R	4|6|5|4	19	0.94	6|7|6|7|5|5|8|9|12|9|15|15|6|8|2|0|0|0|6|6	4.75	4	NP_061936.2	0	0	0	0	0	-45.56	0.37	NP_387448.2|NP_009093.1|	2|5|3|2	12	3	981	B5MBZ0_HUMAN
EMSY	FlagBirA-GRWD1_H307R	16|15|8|10	49	0.87	0|2|0|0|4|0|0|0|0|0|0|0|11|15|6|9|10|8|11|0	12.25	4	NP_064578.2	0	0	0	0	0	-33.36	1.04		7|9|6|5	27	6.75	1322	EMSY_HUMAN
EDC3	FlagBirA-GRWD1_H307R	9|17|15|13	54	0.21	7|0|3|4|0|4|3|4|0|3|0|0|4|0|0|0|0|0|4|4	13.5	4	NP_079359.2	0.44	0.96	0.45	0.96	0.45	-6.82	2.84	NP_689853.3|NP_003026.2|	3|3|4|3	13	3.25	508	EDC3_HUMAN
RAB3GAP2	FlagBirA-GRWD1_H307R	3|0|0|0	3	0.94	3|4|4|5|3|5|2|11|6|4|8|5|12|12|0|2|2|0|6|2	0.75	4	NP_036546.2	0	0	0	0	0	-49.35	0.07		3|0|0|0	3	0.75	1393	RBGPR_HUMAN
DPYSL5	FlagBirA-GRWD1_H307R	43|54|59|39	195	0.93	44|26|25|25|20|42|48|89|44|38|43|28|31|24|31|37|18|19|17|38	48.75	4	NP_064519.2	0	0	0	0	0	-146.43	0.87		17|17|20|15	69	17.25	564	DPYL5_HUMAN
SYAP1	FlagBirA-GRWD1_H307R	23|25|34|27	109	0.92	26|11|15|12|9|28|26|33|17|18|24|17|26|26|11|12|7|4|24|32	27.25	4	NP_116185.2	0	0	0	0	0	-75.24	0.92		8|8|11|11	38	9.5	352	SYAP1_HUMAN
CCDC124	FlagBirA-GRWD1_H307R	2|0|5|4	11	0.91	10|5|3|2|4|11|13|14|0|0|0|0|3|3|0|0|0|0|2|10	2.75	4	NP_612451.1	0	0	0	0	0	-54.9	0.23		2|0|3|3	8	2	223	CC124_HUMAN
HAUS1	FlagBirA-GRWD1_H307R	10|10|6|7	33	0.75	2|4|3|5|0|0|0|4|0|3|2|2|2|4|0|0|0|0|10|0	8.25	4	NP_612452.1	0	0	0	0	0	-14.34	1.43	NP_001138786.1|NP_054740.3|NP_006501.1|NP_115498.2|	5|6|4|5	20	5	278	HAUS1_HUMAN
RAD50	FlagBirA-GRWD1_H307R	3|2|4|9	18	0.91	13|10|13|10|8|3|0|0|7|3|8|9|8|7|13|11|13|17|8|2	4.5	4	NP_005723.2	0	0	0	0	0	-56.43	0.32		2|2|4|7	15	3.75	1312	RAD50_HUMAN
BTF3	FlagBirA-GRWD1_H307R	25|27|21|30	103	0.92	16|0|5|5|6|20|11|27|9|8|12|13|10|16|0|0|2|0|32|11	25.75	4	NP_001198.2	0	0	0	0	0	-56.07	1.08	NP_003026.2|	7|7|6|5	25	6.25	162	BTF3_HUMAN
FIP1L1	FlagBirA-GRWD1_H307R	10|22|19|20	71	0.93	20|9|10|10|6|14|13|17|10|11|8|10|31|29|17|17|21|21|27|12	17.75	4	NP_001128409.1	0	0	0	0	0	-90.03	0.66		5|7|6|5	23	5.75	588	FIP1_HUMAN
TPX2	FlagBirA-GRWD1_H307R	53|53|46|42	194	0.94	51|13|15|8|13|33|37|40|15|16|13|17|50|46|35|49|68|68|62|91	48.5	4	NP_036244.2	0	0	0	0	0	-203.14	0.67	NP_003591.2|NP_620581.1|NP_001269.3|	18|20|22|22	82	20.5	747	TPX2_HUMAN
ANAPC5	FlagBirA-GRWD1_H307R	4|8|3|0	15	0.91	7|9|6|5|6|9|4|0|4|7|4|5|15|9|6|0|6|3|20|0	3.75	4	NP_057321.2	0	0	0	0	0	-60.09	0.28	NP_001135994.1|NP_002739.1|	4|4|3|0	11	2.75	755	F5H0F9_HUMAN
EFHD1	FlagBirA-GRWD1_H307R	17|17|18|14	66	0.86	8|0|0|0|8|12|13|9|0|7|8|7|13|3|3|5|3|0|3|10	16.5	4	NP_079478.1	0	0	0	0	0	-25.09	1.38		3|3|4|2	12	3	239	Q8WYH2_HUMAN
CSNK1D	FlagBirA-GRWD1_H307R	8|16|11|13	48	0.65	0|0|0|0|0|4|6|3|0|0|0|0|0|0|7|0|6|4|5|7	12	4	NP_001884.2	0.01	0.03	0.01	0.03	0.01	-14.24	1.85	NP_054781.1|NP_689407.1|	3|5|3|3	14	3.5	415	B4DLF1_HUMAN
DDX47	FlagBirA-GRWD1_H307R	5|5|6|6	22	0.94	20|15|16|14|20|7|11|4|13|14|14|21|12|9|10|8|10|8|19|8	5.5	4	NP_057439.2	0	0	0	0	0	-73.41	0.28		4|5|4|4	17	4.25	455	DDX47_HUMAN
EFHD2	FlagBirA-GRWD1_H307R	25|26|12|29	92	0.92	14|16|11|11|8|13|12|23|20|19|22|19|10|8|6|6|8|5|7|28	23	4	NP_077305.2	0	0	0	0	0	-70.26	0.99	NP_005710.1|NP_005713.1|	7|7|8|10	32	8	240	EFHD2_HUMAN
HNRNPLL	FlagBirA-GRWD1_H307R	2|2|0|0	4	0.83	0|3|0|3|0|4|6|0|0|0|0|0|2|2|0|0|3|3|0|0	1	4	NP_612403.2	0	0	0	0	0	-19.3	0.25	NP_004692.1|	2|2|0|0	4	1	542	C9IYN3_HUMAN
AIP	FlagBirA-GRWD1_H307R	5|0|4|2	11	0.56	0|0|0|0|0|0|0|0|0|0|0|0|0|3|0|0|0|0|0|3	2.75	4	NP_003968.2	0.06	0.15	0.06	0.15	0.06	-8.53	1.83	NP_055917.1|NP_001186089.1|	2|0|3|2	7	1.75	330	AIP_HUMAN
DHX30	FlagBirA-GRWD1_H307R	3|4|0|0	7	0.94	15|7|10|7|8|9|12|6|14|11|9|9|8|9|6|10|10|5|0|0	1.75	4	NP_055781.2	0	0	0	0	0	-59.36	0.13		3|3|0|0	6	1.5	1155	H7BXY3_HUMAN
GFPT1	FlagBirA-GRWD1_H307R	6|8|8|8	30	0.91	5|5|5|6|5|4|12|12|7|11|4|7|11|7|11|9|4|3|14|3	7.5	4	NP_002047.2	0	0	0	0	0	-38.96	0.61	NP_002615.2|	3|4|5|5	17	4.25	681	GFPT1_HUMAN
DNAJA3	FlagBirA-GRWD1_H307R	8|10|0|7	25	0.94	21|22|23|18|21|11|11|11|19|16|18|16|12|13|17|19|14|19|8|5	6.25	4	NP_005138.3	0	0	0	0	0	-98.33	0.29	NP_054740.3|NP_113584.3|	3|3|0|3	9	2.25	480	DNJA3_HUMAN
DHX35	FlagBirA-GRWD1_H307R	4|3|0|3	10	0.88	5|0|2|2|2|3|3|12|0|0|0|0|4|6|5|0|0|0|0|0	2.5	4	NP_068750.2	0	0	0	0	0	-32.46	0.36	NP_054740.3|NP_116205.3|	3|3|0|2	8	2	703	Q5THR1_HUMAN
ELOA	FlagBirA-GRWD1_H307R	2|0|0|0	2	0.94	9|3|0|4|0|13|8|20|0|0|6|3|33|28|5|3|3|4|7|7	0.5	4	NP_003189.2	0	0	0	0	0	-105.81	0.02	NP_000928.1|	2|0|0|0	2	0.5	798	A0A024RAC6_HUMAN
NCKAP5L	FlagBirA-GRWD1_H307R	3|3|0|2	8	0.49	0|0|0|0|0|0|0|0|0|0|0|0|0|0|0|0|0|0|2|0	2	4	NP_001032895.2	0.18	0.3	0.18	0.28	0.18	-5.04	4	NP_387448.2|	3|3|0|2	8	2	1334	NCK5L_HUMAN
NOC3L	FlagBirA-GRWD1_H307R	8|4|7|5	24	0.94	13|2|0|6|4|20|9|14|4|3|8|7|10|19|9|10|16|12|0|4	6	4	NP_071896.8	0	0	0	0	0	-64.51	0.35		3|3|4|3	13	3.25	800	NOC3L_HUMAN
VDAC3	FlagBirA-GRWD1_H307R	37|26|36|25	124	0.94	32|22|19|21|21|28|28|24|29|27|20|23|40|29|56|54|39|40|35|56	31	4	NP_001129166.1	0	0	0	0	0	-156.07	0.6		9|7|7|7	30	7.5	284	VDAC3_HUMAN
EEF1E1	FlagBirA-GRWD1_H307R	8|8|6|6	28	0.9	5|5|9|9|10|13|8|7|0|4|8|4|6|6|2|0|0|0|3|12	7	4	NP_001129122.1	0	0	0	0	0	-34.02	0.64	NP_113584.3|	2|2|2|2	8	2	139	MCA3_HUMAN
PPIL4	FlagBirA-GRWD1_H307R	6|0|12|5	23	0.93	12|0|4|0|2|17|17|28|4|3|5|4|22|23|5|9|0|0|16|20	5.75	4	NP_624311.1	0	0	0	0	0	-105.2	0.25		3|0|5|3	11	2.75	492	PPIL4_HUMAN
RPN2	FlagBirA-GRWD1_H307R	11|11|13|9	44	0.94	49|34|20|22|28|26|29|11|37|33|41|43|22|19|41|39|32|29|33|24	11	4	NP_001129243.1	0	0	0	0	0	-162.06	0.25	NP_055050.1|	3|4|3|3	13	3.25	615	RPN2_HUMAN
ANXA2	FlagBirA-GRWD1_H307R	23|28|38|38	127	0.93	51|20|27|20|19|45|40|52|22|20|24|23|28|29|31|37|38|32|18|47	31.75	4	NP_001129487.1	0	0	0	0	0	-149.27	0.65		8|11|11|12	42	10.5	339	ANXA2_HUMAN
PLS3	FlagBirA-GRWD1_H307R	31|28|35|33	127	0.93	34|6|8|11|11|28|20|31|10|13|22|15|19|14|10|9|13|9|13|37	31.75	4	NP_001129497.1	0	0	0	0	0	-77.05	0.98	NP_001062.1|NP_005650.2|	12|12|16|12	52	13	630	PLST_HUMAN
CPSF7	FlagBirA-GRWD1_H307R	5|4|3|3	15	0.94	7|6|4|4|3|6|5|13|0|0|3|3|11|13|4|0|4|6|4|8	3.75	4	NP_001129512.1	0	0	0	0	0	-41.84	0.33	NP_113671.3|	4|4|2|2	12	3	471	CPSF7_HUMAN
ZNF507	FlagBirA-GRWD1_H307R	7|7|8|3	25	0	0|0|0|0|0|0|0|0|0|0|0|0|0|0|0|0|0|0|0|0	6.25	4	NP_001129628.1	0.99	1	0.99	1	0.99	2.85	62.5		6|6|6|3	21	5.25	953	B9EGE7_HUMAN
GRAMD1A	FlagBirA-GRWD1_H307R	4|2|3|5	14	0.69	3|0|0|0|0|0|2|0|0|0|0|0|3|0|2|3|2|0|0|0	3.5	4	NP_001129671.1	0	0	0	0	0	-9.92	1.27		3|2|3|4	12	3	713	M0QZ12_HUMAN
RCC2	FlagBirA-GRWD1_H307R	11|9|11|14	45	0.94	38|24|23|16|13|46|45|51|30|29|33|34|29|27|19|16|16|25|19|58	11.25	4	NP_001129676.1	0	0	0	0	0	-190.08	0.23	NP_001188407.1|	6|4|6|7	23	5.75	522	RCC2_HUMAN
DDX39A	FlagBirA-GRWD1_H307R	39|33|39|33	144	0.94	38|31|23|30|38|43|41|53|47|49|50|48|51|65|39|35|40|45|40|55	36	4	NP_005795.2	0	0	0	0	0	-157.5	0.64	NP_001474.1|	12|11|10|10	43	10.75	427	DX39A_HUMAN
ILF3	FlagBirA-GRWD1_H307R	16|20|18|17	71	0.94	32|34|17|33|27|43|48|20|34|41|36|38|20|29|18|19|20|26|17|17	17.75	4	NP_060090.2	0	0	0	0	0	-139.09	0.42	NP_000928.1|NP_055871.1|NP_055050.1|NP_003591.2|NP_113584.3|NP_387448.2|	6|7|9|9	31	7.75	898	ILF3_HUMAN
ANAPC7	FlagBirA-GRWD1_H307R	3|2|2|0	7	0.88	0|2|0|3|2|0|0|0|0|0|2|0|7|5|3|2|4|0|11|0	1.75	4	NP_057322.2	0	0	0	0	0	-31.5	0.26	NP_001135994.1|	3|2|2|0	7	1.75	599	APC7_HUMAN
WDR36	FlagBirA-GRWD1_H307R	12|23|21|14	70	0.94	40|7|13|7|6|40|41|63|20|16|16|16|23|27|11|7|19|21|13|19	17.5	4	NP_644810.1	0	0	0	0	0	-163.76	0.38	NP_060561.3|NP_054781.1|NP_387448.2|	6|9|8|7	30	7.5	951	WDR36_HUMAN
NAP1L1	FlagBirA-GRWD1_H307R	81|72|84|76	313	0.94	68|56|58|50|55|78|71|97|62|72|60|68|67|67|49|35|34|37|63|52	78.25	4	NP_631946.1	0	0	0	0	0	-178.8	0.98	NP_113584.3|	9|10|8|9	36	9	391	B7Z4K9_HUMAN
TCERG1	FlagBirA-GRWD1_H307R	2|5|5|5	17	0.94	24|8|13|11|7|24|22|39|27|15|25|18|44|43|14|14|15|16|33|26	4.25	4	NP_006697.2	0	0	0	0	0	-169.67	0.11	NP_000928.1|	2|2|3|2	9	2.25	1098	G3V220_HUMAN
PLK1	FlagBirA-GRWD1_H307R	11|9|11|13	44	0.83	2|0|0|2|2|0|0|4|0|0|0|0|6|2|5|6|0|3|17|3	11	4	NP_005021.2	0	0	0	0	0	-18.69	1.29	NP_001135994.1|NP_061335.1|NP_057510.4|NP_054740.3|NP_079479.1|NP_003591.2|NP_008917.3|NP_002739.1|NP_004681.1|NP_055519.1|	5|4|5|7	21	5.25	603	PLK1_HUMAN
NCAPG	FlagBirA-GRWD1_H307R	23|17|7|21	68	0.93	18|12|12|15|5|16|19|29|9|14|16|15|29|29|13|12|10|7|23|15	17	4	NP_071741.2	0	0	0	0	0	-99.71	0.62		7|6|4|7	24	6	1015	CND3_HUMAN
POLR3C	FlagBirA-GRWD1_H307R	2|0|0|0	2	0.8	4|0|0|0|0|0|0|2|0|0|0|0|0|0|0|0|0|0|4|3	0.5	4	NP_006459.3	0	0	0	0	0	-15.97	0.15	NP_008986.2|NP_001713.2|NP_006501.1|	2|0|0|0	2	0.5	534	RPC3_HUMAN
PSMC3	FlagBirA-GRWD1_H307R	41|48|50|46	185	0.77	18|19|19|22|25|13|12|11|16|15|19|19|12|16|3|4|0|2|21|14	46.25	4	NP_002795.2	0	0	0	0	0	-20.72	2.13	NP_663304.1|NP_001137307.1|NP_065397.3|NP_060493.3|NP_060842.3|NP_113584.3|NP_056349.1|NP_075559.2|NP_001188407.1|	13|15|15|13	56	14	439	PRS6A_HUMAN
EIF5	FlagBirA-GRWD1_H307R	112|107|97|90	406	0.93	64|40|38|34|35|69|61|84|46|39|42|46|64|61|50|50|25|28|52|89	101.5	4	NP_001960.2	0	0	0	0	0	-142.31	1.33	NP_113584.3|	11|12|12|10	45	11.25	431	IF5_HUMAN
TOMM34	FlagBirA-GRWD1_H307R	6|2|3|5	16	0.72	3|0|0|3|0|3|0|3|0|0|0|0|0|0|0|0|0|0|0|5	4	4	NP_006800.2	0	0	0	0	0	-12.67	1.14		2|2|3|2	9	2.25	309	TOM34_HUMAN
ALDH18A1	FlagBirA-GRWD1_H307R	31|30|29|28	118	0.94	64|59|40|63|61|35|30|27|69|75|75|68|31|35|58|53|69|65|55|23	29.5	4	NP_002851.2	0	0	0	0	0	-232.61	0.41		10|9|10|7	36	9	795	P5CS_HUMAN
NOL11	FlagBirA-GRWD1_H307R	4|5|0|5	14	0.91	4|2|2|0|0|0|5|11|0|0|6|5|11|9|2|2|2|4|15|9	3.5	4	NP_056277.2	0	0	0	0	0	-52.66	0.3	NP_387448.2|	3|3|0|5	11	2.75	719	NOL11_HUMAN
UBXN1	FlagBirA-GRWD1_H307R	4|6|0|2	12	0.8	3|5|2|0|3|2|2|2|2|3|5|5|2|0|3|2|3|2|3|5	3	4	NP_056937.2	0	0	0	0	0	-23	0.6	NP_079330.2|NP_055050.1|NP_005650.2|NP_003891.1|NP_008917.3|NP_113584.3|NP_079514.1|	2|2|0|2	6	1.5	312	A0A087WTZ5_HUMAN
EXOC2	FlagBirA-GRWD1_H307R	3|0|5|0	8	0.16	0|0|0|0|0|0|0|0|0|0|0|0|0|0|0|0|0|0|0|0	2	4	NP_060773.3	0.49	1	0.49	1	0.49	-3.53	20		2|0|2|0	4	1	924	Q2MDF5_HUMAN
LRRC40	FlagBirA-GRWD1_H307R	4|0|5|3	12	0.94	9|9|4|10|12|8|11|9|16|12|13|16|12|9|8|13|6|7|3|6	3	4	NP_060238.3	0	0	0	0	0	-66.07	0.21		3|0|3|3	9	2.25	602	LRC40_HUMAN
COMMD4	FlagBirA-GRWD1_H307R	4|12|9|9	34	0.7	5|0|0|0|0|0|5|6|0|0|0|0|3|2|3|3|0|0|6|0	8.5	4	NP_060298.2	0	0	0	0	0	-16.76	1.55		2|5|4|5	16	4	199	A0A0B4J287_HUMAN
GPATCH1	FlagBirA-GRWD1_H307R	79|78|60|59	276	0.91	30|15|15|11|9|18|19|32|18|25|22|19|46|49|12|13|6|5|38|10	69	4	NP_060495.2	0	0	0	0	0	-63.44	1.67	NP_001138786.1|NP_054740.3|NP_003026.2|NP_116205.3|NP_055519.1|	16|14|18|13	61	15.25	931	GPTC1_HUMAN
CAND1	FlagBirA-GRWD1_H307R	19|20|21|22	82	0.94	62|48|42|52|46|47|43|38|59|58|48|53|47|50|53|45|32|26|39|19	20.5	4	NP_060918.2	0	0	0	0	0	-196.17	0.35	NP_000928.1|NP_055903.2|NP_378663.1|NP_000412.3|NP_000517.2|NP_003642.3|NP_005546.2|NP_055526.3|	9|8|11|11	39	9.75	1230	A0A0C4DGH5_HUMAN
LTV1	FlagBirA-GRWD1_H307R	24|23|12|14	73	0.85	7|4|5|4|3|13|18|16|9|5|5|0|6|4|0|0|0|0|5|0	18.25	4	NP_116249.2	0	0	0	0	0	-35.05	1.3	NP_001138786.1|	5|6|3|5	19	4.75	475	LTV1_HUMAN
LZIC	FlagBirA-GRWD1_H307R	5|6|8|0	19	0.91	9|0|3|0|0|11|14|16|7|6|5|6|0|5|0|2|0|0|0|11	4.75	4	NP_115744.2	0	0	0	0	0	-59.36	0.37		2|2|2|0	6	1.5	190	LZIC_HUMAN
SLC25A1	FlagBirA-GRWD1_H307R	7|0|3|0	10	0.94	11|9|5|8|7|10|11|5|14|13|12|12|5|6|10|11|15|11|5|10	2.5	4	NP_005975.1	0	0	0	0	0	-61.47	0.19	NP_008917.3|	2|0|2|0	4	1	311	B4DP62_HUMAN
ARFGAP3	FlagBirA-GRWD1_H307R	5|5|8|9	27	0.91	0|0|0|0|0|5|4|16|0|0|0|0|12|11|0|0|0|0|0|18	6.75	4	NP_055385.3	0	0	0	0	0	-49.4	0.47		3|4|5|6	18	4.5	516	ARFG3_HUMAN
SPART	FlagBirA-GRWD1_H307R	16|16|13|16	61	0.84	9|7|10|8|8|8|4|5|6|7|9|4|8|13|10|9|4|3|6|7	15.25	4	NP_001135766.1	0	0	0	0	0	-21.24	1.45	NP_113671.3|	7|7|6|6	26	6.5	666	SPART_HUMAN
CKB	FlagBirA-GRWD1_H307R	12|10|11|12	45	0.93	17|2|6|6|0|28|28|38|8|7|9|12|16|11|7|8|7|0|10|12	11.25	4	NP_001814.2	0	0	0	0	0	-92.53	0.41	NP_060705.2|NP_002699.1|NP_006107.1|NP_113584.3|	5|6|5|5	21	5.25	381	G3V4N7_HUMAN
PFDN1	FlagBirA-GRWD1_H307R	38|39|42|36	155	0	0|0|0|3|0|4|3|5|0|0|0|0|3|0|0|0|0|0|0|6	38.75	4	NP_002613.2	1	1	1	1	1	25.7	8.61	NP_001172110.1|NP_003363.1|NP_060842.3|NP_378663.1|NP_002615.2|NP_758440.1|NP_001070674.1|	7|7|8|7	29	7.25	122	PFD1_HUMAN
AIMP1	FlagBirA-GRWD1_H307R	5|7|0|0	12	0.87	2|6|6|0|8|4|4|0|4|0|6|7|0|0|0|0|3|0|10|0	3	4	NP_001135887.1	0	0	0	0	0	-36.02	0.39		3|5|0|0	8	2	312	AIMP1_HUMAN
FBXO5	FlagBirA-GRWD1_H307R	3|0|7|4	14	0.29	0|0|0|0|0|0|0|0|0|0|0|0|0|0|0|0|0|0|0|3	3.5	4	NP_001135994.1	0.29	0.67	0.29	0.67	0.29	-6.02	4.67	NP_378663.1|NP_387448.2|	2|0|5|2	9	2.25	401	FBX5_HUMAN
STAT3	FlagBirA-GRWD1_H307R	44|52|51|50	197	0.94	94|34|42|17|25|45|33|52|20|21|27|24|46|39|21|30|11|10|38|48	49.25	4	NP_003141.2	0	0	0	0	0	-151.59	0.82	NP_663304.1|NP_060705.2|NP_002699.1|NP_005989.3|	13|17|14|16	60	15	769	A0A7I2V395_HUMAN
LUZP1	FlagBirA-GRWD1_H307R	10|11|13|11	45	0.91	6|10|14|12|12|7|7|7|5|7|6|6|10|8|7|6|5|5|25|3	11.25	4	NP_361013.3	0	0	0	0	0	-44.47	0.71	NP_054740.3|NP_005713.1|NP_116205.3|NP_055519.1|	8|9|10|8	35	8.75	1076	LUZP1_HUMAN
JPT2	FlagBirA-GRWD1_H307R	24|22|27|28	101	0.93	26|14|16|13|15|25|36|28|15|9|18|17|18|19|17|14|6|8|13|42	25.25	4	NP_653171.1	0	0	0	0	0	-89.1	0.77		5|5|6|6	22	5.5	190	A6NGP5_HUMAN
DNAJC11	FlagBirA-GRWD1_H307R	7|12|8|8	35	0.91	15|16|9|7|7|3|7|10|5|7|8|10|14|8|14|14|15|13|10|10	8.75	4	NP_060668.2	0	0	0	0	0	-47.94	0.58	NP_004681.1|	3|4|3|2	12	3	559	Q5TH61_HUMAN
HMMR	FlagBirA-GRWD1_H307R	7|0|0|3	10	0.72	0|0|0|0|0|0|0|0|0|0|0|0|2|0|0|0|0|0|14|0	2.5	4	NP_001136028.1	0	0	0	0	0	-18.16	0.62	NP_003591.2|NP_689407.1|	3|0|0|3	6	1.5	725	HMMR_HUMAN
EFTUD2	FlagBirA-GRWD1_H307R	80|70|60|69	279	0.94	68|45|51|50|41|56|53|65|46|59|49|50|83|93|57|48|64|60|109|31	69.75	4	NP_004238.3	0	0	0	0	0	-230.99	0.79	NP_005710.1|NP_113584.3|	19|21|15|16	71	17.75	972	U5S1_HUMAN
EHBP1	FlagBirA-GRWD1_H307R	3|6|2|5	16	0.94	8|8|9|8|10|3|0|9|9|8|9|7|17|12|4|5|0|0|11|4	4	4	NP_056067.2	0	0	0	0	0	-49.98	0.32		2|3|2|4	11	2.75	1231	EHBP1_HUMAN
SUB1	FlagBirA-GRWD1_H307R	9|5|9|10	33	0.92	13|4|3|3|2|11|15|18|2|4|7|7|15|13|5|6|2|4|5|23	8.25	4	NP_006704.3	0	0	0	0	0	-63.79	0.46	NP_000928.1|NP_113584.3|	3|2|3|4	12	3	127	TCP4_HUMAN
BICD2	FlagBirA-GRWD1_H307R	3|4|4|4	15	0.56	0|0|0|4|0|0|0|0|0|0|0|0|0|0|0|0|2|0|0|0	3.75	4	NP_056065.1	0.06	0.07	0.05	0.07	0.06	-3.72	2.5	NP_004658.3|	2|2|3|2	9	2.25	824	BICD2_HUMAN
MAP3K7	FlagBirA-GRWD1_H307R	6|3|0|0	9	0.49	0|0|0|0|0|0|0|0|0|0|0|0|0|0|0|0|0|0|0|3	2.25	4	NP_663304.1	0.19	0.56	0.25	0.7	0.25	-5.39	3	NP_060493.3|NP_003631.2|NP_443076.2|NP_006107.1|NP_008917.3|NP_002739.1|NP_113671.3|NP_001269.3|	4|3|0|0	7	1.75	606	M3K7_HUMAN
MDH2	FlagBirA-GRWD1_H307R	3|0|3|0	6	0.19	0|0|0|0|0|0|0|0|0|0|0|0|0|0|0|0|0|0|0|0	1.5	4	NP_005909.2	0.48	0.95	0.48	0.95	0.48	-3.4	15	NP_113584.3|	2|0|2|0	4	1	338	G3XAL0_HUMAN
COPRS	FlagBirA-GRWD1_H307R	3|0|4|2	9	0.9	0|0|5|6|0|0|0|7|0|3|3|4|11|9|0|0|0|0|0|7	2.25	4	NP_060875.2	0	0	0	0	0	-39.34	0.26		2|0|2|2	6	1.5	184	H9KV77_HUMAN
KNSTRN	FlagBirA-GRWD1_H307R	2|0|3|0	5	0.55	0|0|0|0|0|0|0|0|0|0|0|0|0|0|0|0|0|0|3|0	1.25	4	NP_150628.3	0.07	0.19	0.08	0.2	0.08	-5.92	1.67	NP_001138786.1|NP_002739.1|	2|0|2|0	4	1	316	SKAP_HUMAN
NFRKB	FlagBirA-GRWD1_H307R	5|5|5|8	23	0.12	0|0|0|0|2|0|0|0|0|0|0|0|0|0|0|0|0|0|2|0	5.75	4	NP_001137307.1	0.58	0.96	0.56	0.95	0.58	-0.27	5.75		3|4|3|5	15	3.75	1299	NFRKB_HUMAN
BBS2	FlagBirA-GRWD1_H307R	3|6|4|4	17	0	0|0|0|0|0|0|0|0|0|0|0|0|0|0|0|0|0|0|0|0	4.25	4	NP_114091.3	0.98	1	0.98	1	0.98	2.98	42.5	NP_006422.1|	2|3|2|2	9	2.25	721	BBS2_HUMAN
KEAP1	FlagBirA-GRWD1_H307R	89|89|75|86	339	0.05	9|28|30|27|25|19|17|36|26|27|28|30|23|21|16|16|10|10|19|0	84.75	4	NP_036421.2	0.75	1	0.75	1	0.75	-7.31	2.73	NP_060324.1|NP_378663.1|NP_003891.1|NP_001269.3|NP_001474.1|NP_387448.2|	17|17|15|18	67	16.75	624	KEAP1_HUMAN
RPTOR	FlagBirA-GRWD1_H307R	5|3|0|0	8	0.7	0|0|0|0|4|0|2|0|0|0|0|0|0|2|0|0|0|0|0|3	2	4	NP_065812.1	0	0	0	0	0	-13.87	0.73	NP_003891.1|NP_001269.3|NP_258441.1|	4|3|0|0	7	1.75	1335	RPTOR_HUMAN
RASSF7	FlagBirA-GRWD1_H307R	3|2|3|2	10	0.4	0|0|0|0|0|0|0|0|0|0|0|0|0|0|0|0|0|0|2|0	2.5	4	NP_001137465.1	0.22	0.3	0.21	0.28	0.22	-1.84	5	NP_002699.1|	3|2|2|2	9	2.25	337	RASF7_HUMAN
DNAJC7	FlagBirA-GRWD1_H307R	11|9|10|13	43	0.58	0|0|0|0|0|3|4|6|0|0|0|2|2|4|2|3|4|0|2|5	10.75	4	NP_001138238.1	0.04	0.15	0.06	0.22	0.06	-6.42	2.26	NP_005430.1|NP_006107.1|NP_068814.2|NP_005989.3|NP_055917.1|NP_001093149.1|NP_387448.2|	5|4|6|5	20	5	438	DNJC7_HUMAN
CHORDC1	FlagBirA-GRWD1_H307R	15|18|17|16	66	0.87	8|5|2|5|3|7|8|12|10|9|10|8|0|4|5|3|0|0|17|11	16.5	4	NP_036256.2	0	0	0	0	0	-25.42	1.32		4|5|6|4	19	4.75	332	CHRD1_HUMAN
CDC123	FlagBirA-GRWD1_H307R	14|12|12|16	54	0.74	0|0|0|0|0|0|0|6|0|0|0|0|5|4|3|0|0|0|12|8	13.5	4	NP_006014.2	0	0	0	0	0	-13.14	1.74		4|5|6|5	20	5	336	CD123_HUMAN
COPB1	FlagBirA-GRWD1_H307R	17|21|22|22	82	0.94	31|22|21|25|21|28|29|33|44|41|41|32|37|34|30|26|19|18|34|22	20.5	4	NP_001137533.1	0	0	0	0	0	-129.97	0.5	NP_115805.1|NP_004757.1|NP_056109.1|	8|8|11|8	35	8.75	953	COPB_HUMAN
NAT10	FlagBirA-GRWD1_H307R	11|19|9|16	55	0.94	72|41|45|23|27|42|44|42|41|37|45|39|44|42|25|26|43|48|43|34	13.75	4	NP_078938.2	0	0	0	0	0	-200.4	0.26	NP_387448.2|	5|8|5|6	24	6	1025	NAT10_HUMAN
BAIAP2	FlagBirA-GRWD1_H307R	6|8|6|3	23	0.75	6|0|2|0|0|0|5|5|0|2|0|0|0|0|0|0|0|0|0|3	5.75	4	NP_001138360.1	0	0	0	0	0	-15.62	1.21	NP_689407.1|	4|5|4|2	15	3.75	534	B4DWA1_HUMAN
INPPL1	FlagBirA-GRWD1_H307R	3|2|2|0	7	0.73	0|0|0|0|0|0|0|2|0|0|0|0|4|4|0|0|0|0|0|0	1.75	4	NP_001558.3	0	0	0	0	0	-12.33	0.7	NP_066189.3|NP_005430.1|NP_000412.3|NP_000517.2|NP_005546.2|NP_005989.3|NP_001164185.1|	3|2|2|0	7	1.75	1258	SHIP2_HUMAN
MTHFD1	FlagBirA-GRWD1_H307R	20|30|26|21	97	0.94	48|45|47|40|41|39|42|16|63|56|51|52|32|27|22|19|17|21|26|27	24.25	4	NP_005947.3	0	0	0	0	0	-183.67	0.44		9|11|11|9	40	10	935	C1TC_HUMAN
NEK9	FlagBirA-GRWD1_H307R	20|20|14|22	76	0.93	12|21|14|17|15|17|14|27|24|24|21|30|17|21|23|24|17|21|33|9	19	4	NP_149107.4	0	0	0	0	0	-87.09	0.67	NP_113584.3|	8|7|8|9	32	8	979	A0A7I2V454_HUMAN
SHKBP1	FlagBirA-GRWD1_H307R	9|7|0|5	21	0.51	0|2|0|2|2|0|0|0|0|0|0|0|0|0|0|2|0|0|5|0	5.25	4	NP_612401.2	0.11	0.4	0.11	0.38	0.11	-14.07	1.91		5|3|0|3	11	2.75	707	M0R2P6_HUMAN
LSG1	FlagBirA-GRWD1_H307R	8|4|6|8	26	0.94	2|3|7|7|7|12|13|18|4|5|6|4|19|16|5|4|2|6|6|15	6.5	4	NP_060855.2	0	0	0	0	0	-63.44	0.38		3|3|2|4	12	3	658	LSG1_HUMAN
UBAP2	FlagBirA-GRWD1_H307R	17|24|21|21	83	0.93	14|22|15|20|14|10|12|21|16|29|21|19|33|22|7|11|4|2|27|8	20.75	4	NP_060919.2	0	0	0	0	0	-78.26	0.75	NP_113671.3|	5|7|8|7	27	6.75	1119	UBAP2_HUMAN
MTDH	FlagBirA-GRWD1_H307R	4|0|2|0	6	0.94	23|17|16|10|9|12|13|12|11|15|13|21|26|24|18|18|19|21|21|13	1.5	4	NP_848927.2	0	0	0	0	0	-106.33	0.06		3|0|2|0	5	1.25	582	LYRIC_HUMAN
VPS37A	FlagBirA-GRWD1_H307R	8|9|7|6	30	0.64	0|0|0|0|0|0|0|2|0|0|2|0|4|7|0|2|0|0|0|0	7.5	4	NP_689628.2	0.01	0.02	0.01	0.02	0.01	-7.51	2	NP_001164672.1|	3|3|2|2	10	2.5	397	VP37A_HUMAN
HBS1L	FlagBirA-GRWD1_H307R	15|15|23|19	72	0.93	19|9|6|6|11|19|12|51|15|19|11|12|20|20|11|12|5|4|15|19	18	4	NP_001138630.1	0	0	0	0	0	-80.23	0.65		4|5|2|4	15	3.75	642	B7Z524_HUMAN
CCDC85C	FlagBirA-GRWD1_H307R	10|7|9|11	37	0.69	0|2|0|2|2|2|0|2|4|4|0|0|5|5|0|4|0|0|2|6	9.25	4	NP_001138467.1	0	0.01	0	0.01	0	-10.39	1.85	NP_001138786.1|NP_054740.3|NP_002699.1|NP_116205.3|	6|5|4|4	19	4.75	419	CC85C_HUMAN
PLS1	FlagBirA-GRWD1_H307R	9|11|12|15	47	0.85	6|5|5|5|4|4|3|11|0|0|3|4|5|7|0|2|0|0|2|16	11.75	4	NP_002661.2	0	0	0	0	0	-25.02	1.18		6|5|5|5	21	5.25	629	PLSI_HUMAN
MKLN1	FlagBirA-GRWD1_H307R	2|3|0|0	5	0.55	0|0|0|0|0|0|0|0|0|0|0|0|0|0|0|0|0|0|3|0	1.25	4	NP_001138826.1	0.07	0.19	0.06	0.17	0.07	-6.12	1.67		2|3|0|0	5	1.25	712	MKLN1_HUMAN
SIN3A	FlagBirA-GRWD1_H307R	11|0|5|6	22	0.94	21|18|11|12|8|5|6|9|9|8|12|13|50|40|13|14|14|13|30|7	5.5	4	NP_001138829.1	0	0	0	0	0	-158.16	0.16	NP_005644.2|NP_002615.2|	4|0|2|2	8	2	1273	SIN3A_HUMAN
TTC28	FlagBirA-GRWD1_H307R	18|20|22|21	81	0.92	6|21|16|20|17|9|6|10|17|18|13|12|17|15|10|7|5|6|24|6	20.25	4	NP_001138890.1	0	0	0	0	0	-50.23	0.98		10|10|11|14	45	11.25	2481	TTC28_HUMAN
SUGP2	FlagBirA-GRWD1_H307R	7|4|0|5	16	0.94	20|24|25|19|16|21|21|24|28|22|18|22|46|49|20|15|38|34|34|17	4	4	NP_055699.2	0	0	0	0	0	-188.2	0.1		4|3|0|3	10	2.5	1082	M0R2Z9_HUMAN
CEP44	FlagBirA-GRWD1_H307R	4|5|3|0	12	0.07	0|0|0|0|0|0|0|0|0|0|0|0|0|0|0|0|0|0|0|0	3	4	NP_001138786.1	0.73	1	0.74	1	0.74	-3.24	30	NP_073615.2|NP_055903.2|NP_378663.1|NP_758440.1|	3|3|3|0	9	2.25	399	CEP44_HUMAN
WRAP73	FlagBirA-GRWD1_H307R	21|14|18|16	69	0.76	0|0|4|3|5|13|7|7|0|0|3|5|11|9|2|3|0|0|7|0	17.25	4	NP_060288.3	0	0	0	0	0	-17.73	1.73	NP_054740.3|NP_001172110.1|NP_006422.1|NP_116205.3|NP_001186231.1|	7|6|8|7	28	7	460	A0A0A0MRV3_HUMAN
DDX27	FlagBirA-GRWD1_H307R	7|6|4|5	22	0.94	16|8|8|9|10|18|16|18|6|7|6|5|9|19|8|12|16|15|3|9	5.5	4	NP_060365.7	0	0	0	0	0	-66.64	0.31		4|4|3|3	14	3.5	796	B7Z6D5_HUMAN
RAI14	FlagBirA-GRWD1_H307R	12|11|6|6	35	0.94	8|23|13|14|13|7|7|10|23|23|20|19|37|30|22|27|31|25|67|12	8.75	4	NP_056392.2	0	0	0	0	0	-160.85	0.21		8|10|5|5	28	7	980	RAI14_HUMAN
PSMB3	FlagBirA-GRWD1_H307R	12|9|9|4	34	0.76	0|0|0|0|0|0|0|0|0|0|0|0|0|0|5|3|0|0|18|0	8.5	4	NP_002786.2	0	0	0	0	0	-19.48	1.31	NP_006501.1|	3|3|3|2	11	2.75	205	PSB3_HUMAN
PSMB4	FlagBirA-GRWD1_H307R	17|14|9|15	55	0.8	0|0|0|0|0|0|0|0|0|0|0|0|3|0|4|6|3|0|22|5	13.75	4	NP_002787.2	0	0	0	0	0	-21.7	1.49	NP_004658.3|	6|5|5|6	22	5.5	264	PSB4_HUMAN
SHMT1	FlagBirA-GRWD1_H307R	2|3|3|9	17	0.76	3|0|2|0|0|0|0|10|3|2|0|0|0|0|5|0|0|0|2|3	4.25	4	NP_004160.3	0	0	0	0	0	-19.27	0.81		2|2|2|3	9	2.25	483	GLYC_HUMAN
PPIL2	FlagBirA-GRWD1_H307R	6|6|5|4	21	0.91	3|0|0|3|2|9|6|20|0|2|0|0|6|12|0|0|0|0|0|4	5.25	4	NP_680480.1	0	0	0	0	0	-41.03	0.45	NP_620581.1|	4|4|3|3	14	3.5	520	PPIL2_HUMAN
SNCA	FlagBirA-GRWD1_H307R	4|0|0|5	9	0.87	2|0|0|0|0|5|7|9|4|0|2|0|0|2|3|0|0|0|0|7	2.25	4	NP_001139526.1	0	0	0	0	0	-32.47	0.32	NP_003891.1|NP_795352.2|	2|0|0|2	4	1	140	H6UYS7_HUMAN
RPS20	FlagBirA-GRWD1_H307R	12|14|8|11	45	0.9	10|12|12|9|12|8|7|12|11|12|9|10|6|5|6|6|0|6|10|19	11.25	4	NP_001139699.1	0	0	0	0	0	-40.87	0.82	NP_000928.1|NP_055050.1|	2|3|2|2	9	2.25	142	G3XAN0_HUMAN
DLGAP5	FlagBirA-GRWD1_H307R	41|48|51|45	185	0.92	9|10|8|14|6|6|8|28|4|6|7|7|27|30|18|15|10|11|48|38	46.25	4	NP_001139487.1	0	0	0	0	0	-70.14	1.28	NP_003591.2|NP_056109.1|	14|13|15|12	54	13.5	842	DLGP5_HUMAN
PCMT1	FlagBirA-GRWD1_H307R	19|21|20|19	79	0.93	20|13|8|13|8|35|31|28|7|5|7|5|11|14|14|11|14|14|16|10	19.75	4	NP_005380.2	0	0	0	0	0	-77.11	0.69	NP_003591.2|NP_113584.3|NP_689407.1|	5|5|6|4	20	5	285	A0A0A0MRJ6_HUMAN
LSM12	FlagBirA-GRWD1_H307R	9|8|7|5	29	0.91	0|6|5|0|5|6|6|9|6|11|10|10|14|7|5|5|6|5|14|8	7.25	4	NP_689557.1	0	0	0	0	0	-41.1	0.59	NP_113584.3|	2|2|2|2	8	2	195	LSM12_HUMAN
XPO5	FlagBirA-GRWD1_H307R	7|0|0|0	7	0.94	22|12|8|9|8|13|11|18|17|14|13|8|23|24|3|4|0|0|10|2	1.75	4	NP_065801.1	0	0	0	0	0	-98.36	0.08	NP_002615.2|	2|0|0|0	2	0.5	1204	XPO5_HUMAN
STT3A	FlagBirA-GRWD1_H307R	4|5|3|5	17	0.94	11|12|5|9|13|9|8|5|6|8|10|9|10|11|18|16|17|15|0|9	4.25	4	NP_689926.1	0	0	0	0	0	-64.13	0.26	NP_009093.1|	3|4|2|3	12	3	705	STT3A_HUMAN
RIOK2	FlagBirA-GRWD1_H307R	4|0|5|0	9	0.7	3|0|0|2|0|0|0|3|0|3|0|0|0|0|0|0|0|0|0|0	2.25	4	NP_060813.2	0	0	0	0	0	-14.07	0.82		2|0|2|0	4	1	552	RIOK2_HUMAN
LRWD1	FlagBirA-GRWD1_H307R	26|25|19|18	88	0.94	30|16|8|17|12|34|33|52|20|22|23|25|61|66|24|20|13|15|40|26	22	4	NP_690852.1	0	0	0	0	0	-185.15	0.4		8|8|7|7	30	7.5	647	LRWD1_HUMAN
PSMA6	FlagBirA-GRWD1_H307R	4|8|5|6	23	0.78	0|0|0|0|0|0|0|0|0|0|0|0|0|0|4|5|4|0|8|2	5.75	4	NP_002782.1	0	0	0	0	0	-15.14	1.1	NP_000928.1|NP_036205.1|NP_003591.2|NP_006421.2|NP_113584.3|NP_005989.3|	3|3|2|4	12	3	246	PSA6_HUMAN
SNX2	FlagBirA-GRWD1_H307R	11|8|15|14	48	0.91	10|10|6|11|6|12|11|23|7|10|15|9|10|11|12|8|0|0|13|4	12	4	NP_003091.2	0	0	0	0	0	-48.78	0.76		7|5|8|8	28	7	519	SNX2_HUMAN
SNX5	FlagBirA-GRWD1_H307R	6|5|9|8	28	0.74	0|0|0|0|0|0|4|10|0|0|0|0|2|3|0|0|0|0|0|3	7	4	NP_689413.1	0	0	0	0	0	-13.16	1.4		2|4|3|2	11	2.75	404	SNX5_HUMAN
ZBTB9	FlagBirA-GRWD1_H307R	7|5|8|8	28	0.89	7|0|0|4|0|2|4|5|4|3|3|0|15|7|5|4|4|5|10|4	7	4	NP_689948.1	0	0	0	0	0	-31.03	0.72	NP_055111.1|NP_056349.1|	3|2|5|4	14	3.5	473	ZBTB9_HUMAN
TTK	FlagBirA-GRWD1_H307R	31|37|42|36	146	0.82	2|3|0|3|0|3|4|8|4|4|3|0|12|15|6|6|4|0|34|10	36.5	4	NP_003309.2	0	0	0	0	0	-22.66	2.06	NP_054740.3|NP_000928.1|NP_002739.1|NP_116205.3|	8|11|10|10	39	9.75	857	TTK_HUMAN
EIF3M	FlagBirA-GRWD1_H307R	16|12|10|11	49	0.93	23|11|7|8|10|14|16|15|10|15|10|14|26|18|10|12|9|10|44|10	12.25	4	NP_006351.2	0	0	0	0	0	-92.32	0.44	NP_113584.3|NP_004658.3|	6|4|3|3	16	4	374	EIF3M_HUMAN
CSNK2B	FlagBirA-GRWD1_H307R	5|3|2|3	13	0.9	4|0|0|0|0|3|6|15|5|5|0|4|6|3|0|5|4|4|11|0	3.25	4	NP_001311.3	0	0	0	0	0	-36.64	0.34	NP_378663.1|NP_148978.2|NP_000152.1|NP_002699.1|NP_620581.1|NP_689407.1|	3|2|2|2	9	2.25	215	N0E644_HUMAN
ELP3	FlagBirA-GRWD1_H307R	7|19|5|5	36	0.32	0|0|0|2|0|0|4|0|0|0|0|0|4|7|0|0|0|0|2|0	9	4	NP_060561.3	0.25	1	0.25	1	0.25	-10.55	2.12	NP_115530.2|NP_003631.2|NP_000928.1|	4|7|3|2	16	4	547	B4DKA4_HUMAN
UBA1	FlagBirA-GRWD1_H307R	36|44|46|44	170	0.93	26|12|14|18|14|29|32|39|13|11|18|18|38|43|15|20|8|8|25|57	42.5	4	NP_003325.2	0	0	0	0	0	-106.99	0.96	NP_003591.2|NP_113584.3|NP_113671.3|NP_387448.2|	11|10|12|11	44	11	1058	UBA1_HUMAN
MCM5	FlagBirA-GRWD1_H307R	7|3|7|0	17	0.94	18|13|18|13|3|18|18|8|9|11|12|18|25|20|15|15|9|11|24|17	4.25	4	NP_006730.2	0	0	0	0	0	-98.06	0.2	NP_005430.1|NP_001129064.1|NP_068814.2|NP_002956.1|	5|3|5|0	13	3.25	734	B1AHB1_HUMAN
EBNA1BP2	FlagBirA-GRWD1_H307R	4|0|2|0	6	0.94	11|8|4|9|6|7|12|0|9|7|9|10|8|12|0|0|13|5|5|3	1.5	4	NP_001153408.1	0	0	0	0	0	-54.9	0.12		2|0|2|0	4	1	361	H7C2Q8_HUMAN
ALYREF	FlagBirA-GRWD1_H307R	15|19|11|0	45	0.94	29|21|20|21|19|44|31|29|25|24|19|22|26|35|22|20|21|24|18|22	11.25	4	NP_005773.3	0	0	0	0	0	-156.64	0.32	NP_055871.1|NP_689407.1|	4|4|3|0	11	2.75	264	E9PB61_HUMAN
PIK3R4	FlagBirA-GRWD1_H307R	11|11|5|7	34	0.06	0|0|0|0|0|0|0|0|0|0|0|0|0|0|0|0|0|0|3|0	8.5	4	NP_055417.1	0.73	0.92	0.72	0.91	0.73	-0.39	11.33		6|6|3|4	19	4.75	1358	PI3R4_HUMAN
PLA2G4A	FlagBirA-GRWD1_H307R	3|3|3|2	11	0.87	0|0|0|0|0|7|4|11|0|0|0|0|3|4|0|0|0|0|0|2	2.75	4	NP_077734.1	0	0	0	0	0	-24.47	0.42		2|2|2|2	8	2	749	PA24A_HUMAN
UXT	FlagBirA-GRWD1_H307R	3|5|3|4	15	0.64	0|0|0|0|0|0|0|0|0|0|0|0|3|6|0|0|0|0|0|0	3.75	4	NP_705582.1	0.01	0.03	0.01	0.03	0.01	-5.83	1.67	NP_002615.2|NP_002699.1|NP_055519.1|	2|2|2|2	8	2	169	UXT_HUMAN
SH2B2	FlagBirA-GRWD1_H307R	3|3|3|3	12	0	0|0|0|0|0|0|0|0|0|0|0|0|0|0|0|0|0|0|0|0	3	4	NP_066189.3	0.95	0.95	0.95	0.95	0.95	2.85	30		2|2|2|3	9	2.25	675	SH2B2_HUMAN
USP11	FlagBirA-GRWD1_H307R	3|4|0|2	9	0.85	3|0|0|0|0|4|3|2|0|2|0|0|4|5|0|3|3|0|5|8	2.25	4	NP_004642.2	0	0	0	0	0	-25.67	0.41	NP_057510.4|NP_054740.3|NP_073619.2|NP_006501.1|NP_056371.1|NP_620581.1|NP_002950.3|	2|3|0|2	7	1.75	963	G5E9A6_HUMAN
HSPA9	FlagBirA-GRWD1_H307R	88|91|95|95	369	0.94	75|110|96|119|120|79|76|97|110|103|107|108|82|79|77|85|96|97|94|59	92.25	4	NP_004125.3	0	0	0	0	0	-282.46	0.8	NP_055050.1|NP_003591.2|NP_006107.1|NP_068814.2|NP_001269.3|	18|18|14|16	66	16.5	679	GRP75_HUMAN
ILF2	FlagBirA-GRWD1_H307R	38|33|36|44	151	0.94	52|42|44|37|22|47|48|38|57|60|51|51|35|36|23|29|36|34|59|25	37.75	4	NP_004506.2	0	0	0	0	0	-160.95	0.66	NP_006501.1|NP_055871.1|NP_055050.1|NP_003642.3|NP_003591.2|NP_113584.3|	11|8|11|9	39	9.75	390	B4DY09_HUMAN
OIP5	FlagBirA-GRWD1_H307R	7|12|12|15	46	0.5	2|0|0|0|0|0|0|3|0|0|0|0|5|5|3|0|0|0|3|7	11.5	4	NP_009211.1	0.13	0.49	0.14	0.5	0.14	-10.43	2.3	NP_378663.1|NP_062817.2|NP_115647.2|	3|4|5|5	17	4.25	229	MS18B_HUMAN
CMTR1	FlagBirA-GRWD1_H307R	2|4|0|0	6	0.94	11|0|3|4|5|12|11|20|3|4|3|4|13|9|4|0|0|0|6|7	1.5	4	NP_055865.1	0	0	0	0	0	-63.81	0.11	NP_002725.1|	2|2|0|0	4	1	835	CMTR1_HUMAN
PPWD1	FlagBirA-GRWD1_H307R	3|0|2|0	5	0.94	7|0|0|0|0|8|8|12|0|0|0|0|9|10|0|0|0|0|0|8	1.25	4	NP_056157.1	0	0	0	0	0	-44.9	0.13		2|0|2|0	4	1	646	F5H7P7_HUMAN
PTPN23	FlagBirA-GRWD1_H307R	3|0|0|0	3	0.94	0|5|5|6|4|0|0|3|2|5|4|6|8|6|0|2|0|0|4|2	0.75	4	NP_056281.1	0	0	0	0	0	-30.18	0.12	NP_001164672.1|NP_006501.1|NP_003591.2|	3|0|0|0	3	0.75	1636	PTN23_HUMAN
KLHL9	FlagBirA-GRWD1_H307R	7|0|4|4	15	0.06	0|0|0|0|0|0|0|0|0|0|0|0|0|0|0|0|0|0|0|0	3.75	4	NP_061335.1	0.75	1	0.74	1	0.75	-3.53	37.5		3|0|2|2	7	1.75	617	KLHL9_HUMAN
LRRC47	FlagBirA-GRWD1_H307R	3|2|6|4	15	0.88	4|0|2|0|0|0|2|4|0|0|0|2|11|14|0|4|0|0|0|3	3.75	4	NP_065761.1	0	0	0	0	0	-31.24	0.45	NP_378663.1|NP_005989.3|	3|2|2|3	10	2.5	583	LRC47_HUMAN
ZNF687	FlagBirA-GRWD1_H307R	10|9|6|0	25	0.72	0|0|0|0|3|3|4|0|0|4|3|0|5|7|0|2|4|3|0|0	6.25	4	NP_065883.1	0	0	0	0	0	-23.83	1.25		2|2|2|0	6	1.5	1237	ZN687_HUMAN
PRUNE1	FlagBirA-GRWD1_H307R	10|18|18|17	63	0.92	26|10|7|11|13|17|16|24|16|14|14|13|19|20|13|14|7|4|12|17	15.75	4	NP_067045.1	0	0	0	0	0	-70.68	0.71		5|7|6|6	24	6	453	Q5SZF2_HUMAN
LENG8	FlagBirA-GRWD1_H307R	24|17|24|27	92	0.92	17|6|7|8|3|14|15|32|14|10|12|16|20|28|22|19|16|19|8|22	23	4	NP_443157.1	0	0	0	0	0	-71.54	0.88		8|6|6|8	28	7	800	A0A087WUE4_HUMAN
DNAAF10	FlagBirA-GRWD1_H307R	6|8|2|4	20	0.69	0|0|2|0|3|0|3|2|0|0|0|0|5|4|0|2|0|0|0|0	5	4	NP_612467.1	0	0.01	0	0.01	0	-13.43	1.33	NP_002699.1|NP_005989.3|NP_004658.3|	3|3|2|2	10	2.5	357	Q8ND98_HUMAN
NUP153	FlagBirA-GRWD1_H307R	29|25|22|27	103	0.94	33|25|19|25|29|26|29|29|26|24|32|33|50|50|30|30|30|34|39|38	25.75	4	NP_005115.2	0	0	0	0	0	-133.22	0.58	NP_002699.1|NP_620581.1|NP_004658.3|NP_387448.2|	18|11|12|13	54	13.5	1475	NU153_HUMAN
PSMC1	FlagBirA-GRWD1_H307R	12|10|6|13	41	0.92	14|12|9|14|15|11|8|7|20|13|16|15|15|12|3|4|0|5|17|0	10.25	4	NP_002793.2	0	0	0	0	0	-58.18	0.6	NP_113584.3|NP_004658.3|	4|5|5|5	19	4.75	440	PRS4_HUMAN
PRPF4	FlagBirA-GRWD1_H307R	3|2|0|5	10	0.94	15|6|5|10|6|17|11|13|8|8|11|8|29|32|11|5|11|10|15|6	2.5	4	NP_004688.2	0	0	0	0	0	-103.82	0.11	NP_001172110.1|NP_003363.1|NP_002615.2|NP_036205.1|NP_006421.2|NP_006422.1|NP_005989.3|	2|2|0|4	8	2	522	PRP4_HUMAN
CCAR2	FlagBirA-GRWD1_H307R	34|48|44|44	170	0.9	16|9|9|6|3|12|16|17|11|9|13|11|35|35|11|13|15|11|17|10	42.5	4	NP_066997.3	0	0	0	0	0	-45.38	1.63	NP_008917.3|	11|14|16|15	56	14	923	G3V119_HUMAN
TECR	FlagBirA-GRWD1_H307R	5|2|6|6	19	0.94	5|7|9|6|7|5|3|0|8|8|10|10|5|4|10|9|5|11|8|10	4.75	4	NP_612510.1	0	0	0	0	0	-40.21	0.46	NP_055050.1|	3|2|2|3	10	2.5	308	TECR_HUMAN
PTK2	FlagBirA-GRWD1_H307R	4|0|4|3	11	0.75	2|0|2|0|0|0|0|2|0|0|2|0|6|3|0|0|0|0|0|0	2.75	4	NP_722560.1	0	0	0	0	0	-16.12	0.85	NP_002699.1|NP_001234925.1|NP_001164185.1|	2|0|2|2	6	1.5	1052	B4DWJ1_HUMAN
NUP50	FlagBirA-GRWD1_H307R	7|8|9|12	36	0.94	13|13|9|4|8|6|7|14|12|10|9|14|36|31|10|12|8|13|15|16	9	4	NP_705931.1	0	0	0	0	0	-86.26	0.37	NP_003631.2|NP_387448.2|	5|6|4|6	21	5.25	440	NUP50_HUMAN
NUP88	FlagBirA-GRWD1_H307R	10|7|15|10	42	0.94	19|25|23|19|13|6|3|7|33|42|34|37|17|14|5|5|4|8|23|3	10.5	4	NP_002523.2	0	0	0	0	0	-138.09	0.29		4|3|7|5	19	4.75	741	NUP88_HUMAN
EDF1	FlagBirA-GRWD1_H307R	5|5|7|6	23	0.86	5|0|0|0|0|7|6|9|0|0|0|0|4|4|2|2|0|0|0|8	5.75	4	NP_694880.1	0	0	0	0	0	-22.44	0.77	NP_002739.1|	2|2|3|2	9	2.25	139	EDF1_HUMAN
NUP62	FlagBirA-GRWD1_H307R	10|19|17|16	62	0.93	17|22|24|20|12|12|11|14|22|23|20|23|25|24|15|12|18|14|27|15	15.5	4	NP_036478.2	0	0	0	0	0	-81.83	0.62		5|6|4|5	20	5	522	NUP62_HUMAN
IPO5	FlagBirA-GRWD1_H307R	13|11|10|7	41	0.94	31|24|23|26|23|20|20|7|22|25|28|27|25|22|16|16|11|11|14|16	10.25	4	NP_002262.3	0	0	0	0	0	-101.65	0.37	NP_113584.3|NP_115498.2|	2|3|4|3	12	3	1115	IPO5_HUMAN
NCAPH	FlagBirA-GRWD1_H307R	7|6|9|7	29	0.94	9|3|4|5|5|6|7|16|18|20|11|16|9|13|4|7|9|12|21|8	7.25	4	NP_056156.2	0	0	0	0	0	-65.43	0.39	NP_073615.2|NP_055526.3|	5|4|6|4	19	4.75	741	CND2_HUMAN
COX2	FlagBirA-GRWD1_H307R	6|8|6|3	23	0.91	18|7|4|11|9|3|5|10|0|7|8|6|7|4|10|7|6|5|7|6	5.75	4	YP_003024029.1	0	0	0	0	0	-46.08	0.47		3|3|3|2	11	2.75	227	COX2_HUMAN
GTSE1	FlagBirA-GRWD1_H307R	9|12|14|5	40	0.2	0|0|0|0|0|0|0|4|0|0|0|0|2|5|0|0|0|0|0|0	10	4	NP_057510.4	0.47	0.91	0.48	0.92	0.48	-5.31	3.64	NP_115805.1|NP_055903.2|NP_001171927.1|NP_689407.1|NP_004658.3|	5|6|6|4	21	5.25	739	GTSE1_HUMAN
EWSR1	FlagBirA-GRWD1_H307R	8|5|8|5	26	0.94	13|15|12|12|11|10|12|7|13|14|12|18|6|6|3|8|5|3|0|7	6.5	4	NP_053733.2	0	0	0	0	0	-51.19	0.43	NP_001172110.1|NP_008986.2|NP_073615.2|NP_000928.1|NP_003363.1|NP_001129064.1|NP_060723.2|NP_062817.2|NP_005546.2|NP_005398.1|NP_068814.2|NP_056109.1|NP_002956.1|NP_113671.3|NP_055325.2|	3|3|4|2	12	3	661	C9JGE3_HUMAN
SYNRG	FlagBirA-GRWD1_H307R	6|11|6|10	33	0.84	2|3|4|4|5|0|0|0|0|0|0|0|5|7|5|5|0|0|17|2	8.25	4	NP_542117.3	0	0	0	0	0	-23.91	0.97	NP_003591.2|	4|5|5|6	20	5	1224	SYNRG_HUMAN
CEP192	FlagBirA-GRWD1_H307R	9|12|4|10	35	0.66	0|0|0|0|0|2|0|0|0|0|0|0|7|5|3|3|4|0|4|0	8.75	4	NP_115518.3	0.01	0.02	0.01	0.04	0.01	-14.14	1.75	NP_073615.2|NP_060944.3|NP_001138678.1|NP_003591.2|NP_002699.1|NP_008917.3|NP_056109.1|NP_116205.3|NP_004681.1|	7|7|4|9	27	6.75	2537	CE192_HUMAN
CHAMP1	FlagBirA-GRWD1_H307R	8|8|9|7	32	0.94	23|12|12|14|9|11|14|18|20|17|19|15|36|55|16|16|29|33|17|10	8	4	NP_001157616.1	0	0	0	0	0	-145.1	0.21		4|4|5|5	18	4.5	812	CHAP1_HUMAN
PLIN3	FlagBirA-GRWD1_H307R	16|18|16|19	69	0.92	17|21|12|15|11|11|13|26|21|24|22|21|8|12|13|13|5|3|15|16	17.25	4	NP_005808.3	0	0	0	0	0	-62.84	0.74		7|7|7|7	28	7	434	PLIN3_HUMAN
MGA	FlagBirA-GRWD1_H307R	19|21|12|11	63	0.69	0|0|0|0|0|0|0|6|0|0|0|0|12|10|0|0|5|7|7|0	15.75	4	NP_001074010.2	0	0.01	0	0.01	0	-18.78	1.75	NP_115530.2|	10|11|6|4	31	7.75	2856	MGAP_HUMAN
RAD18	FlagBirA-GRWD1_H307R	4|4|4|0	12	0.89	4|3|0|0|0|0|0|3|0|0|0|4|9|11|0|0|0|0|10|0	3	4	NP_064550.3	0	0	0	0	0	-39.18	0.35	NP_115530.2|NP_057532.2|NP_055463.1|	2|3|2|0	7	1.75	495	RAD18_HUMAN
PSMD1	FlagBirA-GRWD1_H307R	22|22|17|27	88	0.93	13|25|27|23|22|4|6|7|30|33|34|40|18|16|5|6|4|5|26|2	22	4	NP_002798.2	0	0	0	0	0	-103.73	0.64	NP_113584.3|NP_004658.3|	9|9|10|12	40	10	953	PSMD1_HUMAN
PSMD2	FlagBirA-GRWD1_H307R	27|30|26|21	104	0.93	20|37|36|35|32|11|17|7|30|31|36|33|22|22|19|14|10|13|43|6	26	4	NP_002799.3	0	0	0	0	0	-109.73	0.68	NP_005430.1|NP_060842.3|NP_005650.2|NP_006422.1|NP_068814.2|NP_113584.3|NP_001186089.1|NP_689407.1|	10|12|12|8	42	10.5	908	PSMD2_HUMAN
PSMD3	FlagBirA-GRWD1_H307R	32|30|34|31	127	0.93	30|23|19|21|22|29|26|23|36|31|35|29|22|17|21|24|21|18|43|30	31.75	4	NP_002800.2	0	0	0	0	0	-87.38	0.88	NP_005430.1|NP_003891.1|NP_113584.3|	14|13|18|17	62	15.5	534	PSMD3_HUMAN
PPP1R10	FlagBirA-GRWD1_H307R	103|112|104|88	407	0.94	89|43|37|45|48|48|55|65|62|62|64|64|97|106|65|61|82|69|116|45	101.75	4	NP_002705.2	0	0	0	0	0	-235.59	1	NP_002699.1|NP_113584.3|	12|15|14|13	54	13.5	940	PP1RA_HUMAN
KAT14	FlagBirA-GRWD1_H307R	4|2|0|2	8	0.1	0|0|0|0|0|0|0|0|0|0|0|0|0|0|0|0|0|0|0|0	2	4	NP_065397.3	0.62	0.99	0.63	0.99	0.63	-3.34	20	NP_060493.3|NP_006501.1|	3|2|0|2	7	1.75	782	CSR2B_HUMAN
AP1B1	FlagBirA-GRWD1_H307R	18|25|21|18	82	0.89	15|9|8|16|12|10|9|11|0|6|7|10|18|19|0|0|0|0|5|0	20.5	4	NP_663782.2	0	0	0	0	0	-36.9	1.21		8|6|10|6	30	7.5	939	AP1B1_HUMAN
NUP133	FlagBirA-GRWD1_H307R	27|22|22|24	95	0.93	18|11|8|8|6|16|15|18|16|17|19|16|48|41|20|21|23|14|43|11	23.75	4	NP_060700.2	0	0	0	0	0	-111.12	0.61		9|8|9|9	35	8.75	1156	NU133_HUMAN
NUP54	FlagBirA-GRWD1_H307R	5|5|6|10	26	0.8	3|5|3|4|4|0|0|0|0|0|4|2|11|5|2|3|0|3|0|5	6.5	4	NP_059122.2	0	0	0	0	0	-18.77	1		4|2|4|5	15	3.75	507	NUP54_HUMAN
HAUS4	FlagBirA-GRWD1_H307R	7|3|4|7	21	0.89	3|5|3|7|2|3|0|8|0|3|0|3|6|9|6|6|0|0|13|7	5.25	4	NP_060285.2	0	0	0	0	0	-33.49	0.57	NP_054740.3|NP_116205.3|	5|2|4|5	16	4	363	HAUS4_HUMAN
SSX2IP	FlagBirA-GRWD1_H307R	2|0|0|0	2	0.42	0|0|0|0|0|0|0|0|0|0|0|0|0|0|0|0|0|0|0|0	0.5	4	NP_054740.3	0.19	0.75	0.22	0.87	0.22	-2.67	5	NP_079330.2|NP_073615.2|NP_055903.2|NP_378663.1|NP_001138678.1|NP_062817.2|NP_006107.1|NP_003026.2|NP_056109.1|NP_116205.3|NP_004681.1|NP_004658.3|NP_055519.1|	2|0|0|0	2	0.5	614	ADIP_HUMAN
SYNJ2	FlagBirA-GRWD1_H307R	5|6|6|3	20	0.86	2|3|0|0|3|0|0|4|3|5|0|0|9|6|2|4|0|0|8|5	5	4	NP_003889.1	0	0	0	0	0	-24.39	0.71		4|4|4|2	14	3.5	1496	A0A1W2PR85_HUMAN
MPP1	FlagBirA-GRWD1_H307R	10|5|7|10	32	0.89	5|0|0|0|0|7|11|13|0|0|0|0|4|5|3|0|0|3|0|12	8	4	NP_001159932.1	0	0	0	0	0	-35.2	0.74		3|2|2|4	11	2.75	449	EM55_HUMAN
AHCTF1	FlagBirA-GRWD1_H307R	5|5|0|0	10	0.94	28|19|13|16|14|10|6|9|19|17|17|19|36|44|4|5|23|19|52|12	2.5	4	NP_056261.4	0	0	0	0	0	-179.92	0.06		5|4|0|0	9	2.25	2275	ELYS_HUMAN
ATXN10	FlagBirA-GRWD1_H307R	17|13|10|6	46	0.79	2|6|5|8|3|8|4|11|0|3|3|7|6|8|4|6|3|0|6|9	11.5	4	NP_001161093.1	0	0	0	0	0	-26.31	1.28	NP_008917.3|	5|5|4|4	18	4.5	411	ATX10_HUMAN
PFKM	FlagBirA-GRWD1_H307R	5|5|8|5	23	0.88	4|7|6|5|6|6|6|6|5|10|5|6|10|8|7|7|3|7|6|4	5.75	4	NP_001160158.1	0	0	0	0	0	-27.2	0.66	NP_003591.2|	3|4|7|4	18	4.5	851	A0A2R8Y891_HUMAN
YTHDC2	FlagBirA-GRWD1_H307R	40|39|30|36	145	0.93	25|19|19|23|18|26|23|39|31|22|26|32|30|30|14|12|16|9|33|18	36.25	4	NP_073739.3	0	0	0	0	0	-78.64	1.07	NP_387448.2|	18|15|14|16	63	15.75	1430	YTDC2_HUMAN
CNDP2	FlagBirA-GRWD1_H307R	8|5|6|4	23	0.25	3|0|0|0|0|0|0|2|0|0|0|0|0|0|0|0|0|0|0|0	5.75	4	NP_060705.2	0.38	0.74	0.36	0.71	0.38	-2.07	4.6		3|2|4|2	11	2.75	475	CNDP2_HUMAN
ZC3H7A	FlagBirA-GRWD1_H307R	3|7|0|0	10	0.28	0|0|0|0|0|0|0|0|0|0|0|0|2|0|0|0|0|0|0|0	2.5	4	NP_054872.2	0.3	0.9	0.29	0.89	0.3	-5.07	5		3|6|0|0	9	2.25	971	I3L2K5_HUMAN
SLU7	FlagBirA-GRWD1_H307R	7|10|7|9	33	0.93	12|4|4|3|2|10|6|13|0|3|4|0|28|23|7|7|6|2|13|27	8.25	4	NP_006416.3	0	0	0	0	0	-79.31	0.36	NP_115805.1|NP_036205.1|	3|4|5|4	16	4	586	A0A0C4DGD2_HUMAN
TJP2	FlagBirA-GRWD1_H307R	7|10|4|10	31	0.94	10|12|8|9|0|0|0|6|14|14|16|8|15|20|8|10|9|14|21|7	7.75	4	NP_001164101.1	0	0	0	0	0	-67.59	0.43	NP_001138678.1|NP_004681.1|	4|5|4|5	18	4.5	993	A0A3B3IU51_HUMAN
CCDC50	FlagBirA-GRWD1_H307R	9|11|11|13	44	0.83	7|0|3|2|0|5|7|7|3|4|4|4|5|4|0|2|0|0|0|13	11	4	NP_777568.1	0	0	0	0	0	-20.01	1.29	NP_378663.1|	3|4|5|4	16	4	306	CCD50_HUMAN
UBAP1	FlagBirA-GRWD1_H307R	4|8|3|0	15	0.06	0|0|0|0|0|0|0|0|0|0|0|0|0|0|0|0|0|0|0|0	3.75	4	NP_001164672.1	0.74	1	0.73	1	0.74	-3.53	37.5		2|3|2|0	7	1.75	566	UBAP1_HUMAN
MED1	FlagBirA-GRWD1_H307R	4|5|0|4	13	0.94	16|10|8|9|7|9|8|17|8|7|8|7|29|26|11|14|11|10|30|7	3.25	4	NP_004765.2	0	0	0	0	0	-115.17	0.13	NP_000928.1|NP_598395.1|	2|3|0|3	8	2	1581	MED1_HUMAN
CHMP4B	FlagBirA-GRWD1_H307R	6|3|10|6	25	0.89	6|0|0|0|2|12|7|12|0|0|0|0|3|3|0|0|0|0|3|11	6.25	4	NP_789782.1	0	0	0	0	0	-38.58	0.6	NP_002725.1|NP_689799.3|NP_055111.1|NP_004658.3|	3|2|4|3	12	3	224	CHM4B_HUMAN
PSMD11	FlagBirA-GRWD1_H307R	19|17|24|23	83	0.88	10|9|7|8|5|4|6|9|4|6|7|7|10|4|7|2|0|4|21|19	20.75	4	NP_002806.2	0	0	0	0	0	-30.6	1.38	NP_003631.2|NP_060842.3|NP_113584.3|NP_004658.3|	7|6|7|9	29	7.25	422	PSD11_HUMAN
JMY	FlagBirA-GRWD1_H307R	6|4|0|4	14	0.82	0|3|0|0|0|0|2|4|2|0|0|0|7|8|0|0|3|0|0|0	3.5	4	NP_689618.4	0	0	0	0	0	-26.15	0.64		2|2|0|2	6	1.5	988	JMY_HUMAN
DCP1A	FlagBirA-GRWD1_H307R	25|31|25|24	105	0.82	10|16|11|9|12|11|10|10|17|14|14|12|11|12|6|7|0|7|11|8	26.25	4	NP_060873.4	0	0	0	0	0	-22.16	1.72	NP_689853.3|NP_003585.3|NP_378663.1|NP_001171927.1|	10|12|11|8	41	10.25	582	DCP1A_HUMAN
SMG7	FlagBirA-GRWD1_H307R	11|9|8|3	31	0.58	0|4|4|2|4|0|0|3|0|2|2|4|0|0|0|0|0|0|3|0	7.75	4	NP_001167532.1	0.04	0.14	0.04	0.15	0.04	-12.59	1.94	NP_378663.1|NP_003026.2|NP_060045.4|NP_387448.2|	7|5|7|3	22	5.5	1145	E9PD50_HUMAN
LDHB	FlagBirA-GRWD1_H307R	14|20|22|22	78	0.76	12|7|5|5|6|6|4|9|8|8|7|0|0|0|4|7|3|3|12|10	19.5	4	NP_001167568.1	0	0	0	0	0	-20.3	1.81	NP_055050.1|NP_113584.3|NP_005989.3|NP_002503.1|	4|6|6|7	23	5.75	334	A0A5F9ZHM4_HUMAN
PGRMC2	FlagBirA-GRWD1_H307R	6|8|7|8	29	0.94	21|7|5|7|10|8|10|24|8|10|13|11|24|22|12|9|7|6|11|32	7.25	4	NP_006311.2	0	0	0	0	0	-93.98	0.28		4|4|4|4	16	4	247	PGRC2_HUMAN
HDAC2	FlagBirA-GRWD1_H307R	29|23|21|11	84	0.93	27|24|17|8|15|19|18|17|22|24|18|13|36|35|11|8|21|13|53|19	21	4	NP_001518.3	0	0	0	0	0	-131.31	0.56	NP_008986.2|NP_005644.2|NP_003591.2|NP_113584.3|NP_060024.2|	8|6|6|2	22	5.5	488	HDAC2_HUMAN
RIF1	FlagBirA-GRWD1_H307R	4|3|5|6	18	0.94	31|23|12|20|21|23|25|36|10|12|14|21|46|46|52|41|70|66|74|13	4.5	4	NP_001171134.1	0	0	0	0	0	-279.75	0.07	NP_002699.1|	3|2|3|2	10	2.5	2446	RIF1_HUMAN
SNRNP70	FlagBirA-GRWD1_H307R	6|10|7|12	35	0.94	13|11|15|17|9|14|10|8|15|16|19|17|20|16|3|8|13|8|24|17	8.75	4	NP_003080.2	0	0	0	0	0	-70.6	0.44	NP_055050.1|NP_378663.1|	2|3|3|3	11	2.75	437	RU17_HUMAN
CBS	FlagBirA-GRWD1_H307R	2|0|2|0	4	0.94	10|7|6|8|4|7|5|11|4|2|6|6|8|4|7|4|5|5|0|13	1	4	NP_001171479.1	0	0	0	0	0	-48.04	0.1	NP_002725.1|NP_003363.1|NP_001070674.1|	2|0|2|0	4	1	551	CBSL_HUMAN
SF1	FlagBirA-GRWD1_H307R	9|10|16|7	42	0.94	50|24|24|33|22|37|41|49|16|18|23|24|52|54|10|12|8|9|30|26	10.5	4	NP_973726.2	0	0	0	0	0	-201.9	0.2	NP_113671.3|	3|2|5|2	12	3	571	SF01_HUMAN
ZBTB33	FlagBirA-GRWD1_H307R	187|175|167|183	712	0.94	126|107|99|102|79|46|46|57|134|134|135|134|133|129|162|145|169|190|73|68	178	4	NP_001171671.1	0	0	0	0	0	-347.18	1.07	NP_115530.2|NP_113584.3|	21|21|22|19	83	20.75	672	KAISO_HUMAN
GNL3L	FlagBirA-GRWD1_H307R	2|0|0|0	2	0.71	0|0|0|0|0|0|0|0|0|0|0|0|0|0|0|0|0|0|5|2	0.5	4	NP_001171748.1	0	0	0	0	0	-9.54	0.29	NP_115805.1|	2|0|0|0	2	0.5	582	GNL3L_HUMAN
PRMT7	FlagBirA-GRWD1_H307R	6|5|8|7	26	0.93	26|5|3|5|2|30|27|34|0|0|0|0|2|0|0|0|0|0|5|4	6.5	4	NP_001171753.1	0	0	0	0	0	-112.96	0.22		3|3|5|3	14	3.5	642	H3BNC0_HUMAN
UNC45A	FlagBirA-GRWD1_H307R	41|32|40|43	156	0.86	14|6|15|12|15|16|16|23|20|18|19|13|22|21|8|11|8|7|12|8	39	4	NP_061141.2	0	0	0	0	0	-32.24	1.81	NP_005650.2|NP_113584.3|NP_003026.2|NP_758440.1|NP_116205.3|NP_001186089.1|NP_689407.1|NP_055526.3|	12|10|14|13	49	12.25	944	UN45A_HUMAN
PFDN6	FlagBirA-GRWD1_H307R	79|73|109|78	339	0	6|3|4|7|6|5|5|8|5|6|7|7|4|5|4|4|0|0|5|9	84.75	4	NP_001172110.1	1	1	1	1	1	58.56	10.94	NP_003363.1|NP_378663.1|NP_002615.2|NP_758440.1|	9|8|10|9	36	9	129	PFD6_HUMAN
DGKH	FlagBirA-GRWD1_H307R	4|0|0|3	7	0.58	0|0|0|0|0|0|0|0|0|0|0|0|2|3|0|0|0|0|0|0	1.75	4	NP_821077.1	0.04	0.12	0.04	0.11	0.04	-7.54	1.4		3|0|0|3	6	1.5	1220	DGKH_HUMAN
C2CD5	FlagBirA-GRWD1_H307R	3|3|0|0	6	0.87	0|0|0|0|0|0|0|6|0|0|0|0|8|9|2|0|0|0|0|0	1.5	4	NP_055617.1	0	0	0	0	0	-29.23	0.24	NP_002950.3|	2|2|0|0	4	1	1000	C2CD5_HUMAN
PPM1G	FlagBirA-GRWD1_H307R	7|6|6|7	26	0.94	15|10|6|8|4|19|17|21|3|10|5|5|9|16|0|3|0|0|17|16	6.5	4	NP_817092.1	0	0	0	0	0	-64.29	0.35	NP_060842.3|NP_378663.1|NP_620581.1|NP_009093.1|	4|3|4|2	13	3.25	546	PPM1G_HUMAN
EIF2S2	FlagBirA-GRWD1_H307R	9|10|18|16	53	0.91	10|9|6|5|9|11|10|18|7|7|7|8|15|18|8|6|3|0|6|14	13.25	4	NP_003899.2	0	0	0	0	0	-48.86	0.82		5|5|7|5	22	5.5	333	IF2B_HUMAN
POLDIP3	FlagBirA-GRWD1_H307R	4|5|5|5	19	0.94	4|0|0|2|3|11|10|19|2|0|0|0|16|14|5|24|19|15|0|12	4.75	4	NP_115687.2	0	0	0	0	0	-74.02	0.24	NP_115805.1|	2|2|3|3	10	2.5	421	F6VRR5_HUMAN
ZMYM2	FlagBirA-GRWD1_H307R	5|3|6|2	16	0.91	6|2|2|6|0|2|0|2|3|0|0|2|15|17|0|6|2|4|12|0	4	4	NP_001177893.1	0	0	0	0	0	-49.79	0.32		4|3|6|2	15	3.75	1377	ZMYM2_HUMAN
SRSF11	FlagBirA-GRWD1_H307R	12|11|12|9	44	0.94	18|13|11|12|9|11|13|14|14|14|12|10|25|35|15|12|14|19|17|12	11	4	NP_001177916.1	0	0	0	0	0	-80.67	0.45	NP_002699.1|NP_002956.1|	3|3|3|3	12	3	483	B4DWT1_HUMAN
ZNF598	FlagBirA-GRWD1_H307R	10|8|8|13	39	0.9	5|4|4|3|0|11|11|14|4|7|6|9|8|9|3|4|4|0|6|15	9.75	4	NP_835461.1	0	0	0	0	0	-37.17	0.76		7|5|5|5	22	5.5	904	ZN598_HUMAN
ACTL6A	FlagBirA-GRWD1_H307R	5|6|2|3	16	0.91	5|4|5|4|0|0|2|5|0|0|3|4|10|10|6|3|7|8|20|0	4	4	NP_817126.1	0	0	0	0	0	-46.94	0.33	NP_001243194.1|NP_006421.2|NP_006422.1|NP_005989.3|	3|4|2|2	11	2.75	387	ACL6A_HUMAN
UCKL1	FlagBirA-GRWD1_H307R	3|4|2|5	14	0.75	0|0|0|0|0|0|0|4|3|3|0|3|2|0|0|0|0|0|4|0	3.5	4	NP_001180308.1	0	0	0	0	0	-12.67	1		2|4|2|3	11	2.75	533	Q5JWV1_HUMAN
NSUN2	FlagBirA-GRWD1_H307R	18|26|15|12	71	0.93	36|20|23|25|21|25|25|26|18|25|16|18|21|21|20|26|12|10|19|20	17.75	4	NP_001180384.1	0	0	0	0	0	-90.02	0.63	NP_005712.1|NP_001129064.1|NP_002615.2|NP_005713.1|NP_689407.1|	9|8|5|5	27	6.75	732	NSUN2_HUMAN
BRIP1	FlagBirA-GRWD1_H307R	14|9|14|13	50	0.94	16|15|11|6|13|17|12|17|11|8|11|12|42|43|17|15|13|9|14|9	12.5	4	NP_114432.2	0	0	0	0	0	-103.04	0.42		12|9|10|10	41	10.25	1249	FANCJ_HUMAN
GOLGA5	FlagBirA-GRWD1_H307R	5|6|4|8	23	0.91	5|8|6|11|6|0|5|5|0|7|5|5|11|15|9|6|10|7|11|7	5.75	4	NP_005104.2	0	0	0	0	0	-42.5	0.48		2|2|3|4	11	2.75	731	GOGA5_HUMAN
POGZ	FlagBirA-GRWD1_H307R	21|19|16|14	70	0.93	13|5|11|7|7|10|3|11|3|4|9|6|37|34|13|12|25|30|7|6	17.5	4	NP_665739.3	0	0	0	0	0	-99.29	0.56		11|7|8|8	34	8.5	1315	POGZ_HUMAN
ANKRD28	FlagBirA-GRWD1_H307R	4|4|4|8	20	0.9	8|9|7|7|8|6|5|6|12|7|11|9|7|6|2|0|0|0|13|0	5	4	NP_001182027.1	0	0	0	0	0	-39.29	0.44	NP_008917.3|	3|3|3|4	13	3.25	899	B4DIW9_HUMAN
SMC1A	FlagBirA-GRWD1_H307R	24|26|28|21	99	0.93	19|19|13|15|17|16|22|20|14|18|16|14|34|20|22|19|19|17|38|9	24.75	4	NP_006297.2	0	0	0	0	0	-75.44	0.85	NP_000928.1|NP_113611.2|	15|16|19|13	63	15.75	1233	G8JLG1_HUMAN
PLEKHA1	FlagBirA-GRWD1_H307R	6|7|7|8	28	0.91	4|0|0|3|3|10|9|20|6|6|5|3|9|10|6|9|4|5|0|13	7	4	NP_001182537.1	0	0	0	0	0	-42.94	0.53		2|4|2|3	11	2.75	334	Q5RGS4_HUMAN
KMT2A	FlagBirA-GRWD1_H307R	3|0|0|0	3	0.94	9|2|0|3|0|0|2|6|6|8|6|6|15|11|0|4|16|7|15|6	0.75	4	NP_001184033.1	0	0	0	0	0	-64.92	0.05	NP_000928.1|	2|0|0|0	2	0.5	3972	KMT2A_HUMAN
ARPIN-AP3S2	FlagBirA-GRWD1_H307R	24|23|0|0	47	0.92	0|7|9|16|16|0|0|0|23|23|22|22|0|0|16|16|6|0|0|0	11.75	4	NP_001185987.1	0	0	0	0	0	-101.85	0.52		4|3|0|0	7	1.75	394	A0A0A6YYH1_HUMAN
RPS17	FlagBirA-GRWD1_H307R	20|25|23|21	89	0.92	13|15|13|10|11|12|25|13|14|15|13|10|23|16|0|0|0|0|13|26	22.25	4	NP_001185986.1	0	0	0	0	0	-53.13	0.99	NP_002725.1|NP_055050.1|NP_113584.3|NP_079184.2|	2|2|2|2	8	2	135	RS17_HUMAN
RPL17	FlagBirA-GRWD1_H307R	17|13|12|10	52	0.94	21|24|21|20|21|24|23|16|30|28|28|23|23|24|22|27|25|26|29|21	13	4	NP_001186269.1	0	0	0	0	0	-97.13	0.45	NP_001129064.1|	5|2|4|5	16	4	184	RL17_HUMAN
HAUS6	FlagBirA-GRWD1_H307R	22|18|21|13	74	0.93	13|26|17|21|15|9|9|18|18|24|22|19|25|19|8|14|12|6|47|6	18.5	4	NP_060115.3	0	0	0	0	0	-96.71	0.61	NP_003642.3|NP_116205.3|NP_055519.1|NP_055526.3|	9|10|12|8	39	9.75	955	Q5SYF9_HUMAN
CEP97	FlagBirA-GRWD1_H307R	5|0|5|3	13	0.71	0|0|3|3|0|0|0|3|0|2|0|0|0|2|0|0|0|0|3|0	3.25	4	NP_078824.2	0	0	0	0	0	-14.64	1.08	NP_060268.2|NP_073619.2|NP_005712.1|NP_055903.2|NP_055519.1|NP_055526.3|	2|0|2|2	6	1.5	865	E9PG22_HUMAN
YTHDF1	FlagBirA-GRWD1_H307R	15|15|20|15	65	0.3	5|5|6|4|5|0|0|3|4|4|4|3|2|0|3|8|2|2|4|3	16.25	4	NP_060268.2	0.27	0.95	0.26	0.94	0.27	-3.31	2.71		6|6|6|5	23	5.75	559	YTHD1_HUMAN
HSPA4L	FlagBirA-GRWD1_H307R	3|0|8|5	16	0.87	2|0|0|2|2|5|5|9|3|2|0|0|9|9|2|0|0|0|0|6	4	4	NP_055093.2	0	0	0	0	0	-38.19	0.48	NP_006107.1|	2|0|3|3	8	2	839	E9PDE8_HUMAN
COPE	FlagBirA-GRWD1_H307R	2|2|0|2	6	0.94	6|5|2|3|6|0|3|4|4|3|0|0|6|6|0|0|2|0|8|4	1.5	4	NP_009194.2	0	0	0	0	0	-30.38	0.23	NP_004757.1|NP_004658.3|NP_115498.2|	2|2|0|2	6	1.5	308	M0QXB4_HUMAN
HSPD1	FlagBirA-GRWD1_H307R	33|46|41|40	160	0.94	93|57|59|45|50|44|38|10|79|74|73|78|49|61|64|49|65|90|44|99	40	4	NP_002147.2	0	0	0	0	0	-295.2	0.44	NP_115805.1|NP_055050.1|NP_003591.2|NP_113584.3|NP_002739.1|NP_620581.1|NP_001474.1|	15|14|14|14	57	14.25	573	CH60_HUMAN
ARFGAP2	FlagBirA-GRWD1_H307R	9|8|9|10	36	0.73	3|0|0|0|0|0|3|7|0|0|0|0|0|4|0|2|0|0|0|7	9	4	NP_115765.2	0	0	0	0	0	-10.06	1.71		3|4|5|5	17	4.25	521	A0A0D9SF70_HUMAN
GLRX3	FlagBirA-GRWD1_H307R	5|6|3|6	20	0.81	0|0|0|0|0|4|4|3|4|3|3|2|0|4|0|2|0|0|3|9	5	4	NP_001186797.1	0	0	0	0	0	-17.22	0.95	NP_002052.1|NP_002615.2|NP_002739.1|	4|3|2|3	12	3	335	GLRX3_HUMAN
ANLN	FlagBirA-GRWD1_H307R	12|11|7|11	41	0.9	5|0|2|0|0|2|0|6|3|0|3|0|18|12|3|0|0|2|11|12	10.25	4	NP_061155.2	0	0	0	0	0	-40.46	0.77	NP_005712.1|NP_005710.1|NP_001243194.1|NP_002699.1|NP_005713.1|NP_001186558.1|NP_005708.1|	4|3|3|4	14	3.5	1124	ANLN_HUMAN
PFAS	FlagBirA-GRWD1_H307R	10|7|6|5	28	0.61	0|0|0|0|0|0|0|2|0|3|0|2|6|0|4|0|0|0|2|2	7	4	NP_036525.1	0.02	0.09	0.02	0.1	0.02	-8.9	1.87	NP_055903.2|NP_001474.1|NP_387448.2|	6|5|5|4	20	5	1338	PUR4_HUMAN
N4BP2	FlagBirA-GRWD1_H307R	2|3|3|5	13	0.27	0|0|0|0|0|0|0|0|0|0|0|0|0|0|0|0|0|0|0|2	3.25	4	NP_060647.2	0.35	0.68	0.34	0.66	0.35	-1.88	6.5		2|2|3|2	9	2.25	1770	N4BP2_HUMAN
RFC4	FlagBirA-GRWD1_H307R	11|10|17|20	58	0.92	17|7|9|6|0|13|11|17|6|7|7|8|20|24|10|4|2|3|10|21	14.5	4	NP_853551.1	0	0	0	0	0	-63.49	0.71	NP_003642.3|NP_001243194.1|	4|3|7|7	21	5.25	363	RFC4_HUMAN
PLRG1	FlagBirA-GRWD1_H307R	5|7|8|9	29	0.84	5|0|5|0|0|0|0|0|0|0|0|0|6|7|7|8|5|4|7|0	7.25	4	NP_001188493.1	0	0	0	0	0	-21.59	1		4|2|4|4	14	3.5	505	B7Z982_HUMAN
PRDX1	FlagBirA-GRWD1_H307R	45|62|58|44	209	0.94	51|65|51|50|53|61|63|57|80|77|65|66|60|54|53|51|58|61|49|80	52.25	4	NP_001189360.1	0	0	0	0	0	-213.08	0.69	NP_003631.2|NP_055050.1|NP_378663.1|NP_149082.1|	11|11|12|11	45	11.25	199	PRDX1_HUMAN
ATP5F1B	FlagBirA-GRWD1_H307R	48|58|50|63	219	0.94	113|63|51|70|52|75|74|54|97|106|97|97|91|102|96|100|90|90|70|59	54.75	4	NP_001677.2	0	0	0	0	0	-322.45	0.52	NP_055050.1|NP_113584.3|NP_387448.2|	14|17|16|18	65	16.25	529	ATPB_HUMAN
PLOD1	FlagBirA-GRWD1_H307R	2|0|0|0	2	0.94	6|7|6|5|4|0|0|0|0|2|4|5|0|4|3|3|0|0|4|0	0.5	4	NP_000293.2	0	0	0	0	0	-28.21	0.08	NP_055099.1|	2|0|0|0	2	0.5	727	PLOD1_HUMAN
OGT	FlagBirA-GRWD1_H307R	22|27|23|18	90	0.91	10|9|4|13|12|2|4|7|5|11|6|5|14|13|12|12|13|15|40|2	22.5	4	NP_858058.1	0	0	0	0	0	-47.86	1.1	NP_055050.1|NP_378663.1|NP_002699.1|NP_005713.1|NP_006107.1|NP_113584.3|NP_387448.2|	10|10|13|8	41	10.25	1046	OGT1_HUMAN
SERPINH1	FlagBirA-GRWD1_H307R	8|5|6|10	29	0.94	19|14|10|13|12|10|10|10|24|30|24|27|15|22|24|24|21|22|17|36	7.25	4	NP_001226.2	0	0	0	0	0	-112.83	0.25	NP_055050.1|	2|3|2|4	11	2.75	418	SERPH_HUMAN
PRDX5	FlagBirA-GRWD1_H307R	5|2|4|3	14	0.87	0|0|0|0|0|0|0|0|0|0|0|2|5|9|7|7|5|0|0|3	3.5	4	NP_857634.1	0	0	0	0	0	-26.62	0.5	NP_002503.1|	2|2|3|2	9	2.25	170	PRDX5_HUMAN
XIAP	FlagBirA-GRWD1_H307R	31|26|32|29	118	0.91	13|11|8|10|10|17|16|31|25|19|16|12|18|15|12|6|4|5|7|17	29.5	4	NP_001191330.1	0	0	0	0	0	-46.81	1.27	NP_006107.1|NP_008917.3|NP_006422.1|NP_001186089.1|NP_004681.1|NP_002950.3|NP_001093149.1|	8|8|12|11	39	9.75	497	XIAP_HUMAN
DVL1	FlagBirA-GRWD1_H307R	13|20|24|12	69	0.6	0|0|0|3|0|0|0|4|2|0|0|2|16|6|2|2|0|0|0|0	17.25	4	NP_004412.2	0.03	0.12	0.04	0.15	0.04	-10.98	2.38	NP_378663.1|NP_113584.3|NP_113671.3|NP_689407.1|NP_055526.3|	5|12|10|5	32	8	670	DVL1_HUMAN
NOP56	FlagBirA-GRWD1_H307R	7|4|6|5	22	0.94	31|17|8|15|11|12|12|14|16|20|14|20|22|31|13|16|15|16|19|11	5.5	4	NP_006383.2	0	0	0	0	0	-102.01	0.21		5|3|4|4	16	4	594	NOP56_HUMAN
EPB41L3	FlagBirA-GRWD1_H307R	74|74|69|64	281	0.94	120|103|90|104|79|68|55|86|158|160|139|137|113|133|151|143|141|121|92|157	70.25	4	NP_036439.2	0	0	0	0	0	-495.08	0.45	NP_113584.3|	20|20|20|16	76	19	1087	A0A0A0MRA8_HUMAN
SSR4	FlagBirA-GRWD1_H307R	5|5|9|6	25	0.92	19|5|5|9|0|3|9|7|13|10|12|10|7|0|8|8|10|15|5|8	6.25	4	NP_001191455.1	0	0	0	0	0	-51.17	0.42	NP_055050.1|NP_113584.3|NP_003822.2|	3|3|3|3	12	3	184	SSRD_HUMAN
NUFIP2	FlagBirA-GRWD1_H307R	53|61|50|52	216	0.93	32|29|30|27|28|25|33|46|36|42|40|39|49|43|23|30|12|19|68|30	54	4	NP_065823.1	0	0	0	0	0	-111.74	1.05		13|13|17|15	58	14.5	695	NUFP2_HUMAN
SKA2	FlagBirA-GRWD1_H307R	24|25|25|26	100	0.69	6|6|5|5|6|4|7|5|0|7|5|4|12|14|5|5|0|0|11|6	25	4	NP_872426.1	0	0	0	0	0	-8.05	2.27		3|3|3|3	12	3	121	J3KSP0_HUMAN
BAZ1A	FlagBirA-GRWD1_H307R	5|3|3|4	15	0.94	19|16|16|7|6|21|16|39|11|12|16|10|32|28|20|20|30|32|35|14	3.75	4	NP_038476.2	0	0	0	0	0	-142.59	0.11		2|2|2|3	9	2.25	1556	BAZ1A_HUMAN
LIN9	FlagBirA-GRWD1_H307R	7|8|8|0	23	0.42	0|0|0|0|0|0|0|3|0|0|0|0|3|4|0|0|0|0|0|0	5.75	4	NP_775106.2	0.19	0.32	0.17	0.3	0.19	-13	2.3		3|3|2|0	8	2	558	LIN9_HUMAN
RFLNB	FlagBirA-GRWD1_H307R	18|21|16|17	72	0.92	10|13|9|11|10|7|8|15|17|20|20|18|8|14|12|13|9|14|20|4	18	4	NP_874364.1	0	0	0	0	0	-48.83	0.92		5|4|4|4	17	4.25	214	RFLB_HUMAN
EIF3B	FlagBirA-GRWD1_H307R	19|17|17|19	72	0.94	13|22|16|24|23|15|10|26|28|32|33|29|24|28|30|16|22|14|35|12	18	4	NP_003742.2	0	0	0	0	0	-96.9	0.55	NP_004658.3|	8|7|9|7	31	7.75	814	EIF3B_HUMAN
PCNA	FlagBirA-GRWD1_H307R	8|5|9|7	29	0.88	7|5|3|8|4|14|9|6|0|0|0|0|7|7|3|5|6|5|6|6	7.25	4	NP_872590.1	0	0	0	0	0	-29.94	0.76	NP_000928.1|NP_008917.3|NP_113584.3|NP_057532.2|NP_113671.3|NP_003105.2|	3|2|3|3	11	2.75	261	PCNA_HUMAN
PICALM	FlagBirA-GRWD1_H307R	8|0|4|2	14	0.91	11|14|12|8|6|0|4|8|9|7|8|13|14|13|4|3|0|0|7|3	3.5	4	NP_001193876.1	0	0	0	0	0	-61.61	0.26		2|0|2|2	6	1.5	551	PICAL_HUMAN
DYNC1H1	FlagBirA-GRWD1_H307R	39|34|25|27	125	0.94	78|52|43|50|45|48|44|25|59|62|63|70|38|47|24|28|14|17|130|16	31.25	4	NP_001367.2	0	0	0	0	0	-293.64	0.37	NP_003631.2|NP_008917.3|NP_001129115.1|NP_002503.1|NP_387448.2|	26|21|15|17	79	19.75	4646	DYHC1_HUMAN
PNN	FlagBirA-GRWD1_H307R	8|9|5|0	22	0.92	18|6|7|7|3|4|11|6|10|9|12|10|11|18|6|3|6|7|19|6	5.5	4	NP_002678.2	0	0	0	0	0	-76.12	0.33		2|5|2|0	9	2.25	717	PININ_HUMAN
MCM10	FlagBirA-GRWD1_H307R	3|3|4|5	15	0.77	0|0|0|0|0|0|0|0|0|0|0|0|0|0|0|0|0|0|6|11	3.75	4	NP_060988.3	0	0	0	0	0	-12.9	0.88	NP_056109.1|	3|3|3|4	13	3.25	874	Q5T670_HUMAN
MCM4	FlagBirA-GRWD1_H307R	14|9|10|8	41	0.94	42|27|15|18|22|27|39|40|33|32|30|30|54|39|30|35|18|14|40|25	10.25	4	NP_877423.1	0	0	0	0	0	-167.25	0.23	NP_113584.3|NP_387448.2|	7|4|4|3	18	4.5	863	MCM4_HUMAN
SUGP1	FlagBirA-GRWD1_H307R	22|14|15|11	62	0.93	18|7|6|4|4|19|23|32|10|8|12|11|38|39|13|11|6|12|21|24	15.5	4	NP_757386.2	0	0	0	0	0	-113.26	0.47	NP_055050.1|	10|9|8|7	34	8.5	645	B4DVK3_HUMAN
TWF1	FlagBirA-GRWD1_H307R	5|8|8|7	28	0.8	6|5|5|3|2|2|3|5|3|5|2|3|0|3|0|3|0|0|3|8	7	4	NP_002813.3	0	0	0	0	0	-16.98	1.17		3|4|4|3	14	3.5	350	TWF1_HUMAN
BLVRA	FlagBirA-GRWD1_H307R	7|5|5|8	25	0.92	14|12|12|11|6|12|9|10|9|11|11|10|3|0|0|0|3|0|7|17	6.25	4	NP_000703.2	0	0	0	0	0	-47.35	0.45		3|2|2|2	9	2.25	296	BIEA_HUMAN
RBM39	FlagBirA-GRWD1_H307R	16|15|21|26	78	0.93	32|16|9|12|12|35|34|47|20|16|16|13|30|27|13|15|13|10|16|20	19.5	4	NP_001229528.1	0	0	0	0	0	-119.35	0.53	NP_002956.1|	7|6|7|6	26	6.5	508	G3XAC6_HUMAN
YEATS2	FlagBirA-GRWD1_H307R	24|25|19|16	84	0	0|0|0|0|0|0|0|0|0|0|0|0|2|2|0|2|3|0|6|0	21	4	NP_060493.3	1	1	1	1	1	7.66	6.46	NP_056349.1|	12|13|10|8	43	10.75	1422	YETS2_HUMAN
HLCS	FlagBirA-GRWD1_H307R	48|43|55|54	200	0.94	117|43|34|32|36|51|45|102|56|54|52|54|35|32|39|32|23|21|24|57	50	4	NP_001229713.1	0	0	0	0	0	-242.98	0.6		12|9|13|11	45	11.25	726	A0A0C4DG27_HUMAN
EIF3L	FlagBirA-GRWD1_H307R	10|9|12|8	39	0.92	7|4|0|6|2|9|5|4|7|11|15|11|18|16|8|10|10|8|22|4	9.75	4	NP_001229852.1	0	0	0	0	0	-56.85	0.55	NP_004658.3|	7|5|8|5	25	6.25	516	B0QY89_HUMAN
AKAP1	FlagBirA-GRWD1_H307R	2|0|4|3	9	0.94	3|8|6|6|8|4|4|9|4|3|12|3|10|13|6|7|5|4|16|9	2.25	4	NP_001229831.1	0	0	0	0	0	-58.23	0.18	NP_002725.1|	2|0|3|3	8	2	903	AKAP1_HUMAN
NUP214	FlagBirA-GRWD1_H307R	48|33|46|38	165	0.94	49|74|82|83|66|26|35|34|92|90|90|94|58|70|56|57|70|65|85|34	41.25	4	NP_005076.3	0	0	0	0	0	-301.07	0.45		15|18|16|15	64	16	2090	B7ZAV2_HUMAN
ZFR	FlagBirA-GRWD1_H307R	9|6|7|4	26	0.94	14|7|8|12|6|5|10|5|10|13|7|10|7|5|0|2|6|7|29|19	6.5	4	NP_057191.2	0	0	0	0	0	-70.46	0.35	NP_387448.2|	6|4|4|3	17	4.25	1074	ZFR_HUMAN
CPSF2	FlagBirA-GRWD1_H307R	3|0|5|0	8	0.94	13|8|7|4|4|9|10|9|5|5|5|6|19|20|6|10|10|7|20|2	2	4	NP_059133.1	0	0	0	0	0	-81.67	0.11	NP_000928.1|	3|0|3|0	6	1.5	782	CPSF2_HUMAN
RAB7A	FlagBirA-GRWD1_H307R	6|8|6|9	29	0.88	12|6|4|0|0|3|7|6|8|3|6|6|0|0|7|10|7|5|3|7	7.25	4	NP_004628.4	0	0	0	0	0	-27.3	0.78	NP_055037.1|	2|3|4|4	13	3.25	207	RAB7A_HUMAN
TUFM	FlagBirA-GRWD1_H307R	42|48|59|73	222	0.94	52|40|39|45|35|52|45|47|72|72|67|53|50|58|68|80|67|80|47|49	55.5	4	NP_003312.3	0	0	0	0	0	-217.99	0.73	NP_008986.2|NP_055050.1|NP_113584.3|	12|12|12|14	50	12.5	455	EFTU_HUMAN
SNX29	FlagBirA-GRWD1_H307R	5|5|0|4	14	0.56	0|0|0|0|0|0|0|0|0|0|0|0|3|0|0|0|0|0|4|0	3.5	4	NP_115543.3	0.05	0.09	0.05	0.08	0.05	-9.68	2		4|2|0|3	9	2.25	813	A0A0C4DGM3_HUMAN
HSPA6	FlagBirA-GRWD1_H307R	143|150|149|139	581	0.93	0|17|0|0|0|17|15|44|41|40|33|30|15|22|0|0|15|14|83|164	145.25	4	NP_002146.2	0	0	0	0	0	-106.19	1.75	NP_005430.1|NP_055050.1|NP_006107.1|NP_055917.1|	9|6|9|9	33	8.25	643	HSP76_HUMAN
VPS28	FlagBirA-GRWD1_H307R	2|2|3|3	10	0.56	0|0|0|0|0|0|0|0|0|0|0|0|2|2|0|0|0|0|0|0	2.5	4	NP_898880.1	0.06	0.09	0.06	0.09	0.06	-3.57	2.5	NP_006501.1|NP_078943.1|	2|2|2|2	8	2	233	VPS28_HUMAN
KPNA3	FlagBirA-GRWD1_H307R	4|9|8|6	27	0.91	7|8|5|8|7|10|8|14|13|8|10|8|14|16|2|2|0|2|7|10	6.75	4	NP_002258.2	0	0	0	0	0	-51.87	0.47		2|2|3|3	10	2.5	521	IMA4_HUMAN
HNRNPA3	FlagBirA-GRWD1_H307R	4|6|5|8	23	0.94	28|11|13|13|16|29|26|18|27|25|29|24|4|17|27|20|20|26|15|25	5.75	4	NP_919223.1	0	0	0	0	0	-111.69	0.2	NP_378663.1|NP_387448.2|	2|2|2|3	9	2.25	378	A0A7I2V2R3_HUMAN
CHMP2B	FlagBirA-GRWD1_H307R	2|3|4|5	14	0.83	2|0|2|0|0|4|3|5|2|2|2|0|0|0|2|2|0|0|0|10	3.5	4	NP_001231573.1	0	0	0	0	0	-20.18	0.64	NP_003891.1|NP_689799.3|	2|2|3|4	11	2.75	172	CHM2B_HUMAN
PIK3C3	FlagBirA-GRWD1_H307R	10|9|12|11	42	0.68	0|2|0|0|2|0|0|2|0|0|0|0|9|4|3|2|0|0|5|0	10.5	4	NP_002638.2	0	0.01	0	0.01	0	-8.7	2		5|5|8|6	24	6	887	A8MYT4_HUMAN
STX5	FlagBirA-GRWD1_H307R	3|2|3|2	10	0.61	0|0|0|0|0|0|0|0|0|0|0|0|3|0|0|0|0|0|0|2	2.5	4	NP_001231595.1	0.03	0.05	0.04	0.06	0.04	-4.07	2	NP_079330.2|NP_060842.3|NP_115498.2|	2|2|2|2	8	2	321	STX5_HUMAN
PASK	FlagBirA-GRWD1_H307R	8|7|9|6	30	0.91	5|0|6|5|3|7|5|18|2|2|3|6|13|18|8|8|2|0|2|3	7.5	4	NP_055963.2	0	0	0	0	0	-46.66	0.53	NP_003631.2|NP_062817.2|NP_003591.2|	4|5|7|4	20	5	1323	PASK_HUMAN
SASS6	FlagBirA-GRWD1_H307R	5|6|2|3	16	0.4	0|0|0|0|0|0|0|0|0|0|0|0|0|0|0|0|0|0|4|0	4	4	NP_919268.1	0.22	0.4	0.28	0.49	0.28	-2.57	4	NP_055903.2|NP_001138678.1|NP_003891.1|NP_003026.2|NP_004738.3|NP_055526.3|	3|3|2|3	11	2.75	657	SAS6_HUMAN
UBE2I	FlagBirA-GRWD1_H307R	6|5|0|4	15	0.89	5|7|6|4|5|0|0|0|6|5|4|0|5|2|3|5|8|7|13|7	3.75	4	NP_919235.1	0	0	0	0	0	-40.06	0.43	NP_002725.1|NP_006501.1|NP_060294.1|NP_003591.2|NP_057532.2|NP_001269.3|NP_055463.1|	3|3|0|2	8	2	158	B0QYN7_HUMAN
SCRIB	FlagBirA-GRWD1_H307R	5|6|7|3	21	0.94	19|20|17|14|12|8|9|11|8|12|19|18|33|30|20|28|17|18|17|28	5.25	4	NP_874365.3	0	0	0	0	0	-121.66	0.18	NP_002699.1|NP_004681.1|	4|4|5|2	15	3.75	1655	A0A0G2JNZ2_HUMAN
LSM4	FlagBirA-GRWD1_H307R	2|0|0|3	5	0.9	5|0|0|3|0|0|4|0|0|0|0|0|12|11|0|0|0|0|6|0	1.25	4	NP_001239058.1	0	0	0	0	0	-39.14	0.15	NP_113584.3|	2|0|0|3	5	1.25	125	LSM4_HUMAN
TBPL1	FlagBirA-GRWD1_H307R	3|3|0|0	6	0.91	2|0|0|0|0|6|6|13|0|0|0|0|6|7|0|3|0|0|0|12	1.5	4	NP_001240605.1	0	0	0	0	0	-43.76	0.16		2|2|0|0	4	1	186	TBPL1_HUMAN
VCPIP1	FlagBirA-GRWD1_H307R	127|126|116|126	495	0	25|28|31|26|22|12|11|40|39|47|37|42|37|31|15|18|13|9|26|24	123.75	4	NP_079330.2	1	1	1	1	1	8.82	2.95	NP_378663.1|NP_005650.2|NP_113584.3|NP_003026.2|	30|27|28|28	113	28.25	1222	VCIP1_HUMAN
C9orf72	FlagBirA-GRWD1_H307R	6|3|4|2	15	0.84	3|0|0|2|0|0|2|10|0|0|2|2|7|4|2|2|0|0|0|3	3.75	4	NP_001242983.1	0	0	0	0	0	-22.38	0.62		3|2|2|2	9	2.25	481	CI072_HUMAN
SSBP1	FlagBirA-GRWD1_H307R	4|6|6|9	25	0.6	0|0|0|0|0|0|0|0|0|0|0|0|3|0|0|0|6|3|0|0	6.25	4	NP_001243439.1	0.03	0.12	0.03	0.12	0.03	-7.48	2.08	NP_055050.1|	2|3|2|3	10	2.5	148	SSBP_HUMAN
MPHOSPH9	FlagBirA-GRWD1_H307R	6|9|2|3	20	0.01	0|0|0|0|0|0|0|0|0|0|0|0|0|0|0|0|0|0|0|0	5	4	NP_073619.2	0.93	1	0.93	1	0.93	1.1	50	NP_116205.3|NP_055519.1|	4|5|2|2	13	3.25	1031	MPP9_HUMAN
NME7	FlagBirA-GRWD1_H307R	15|9|8|9	41	0.75	0|0|0|0|0|0|4|0|0|0|0|0|4|0|0|0|0|0|6|15	10.25	4	NP_932076.1	0	0	0	0	0	-16.13	1.41	NP_006501.1|NP_378663.1|NP_003026.2|NP_116205.3|NP_055519.1|	8|5|5|6	24	6	340	B4DXC8_HUMAN
NUDT5	FlagBirA-GRWD1_H307R	16|20|16|15	67	0.93	22|10|9|9|12|35|41|50|12|11|8|9|21|16|15|14|9|11|12|43	16.75	4	NP_054861.2	0	0	0	0	0	-140.88	0.4	NP_002739.1|	5|6|6|5	22	5.5	219	NUDT5_HUMAN
LBR	FlagBirA-GRWD1_H307R	36|31|31|25	123	0.94	58|36|27|33|33|41|51|55|40|45|47|48|69|71|44|45|50|58|42|52	30.75	4	NP_002287.2	0	0	0	0	0	-206.76	0.48	NP_002699.1|	6|7|5|5	23	5.75	615	LBR_HUMAN
PCGF6	FlagBirA-GRWD1_H307R	2|2|2|0	6	0.12	0|0|0|0|0|0|0|0|0|0|0|0|0|0|0|0|0|0|0|0	1.5	4	NP_115530.2	0.56	0.75	0.56	0.75	0.56	-3.44	15	NP_079184.2|NP_001106197.1|	2|2|2|0	6	1.5	275	PCGF6_HUMAN
COPS8	FlagBirA-GRWD1_H307R	6|7|5|4	22	0.76	0|2|5|0|0|2|0|0|4|4|2|3|3|3|5|0|0|2|0|0	5.5	4	NP_937832.1	0	0	0	0	0	-13.16	1.22		3|4|3|3	13	3.25	160	CSN8_HUMAN
ZCCHC8	FlagBirA-GRWD1_H307R	51|48|55|44	198	0.94	53|38|32|34|39|5|10|23|33|28|35|33|53|56|69|52|83|74|26|16	49.5	4	NP_060082.2	0	0	0	0	0	-192.79	0.7		13|14|15|13	55	13.75	707	ZCHC8_HUMAN
CUL3	FlagBirA-GRWD1_H307R	4|5|8|4	21	0.8	3|0|0|0|4|0|0|2|0|0|0|0|5|7|3|3|0|2|2|7	5.25	4	NP_001244126.1	0	0	0	0	0	-15.24	0.91	NP_003631.2|NP_002052.1|NP_002386.1|NP_002725.1|NP_000364.1|NP_004757.1|NP_055871.1|NP_006809.1|NP_055903.2|NP_000412.3|NP_000517.2|NP_003642.3|NP_036205.1|NP_005546.2|NP_006421.2|NP_057019.3|NP_003891.1|NP_002699.1|NP_005713.1|NP_008917.3|NP_006422.1|NP_113584.3|NP_005989.3|NP_758440.1|NP_113671.3|NP_001474.1|NP_004738.3|NP_001093149.1|NP_079184.2|NP_001188407.1|NP_001070674.1|NP_079514.1|	3|5|5|3	16	4	702	CUL3_HUMAN
HNRNPH1	FlagBirA-GRWD1_H307R	67|70|63|53	253	0.93	55|67|62|52|59|40|40|43|47|47|38|52|52|55|32|32|32|44|48|60	63.25	4	NP_001244222.1	0	0	0	0	0	-144.65	1.02	NP_055050.1|NP_036205.1|NP_001165908.1|NP_006421.2|NP_113584.3|NP_387448.2|	8|8|8|7	31	7.75	449	E9PCY7_HUMAN
ELAVL1	FlagBirA-GRWD1_H307R	14|14|15|13	56	0.92	16|11|9|10|15|18|18|10|16|14|15|18|13|9|13|12|15|14|6|11	14	4	NP_001410.2	0	0	0	0	0	-45.17	0.8	NP_000928.1|NP_002725.1|NP_055692.2|NP_055871.1|NP_378663.1|NP_000412.3|NP_003642.3|NP_005713.1|NP_002739.1|NP_056109.1|NP_056270.2|NP_055740.3|NP_113671.3|NP_001171927.1|NP_872349.1|NP_001269.3|NP_001234925.1|NP_689407.1|NP_002950.3|NP_003822.2|NP_005708.1|NP_387448.2|NP_055526.3|	5|3|5|4	17	4.25	326	ELAV1_HUMAN
SEC23A	FlagBirA-GRWD1_H307R	17|13|0|0	30	0.68	0|7|0|5|0|7|6|8|0|0|0|3|7|4|0|0|0|0|0|0	7.5	4	NP_006355.2	0	0.01	0	0.01	0	-33.72	1.03	NP_148978.2|NP_001070674.1|	5|4|0|0	9	2.25	765	SC23A_HUMAN
TARS1	FlagBirA-GRWD1_H307R	28|25|28|27	108	0.92	24|9|7|8|4|18|22|39|12|9|9|8|23|17|14|9|7|3|11|26	27	4	NP_689508.3	0	0	0	0	0	-64.74	0.96	NP_001129064.1|NP_036205.1|NP_003591.2|NP_113584.3|NP_001474.1|	8|8|9|7	32	8	723	SYTC_HUMAN
HSPA4	FlagBirA-GRWD1_H307R	26|27|29|31	113	0.92	16|7|11|10|5|17|19|36|12|10|17|14|28|26|5|9|3|0|16|17	28.25	4	NP_002145.3	0	0	0	0	0	-60.61	1.04	NP_055050.1|NP_003891.1|NP_002699.1|NP_006107.1|NP_006422.1|NP_113584.3|NP_001186089.1|	11|12|11|11	45	11.25	840	HSP74_HUMAN
DDX18	FlagBirA-GRWD1_H307R	7|6|5|5	23	0.94	27|13|6|14|8|21|16|15|18|12|19|23|16|28|14|13|34|17|11|6	5.75	4	NP_006764.3	0	0	0	0	0	-107.51	0.21	NP_795352.2|	6|4|3|2	15	3.75	670	DDX18_HUMAN
KDM3B	FlagBirA-GRWD1_H307R	24|30|18|22	94	0.94	31|24|22|29|23|19|22|34|12|11|13|14|66|63|28|21|12|8|43|16	23.5	4	NP_057688.2	0	0	0	0	0	-171.31	0.46		8|13|11|10	42	10.5	1761	KDM3B_HUMAN
BSG	FlagBirA-GRWD1_H307R	3|0|7|0	10	0.86	7|0|2|0|0|3|2|0|7|4|5|3|0|0|5|5|0|2|0|11	2.5	4	NP_001719.2	0	0	0	0	0	-34.91	0.33		2|0|3|0	5	1.25	385	BASI_HUMAN
COPS4	FlagBirA-GRWD1_H307R	3|5|3|6	17	0.91	4|6|5|3|2|4|4|9|7|4|0|6|17|17|0|5|0|2|7|5	4.25	4	NP_057213.2	0	0	0	0	0	-46.73	0.34	NP_378663.1|NP_057532.2|NP_079514.1|	3|3|2|5	13	3.25	406	D6RAX7_HUMAN
MSH2	FlagBirA-GRWD1_H307R	5|0|4|3	12	0.94	14|7|11|8|6|20|17|31|15|10|13|13|37|37|8|10|4|5|28|15	3	4	NP_001245210.1	0	0	0	0	0	-149.89	0.09	NP_003286.1|NP_057532.2|	3|0|2|3	8	2	868	A0A2R8Y6P0_HUMAN
POLD3	FlagBirA-GRWD1_H307R	9|6|7|7	29	0.9	5|3|6|8|6|10|8|9|6|6|7|7|12|13|0|2|0|0|6|11	7.25	4	NP_006582.1	0	0	0	0	0	-36.13	0.63		3|2|2|2	9	2.25	466	DPOD3_HUMAN
NOP2	FlagBirA-GRWD1_H307R	8|6|4|9	27	0.94	21|9|7|12|11|16|14|3|9|15|14|16|12|10|4|6|12|11|10|14	6.75	4	NP_001245237.1	0	0	0	0	0	-63.41	0.4	NP_002950.3|	4|3|2|3	12	3	812	NOP2_HUMAN
ELP1	FlagBirA-GRWD1_H307R	19|20|17|18	74	0.03	3|2|0|4|0|4|5|4|2|2|2|0|8|4|4|0|0|0|6|0	18.5	4	NP_003631.2	0.8	0.97	0.81	0.98	0.81	0.16	3.22	NP_000928.1|NP_036205.1|NP_001269.3|	10|11|11|10	42	10.5	1332	A0A6Q8PF66_HUMAN
ACLY	FlagBirA-GRWD1_H307R	24|20|27|20	91	0.94	27|32|27|33|30|9|17|24|41|35|38|34|51|45|20|25|17|12|31|31	22.75	4	NP_001087.2	0	0	0	0	0	-135.47	0.52	NP_113584.3|NP_002503.1|	12|9|11|9	41	10.25	1101	ACLY_HUMAN
DDX52	FlagBirA-GRWD1_H307R	4|5|0|0	9	0.94	7|8|0|5|5|11|12|6|0|9|0|5|13|10|8|10|14|17|5|8	2.25	4	NP_008941.2	0	0	0	0	0	-63.82	0.16		2|2|0|0	4	1	599	DDX52_HUMAN
DCTN2	FlagBirA-GRWD1_H307R	14|12|8|9	43	0.92	10|15|10|12|8|14|16|20|13|18|20|13|10|16|5|13|3|3|29|6	10.75	4	NP_001248341.1	0	0	0	0	0	-72.99	0.49	NP_000928.1|NP_002739.1|NP_001129115.1|	6|6|5|6	23	5.75	403	A8K8J9_HUMAN
BPTF	FlagBirA-GRWD1_H307R	3|0|0|0	3	0.94	0|4|0|5|2|4|2|3|0|4|4|5|4|6|5|9|7|9|32|2	0.75	4	NP_004450.3	0	0	0	0	0	-63.79	0.05	NP_003891.1|	2|0|0|0	2	0.5	2903	BPTF_HUMAN
DBT	FlagBirA-GRWD1_H307R	6|9|3|6	24	0.93	0|26|21|27|21|0|0|0|5|4|5|5|0|0|6|9|15|18|0|0	6	4	NP_001909.3	0	0	0	0	0	-95.39	0.25	NP_113584.3|	3|3|2|2	10	2.5	482	ODB2_HUMAN
RPL18	FlagBirA-GRWD1_H307R	14|14|14|15	57	0.92	14|13|14|13|7|17|10|15|7|9|10|14|10|11|13|13|11|14|9|24	14.25	4	NP_001257419.1	0	0	0	0	0	-44.34	0.81	NP_055050.1|NP_001129064.1|NP_113584.3|	3|4|5|4	16	4	159	G3V203_HUMAN
LARP1	FlagBirA-GRWD1_H307R	91|102|109|112	414	0.94	73|79|57|76|82|67|70|121|115|111|100|98|109|126|63|67|55|50|141|107	103.5	4	NP_056130.2	0	0	0	0	0	-318.88	0.82	NP_055871.1|NP_003591.2|NP_001186231.1|	20|22|25|21	88	22	1019	LARP1_HUMAN
POLR3A	FlagBirA-GRWD1_H307R	12|9|5|12	38	0.01	0|0|0|0|0|0|0|0|0|0|0|2|0|0|0|0|0|0|0|0	9.5	4	NP_008986.2	0.91	1	0.91	1	0.91	0.74	19	NP_000928.1|NP_001713.2|NP_002699.1|	4|5|4|6	19	4.75	1390	RPC1_HUMAN
TSR1	FlagBirA-GRWD1_H307R	14|10|4|9	37	0.94	23|8|10|12|6|43|48|43|6|8|6|8|30|32|0|6|0|0|6|13	9.25	4	NP_060598.3	0	0	0	0	0	-169.58	0.22	NP_001713.2|NP_054781.1|	6|5|4|3	18	4.5	804	TSR1_HUMAN
RANBP9	FlagBirA-GRWD1_H307R	7|5|4|4	20	0.88	4|0|3|0|0|0|3|8|0|0|0|4|8|6|2|4|2|2|13|0	5	4	NP_005484.2	0	0	0	0	0	-29.26	0.57	NP_002699.1|NP_002739.1|	4|3|4|3	14	3.5	729	RANB9_HUMAN
DNMBP	FlagBirA-GRWD1_H307R	14|12|14|12	52	0.87	0|4|0|0|3|0|3|4|0|0|0|2|18|16|3|3|2|0|7|0	13	4	NP_056036.1	0	0	0	0	0	-24.72	1.16		9|9|7|8	33	8.25	1577	A0A1B0GTX1_HUMAN
CDC73	FlagBirA-GRWD1_H307R	4|5|6|5	20	0.94	24|8|3|8|6|30|35|35|0|2|6|8|24|20|12|12|12|12|6|5	5	4	NP_078805.3	0	0	0	0	0	-123.58	0.16	NP_000928.1|NP_005644.2|NP_001269.3|NP_078943.1|	2|3|2|3	10	2.5	531	CDC73_HUMAN
NOL9	FlagBirA-GRWD1_H307R	4|4|4|5	17	0.89	5|0|0|0|4|5|4|9|0|0|0|0|10|9|6|4|3|5|0|0	4.25	4	NP_078930.3	0	0	0	0	0	-28.31	0.5		2|3|3|3	11	2.75	702	NOL9_HUMAN
SNRNP200	FlagBirA-GRWD1_H307R	39|31|25|40	135	0.94	117|62|45|68|48|110|91|108|86|85|96|79|158|140|78|72|116|105|191|46	33.75	4	NP_054733.2	0	0	0	0	0	-577.7	0.22	NP_113584.3|NP_001186089.1|	15|13|12|17	57	14.25	2136	U520_HUMAN
LRRC59	FlagBirA-GRWD1_H307R	14|15|12|13	54	0.93	27|13|12|14|12|34|31|18|12|10|12|13|12|12|12|11|21|8|5|5	13.5	4	NP_060979.2	0	0	0	0	0	-90.43	0.48	NP_055050.1|NP_079184.2|	3|5|3|4	15	3.75	307	LRC59_HUMAN
NUDT4	FlagBirA-GRWD1_H307R	2|0|0|0	2	0.68	0|0|0|0|0|0|0|0|0|0|0|0|0|0|0|0|0|0|0|6	0.5	4	NP_061967.3	0	0.01	0	0.01	0	-8.23	0.33		2|0|0|0	2	0.5	180	A0A0C4DGJ4_HUMAN
CEP85	FlagBirA-GRWD1_H307R	11|7|10|11	39	0.02	0|0|0|0|0|0|0|0|0|0|0|0|0|3|0|0|0|0|0|0	9.75	4	NP_073615.2	0.85	0.92	0.85	0.92	0.85	0.7	13	NP_003026.2|	7|6|7|6	26	6.5	762	CEP85_HUMAN
DCP1B	FlagBirA-GRWD1_H307R	27|26|16|19	88	0.2	8|6|6|5|6|7|6|5|3|6|8|9|10|8|8|5|4|8|5|0	22	4	NP_689853.3	0.45	0.95	0.45	0.95	0.45	-10.93	2.51	NP_378663.1|NP_003026.2|	9|8|8|8	33	8.25	617	B4DVJ6_HUMAN
DARS2	FlagBirA-GRWD1_H307R	4|5|0|0	9	0.94	4|5|10|11|10|0|5|0|4|5|5|9|5|8|8|11|5|2|0|0	2.25	4	NP_060592.2	0	0	0	0	0	-48.24	0.21		2|2|0|0	4	1	645	A0A3B3IT01_HUMAN
TTF2	FlagBirA-GRWD1_H307R	38|40|32|34	144	0.28	8|4|5|3|3|4|5|9|10|8|7|8|15|15|8|7|5|3|17|4	36	4	NP_003585.3	0.3	0.86	0.29	0.84	0.3	-8.37	2.53		17|20|19|18	74	18.5	1162	TTF2_HUMAN
SLK	FlagBirA-GRWD1_H307R	44|53|56|43	196	0.94	35|44|46|38|38|38|41|81|50|56|53|55|61|74|50|47|26|22|78|38	49	4	NP_055535.2	0	0	0	0	0	-206.66	0.67		17|22|21|17	77	19.25	1235	SLK_HUMAN
CNN2	FlagBirA-GRWD1_H307R	17|18|20|16	71	0.87	9|6|8|10|4|13|10|16|8|10|9|8|6|8|6|4|3|0|5|14	17.75	4	NP_958434.1	0	0	0	0	0	-26.62	1.34		3|3|4|3	13	3.25	270	B4DDF4_HUMAN
DDX46	FlagBirA-GRWD1_H307R	36|48|50|51	185	0.94	98|65|76|67|58|98|95|142|77|71|76|74|145|138|64|73|60|48|123|93	46.25	4	NP_055644.2	0	0	0	0	0	-483.91	0.34	NP_113584.3|	12|15|16|16	59	14.75	1031	A0A0C4DG89_HUMAN
PRIM2	FlagBirA-GRWD1_H307R	6|11|9|9	35	0.92	17|5|7|9|8|14|18|30|5|2|6|6|13|11|6|4|0|0|6|10	8.75	4	NP_000938.2	0	0	0	0	0	-69.42	0.44		3|3|5|5	16	4	509	PRI2_HUMAN
DVL3	FlagBirA-GRWD1_H307R	93|95|104|92	384	0.93	44|43|42|30|29|34|32|48|48|52|46|47|73|77|28|28|10|14|29|45	96	4	NP_004414.3	0	0	0	0	0	-93.21	1.54	NP_113584.3|NP_003026.2|NP_113671.3|NP_689407.1|	13|13|16|15	57	14.25	716	DVL3_HUMAN
FASN	FlagBirA-GRWD1_H307R	1100|1003|959|933	3995	0.94	711|935|881|878|750|721|693|1314|1222|1245|1207|1173|712|736|964|930|778|784|1400|969	998.75	4	NP_004095.4	0	0	0	0	0	#NAME?	0.77	NP_113584.3|	86|81|84|79	330	82.5	2511	FAS_HUMAN
SYDE1	FlagBirA-GRWD1_H307R	4|5|0|0	9	0.15	0|0|0|0|0|0|0|0|0|0|0|0|0|0|0|0|0|0|0|0	2.25	4	NP_149014.3	0.5	1	0.5	1	0.5	-3.53	22.5		2|4|0|0	6	1.5	735	M0QXZ8_HUMAN
NHLRC2	FlagBirA-GRWD1_H307R	6|5|9|7	27	0.94	19|8|9|7|7|25|26|36|13|11|14|14|13|17|4|5|0|0|4|13	6.75	4	NP_940916.2	0	0	0	0	0	-100.93	0.25		3|2|4|3	12	3	726	NHLC2_HUMAN
HSPH1	FlagBirA-GRWD1_H307R	110|106|105|93	414	0.92	26|15|13|16|16|15|5|21|17|19|26|18|42|41|13|14|4|0|65|78	103.5	4	NP_006635.2	0	0	0	0	0	-73.74	1.83	NP_006422.1|NP_068814.2|NP_113584.3|NP_003026.2|NP_055519.1|	19|18|20|17	74	18.5	858	A0A0A0MSM0_HUMAN
CAPRIN1	FlagBirA-GRWD1_H307R	5|4|0|0	9	0.94	8|10|11|8|2|10|13|3|8|7|13|15|5|4|5|4|3|0|14|0	2.25	4	NP_005889.3	0	0	0	0	0	-62.73	0.16		4|4|0|0	8	2	709	G3V153_HUMAN
POLR1C	FlagBirA-GRWD1_H307R	5|7|5|4	21	0.76	0|0|0|0|2|3|3|4|0|0|2|0|7|4|0|0|0|0|2|2	5.25	4	NP_976035.1	0	0	0	0	0	-12.99	1.17	NP_115805.1|NP_001713.2|NP_006501.1|	3|3|2|3	11	2.75	346	A0A2R8YEZ4_HUMAN
WDR41	FlagBirA-GRWD1_H307R	7|4|3|5	19	0.91	6|5|0|6|5|12|13|16|2|4|3|6|4|12|10|5|2|0|0|6	4.75	4	NP_060738.2	0	0	0	0	0	-50.3	0.36		4|3|2|3	12	3	459	B4DHS8_HUMAN
WAPL	FlagBirA-GRWD1_H307R	9|9|8|6	32	0.94	31|20|19|17|10|15|13|38|20|33|23|31|44|50|17|16|11|11|35|44	8	4	NP_055860.1	0	0	0	0	0	-173.46	0.18	NP_003591.2|NP_055037.1|	4|4|6|5	19	4.75	1190	WAPL_HUMAN
CDCA2	FlagBirA-GRWD1_H307R	6|10|0|2	18	0.9	6|2|0|0|0|3|0|0|0|0|0|0|18|12|0|0|0|3|12|5	4.5	4	NP_689775.2	0	0	0	0	0	-54.63	0.38	NP_002699.1|	2|4|0|2	8	2	1023	E9PEI0_HUMAN
CAMSAP2	FlagBirA-GRWD1_H307R	2|0|0|0	2	0.84	3|0|0|0|0|0|0|0|0|0|0|0|8|5|0|2|0|2|0|0	0.5	4	NP_982284.1	0	0	0	0	0	-21.51	0.11	NP_055519.1|	2|0|0|0	2	0.5	1478	CAMP2_HUMAN
ARF6	FlagBirA-GRWD1_H307R	6|6|3|0	15	0.86	6|5|5|6|3|3|6|7|3|6|2|4|6|7|5|8|3|0|0|7	3.75	4	NP_001654.1	0	0	0	0	0	-33.76	0.52	NP_001234925.1|	3|3|2|0	8	2	175	ARF6_HUMAN
C1QBP	FlagBirA-GRWD1_H307R	76|58|80|79	293	0.94	90|62|51|60|47|81|70|153|85|84|82|82|190|193|89|94|79|76|82|90	73.25	4	NP_001203.1	0	0	0	0	0	-511.96	0.47	NP_055050.1|NP_003642.3|NP_113584.3|NP_079184.2|	6|6|5|5	22	5.5	282	I3L3B0_HUMAN
CALM2	FlagBirA-GRWD1_H307R	5|0|3|2	10	0.94	9|0|0|0|0|14|15|16|4|4|4|2|19|7|4|11|2|0|6|14	2.5	4	NP_001734.1	0	0	0	0	0	-72.66	0.16	NP_055519.1|NP_055526.3|	2|0|2|2	6	1.5	149	CALM1_HUMAN
AP3S1	FlagBirA-GRWD1_H307R	6|5|6|8	25	0.89	0|3|0|2|3|4|8|7|6|6|8|9|4|5|3|5|0|2|3|13	6.25	4	NP_001275.1	0	0	0	0	0	-30.22	0.66	NP_115498.2|	3|3|3|3	12	3	193	F5H459_HUMAN
CNN3	FlagBirA-GRWD1_H307R	33|25|28|30	116	0.94	57|19|15|15|11|63|56|109|25|21|31|25|38|43|17|31|12|17|24|43	29	4	NP_001830.1	0	0	0	0	0	-235.71	0.41		9|6|8|6	29	7.25	329	CNN3_HUMAN
CSNK2A2	FlagBirA-GRWD1_H307R	7|4|4|4	19	0.92	16|3|4|5|3|4|9|18|2|0|0|2|10|8|4|9|6|0|16|4	4.75	4	NP_001887.1	0	0	0	0	0	-54.64	0.32	NP_055871.1|NP_148978.2|NP_003891.1|NP_113584.3|	4|2|2|3	11	2.75	350	CSK22_HUMAN
CSRP2	FlagBirA-GRWD1_H307R	2|0|0|3	5	0.94	4|2|2|3|3|4|0|5|5|6|9|8|0|0|4|3|5|5|0|3	1.25	4	NP_001312.1	0	0	0	0	0	-32.6	0.18	NP_006501.1|	2|0|0|2	4	1	193	CSRP2_HUMAN
CSTB	FlagBirA-GRWD1_H307R	6|5|5|5	21	0.92	4|5|0|3|3|9|6|0|4|4|2|3|0|0|12|14|14|12|6|3	5.25	4	NP_000091.1	0	0	0	0	0	-44.27	0.4		2|2|2|2	8	2	98	CYTB_HUMAN
OFD1	FlagBirA-GRWD1_H307R	19|21|15|15	70	0.81	0|2|0|3|3|0|0|4|0|0|0|0|11|4|3|0|3|3|25|0	17.5	4	NP_003602.1	0	0	0	0	0	-18.84	1.59	NP_055903.2|NP_378663.1|NP_001138678.1|NP_062817.2|NP_003026.2|NP_116205.3|NP_001804.2|NP_004681.1|NP_689407.1|NP_001190991.1|NP_055519.1|NP_001106197.1|	9|9|6|5	29	7.25	1012	A6NF31_HUMAN
DAD1	FlagBirA-GRWD1_H307R	2|0|5|3	10	0.86	6|5|4|4|4|5|4|6|3|0|3|2|4|4|6|5|4|0|0|7	2.5	4	NP_001335.1	0	0	0	0	0	-29.37	0.4		2|0|2|2	6	1.5	113	DAD1_HUMAN
DPM1	FlagBirA-GRWD1_H307R	7|6|5|7	25	0.94	17|0|4|7|6|9|7|7|9|7|14|9|13|12|13|16|13|11|8|6	6.25	4	NP_003850.1	0	0	0	0	0	-52.22	0.42	NP_008917.3|NP_113584.3|	4|2|2|3	11	2.75	260	DPM1_HUMAN
EEF1A1	FlagBirA-GRWD1_H307R	146|101|134|139	520	0.94	223|97|104|114|95|114|132|211|208|230|211|195|138|106|86|109|87|71|159|117	130	4	NP_001393.1	0	0	0	0	0	-664.71	0.59	NP_000928.1|NP_055050.1|NP_003591.2|NP_068814.2|NP_620581.1|	10|9|11|11	41	10.25	462	EF1A1_HUMAN
EEF1G	FlagBirA-GRWD1_H307R	40|44|38|43	165	0.93	16|18|15|15|17|29|29|28|28|31|26|31|36|36|36|35|21|17|49|23	41.25	4	NP_001395.1	0	0	0	0	0	-86.24	1.05	NP_005989.3|	8|8|9|8	33	8.25	437	EF1G_HUMAN
EEF2	FlagBirA-GRWD1_H307R	103|101|113|105	422	0.94	121|82|62|61|56|74|70|144|104|100|103|87|72|68|40|39|37|35|162|117	105.5	4	NP_001952.1	0	0	0	0	0	-339.37	0.78	NP_055050.1|NP_003591.2|NP_006422.1|NP_113584.3|NP_620581.1|	22|21|24|23	90	22.5	858	EF2_HUMAN
EIF2S3	FlagBirA-GRWD1_H307R	18|16|21|23	78	0.88	13|12|13|10|13|14|16|17|7|10|9|5|8|8|9|8|6|6|12|13	19.5	4	NP_001406.1	0	0	0	0	0	-32.65	1.3	NP_002739.1|	6|8|10|10	34	8.5	472	IF2G_HUMAN
EIF3A	FlagBirA-GRWD1_H307R	32|40|32|35	139	0.94	31|45|41|46|40|23|13|30|34|31|27|30|35|31|16|20|25|18|80|16	34.75	4	NP_003741.1	0	0	0	0	0	-146.92	0.66	NP_005644.2|NP_004658.3|	10|9|9|10	38	9.5	1382	EIF3A_HUMAN
EIF3I	FlagBirA-GRWD1_H307R	15|14|20|26	75	0.93	13|16|17|21|16|26|29|53|25|24|20|17|18|12|3|3|7|3|33|19	18.75	4	NP_003748.1	0	0	0	0	0	-113.77	0.53	NP_113584.3|NP_004658.3|	8|7|8|9	32	8	325	EIF3I_HUMAN
EIF3F	FlagBirA-GRWD1_H307R	17|11|11|14	53	0.91	11|11|7|8|6|11|13|10|13|10|13|12|10|11|16|14|13|9|23|5	13.25	4	NP_003745.1	0	0	0	0	0	-45.95	0.8	NP_113584.3|	7|6|7|5	25	6.25	357	EIF3F_HUMAN
EIF3E	FlagBirA-GRWD1_H307R	10|11|11|8	40	0.94	18|19|16|12|10|13|11|17|15|13|16|21|27|22|11|10|13|13|29|6	10	4	NP_001559.1	0	0	0	0	0	-85.21	0.4	NP_006501.1|NP_008917.3|NP_113584.3|NP_004658.3|	4|6|5|5	20	5	445	EIF3E_HUMAN
EIF3D	FlagBirA-GRWD1_H307R	19|13|16|15	63	0.92	11|9|4|7|8|6|8|24|9|7|3|3|16|13|0|0|0|0|9|25	15.75	4	NP_003744.1	0	0	0	0	0	-53.55	0.81	NP_115805.1|NP_006501.1|NP_004658.3|NP_387448.2|	7|5|6|9	27	6.75	548	EIF3D_HUMAN
ETFB	FlagBirA-GRWD1_H307R	2|0|4|0	6	0.21	0|0|0|0|0|0|0|0|0|0|0|0|0|0|0|0|0|0|0|0	1.5	4	NP_001976.1	0.44	0.99	0.43	0.99	0.44	-3.53	15		2|0|3|0	5	1.25	255	ETFB_HUMAN
FKBP3	FlagBirA-GRWD1_H307R	4|5|7|6	22	0.91	11|0|0|3|3|10|11|9|6|6|5|4|9|7|0|0|0|0|3|15	5.5	4	NP_002004.1	0	0	0	0	0	-41.49	0.47		2|2|3|2	9	2.25	224	FKBP3_HUMAN
FKBP4	FlagBirA-GRWD1_H307R	40|38|32|39	149	0.85	12|11|11|15|7|10|7|8|6|8|10|12|10|11|5|2|0|0|9|36	37.25	4	NP_002005.1	0	0	0	0	0	-24.33	1.99	NP_003891.1|NP_003026.2|NP_055917.1|NP_001186089.1|NP_001474.1|NP_387448.2|	12|8|11|10	41	10.25	459	FKBP4_HUMAN
XRCC6	FlagBirA-GRWD1_H307R	20|20|20|25	85	0.94	69|51|53|59|44|70|76|43|55|48|46|50|56|61|49|47|66|62|51|40	21.25	4	NP_001460.1	0	0	0	0	0	-244.81	0.3	NP_002725.1|NP_003363.1|NP_005989.3|NP_003286.1|NP_079184.2|	8|9|10|10	37	9.25	609	B1AHC9_HUMAN
GCLM	FlagBirA-GRWD1_H307R	5|3|5|0	13	0.06	0|0|0|0|0|0|0|0|0|0|0|0|0|0|0|0|0|0|0|0	3.25	4	NP_002052.1	0.74	1	0.74	1	0.74	-3.53	32.5		2|2|2|0	6	1.5	274	GSH0_HUMAN
GMPS	FlagBirA-GRWD1_H307R	42|36|50|46	174	0.93	39|20|19|17|25|41|36|49|15|14|17|21|33|29|11|14|7|12|27|21	43.5	4	NP_003866.1	0	0	0	0	0	-96.48	1.05	NP_055903.2|	14|13|16|14	57	14.25	693	GUAA_HUMAN
MSH6	FlagBirA-GRWD1_H307R	7|6|7|3	23	0.94	20|13|12|9|9|32|21|36|19|16|13|20|40|30|17|15|9|10|25|25	5.75	4	NP_000170.1	0	0	0	0	0	-142.55	0.17	NP_057532.2|	6|5|5|3	19	4.75	1360	MSH6_HUMAN
HAT1	FlagBirA-GRWD1_H307R	10|6|12|8	36	0.92	9|6|6|4|8|10|15|26|6|5|5|3|18|16|5|5|0|3|5|13	9	4	NP_003633.1	0	0	0	0	0	-65.56	0.48		2|2|2|2	8	2	419	HAT1_HUMAN
HPRT1	FlagBirA-GRWD1_H307R	4|5|5|3	17	0.9	4|4|3|6|4|8|5|0|5|2|5|3|0|0|7|7|11|10|0|7	4.25	4	NP_000185.1	0	0	0	0	0	-32.52	0.47		3|4|3|2	12	3	218	HPRT_HUMAN
DNAJA1	FlagBirA-GRWD1_H307R	13|11|14|13	51	0.92	14|11|6|7|6|13|8|11|8|5|10|8|7|6|4|8|2|0|27|27	12.75	4	NP_001530.1	0	0	0	0	0	-59.62	0.63	NP_006107.1|NP_006422.1|NP_113584.3|NP_005989.3|NP_003026.2|NP_004658.3|	5|4|5|5	19	4.75	397	DNJA1_HUMAN
HSPB1	FlagBirA-GRWD1_H307R	12|9|3|8	32	0.68	0|0|0|2|2|0|0|0|4|4|5|3|6|6|0|0|0|0|0|3	8	4	NP_001531.1	0	0.01	0.01	0.02	0.01	-16.54	1.52	NP_060842.3|NP_055050.1|NP_378663.1|NP_005650.2|NP_003891.1|NP_008917.3|NP_113584.3|NP_003286.1|NP_001269.3|	3|3|2|3	11	2.75	205	HSPB1_HUMAN
IRS4	FlagBirA-GRWD1_H307R	174|175|181|173	703	0.93	32|77|61|82|74|65|72|89|85|86|81|83|91|98|56|51|51|49|24|29	175.75	4	NP_003595.1	0	0	0	0	0	-77.72	1.93	NP_005430.1|NP_003591.2|NP_008917.3|NP_055917.1|	31|31|34|31	127	31.75	1257	IRS4_HUMAN
KPNA2	FlagBirA-GRWD1_H307R	20|24|20|22	86	0.91	21|13|7|10|7|0|3|0|8|3|7|9|11|5|6|8|2|4|28|9	21.5	4	NP_002257.1	0	0	0	0	0	-37.39	1.18	NP_115805.1|NP_055050.1|NP_008917.3|NP_113584.3|NP_113671.3|NP_387448.2|	6|8|8|8	30	7.5	529	IMA1_HUMAN
MBD3	FlagBirA-GRWD1_H307R	4|6|6|7	23	0.94	6|3|3|2|6|9|7|7|9|8|10|8|14|13|3|4|11|6|16|9	5.75	4	NP_003917.1	0	0	0	0	0	-48.54	0.43	NP_006501.1|NP_003591.2|	3|2|2|2	9	2.25	291	K7EIE8_HUMAN
ME1	FlagBirA-GRWD1_H307R	9|10|9|7	35	0	0|0|0|0|0|0|0|0|0|0|0|0|0|0|0|0|0|0|0|0	8.75	4	NP_002386.1	1	1	1	1	1	9.51	87.5		4|5|5|3	17	4.25	572	MAOX_HUMAN
MYBL2	FlagBirA-GRWD1_H307R	4|5|5|2	16	0.28	0|0|0|0|0|0|0|0|0|0|0|0|2|0|0|0|0|2|0|0	4	4	NP_002457.1	0.3	0.46	0.3	0.47	0.3	-3.54	4	NP_002739.1|NP_113611.2|	3|3|4|2	12	3	700	MYBB_HUMAN
PHB	FlagBirA-GRWD1_H307R	34|37|44|47	162	0.93	33|24|24|26|25|29|17|19|47|42|38|36|29|27|22|22|29|30|39|49	40.5	4	NP_002625.1	0	0	0	0	0	-110.44	0.92	NP_055050.1|NP_113584.3|NP_056142.2|	7|9|13|9	38	9.5	272	PHB_HUMAN
EXOSC10	FlagBirA-GRWD1_H307R	13|17|12|17	59	0.94	51|16|12|18|16|48|45|69|18|21|17|16|77|84|34|32|33|31|27|42	14.75	4	NP_002676.1	0	0	0	0	0	-267.8	0.21		6|7|9|9	31	7.75	860	EXOSX_HUMAN
POLR2A	FlagBirA-GRWD1_H307R	24|13|12|13	62	0.41	4|0|0|2|0|3|2|5|2|0|2|2|3|6|3|0|9|6|11|0	15.5	4	NP_000928.1	0.21	0.84	0.21	0.83	0.21	-13.93	1.94	NP_002699.1|NP_113671.3|	11|7|7|7	32	8	1970	RPB1_HUMAN
POLR2B	FlagBirA-GRWD1_H307R	30|33|16|17	96	0.87	3|3|3|3|7|6|5|4|6|5|2|3|21|25|10|5|3|4|16|0	24	4	NP_000929.1	0	0	0	0	0	-43.02	1.33	NP_113671.3|	11|12|6|8	37	9.25	1174	C9J2Y9_HUMAN
PPP2CA	FlagBirA-GRWD1_H307R	10|11|10|8	39	0.91	11|4|4|7|3|8|8|13|5|4|4|4|14|10|12|9|4|4|8|15	9.75	4	NP_002706.1	0	0	0	0	0	-39.5	0.72	NP_036205.1|NP_006421.2|NP_006422.1|NP_005989.3|NP_001269.3|	3|2|2|2	9	2.25	309	PP2AA_HUMAN
PPP4C	FlagBirA-GRWD1_H307R	7|0|5|9	21	0.9	9|3|6|5|5|9|11|14|0|5|4|7|9|9|6|6|3|4|6|9	5.25	4	NP_002711.1	0	0	0	0	0	-48.82	0.49	NP_036205.1|NP_006421.2|NP_006422.1|NP_005989.3|	2|0|2|2	6	1.5	307	I3L4X0_HUMAN
PRKAR1A	FlagBirA-GRWD1_H307R	3|0|0|0	3	0.35	0|0|0|0|0|0|0|0|0|0|0|0|0|0|0|0|0|0|0|0	0.75	4	NP_002725.1	0.24	0.95	0.24	0.97	0.24	-2.9	7.5	NP_005710.1|NP_079479.1|NP_378663.1|NP_002615.2|NP_002699.1|NP_006107.1|NP_113584.3|NP_002739.1|	3|0|0|0	3	0.75	381	KAP0_HUMAN
PSMA2	FlagBirA-GRWD1_H307R	7|10|15|10	42	0.84	0|0|2|0|0|3|2|2|0|0|0|0|0|0|9|9|5|6|15|0	10.5	4	NP_002778.1	0	0	0	0	0	-27.19	1.08	NP_113584.3|NP_005989.3|NP_002503.1|	2|4|4|3	13	3.25	234	A0A024RA52_HUMAN
PSMB1	FlagBirA-GRWD1_H307R	12|9|9|11	41	0.63	0|2|0|0|0|0|0|0|0|0|0|0|0|0|5|4|2|0|8|0	10.25	4	NP_002784.1	0.01	0.04	0.02	0.05	0.02	-6.79	2.16	NP_006501.1|NP_036205.1|NP_003822.2|	4|5|4|4	17	4.25	241	PSB1_HUMAN
PTPN1	FlagBirA-GRWD1_H307R	9|14|8|8	39	0.91	17|4|0|4|2|8|5|11|5|7|7|7|12|11|9|12|8|4|3|23	9.75	4	NP_002818.1	0	0	0	0	0	-49.61	0.61	NP_004658.3|NP_001164185.1|	7|8|6|4	25	6.25	435	B4DSN5_HUMAN
RAE1	FlagBirA-GRWD1_H307R	26|27|30|26	109	0.69	7|4|0|4|9|11|13|9|8|11|11|15|10|9|0|5|8|7|9|10	27.25	4	NP_003601.1	0	0.01	0	0.01	0	-10.23	2.18	NP_005650.2|NP_387448.2|	7|5|7|7	26	6.5	368	RAE1L_HUMAN
RANBP1	FlagBirA-GRWD1_H307R	8|7|11|12	38	0.92	21|14|7|11|9|6|9|16|9|8|8|10|8|0|9|7|5|0|0|25	9.5	4	NP_002873.1	0	0	0	0	0	-64.19	0.5		2|2|4|3	11	2.75	201	F6WQW2_HUMAN
RANGAP1	FlagBirA-GRWD1_H307R	126|112|101|107	446	0.94	91|56|62|60|57|72|87|106|75|63|71|82|82|81|64|47|54|62|107|59	111.5	4	NP_002874.1	0	0	0	0	0	-200.75	1.14	NP_005712.1|NP_005713.1|NP_113584.3|NP_001116835.1|	21|23|21|21	86	21.5	587	RAGP1_HUMAN
RPA1	FlagBirA-GRWD1_H307R	11|11|5|15	42	0.94	19|15|9|14|11|23|25|21|9|11|9|14|32|30|9|12|6|7|32|15	10.5	4	NP_002936.1	0	0	0	0	0	-114.66	0.35	NP_005712.1|NP_002615.2|NP_005713.1|NP_001073918.2|NP_004658.3|NP_060024.2|	7|5|3|6	21	5.25	616	RFA1_HUMAN
RPL12	FlagBirA-GRWD1_H307R	8|8|7|5	28	0.94	21|22|12|18|20|27|20|17|24|23|24|24|15|18|20|17|18|23|21|10	7	4	NP_000967.1	0	0	0	0	0	-93.17	0.28	NP_055050.1|NP_003591.2|NP_113584.3|NP_001186231.1|	2|2|2|2	8	2	165	RL12_HUMAN
RPL23	FlagBirA-GRWD1_H307R	34|35|26|27	122	0.93	28|21|13|17|18|10|20|32|32|31|20|24|22|22|21|25|16|23|40|9	30.5	4	NP_000969.1	0	0	0	0	0	-84.58	0.9	NP_055050.1|NP_001129064.1|NP_003591.2|NP_113584.3|	3|4|3|3	13	3.25	140	J3KTJ3_HUMAN
RPL22	FlagBirA-GRWD1_H307R	7|6|4|7	24	0.94	14|17|14|9|11|7|8|30|24|21|22|21|11|15|5|8|6|3|15|13	6	4	NP_000974.1	0	0	0	0	0	-93.88	0.25	NP_055050.1|NP_001129064.1|NP_003591.2|NP_113584.3|NP_620581.1|NP_079184.2|	3|2|2|3	10	2.5	128	K7ERI7_HUMAN
RPL24	FlagBirA-GRWD1_H307R	29|27|32|31	119	0.91	15|17|11|20|22|15|16|16|24|22|19|22|16|14|17|13|14|13|22|17	29.75	4	NP_000977.1	0	0	0	0	0	-43.02	1.32	NP_055050.1|NP_001129064.1|	3|3|3|3	12	3	157	C9JNW5_HUMAN
RPL26	FlagBirA-GRWD1_H307R	7|8|9|9	33	0.9	9|7|8|8|8|9|8|9|11|12|13|12|7|7|7|6|5|5|10|10	8.25	4	NP_000978.1	0	0	0	0	0	-35.99	0.69	NP_055050.1|	4|3|5|4	16	4	145	RL26_HUMAN
RPL27	FlagBirA-GRWD1_H307R	11|7|13|13	44	0.92	11|11|13|10|14|14|12|5|21|19|17|14|11|8|10|11|10|11|19|5	11	4	NP_000979.1	0	0	0	0	0	-63.65	0.58	NP_055050.1|NP_001243194.1|NP_003591.2|NP_113584.3|NP_001269.3|	4|3|4|4	15	3.75	136	K7EQQ9_HUMAN
RPL27A	FlagBirA-GRWD1_H307R	8|10|11|10	39	0.88	8|6|5|8|7|7|9|5|10|9|11|11|8|10|7|7|0|0|8|10	9.75	4	NP_000981.1	0	0	0	0	0	-28.41	0.93	NP_055050.1|NP_113584.3|	2|2|3|3	10	2.5	148	RL27A_HUMAN
RPL38	FlagBirA-GRWD1_H307R	5|5|5|4	19	0.94	13|11|9|6|9|6|9|3|15|18|14|14|5|5|13|17|11|0|12|15	4.75	4	NP_000990.1	0	0	0	0	0	-59.98	0.29	NP_055050.1|NP_003591.2|NP_002503.1|	3|3|3|3	12	3	70	RL38_HUMAN
RPL7A	FlagBirA-GRWD1_H307R	45|32|32|31	140	0.93	38|33|22|34|38|29|31|27|55|54|43|38|27|19|17|28|21|19|37|17	35	4	NP_000963.1	0	0	0	0	0	-127.94	0.74	NP_055050.1|NP_001129064.1|NP_113584.3|	10|7|10|7	34	8.5	266	RL7A_HUMAN
RPLP2	FlagBirA-GRWD1_H307R	36|40|27|42	145	0.93	24|12|19|21|12|26|26|41|27|28|26|28|17|16|25|22|17|18|35|45	36.25	4	NP_000995.1	0	0	0	0	0	-96.17	0.97	NP_055050.1|NP_003591.2|	6|7|7|7	27	6.75	115	RLA2_HUMAN
RPN1	FlagBirA-GRWD1_H307R	8|9|8|17	42	0.94	29|22|18|21|9|20|22|25|20|29|24|20|31|29|15|16|33|22|29|27	10.5	4	NP_002941.1	0	0	0	0	0	-109.42	0.34	NP_055050.1|NP_005989.3|	6|6|4|7	23	5.75	607	B7Z4L4_HUMAN
RPS11	FlagBirA-GRWD1_H307R	15|16|12|14	57	0.86	10|10|8|10|13|9|9|10|8|10|9|7|11|9|8|11|4|7|10|6	14.25	4	NP_001006.1	0	0	0	0	0	-24.94	1.27	NP_055050.1|NP_001129064.1|NP_003591.2|	4|6|5|5	20	5	158	RS11_HUMAN
RPS16	FlagBirA-GRWD1_H307R	20|14|21|23	78	0.93	22|19|20|16|21|24|19|19|30|32|30|28|16|20|25|18|21|21|23|30	19.5	4	NP_001011.1	0	0	0	0	0	-94.72	0.64	NP_055050.1|NP_001129064.1|NP_003591.2|NP_113584.3|	4|3|5|5	17	4.25	146	M0R210_HUMAN
RPS19	FlagBirA-GRWD1_H307R	3|0|0|0	3	0.94	7|7|5|6|6|5|4|0|8|5|8|8|0|0|0|5|0|0|0|5	0.75	4	NP_001013.1	0	0	0	0	0	-35.49	0.1	NP_055050.1|NP_001129064.1|NP_003591.2|NP_113584.3|	2|0|0|0	2	0.5	145	RS19_HUMAN
RPS23	FlagBirA-GRWD1_H307R	12|10|7|9	38	0.9	8|8|5|5|7|5|3|5|13|13|12|7|3|0|0|0|0|0|11|5	9.5	4	NP_001016.1	0	0	0	0	0	-36.81	0.78	NP_001129064.1|NP_113584.3|NP_079184.2|	3|3|3|2	11	2.75	143	RS23_HUMAN
RPS25	FlagBirA-GRWD1_H307R	9|10|8|7	34	0.9	10|9|10|8|10|12|15|10|0|0|3|3|9|8|10|10|7|6|0|7	8.5	4	NP_001019.1	0	0	0	0	0	-34.88	0.72	NP_055050.1|NP_113584.3|NP_079184.2|	4|4|4|4	16	4	125	RS25_HUMAN
RPS7	FlagBirA-GRWD1_H307R	42|35|45|43	165	0.94	54|43|36|44|37|58|58|52|47|52|49|53|32|32|43|48|23|25|48|18	41.25	4	NP_001002.1	0	0	0	0	0	-152.54	0.74	NP_055050.1|NP_113584.3|	5|5|7|6	23	5.75	194	RS7_HUMAN
RPS8	FlagBirA-GRWD1_H307R	48|58|56|48	210	0.93	39|48|45|43|31|39|38|44|54|53|49|49|35|30|39|41|45|42|44|38	52.5	4	NP_001003.1	0	0	0	0	0	-113.76	1.02	NP_055050.1|NP_001129064.1|NP_113584.3|	5|6|6|5	22	5.5	208	RS8_HUMAN
RUVBL1	FlagBirA-GRWD1_H307R	136|140|145|186	607	0.94	123|67|60|83|75|96|96|190|90|80|77|75|175|160|94|79|72|73|108|94	151.75	4	NP_003698.1	0	0	0	0	0	-377.8	0.94	NP_079479.1|NP_002699.1|NP_006107.1|NP_113584.3|	16|14|17|17	64	16	456	E7ETR0_HUMAN
SRSF3	FlagBirA-GRWD1_H307R	12|13|7|9	41	0.91	12|0|0|0|0|16|16|2|9|9|0|8|13|12|7|0|0|0|0|0	10.25	4	NP_003008.1	0	0	0	0	0	-44.82	0.72	NP_113584.3|NP_002956.1|	3|3|2|2	10	2.5	164	SRSF3_HUMAN
SNRPE	FlagBirA-GRWD1_H307R	18|0|16|13	47	0.93	6|10|6|9|5|21|19|55|0|0|9|8|15|13|7|8|8|7|7|17	11.75	4	NP_003085.1	0	0	0	0	0	-125.23	0.42	NP_055050.1|	2|0|2|2	6	1.5	92	RUXE_HUMAN
SNX4	FlagBirA-GRWD1_H307R	3|5|5|8	21	0.85	0|0|2|0|2|5|0|11|2|2|2|3|4|0|3|3|0|0|0|9	5.25	4	NP_003785.1	0	0	0	0	0	-25.31	0.72		3|4|4|5	16	4	450	SNX4_HUMAN
SSRP1	FlagBirA-GRWD1_H307R	16|14|13|12	55	0.92	19|18|13|11|13|22|19|17|13|17|14|14|15|16|5|0|2|2|21|15	13.75	4	NP_003137.1	0	0	0	0	0	-58.6	0.68	NP_002956.1|NP_079184.2|	8|6|6|5	25	6.25	709	SSRP1_HUMAN
STAM	FlagBirA-GRWD1_H307R	7|6|9|21	43	0.91	11|7|4|9|8|4|10|21|12|9|10|10|20|14|14|11|6|0|8|12	10.75	4	NP_003464.1	0	0	0	0	0	-59.22	0.62	NP_002699.1|NP_113671.3|NP_001234925.1|NP_002950.3|NP_001070674.1|	5|3|4|5	17	4.25	540	STAM1_HUMAN
TOP3B	FlagBirA-GRWD1_H307R	4|0|6|2	12	0.91	7|0|0|5|6|2|4|10|6|3|10|9|13|13|0|3|0|0|2|6	3	4	NP_003926.1	0	0	0	0	0	-52.69	0.26		3|0|3|2	8	2	862	TOP3B_HUMAN
TTC1	FlagBirA-GRWD1_H307R	5|0|5|5	15	0.75	2|0|0|0|0|2|3|4|2|0|0|2|0|0|0|0|0|0|0|6	3.75	4	NP_003305.1	0	0	0	0	0	-18.27	1	NP_068814.2|	2|0|2|2	6	1.5	292	TTC1_HUMAN
TYMS	FlagBirA-GRWD1_H307R	9|11|15|16	51	0.2	0|0|0|2|0|0|0|6|0|0|0|0|0|0|0|0|0|0|0|5	12.75	4	NP_001062.1	0.47	0.83	0.47	0.83	0.47	-2.74	3.92	NP_758440.1|NP_620581.1|	3|3|5|5	16	4	313	TYSY_HUMAN
UBE2M	FlagBirA-GRWD1_H307R	3|3|4|3	13	0.94	7|0|0|3|3|8|6|20|5|5|0|3|4|4|4|4|2|0|0|8	3.25	4	NP_003960.1	0	0	0	0	0	-39.3	0.3		2|2|3|2	9	2.25	183	UBC12_HUMAN
UMPS	FlagBirA-GRWD1_H307R	2|0|0|0	2	0.42	0|0|0|0|0|0|0|0|0|0|0|0|0|0|0|0|0|0|0|0	0.5	4	NP_000364.1	0.19	0.75	0.18	0.73	0.19	-3.53	5		2|0|0|0	2	0.5	480	F2Z303_HUMAN
VBP1	FlagBirA-GRWD1_H307R	78|68|70|56	272	0	8|4|6|3|5|11|14|24|7|7|7|11|15|12|6|9|2|5|11|6	68	4	NP_003363.1	1	1	1	1	1	7.24	4.18	NP_378663.1|NP_002615.2|NP_758440.1|	8|8|10|9	35	8.75	197	PFD3_HUMAN
VCL	FlagBirA-GRWD1_H307R	9|12|17|12	50	0.92	28|3|0|9|6|11|19|20|6|7|7|13|11|9|2|2|0|0|13|13	12.5	4	NP_003364.1	0	0	0	0	0	-63.36	0.62	NP_001129064.1|NP_001164185.1|	6|8|12|10	36	9	1066	VINC_HUMAN
VDAC1	FlagBirA-GRWD1_H307R	36|26|32|30	124	0.94	35|28|20|23|26|38|38|31|47|36|32|44|39|34|55|50|37|42|26|83	31	4	NP_003365.1	0	0	0	0	0	-182.34	0.53	NP_055037.1|	9|8|10|10	37	9.25	283	VDAC1_HUMAN
YARS1	FlagBirA-GRWD1_H307R	8|8|12|10	38	0.94	23|16|24|24|20|19|16|15|32|29|26|32|27|24|13|10|8|6|21|28	9.5	4	NP_003671.1	0	0	0	0	0	-108.59	0.31	NP_002950.3|	8|6|8|7	29	7.25	528	A0A0C4DGZ5_HUMAN
ZYX	FlagBirA-GRWD1_H307R	13|23|31|14	81	0.72	16|7|9|6|2|7|9|13|9|8|10|9|9|10|6|0|0|0|12|12	20.25	4	NP_003452.1	0	0	0	0	0	-30.84	1.53	NP_004681.1|NP_001164185.1|	4|4|4|4	16	4	572	ZYX_HUMAN
LZTS2	FlagBirA-GRWD1_H307R	2|5|0|0	7	0.21	0|0|0|0|0|0|0|0|0|0|0|0|0|0|0|0|0|0|0|0	1.75	4	NP_115805.1	0.44	1	0.44	1	0.44	-3.47	17.5	NP_056371.1|NP_004681.1|	2|3|0|0	5	1.25	669	LZTS2_HUMAN
ESYT2	FlagBirA-GRWD1_H307R	6|5|0|6	17	0.94	16|6|5|7|7|5|6|15|3|5|0|5|21|17|10|14|12|13|3|12	4.25	4	NP_065779.1	0	0	0	0	0	-78.35	0.25		4|3|0|4	11	2.75	893	ESYT2_HUMAN
DARS1	FlagBirA-GRWD1_H307R	10|12|9|7	38	0.94	30|18|19|14|17|21|19|13|22|20|24|26|8|7|18|9|9|10|30|13	9.5	4	NP_001340.2	0	0	0	0	0	-99.58	0.35	NP_002615.2|	8|10|7|6	31	7.75	501	SYDC_HUMAN
DDX42	FlagBirA-GRWD1_H307R	20|24|18|21	83	0.94	61|22|17|23|13|47|45|92|37|36|34|36|71|65|39|38|24|25|39|60	20.75	4	NP_031398.2	0	0	0	0	0	-258.61	0.29	NP_060842.3|	8|9|9|10	36	9	938	DDX42_HUMAN
NCKAP1	FlagBirA-GRWD1_H307R	10|4|9|8	31	0.94	16|12|9|16|9|14|13|16|8|8|8|9|20|22|16|12|13|8|11|4	7.75	4	NP_995314.1	0	0	0	0	0	-69.66	0.42	NP_113584.3|NP_115498.2|	5|4|6|4	19	4.75	1134	NCKP1_HUMAN
ACAT1	FlagBirA-GRWD1_H307R	5|5|12|9	31	0.91	12|13|14|10|11|12|13|6|10|6|13|10|3|4|8|4|12|7|4|12	7.75	4	NP_000010.1	0	0	0	0	0	-45.17	0.58	NP_055050.1|	3|2|5|2	12	3	427	A0A5F9ZHJ0_HUMAN
AP2B1	FlagBirA-GRWD1_H307R	49|67|54|52	222	0.93	30|19|23|21|23|22|17|14|20|17|16|19|50|57|14|23|9|16|40|9	55.5	4	NP_001273.1	0	0	0	0	0	-87.64	1.25		13|13|13|12	51	12.75	937	AP2B1_HUMAN
CSTF2	FlagBirA-GRWD1_H307R	2|0|0|0	2	0.94	4|0|0|0|0|0|0|5|7|0|11|0|20|17|0|0|0|0|27|5	0.5	4	NP_001316.1	0	0	0	0	0	-84.76	0.03		2|0|0|0	2	0.5	577	E7EWR4_HUMAN
DRG2	FlagBirA-GRWD1_H307R	5|4|0|0	9	0.94	8|7|2|5|7|13|14|8|14|12|14|13|17|20|9|5|2|0|16|6	2.25	4	NP_001379.1	0	0	0	0	0	-76.12	0.13		2|2|0|0	4	1	364	A8MZF9_HUMAN
EMD	FlagBirA-GRWD1_H307R	11|14|12|17	54	0.92	16|14|16|11|13|15|15|21|10|10|14|11|13|14|5|6|6|6|7|19	13.5	4	NP_000108.1	0	0	0	0	0	-51.73	0.75	NP_002739.1|	5|4|4|6	19	4.75	254	EMD_HUMAN
IGBP1	FlagBirA-GRWD1_H307R	13|16|12|18	59	0.88	7|3|4|3|3|7|7|28|5|0|5|5|9|5|4|0|0|0|9|6	14.75	4	NP_001542.1	0	0	0	0	0	-30.99	1.11	NP_036205.1|NP_006421.2|NP_006422.1|NP_005989.3|	5|6|5|4	20	5	339	IGBP1_HUMAN
GNL3	FlagBirA-GRWD1_H307R	23|21|19|11	74	0.94	37|21|24|29|20|36|48|29|32|34|37|43|38|38|33|23|34|23|37|30	18.5	4	NP_055181.3	0	0	0	0	0	-149.11	0.44		8|6|7|5	26	6.5	549	GNL3_HUMAN
EDC4	FlagBirA-GRWD1_H307R	8|10|2|4	24	0.94	25|18|17|25|22|18|19|16|21|23|20|26|28|36|25|19|18|18|82|4	6	4	NP_055144.3	0	0	0	0	0	-182.84	0.14		5|8|2|3	18	4.5	1401	EDC4_HUMAN
RHOG	FlagBirA-GRWD1_H307R	4|0|0|4	8	0.67	2|0|0|0|0|0|0|0|0|0|0|0|0|2|0|0|0|0|0|5	2	4	NP_001656.2	0	0.01	0	0.01	0	-11.7	0.89		2|0|0|2	4	1	191	RHOG_HUMAN
CCDC6	FlagBirA-GRWD1_H307R	5|5|2|4	16	0.78	0|0|3|0|0|2|4|2|2|0|2|0|4|6|2|0|0|0|2|3	4	4	NP_005427.2	0	0	0	0	0	-15.51	0.94	NP_002699.1|	3|2|2|3	10	2.5	474	CCDC6_HUMAN
WDR45	FlagBirA-GRWD1_H307R	6|8|9|9	32	0.88	7|6|4|6|6|5|9|5|7|8|7|6|11|9|3|6|0|3|7|4	8	4	NP_009006.2	0	0	0	0	0	-27.37	0.86	NP_116205.3|	2|3|4|4	13	3.25	361	C9JYH8_HUMAN
GPS1	FlagBirA-GRWD1_H307R	2|7|0|0	9	0.72	3|4|0|5|0|0|3|0|0|3|0|0|0|0|0|0|0|0|0|2	2.25	4	NP_997657.1	0	0	0	0	0	-18.4	0.6		2|3|0|0	5	1.25	527	A0A096LP07_HUMAN
WARS1	FlagBirA-GRWD1_H307R	41|30|43|42	156	0.94	83|53|41|46|52|79|83|122|54|57|54|51|69|55|31|36|19|19|42|46	39	4	NP_004175.2	0	0	0	0	0	-308.58	0.43	NP_005989.3|NP_001474.1|NP_078943.1|NP_387448.2|	11|10|11|11	43	10.75	471	SYWC_HUMAN
SRPK1	FlagBirA-GRWD1_H307R	5|8|11|6	30	0.91	6|4|4|8|8|15|5|15|5|2|3|5|8|5|4|7|6|8|22|2	7.5	4	NP_003128.3	0	0	0	0	0	-51.91	0.5	NP_003642.3|NP_003591.2|NP_620581.1|NP_001269.3|NP_075559.2|NP_009093.1|	2|4|5|2	13	3.25	655	SRPK1_HUMAN
EIF4E2	FlagBirA-GRWD1_H307R	18|23|18|20	79	0.92	8|12|11|12|5|5|7|5|15|15|12|15|15|18|16|14|6|8|50|6	19.75	4	NP_004837.1	0	0	0	0	0	-63.43	0.8	NP_006501.1|NP_062817.2|NP_008917.3|NP_113584.3|NP_689799.3|NP_387448.2|	4|3|3|4	14	3.5	245	B4E1E4_HUMAN
BAG2	FlagBirA-GRWD1_H307R	21|14|17|19	71	0.66	5|12|5|6|3|0|5|5|5|4|3|6|4|5|0|4|4|6|11|3	17.75	4	NP_004273.1	0	0.02	0.01	0.02	0.01	-13.26	2.03	NP_005430.1|NP_378663.1|NP_006107.1|NP_003026.2|NP_758440.1|NP_055917.1|NP_079184.2|NP_009093.1|	5|4|4|4	17	4.25	211	BAG2_HUMAN
BAP1	FlagBirA-GRWD1_H307R	2|3|3|0	8	0.77	0|0|0|0|0|0|0|0|0|0|0|0|0|6|0|0|0|0|8|0	2	4	NP_004647.1	0	0	0	0	0	-16.58	0.57	NP_068814.2|	2|3|2|0	7	1.75	729	F8W6N3_HUMAN
BUB1	FlagBirA-GRWD1_H307R	9|2|0|7	18	0.63	0|0|0|0|0|0|0|0|0|0|0|0|0|0|0|0|0|0|14|0	4.5	4	NP_004327.1	0.01	0.05	0.01	0.04	0.01	-16.15	1.29	NP_001804.2|NP_113611.2|	2|2|0|4	8	2	1085	BUB1_HUMAN
BUB3	FlagBirA-GRWD1_H307R	22|15|18|19	74	0.92	10|8|8|10|8|20|18|20|7|6|5|5|14|17|6|10|6|8|18|30	18.5	4	NP_004716.1	0	0	0	0	0	-59.23	0.84	NP_036205.1|NP_006421.2|NP_057019.3|NP_006422.1|NP_113584.3|	8|8|7|7	30	7.5	328	BUB3_HUMAN
CCNB2	FlagBirA-GRWD1_H307R	12|9|10|11	42	0.04	0|0|0|0|0|0|0|0|0|0|0|0|0|0|0|0|0|0|0|4	10.5	4	NP_004692.1	0.76	0.84	0.74	0.83	0.76	0.6	10.5		5|4|6|6	21	5.25	398	H1UBN3_HUMAN
COPB2	FlagBirA-GRWD1_H307R	7|10|10|16	43	0.39	3|3|0|0|0|2|3|6|0|3|3|2|6|0|0|0|0|0|3|0	10.75	4	NP_004757.1	0.24	0.93	0.24	0.94	0.24	-8.7	2.39	NP_113584.3|NP_004658.3|	5|7|4|7	23	5.75	906	COPB2_HUMAN
SEPTIN2	FlagBirA-GRWD1_H307R	37|47|45|40	169	0.93	32|29|23|24|17|30|33|31|38|34|32|30|39|42|33|36|20|36|46|25	42.25	4	NP_004395.1	0	0	0	0	0	-94.96	1.02		10|9|9|8	36	9	361	SEPT2_HUMAN
DVL2	FlagBirA-GRWD1_H307R	73|85|103|98	359	0.92	22|28|22|29|22|3|7|28|26|23|23|28|60|71|23|19|31|25|41|11	89.75	4	NP_004413.1	0	0	0	0	0	-78.39	1.77	NP_003891.1|NP_113671.3|NP_689407.1|	14|13|17|16	60	15	736	DVL2_HUMAN
EIF2S1	FlagBirA-GRWD1_H307R	9|8|9|12	38	0.88	9|4|4|6|3|12|12|8|5|4|8|5|0|3|8|5|5|6|0|9	9.5	4	NP_004085.1	0	0	0	0	0	-28.55	0.9	NP_113584.3|	4|4|4|5	17	4.25	315	IF2A_HUMAN
FARSA	FlagBirA-GRWD1_H307R	20|17|21|20	78	0.92	29|21|18|19|15|20|19|17|8|11|9|14|18|25|18|19|14|16|15|14	19.5	4	NP_004452.1	0	0	0	0	0	-62.85	0.82	NP_005430.1|	9|6|7|7	29	7.25	508	SYFA_HUMAN
GTF2F2	FlagBirA-GRWD1_H307R	7|5|6|6	24	0.94	21|7|7|7|7|20|20|19|7|6|10|13|22|18|6|6|2|2|6|13	6	4	NP_004119.1	0	0	0	0	0	-76.6	0.29		3|3|3|3	12	3	249	T2FB_HUMAN
HGS	FlagBirA-GRWD1_H307R	6|4|6|9	25	0.77	0|0|0|0|2|0|0|0|4|5|4|5|7|5|0|0|0|0|4|0	6.25	4	NP_004703.1	0	0	0	0	0	-16.73	1.14	NP_113671.3|	4|3|4|6	17	4.25	777	A0A7I2V2W5_HUMAN
JUN	FlagBirA-GRWD1_H307R	8|9|11|7	35	0.91	4|0|0|0|0|0|0|0|0|0|0|0|5|5|3|4|4|4|7|45	8.75	4	NP_002219.1	0	0	0	0	0	-48.45	0.56	NP_620581.1|NP_113671.3|	4|4|6|2	16	4	331	JUN_HUMAN
PRDX6	FlagBirA-GRWD1_H307R	18|23|22|18	81	0.94	34|15|24|19|19|47|42|61|21|21|24|17|29|23|25|24|30|37|23|36	20.25	4	NP_004896.1	0	0	0	0	0	-151.94	0.43	NP_113584.3|	7|7|7|7	28	7	224	PRDX6_HUMAN
NARS1	FlagBirA-GRWD1_H307R	7|6|12|6	31	0.94	23|7|8|10|6|25|20|28|13|10|15|13|20|16|12|9|3|3|5|20	7.75	4	NP_004530.1	0	0	0	0	0	-87.62	0.32		3|4|5|3	15	3.75	548	SYNC_HUMAN
DRG1	FlagBirA-GRWD1_H307R	42|36|40|37	155	0.93	24|13|17|13|18|31|39|40|12|11|13|16|25|24|15|15|6|4|17|22	38.75	4	NP_004138.1	0	0	0	0	0	-69.75	1.15		10|8|7|8	33	8.25	367	DRG1_HUMAN
PEX14	FlagBirA-GRWD1_H307R	7|6|12|7	32	0.9	9|8|10|11|7|2|7|5|8|9|9|10|7|8|9|10|13|12|15|6	8	4	NP_004556.1	0	0	0	0	0	-40.56	0.63	NP_036205.1|NP_006421.2|NP_006422.1|NP_005989.3|	2|2|4|3	11	2.75	377	PEX14_HUMAN
ETF1	FlagBirA-GRWD1_H307R	16|17|20|19	72	0.94	22|24|16|27|25|20|26|22|32|33|36|36|17|23|17|23|11|13|33|23	18	4	NP_004721.1	0	0	0	0	0	-106.9	0.52	NP_005430.1|	6|7|7|8	28	7	437	B7Z7P8_HUMAN
SNAP29	FlagBirA-GRWD1_H307R	8|10|16|15	49	0.91	9|6|8|6|7|6|13|28|7|9|13|10|13|13|6|5|3|0|5|14	12.25	4	NP_004773.1	0	0	0	0	0	-53.39	0.72		4|4|7|6	21	5.25	258	SNP29_HUMAN
SNRPD3	FlagBirA-GRWD1_H307R	17|17|18|15	67	0.77	7|4|6|8|6|7|7|6|9|7|7|9|8|8|5|4|6|7|11|0	16.75	4	NP_004166.1	0	0	0	0	0	-13.89	1.81	NP_055050.1|NP_113584.3|	2|2|2|2	8	2	126	SMD3_HUMAN
PDCD5	FlagBirA-GRWD1_H307R	27|27|26|36	116	0.93	17|11|7|13|8|29|29|41|8|9|9|10|14|14|13|12|0|4|14|36	29	4	NP_004699.1	0	0	0	0	0	-85.07	0.86	NP_060842.3|	6|6|6|6	24	6	125	PDCD5_HUMAN
SCYL2	FlagBirA-GRWD1_H307R	17|9|11|10	47	0.81	9|8|6|8|6|7|10|9|4|3|2|0|6|10|4|5|0|2|7|3	11.75	4	NP_060458.3	0	0	0	0	0	-23.52	1.24		5|3|3|3	14	3.5	929	A0A0U1RQQ9_HUMAN
ATP6V1H	FlagBirA-GRWD1_H307R	13|13|11|16	53	0.89	8|3|7|3|4|3|2|4|0|0|2|3|4|8|4|4|4|0|17|20	13.25	4	NP_998784.1	0	0	0	0	0	-33.52	1		4|3|3|3	13	3.25	465	G3V126_HUMAN
SMG8	FlagBirA-GRWD1_H307R	3|2|2|3	10	0.4	0|0|0|0|0|0|0|0|0|0|0|0|0|0|0|0|0|0|2|0	2.5	4	NP_060619.4	0.22	0.3	0.2	0.28	0.22	-1.88	5		2|2|2|3	9	2.25	991	SMG8_HUMAN
DDX1	FlagBirA-GRWD1_H307R	19|14|34|27	94	0.93	56|42|36|35|29|36|41|28|39|32|33|30|43|36|18|21|5|13|54|13	23.5	4	NP_004930.1	0	0	0	0	0	-170.35	0.48	NP_003642.3|NP_001243194.1|NP_002699.1|NP_113584.3|	10|8|11|9	38	9.5	740	DDX1_HUMAN
PFN1	FlagBirA-GRWD1_H307R	9|11|11|14	45	0.93	13|5|6|9|5|21|15|32|0|0|0|6|13|11|9|4|2|0|6|23	11.25	4	NP_005013.1	0	0	0	0	0	-74.44	0.49	NP_060842.3|NP_004738.3|	3|4|4|4	15	3.75	140	K7EJ44_HUMAN
QARS1	FlagBirA-GRWD1_H307R	9|7|6|7	29	0.94	8|12|11|12|8|14|14|10|19|15|15|15|12|9|7|4|9|6|26|0	7.25	4	NP_005042.1	0	0	0	0	0	-65.36	0.39	NP_113584.3|NP_078943.1|	6|6|5|5	22	5.5	775	B4DDN1_HUMAN
SFPQ	FlagBirA-GRWD1_H307R	45|41|54|58	198	0.94	87|51|41|52|51|76|78|66|93|92|90|92|84|92|55|48|40|56|73|67	49.5	4	NP_005057.1	0	0	0	0	0	-285.42	0.54	NP_002699.1|NP_113584.3|	13|13|15|13	54	13.5	707	SFPQ_HUMAN
TPD52	FlagBirA-GRWD1_H307R	3|3|7|7	20	0.87	7|3|2|4|2|7|8|6|5|3|6|4|5|9|5|2|0|0|4|9	5	4	NP_005070.1	0	0	0	0	0	-29.46	0.61		3|2|3|3	11	2.75	184	TPD52_HUMAN
USP14	FlagBirA-GRWD1_H307R	23|22|26|30	101	0.94	44|23|15|22|18|32|36|64|23|19|22|27|29|27|16|12|3|2|12|46	25.25	4	NP_005142.1	0	0	0	0	0	-145.94	0.53	NP_078943.1|	7|8|11|10	36	9	494	UBP14_HUMAN
TIMM50	FlagBirA-GRWD1_H307R	21|15|23|18	77	0.93	29|20|20|24|14|13|21|21|27|22|23|26|21|22|34|28|22|23|24|25	19.25	4	NP_001001563.1	0	0	0	0	0	-88.99	0.65	NP_008917.3|	5|3|5|4	17	4.25	456	TIM50_HUMAN
CCT8	FlagBirA-GRWD1_H307R	1395|1434|1333|1609	5771	0.8	242|126|103|137|129|193|224|612|259|241|237|204|222|216|201|190|140|129|192|400	1442.75	4	NP_006576.2	0	0	0	0	0	-70.34	3.81	NP_002615.2|NP_036205.1|NP_006421.2|NP_005713.1|NP_006422.1|NP_113584.3|NP_005989.3|NP_079184.2|NP_387448.2|	39|40|40|40	159	39.75	548	TCPQ_HUMAN
CHAF1B	FlagBirA-GRWD1_H307R	3|0|2|2	7	0.82	0|0|0|0|0|0|0|4|0|0|0|0|0|4|0|0|0|3|5|4	1.75	4	NP_005432.1	0	0	0	0	0	-20.4	0.41	NP_060842.3|NP_387448.2|	2|0|2|2	6	1.5	559	CAF1B_HUMAN
CRKL	FlagBirA-GRWD1_H307R	91|116|122|125	454	0.94	81|44|47|59|45|55|55|135|62|68|77|62|92|83|60|62|32|41|23|101	113.5	4	NP_005198.1	0	0	0	0	0	-232.85	1.1	NP_113584.3|NP_001171927.1|NP_001164185.1|NP_573403.1|	13|14|13|14	54	13.5	303	CRKL_HUMAN
SMC3	FlagBirA-GRWD1_H307R	16|18|17|15	66	0.94	29|21|21|21|18|18|17|17|16|21|21|19|38|36|27|23|27|22|31|11	16.5	4	NP_005436.1	0	0	0	0	0	-105.01	0.49	NP_008917.3|NP_004658.3|	9|10|9|7	35	8.75	1217	SMC3_HUMAN
MLF2	FlagBirA-GRWD1_H307R	6|6|6|5	23	0	0|0|0|0|0|0|0|0|0|0|0|0|0|0|0|0|0|0|0|0	5.75	4	NP_005430.1	1	1	1	1	1	6.37	57.5	NP_001186089.1|NP_004658.3|NP_387448.2|	2|3|2|2	9	2.25	248	MLF2_HUMAN
CNOT9	FlagBirA-GRWD1_H307R	7|4|5|6	22	0.74	2|3|3|4|0|0|0|0|4|0|0|2|3|0|0|0|0|0|6|0	5.5	4	NP_005435.1	0	0	0	0	0	-11.97	1.29	NP_378663.1|NP_003591.2|NP_056270.2|NP_001186231.1|	3|3|2|3	11	2.75	299	CNOT9_HUMAN
N4BP1	FlagBirA-GRWD1_H307R	11|17|12|12	52	0.9	17|13|10|6|7|0|4|14|6|3|6|10|15|13|2|6|0|0|3|4	13	4	NP_694574.3	0	0	0	0	0	-39.45	0.88	NP_113671.3|	8|9|7|6	30	7.5	896	N4BP1_HUMAN
EIF3G	FlagBirA-GRWD1_H307R	8|8|7|7	30	0.9	3|7|10|7|8|9|8|10|7|6|7|7|5|5|5|6|5|4|15|11	7.5	4	NP_003746.2	0	0	0	0	0	-34.18	0.65	NP_004658.3|	3|3|3|3	12	3	320	EIF3G_HUMAN
AKAP8L	FlagBirA-GRWD1_H307R	3|3|2|3	11	0.94	6|7|3|7|6|2|2|0|6|3|6|6|3|7|3|3|3|7|6|0	2.75	4	NP_055186.2	0	0	0	0	0	-26.49	0.39	NP_008917.3|NP_387448.2|	3|2|2|3	10	2.5	646	AKP8L_HUMAN
GSK3A	FlagBirA-GRWD1_H307R	3|0|0|0	3	0.71	0|0|0|0|0|2|0|0|2|2|0|0|0|0|0|0|0|0|2|0	0.75	4	NP_063937.2	0	0	0	0	0	-10.76	0.38		3|0|0|0	3	0.75	483	GSK3A_HUMAN
EIF4B	FlagBirA-GRWD1_H307R	26|33|44|34	137	0.94	47|35|33|39|27|44|26|70|40|31|37|42|38|31|19|20|6|8|23|91	34.25	4	NP_001408.2	0	0	0	0	0	-199.44	0.54	NP_387448.2|	5|6|8|7	26	6.5	611	E7EX17_HUMAN
ACTR3	FlagBirA-GRWD1_H307R	3|4|3|5	15	0	0|0|0|0|0|0|0|0|0|0|0|0|0|0|0|0|0|0|0|0	3.75	4	NP_005712.1	0.97	1	0.98	1	0.98	3.11	37.5	NP_005710.1|NP_005713.1|NP_005708.1|NP_055526.3|	2|2|2|3	9	2.25	418	B4DXW1_HUMAN
ARPC3	FlagBirA-GRWD1_H307R	5|10|0|7	22	0.05	0|0|0|0|0|0|0|0|0|0|0|0|0|0|0|0|0|0|0|0	5.5	4	NP_005710.1	0.75	1	0.75	1	0.75	-3.24	55	NP_005713.1|NP_002739.1|NP_055519.1|NP_005708.1|	2|2|0|2	6	1.5	178	ARPC3_HUMAN
CFL1	FlagBirA-GRWD1_H307R	39|47|37|44	167	0.93	37|21|17|27|21|36|44|31|31|28|29|30|27|21|32|39|30|28|21|29	41.75	4	NP_005498.1	0	0	0	0	0	-86.49	1.07	NP_005650.2|NP_005713.1|NP_006107.1|NP_002739.1|NP_002503.1|	5|5|6|5	21	5.25	166	G3V1A4_HUMAN
BCAS2	FlagBirA-GRWD1_H307R	12|13|10|12	47	0.91	10|12|8|8|7|14|11|10|9|7|6|6|17|17|8|7|9|9|14|9	11.75	4	NP_005863.1	0	0	0	0	0	-44.06	0.76		5|5|5|6	21	5.25	225	SPF27_HUMAN
DNAJA2	FlagBirA-GRWD1_H307R	17|16|14|13	60	0.92	14|6|12|4|3|11|10|21|7|12|9|7|18|19|10|7|12|10|30|14	15	4	NP_005871.1	0	0	0	0	0	-63.24	0.68	NP_006421.2|NP_113584.3|	5|4|6|4	19	4.75	412	DNJA2_HUMAN
PDIA6	FlagBirA-GRWD1_H307R	9|10|10|14	43	0.94	33|27|13|21|21|12|9|4|15|11|16|14|12|11|17|15|15|13|23|9	10.75	4	NP_005733.1	0	0	0	0	0	-88.07	0.41	NP_002615.2|NP_113584.3|NP_002503.1|	5|4|5|7	21	5.25	440	PDIA6_HUMAN
PAK4	FlagBirA-GRWD1_H307R	3|4|0|3	10	0.94	6|7|2|8|3|10|9|16|0|2|4|0|8|7|3|0|0|0|3|12	2.5	4	NP_005875.1	0	0	0	0	0	-53.81	0.21		2|3|0|2	7	1.75	591	PAK4_HUMAN
NAMPT	FlagBirA-GRWD1_H307R	11|14|9|5	39	0.94	40|26|21|22|25|19|22|15|28|27|30|32|18|9|19|24|9|9|14|22	9.75	4	NP_005737.1	0	0	0	0	0	-126.88	0.3	NP_001474.1|NP_387448.2|	4|6|5|3	18	4.5	491	A0A0C4DFS8_HUMAN
PSMD14	FlagBirA-GRWD1_H307R	7|12|9|9	37	0.91	17|10|11|7|9|3|3|3|5|6|14|9|7|10|3|0|0|0|18|2	9.25	4	NP_005796.1	0	0	0	0	0	-47.8	0.62	NP_113584.3|NP_004658.3|	3|5|5|4	17	4.25	310	PSDE_HUMAN
RHEB	FlagBirA-GRWD1_H307R	12|5|10|10	37	0.87	8|10|5|9|8|5|9|4|4|6|5|6|6|4|5|6|9|3|11|6	9.25	4	NP_005605.1	0	0	0	0	0	-31.14	0.95	NP_003286.1|	3|2|3|4	12	3	184	RHEB_HUMAN
RPS14	FlagBirA-GRWD1_H307R	14|15|14|12	55	0.94	20|13|18|17|12|16|30|24|21|22|26|20|15|35|24|29|18|22|21|27	13.75	4	NP_005608.1	0	0	0	0	0	-98.3	0.45	NP_055050.1|NP_003591.2|NP_113584.3|	4|6|6|4	20	5	151	RS14_HUMAN
SLC1A5	FlagBirA-GRWD1_H307R	12|13|0|12	37	0.94	20|15|18|18|18|8|17|24|17|18|18|20|19|16|19|12|7|12|17|22	9.25	4	NP_005619.1	0	0	0	0	0	-97.31	0.43	NP_113671.3|NP_001186089.1|	2|3|0|2	7	1.75	541	AAAT_HUMAN
TRIM28	FlagBirA-GRWD1_H307R	55|59|60|66	240	0.94	93|51|59|59|56|75|90|111|80|82|89|85|151|135|67|67|55|52|117|112	60	4	NP_005753.1	0	0	0	0	0	-401.13	0.47	NP_055871.1|NP_002615.2|NP_036205.1|NP_003591.2|NP_002699.1|NP_008917.3|NP_006422.1|NP_113584.3|NP_005989.3|	14|15|18|17	64	16	835	TIF1B_HUMAN
AFTPH	FlagBirA-GRWD1_H307R	2|0|0|0	2	0.94	3|2|3|2|0|0|0|2|5|0|0|3|4|4|0|0|0|0|11|3	0.5	4	NP_001002243.1	0	0	0	0	0	-28.03	0.08		2|0|0|0	2	0.5	908	AFTIN_HUMAN
TBCB	FlagBirA-GRWD1_H307R	17|16|22|23	78	0.88	6|4|0|0|2|10|9|28|0|0|0|0|9|11|3|0|0|0|0|10	19.5	4	NP_001272.2	0	0	0	0	0	-31.01	1.32	NP_002699.1|NP_003286.1|	4|6|6|6	22	5.5	244	TBCB_HUMAN
UQCRC2	FlagBirA-GRWD1_H307R	10|10|8|4	32	0.94	35|34|29|37|31|19|22|15|37|40|30|35|20|18|23|31|33|17|21|14	8	4	NP_003357.2	0	0	0	0	0	-150.79	0.21	NP_113584.3|NP_005989.3|	4|6|4|3	17	4.25	453	H3BUI9_HUMAN
SNRPA1	FlagBirA-GRWD1_H307R	14|17|16|20	67	0.94	51|16|23|15|13|54|47|75|25|23|26|26|99|95|22|34|22|21|38|37	16.75	4	NP_003081.2	0	0	0	0	0	-306.48	0.21	NP_113584.3|	6|6|6|5	23	5.75	255	H0YKK0_HUMAN
SMC4	FlagBirA-GRWD1_H307R	11|12|10|7	40	0.9	8|12|8|6|3|4|8|8|9|6|9|8|7|7|3|6|0|0|18|12	10	4	NP_001002800.1	0	0	0	0	0	-39.11	0.78		8|6|7|4	25	6.25	1288	E9PD53_HUMAN
PUS7	FlagBirA-GRWD1_H307R	3|3|3|6	15	0.94	16|0|0|0|2|24|27|33|0|3|4|5|9|10|5|3|2|0|6|24	3.75	4	NP_061915.2	0	0	0	0	0	-109.69	0.14		3|3|3|5	14	3.5	661	PUS7_HUMAN
GAPVD1	FlagBirA-GRWD1_H307R	49|39|40|39	167	0.93	20|32|23|35|33|26|25|27|35|33|37|35|54|43|34|22|17|17|46|19	41.75	4	NP_056450.2	0	0	0	0	0	-105.32	0.93	NP_003591.2|NP_689407.1|	15|14|12|13	54	13.5	1487	B4DGD8_HUMAN
CLPP	FlagBirA-GRWD1_H307R	10|11|13|11	45	0.74	5|6|0|7|3|0|0|0|4|5|0|3|7|5|0|0|0|3|3|6	11.25	4	NP_006003.1	0	0	0	0	0	-11.56	1.73	NP_387448.2|	2|3|3|3	11	2.75	277	CLPP_HUMAN
RACK1	FlagBirA-GRWD1_H307R	67|55|54|68	244	0.94	60|47|41|50|34|26|34|48|63|60|57|55|37|35|43|35|34|28|74|43	61	4	NP_006089.1	0	0	0	0	0	-151.36	0.95	NP_055692.2|NP_055050.1|NP_113584.3|NP_002739.1|NP_079184.2|NP_003822.2|	10|10|12|11	43	10.75	317	RACK1_HUMAN
H1-10	FlagBirA-GRWD1_H307R	3|5|4|4	16	0.94	10|6|8|7|7|8|10|0|4|2|6|5|11|8|6|4|8|6|4|0	4	4	NP_006017.1	0	0	0	0	0	-35.57	0.41	NP_055871.1|	2|2|3|2	9	2.25	213	H1X_HUMAN
MEF2D	FlagBirA-GRWD1_H307R	2|3|2|2	9	0.94	4|3|2|2|3|3|2|9|0|0|0|3|11|9|4|2|0|0|2|10	2.25	4	NP_005911.1	0	0	0	0	0	-38.19	0.23	NP_620581.1|	2|2|2|2	8	2	521	Q05BX2_HUMAN
NAP1L4	FlagBirA-GRWD1_H307R	34|34|39|33	140	0.93	30|23|25|29|27|27|34|42|30|34|34|31|33|30|18|16|8|4|26|33	35	4	NP_005960.1	0	0	0	0	0	-82.17	0.97		7|7|7|6	27	6.75	375	NP1L4_HUMAN
SCML2	FlagBirA-GRWD1_H307R	35|22|41|26	124	0.94	97|38|34|36|32|62|70|124|62|58|69|58|126|120|84|78|53|75|73|80	31	4	NP_006080.1	0	0	0	0	0	-437.81	0.27		12|7|13|9	41	10.25	700	SCML2_HUMAN
TSNAX	FlagBirA-GRWD1_H307R	11|11|16|9	47	0.92	11|8|8|6|7|18|16|28|6|7|11|5|11|6|6|5|0|0|3|12	11.75	4	NP_005990.1	0	0	0	0	0	-57.32	0.64	NP_006501.1|NP_113611.2|	5|5|6|4	20	5	290	Q5VVQ1_HUMAN
NCLN	FlagBirA-GRWD1_H307R	2|0|0|0	2	0.94	8|3|5|4|2|0|0|0|9|5|9|6|12|9|4|4|4|3|3|8	0.5	4	NP_064555.2	0	0	0	0	0	-44.77	0.05	NP_113584.3|	2|0|0|0	2	0.5	563	A0A0C4DGP7_HUMAN
SIN3B	FlagBirA-GRWD1_H307R	36|39|32|37	144	0.94	43|41|41|39|32|13|18|19|38|36|35|32|62|67|48|60|57|43|59|11	36	4	NP_056075.1	0	0	0	0	0	-183.29	0.58		14|14|13|15	56	14	1162	M0QYC5_HUMAN
CBL	FlagBirA-GRWD1_H307R	5|4|4|8	21	0.86	7|5|2|4|7|3|6|7|0|3|0|0|10|7|2|2|0|0|0|5	5.25	4	NP_005179.2	0	0	0	0	0	-25.06	0.68	NP_000412.3|NP_000517.2|NP_005546.2|NP_620581.1|NP_113671.3|NP_001234925.1|NP_001164185.1|	4|3|4|5	16	4	906	CBL_HUMAN
FKBP8	FlagBirA-GRWD1_H307R	5|5|5|6	21	0.84	7|6|0|5|7|0|4|0|3|0|0|0|4|0|0|0|0|3|0|0	5.25	4	NP_036313.3	0	0	0	0	0	-17.83	0.84	NP_620581.1|NP_001186089.1|	3|3|3|3	12	3	413	FKBP8_HUMAN
HNRNPL	FlagBirA-GRWD1_H307R	20|19|22|16	77	0.94	50|31|22|40|29|33|41|33|45|45|43|44|21|25|21|17|33|31|39|30	19.25	4	NP_001524.2	0	0	0	0	0	-153.9	0.42	NP_055050.1|NP_113671.3|	5|5|5|6	21	5.25	589	B4DVF8_HUMAN
PSMD4	FlagBirA-GRWD1_H307R	12|11|13|11	47	0.91	15|11|10|11|6|8|8|14|10|15|15|12|7|6|9|8|6|4|0|10	11.75	4	NP_002801.1	0	0	0	0	0	-39.28	0.8	NP_378663.1|NP_003891.1|	5|6|5|5	21	5.25	377	PSMD4_HUMAN
SF3B3	FlagBirA-GRWD1_H307R	54|61|58|56	229	0.94	77|41|38|40|37|60|58|83|55|63|59|55|89|86|60|56|61|53|88|60	57.25	4	NP_036558.3	0	0	0	0	0	-235.83	0.66	NP_006422.1|NP_113584.3|	19|23|23|17	82	20.5	1217	SF3B3_HUMAN
KDM2B	FlagBirA-GRWD1_H307R	8|6|4|2	20	0.78	3|0|0|0|0|0|0|0|0|0|0|0|6|4|0|0|8|0|0|3	5	4	NP_001005366.1	0	0	0	0	0	-19.51	0.95		4|3|4|2	13	3.25	1265	A0A0C4DGG3_HUMAN
RAN	FlagBirA-GRWD1_H307R	49|49|38|40	176	0.94	48|58|47|58|36|57|53|45|68|66|61|67|56|48|62|57|81|79|75|64	44	4	NP_006316.1	0	0	0	0	0	-225.56	0.58	NP_001164185.1|	9|8|9|8	34	8.5	216	B4DV51_HUMAN
CAPZA1	FlagBirA-GRWD1_H307R	66|60|74|61	261	0.93	39|53|38|45|43|27|30|53|48|49|46|46|59|55|34|37|33|29|71|52	65.25	4	NP_006126.1	0	0	0	0	0	-125.46	1.1	NP_005713.1|NP_113584.3|NP_001129115.1|NP_001269.3|	9|9|10|7	35	8.75	286	CAZA1_HUMAN
CAPZA2	FlagBirA-GRWD1_H307R	22|16|29|36	103	0.93	17|33|28|16|9|15|20|31|17|17|18|16|48|42|15|15|9|7|24|33	25.75	4	NP_006127.1	0	0	0	0	0	-124.58	0.66	NP_001138678.1|NP_001243194.1|NP_002699.1|NP_005713.1|NP_001129115.1|NP_056270.2|NP_001186558.1|NP_079184.2|NP_001186231.1|NP_005708.1|	6|5|9|9	29	7.25	286	CAZA2_HUMAN
ARID3B	FlagBirA-GRWD1_H307R	6|7|2|2	17	0.94	23|8|8|6|7|12|8|16|0|0|0|8|31|38|9|8|11|14|17|5	4.25	4	NP_006456.1	0	0	0	0	0	-113.94	0.16		3|5|2|2	12	3	560	ARI3B_HUMAN
DNAJB1	FlagBirA-GRWD1_H307R	26|28|32|37	123	0.94	37|20|20|21|24|38|38|71|18|19|21|21|49|56|16|22|5|4|10|49	30.75	4	NP_006136.1	0	0	0	0	0	-172.57	0.55	NP_113584.3|NP_001804.2|NP_078943.1|	5|5|7|6	23	5.75	340	DNJB1_HUMAN
ORC2	FlagBirA-GRWD1_H307R	10|9|16|14	49	0.94	35|8|12|11|10|31|33|65|22|24|23|19|61|62|28|36|29|20|34|28	12.25	4	NP_006181.1	0	0	0	0	0	-215.56	0.22		4|4|6|5	19	4.75	577	ORC2_HUMAN
PPP1R2	FlagBirA-GRWD1_H307R	2|0|5|2	9	0.91	4|2|3|0|0|8|6|13|0|3|5|5|0|8|0|2|0|0|0|11	2.25	4	NP_006232.1	0	0	0	0	0	-45.92	0.23	NP_002699.1|NP_055099.1|	2|0|4|2	8	2	205	IPP2_HUMAN
PKN2	FlagBirA-GRWD1_H307R	13|9|15|11	48	0.93	17|11|16|13|8|13|10|34|15|11|14|13|27|22|6|9|0|0|12|17	12	4	NP_006247.1	0	0	0	0	0	-83.9	0.48		8|8|8|6	30	7.5	984	B1AL79_HUMAN
IPO7	FlagBirA-GRWD1_H307R	17|15|13|15	60	0.94	51|27|28|37|30|39|37|37|40|35|36|35|29|32|39|30|16|19|19|17	15	4	NP_006382.1	0	0	0	0	0	-145.82	0.36	NP_002615.2|	7|6|5|4	22	5.5	1038	IPO7_HUMAN
RBM14	FlagBirA-GRWD1_H307R	7|7|7|5	26	0.94	15|17|20|20|16|10|12|0|26|25|29|24|11|9|8|11|15|15|15|11	6.5	4	NP_006319.1	0	0	0	0	0	-98.94	0.25	NP_002956.1|	5|6|5|5	21	5.25	669	A0A0A6YYI9_HUMAN
TACC3	FlagBirA-GRWD1_H307R	18|29|15|26	88	0.91	0|3|2|0|3|0|0|0|4|2|3|3|2|10|6|7|3|0|62|7	22	4	NP_006333.1	0	0	0	0	0	-56.07	1.02	NP_060944.3|NP_003591.2|	6|12|9|9	36	9	838	TACC3_HUMAN
TSG101	FlagBirA-GRWD1_H307R	5|5|7|4	21	0.68	0|0|0|0|0|0|0|0|0|2|0|0|7|4|0|0|0|0|0|0	5.25	4	NP_006283.1	0	0.01	0	0.01	0	-8.21	1.62	NP_055463.1|NP_078943.1|	3|3|3|2	11	2.75	390	TS101_HUMAN
VARS1	FlagBirA-GRWD1_H307R	24|20|21|18	83	0.93	28|23|24|27|23|25|27|32|27|30|21|26|26|26|8|15|3|10|19|13	20.75	4	NP_006286.1	0	0	0	0	0	-81.95	0.71	NP_006421.2|NP_005989.3|	8|9|11|8	36	9	1264	SYVC_HUMAN
GCN1	FlagBirA-GRWD1_H307R	59|52|52|30	193	0.94	139|232|208|187|205|112|98|116|236|230|244|268|230|253|125|147|100|108|247|66	48.25	4	NP_006827.1	0	0	0	0	0	#NAME?	0.19	NP_008917.3|NP_001186089.1|NP_001188407.1|NP_055927.2|	24|24|23|16	87	21.75	2671	GCN1_HUMAN
KHNYN	FlagBirA-GRWD1_H307R	2|2|2|2	8	0.04	0|0|0|0|0|0|0|0|0|0|0|0|0|0|0|0|0|0|0|0	2	4	NP_056114.1	0.75	0.75	0.73	0.73	0.75	1	20		2|2|2|2	8	2	678	KHNYN_HUMAN
HELZ	FlagBirA-GRWD1_H307R	38|42|36|37	153	0	3|5|8|5|6|3|0|4|2|5|4|8|5|4|0|0|0|0|8|0	38.25	4	NP_055692.2	1	1	1	1	1	16.39	5.1	NP_387448.2|	15|13|12|10	50	12.5	1942	HELZ_HUMAN
ARHGAP17	FlagBirA-GRWD1_H307R	2|0|0|0	2	0.78	0|0|0|0|2|0|0|0|0|0|0|3|4|2|0|0|0|0|0|0	0.5	4	NP_001006635.1	0	0	0	0	0	-14.01	0.18	NP_795352.2|	2|0|0|0	2	0.5	881	RHG17_HUMAN
EIF2A	FlagBirA-GRWD1_H307R	18|16|21|24	79	0.93	28|19|17|18|18|31|32|27|16|15|20|15|15|19|8|9|7|0|12|13	19.75	4	NP_114414.2	0	0	0	0	0	-87.09	0.67		9|9|11|11	40	10	585	F8WAE5_HUMAN
LRIF1	FlagBirA-GRWD1_H307R	14|26|11|11	62	0	0|0|0|0|0|0|0|0|0|0|0|0|0|0|0|0|0|0|0|0	15.5	4	NP_060842.3	1	1	1	1	1	15.74	155		6|9|5|6	26	6.5	769	LRIF1_HUMAN
SF3B2	FlagBirA-GRWD1_H307R	18|16|15|13	62	0.94	38|23|20|25|15|21|22|18|24|26|25|28|46|41|21|15|21|20|63|20	15.5	4	NP_006833.2	0	0	0	0	0	-165.48	0.33	NP_387448.2|	11|10|6|7	34	8.5	895	SF3B2_HUMAN
DIP2B	FlagBirA-GRWD1_H307R	4|3|4|0	11	0.72	0|0|0|0|0|0|0|2|0|0|0|0|6|4|0|0|0|0|0|0	2.75	4	NP_775873.2	0	0	0	0	0	-14.65	0.92	NP_003891.1|	4|3|4|0	11	2.75	1576	DIP2B_HUMAN
POLR3D	FlagBirA-GRWD1_H307R	6|6|7|8	27	0.2	0|0|0|0|0|0|0|0|0|0|0|0|0|0|0|0|0|0|4|0	6.75	4	NP_001713.2	0.47	0.59	0.45	0.57	0.47	-0.48	6.75	NP_006107.1|	4|5|3|4	16	4	398	RPC4_HUMAN
CENPF	FlagBirA-GRWD1_H307R	7|5|7|6	25	0.65	0|0|0|0|0|0|0|0|0|0|0|0|0|0|0|0|0|0|6|7	6.25	4	NP_057427.3	0.01	0.01	0.01	0.01	0.01	-6.7	1.92	NP_001804.2|	3|4|4|4	15	3.75	3114	CENPF_HUMAN
BRIX1	FlagBirA-GRWD1_H307R	2|2|2|0	6	0.94	17|8|5|9|6|7|12|0|25|22|18|20|0|0|5|4|13|15|11|0	1.5	4	NP_060791.3	0	0	0	0	0	-96.22	0.07	NP_002950.3|	2|2|2|0	6	1.5	353	BRX1_HUMAN
XAB2	FlagBirA-GRWD1_H307R	12|6|6|5	29	0.94	30|10|10|7|5|17|10|32|17|15|14|14|56|61|9|12|14|6|25|40	7.25	4	NP_064581.2	0	0	0	0	0	-190.76	0.15		6|3|4|2	15	3.75	855	SYF1_HUMAN
GTPBP4	FlagBirA-GRWD1_H307R	18|13|11|10	52	0.94	25|12|10|17|7|21|23|19|19|16|22|23|22|20|19|20|28|28|16|11	13	4	NP_036473.2	0	0	0	0	0	-85.92	0.5		7|6|7|6	26	6.5	634	Q5T3R7_HUMAN
NCL	FlagBirA-GRWD1_H307R	47|50|52|39	188	0.94	53|47|47|39|37|72|71|62|62|57|63|57|82|96|35|25|34|23|89|36	47	4	NP_005372.2	0	0	0	0	0	-259.18	0.55	NP_055871.1|NP_055050.1|NP_003591.2|NP_113584.3|	12|11|15|11	49	12.25	710	NUCL_HUMAN
KRT9	FlagBirA-GRWD1_H307R	57|61|0|5	123	0.93	6|2|0|4|4|2|0|0|10|4|76|67|0|0|26|23|0|0|0|0	30.75	4	NP_000217.2	0	0	0	0	0	-214.94	0.64		14|12|0|2	28	7	623	K1C9_HUMAN
HNRNPAB	FlagBirA-GRWD1_H307R	3|7|9|9	28	0.94	26|22|25|11|16|32|31|15|17|19|18|20|17|17|15|14|16|16|21|9	7	4	NP_112556.2	0	0	0	0	0	-115.99	0.25	NP_055050.1|NP_378663.1|NP_001186089.1|NP_387448.2|	2|2|4|4	12	3	332	ROAA_HUMAN
IGF2BP2	FlagBirA-GRWD1_H307R	14|13|14|14	55	0.93	23|11|9|13|12|16|11|25|16|11|15|17|32|23|8|7|4|8|0|17	13.75	4	NP_001007226.1	0	0	0	0	0	-78.31	0.53	NP_055526.3|	4|4|4|4	16	4	556	F8W930_HUMAN
STUB1	FlagBirA-GRWD1_H307R	15|16|16|21	68	0.85	6|12|10|10|9|0|5|11|4|6|8|6|11|13|3|4|2|0|0|14	17	4	NP_005852.2	0	0	0	0	0	-24.75	1.36	NP_036205.1|NP_003891.1|NP_068814.2|NP_003026.2|NP_056142.2|NP_001186089.1|NP_001269.3|	5|4|7|5	21	5.25	303	CHIP_HUMAN
WDR18	FlagBirA-GRWD1_H307R	3|0|4|0	7	0.86	4|0|0|0|0|8|5|6|3|0|0|0|0|6|0|2|0|0|0|3	1.75	4	NP_077005.2	0	0	0	0	0	-29.37	0.28		3|0|3|0	6	1.5	432	WDR18_HUMAN
HP1BP3	FlagBirA-GRWD1_H307R	5|5|10|9	29	0.94	31|10|7|8|9|14|13|19|15|15|17|13|27|24|16|17|14|20|15|25	7.25	4	NP_057371.2	0	0	0	0	0	-102.21	0.27		2|3|3|3	11	2.75	553	HP1B3_HUMAN
CPSF1	FlagBirA-GRWD1_H307R	6|3|2|3	14	0.94	7|3|3|7|0|7|3|6|5|7|4|7|21|17|4|7|19|19|18|7	3.5	4	NP_037423.2	0	0	0	0	0	-79.27	0.18		3|3|2|3	11	2.75	1443	CPSF1_HUMAN
FAM98A	FlagBirA-GRWD1_H307R	5|7|5|6	23	0.82	0|4|5|3|0|6|5|4|3|4|2|0|6|6|2|2|0|2|6|0	5.75	4	NP_056290.3	0	0	0	0	0	-16.98	0.96		3|3|2|2	10	2.5	518	FA98A_HUMAN
HAUS3	FlagBirA-GRWD1_H307R	8|11|10|10	39	0.92	4|9|9|8|8|0|0|0|16|14|15|19|9|8|6|6|6|6|20|0	9.75	4	NP_078787.2	0	0	0	0	0	-55.78	0.56	NP_116205.3|NP_055519.1|	5|7|8|8	28	7	603	HAUS3_HUMAN
TFIP11	FlagBirA-GRWD1_H307R	9|15|15|20	59	0.93	19|6|6|8|7|16|17|22|16|18|16|23|28|35|8|9|18|22|35|15	14.75	4	NP_001008697.1	0	0	0	0	0	-105.98	0.49	NP_005546.2|NP_004681.1|	8|10|8|10	36	9	837	TFP11_HUMAN
CKAP5	FlagBirA-GRWD1_H307R	89|95|103|100	387	0.94	58|89|77|84|69|50|48|54|79|79|72|72|110|112|68|68|57|59|203|60	96.75	4	NP_001008938.1	0	0	0	0	0	-331.62	0.75	NP_378663.1|NP_001186089.1|NP_001188407.1|	28|33|34|35	130	32.5	2032	CKAP5_HUMAN
PGRMC1	FlagBirA-GRWD1_H307R	2|0|4|4	10	0.94	12|10|6|5|7|10|7|3|16|12|15|11|21|14|9|13|6|8|9|41	2.5	4	NP_006658.1	0	0	0	0	0	-104.26	0.11	NP_055050.1|	2|0|2|4	8	2	195	PGRC1_HUMAN
NUDC	FlagBirA-GRWD1_H307R	149|153|157|167	626	0.92	41|31|27|37|26|39|42|89|48|52|42|34|45|43|38|38|21|23|39|103	156.5	4	NP_006591.1	0	0	0	0	0	-69.01	2.14	NP_378663.1|NP_113584.3|NP_758440.1|NP_055917.1|NP_387448.2|	17|20|21|18	76	19	331	NUDC_HUMAN
POLH	FlagBirA-GRWD1_H307R	2|6|7|2	17	0.94	16|8|3|9|4|4|6|9|0|3|5|2|31|29|17|18|8|21|0|5	4.25	4	NP_006493.1	0	0	0	0	0	-103.28	0.17		2|4|3|2	11	2.75	713	Q5JTF2_HUMAN
TRIM27	FlagBirA-GRWD1_H307R	3|0|0|2	5	0.22	0|0|0|0|0|0|0|0|0|0|0|0|0|0|0|0|0|0|0|0	1.25	4	NP_006501.1	0.43	0.95	0.43	0.95	0.43	-3.44	12.5	NP_001269.3|NP_001093149.1|NP_115498.2|	2|0|0|2	4	1	513	TRI27_HUMAN
RUVBL2	FlagBirA-GRWD1_H307R	88|108|119|122	437	0.94	89|62|60|67|57|103|92|141|90|87|81|70|146|138|65|70|66|72|83|87	109.25	4	NP_006657.1	0	0	0	0	0	-347.65	0.83	NP_079479.1|NP_002699.1|NP_113584.3|NP_002503.1|NP_003822.2|	17|19|20|18	74	18.5	463	M0QXZ7_HUMAN
DYNLT1	FlagBirA-GRWD1_H307R	3|0|3|3	9	0.8	4|0|0|0|0|3|5|2|0|0|0|0|2|0|0|0|0|0|0|4	2.25	4	NP_006510.1	0	0	0	0	0	-19.17	0.56	NP_443076.2|NP_079479.1|NP_001138678.1|NP_055526.3|	2|0|2|2	6	1.5	113	DYLT1_HUMAN
YKT6	FlagBirA-GRWD1_H307R	12|8|11|8	39	0.94	25|8|4|6|8|35|34|22|9|9|12|12|10|13|5|6|5|3|6|26	9.75	4	NP_006546.1	0	0	0	0	0	-107.57	0.33		6|3|4|4	17	4.25	198	A0A7I2V4L6_HUMAN
LARP4B	FlagBirA-GRWD1_H307R	18|26|20|26	90	0.77	15|8|8|0|9|8|14|6|7|7|7|7|8|10|4|5|0|0|11|8	22.5	4	NP_055970.1	0	0	0	0	0	-21.19	1.8		6|6|7|6	25	6.25	738	LAR4B_HUMAN
RRP1B	FlagBirA-GRWD1_H307R	76|84|78|72	310	0.24	36|19|23|26|17|15|22|13|27|25|27|29|14|16|12|11|21|15|19|9	77.5	4	NP_055871.1	0.4	1	0.4	1	0.4	-7.45	2.61	NP_003642.3|NP_002699.1|NP_620581.1|NP_002950.3|	18|19|17|18	72	18	758	RRP1B_HUMAN
KIAA0930	FlagBirA-GRWD1_H307R	5|0|3|0	8	0.65	0|0|0|0|0|0|0|5|0|0|0|0|0|4|0|0|0|0|0|0	2	4	NP_056079.1	0.01	0.02	0.01	0.02	0.01	-11.48	0.89		2|0|2|0	4	1	409	K0930_HUMAN
IBTK	FlagBirA-GRWD1_H307R	36|31|32|39	138	0.86	6|5|4|6|6|16|15|23|13|9|8|7|21|21|12|12|11|5|16|10	34.5	4	NP_056340.2	0	0	0	0	0	-29.86	1.7	NP_002699.1|	15|12|14|12	53	13.25	1353	E7EPI0_HUMAN
MLLT11	FlagBirA-GRWD1_H307R	36|29|27|28	120	0	0|0|0|0|0|0|0|0|0|0|0|0|0|0|0|0|0|0|0|0	30	4	NP_006809.1	1	1	1	1	1	39.45	300		5|2|3|4	14	3.5	90	AF1Q_HUMAN
HNRNPA0	FlagBirA-GRWD1_H307R	13|9|9|11	42	0.94	24|17|19|17|10|21|20|14|20|21|21|24|17|15|15|16|20|28|20|12	10.5	4	NP_006796.1	0	0	0	0	0	-80.82	0.43	NP_005989.3|NP_002739.1|NP_387448.2|	2|2|2|2	8	2	305	ROA0_HUMAN
SF3A3	FlagBirA-GRWD1_H307R	10|10|12|7	39	0.94	14|11|6|9|5|15|12|19|11|10|16|11|29|35|12|11|11|16|39|20	9.75	4	NP_006793.1	0	0	0	0	0	-113.08	0.32	NP_113584.3|	6|4|5|4	19	4.75	501	SF3A3_HUMAN
STIP1	FlagBirA-GRWD1_H307R	16|18|21|22	77	0.88	7|6|6|6|0|5|4|9|13|11|9|11|11|12|4|0|0|0|8|24	19.25	4	NP_006810.1	0	0	0	0	0	-32.04	1.28	NP_005650.2|NP_068814.2|NP_055917.1|NP_002503.1|	5|6|8|8	27	6.75	543	STIP1_HUMAN
WDR3	FlagBirA-GRWD1_H307R	3|0|2|0	5	0.94	30|13|9|5|4|18|19|16|13|13|12|12|19|14|4|3|14|12|4|4	1.25	4	NP_006775.1	0	0	0	0	0	-97.28	0.06		2|0|2|0	4	1	943	Q6PDA5_HUMAN
ERCC6L	FlagBirA-GRWD1_H307R	3|4|5|0	12	0.89	6|8|3|8|0|0|3|10|4|0|4|4|4|9|2|3|0|0|7|0	3	4	NP_060139.2	0	0	0	0	0	-40.42	0.34	NP_387448.2|	3|3|3|0	9	2.25	1250	B5MDQ0_HUMAN
DSP	FlagBirA-GRWD1_H307R	35|41|28|29	133	0.93	28|37|37|29|34|18|24|22|41|37|42|36|28|44|21|19|27|17|82|6	33.25	4	NP_004406.2	0	0	0	0	0	-151.88	0.64		18|18|17|16	69	17.25	2871	DESP_HUMAN
OLA1	FlagBirA-GRWD1_H307R	9|7|8|0	24	0.63	3|0|0|0|0|0|0|4|0|0|0|0|0|0|0|0|0|0|0|7	6	4	NP_037473.3	0.01	0.03	0.01	0.03	0.01	-16.9	1.71	NP_113584.3|	2|2|2|0	6	1.5	396	OLA1_HUMAN
HAUS8	FlagBirA-GRWD1_H307R	10|10|5|0	25	0.91	4|9|7|11|6|3|0|9|7|6|9|10|9|5|0|0|4|0|24|0	6.25	4	NP_219485.1	0	0	0	0	0	-60.98	0.46	NP_116205.3|NP_055519.1|	3|4|2|0	9	2.25	410	HAUS8_HUMAN
CDC37	FlagBirA-GRWD1_H307R	30|29|35|35	129	0.89	12|12|16|12|16|7|10|24|9|9|11|11|19|14|0|3|0|0|11|24	32.25	4	NP_008996.1	0	0	0	0	0	-33.72	1.55	NP_003591.2|NP_000152.1|NP_003891.1|NP_003026.2|NP_758440.1|NP_001186089.1|NP_001269.3|NP_055519.1|	5|4|5|5	19	4.75	378	CDC37_HUMAN
NUDT21	FlagBirA-GRWD1_H307R	13|12|15|12	52	0.94	26|15|14|16|16|31|26|31|26|25|22|23|28|32|20|17|26|18|23|23	13	4	NP_008937.1	0	0	0	0	0	-99.49	0.43	NP_056371.1|NP_113584.3|NP_113671.3|NP_079184.2|	5|5|7|4	21	5.25	227	CPSF5_HUMAN
SNRPD1	FlagBirA-GRWD1_H307R	2|2|0|2	6	0.94	8|9|6|9|0|8|9|8|11|10|7|5|10|4|7|4|9|6|13|12	1.5	4	NP_008869.1	0	0	0	0	0	-52.69	0.13		2|2|0|2	6	1.5	119	SMD1_HUMAN
BUB1B	FlagBirA-GRWD1_H307R	91|85|92|86	354	0.9	8|15|11|13|6|11|10|21|14|16|13|10|37|36|11|10|6|5|62|25	88.5	4	NP_001202.4	0	0	0	0	0	-35.06	2.21	NP_378663.1|NP_006422.1|NP_001804.2|NP_113611.2|	24|25|26|21	96	24	1050	BUB1B_HUMAN
RPSA	FlagBirA-GRWD1_H307R	16|23|17|11	67	0.81	11|7|7|11|8|12|8|10|7|4|6|4|14|8|9|4|10|6|8|7	16.75	4	NP_001012321.1	0	0	0	0	0	-28.96	1.4	NP_055050.1|NP_001129064.1|NP_006421.2|NP_079184.2|NP_387448.2|	5|6|5|4	20	5	295	A0A0C4DG17_HUMAN
SUPT16H	FlagBirA-GRWD1_H307R	6|9|3|8	26	0.94	20|16|11|16|12|32|27|20|20|21|24|25|7|9|9|11|3|4|21|10	6.5	4	NP_009123.1	0	0	0	0	0	-109.45	0.24	NP_003026.2|NP_758440.1|NP_002956.1|NP_387448.2|	3|5|3|6	17	4.25	1047	SP16H_HUMAN
PRAF2	FlagBirA-GRWD1_H307R	2|0|0|3	5	0.8	2|3|0|0|0|0|0|0|0|0|0|3|4|2|0|0|0|0|2|5	1.25	4	NP_009144.1	0	0	0	0	0	-18.4	0.33		2|0|0|2	4	1	178	PRAF2_HUMAN
STK38	FlagBirA-GRWD1_H307R	8|5|8|7	28	0.94	12|5|8|11|4|15|17|21|11|14|14|12|22|16|12|13|10|6|8|12	7	4	NP_009202.1	0	0	0	0	0	-69.2	0.37		6|4|4|4	18	4.5	465	STK38_HUMAN
TWF2	FlagBirA-GRWD1_H307R	3|0|6|5	14	0.81	0|3|5|0|0|3|5|4|2|0|2|0|5|2|0|2|0|0|0|6	3.5	4	NP_009215.1	0	0	0	0	0	-24.95	0.67		3|0|2|2	7	1.75	349	TWF2_HUMAN
RPL35	FlagBirA-GRWD1_H307R	12|8|10|12	42	0.87	6|2|3|0|4|10|11|8|0|0|0|0|10|9|8|8|6|9|0|0	10.5	4	NP_009140.1	0	0	0	0	0	-26.82	1.05		2|2|2|2	8	2	123	RL35_HUMAN
U2AF2	FlagBirA-GRWD1_H307R	11|11|8|10	40	0.94	37|20|13|18|21|39|31|19|17|17|17|18|45|35|28|20|20|17|22|0	10	4	NP_009210.1	0	0	0	0	0	-145.68	0.26	NP_113584.3|NP_002956.1|	4|2|3|4	13	3.25	475	U2AF2_HUMAN
VCP	FlagBirA-GRWD1_H307R	46|43|47|50	186	0.94	20|122|108|114|98|9|10|22|130|140|136|141|27|28|57|64|32|37|23|10	46.5	4	NP_009057.1	0	0	0	0	0	-463.19	0.34	NP_055050.1|NP_378663.1|NP_036205.1|NP_005650.2|NP_006421.2|NP_006422.1|NP_113584.3|NP_005989.3|NP_001474.1|NP_002503.1|NP_001186231.1|NP_387448.2|NP_055099.1|	16|15|15|16	62	15.5	806	TERA_HUMAN
AHNAK	FlagBirA-GRWD1_H307R	107|105|112|114	438	0.94	225|350|254|361|290|188|222|326|418|409|360|357|498|490|537|587|618|611|375|376	109.5	4	NP_001611.1	0	0	0	0	0	#NAME?	0.19	NP_036205.1|	55|51|52|55	213	53.25	5890	AHNK_HUMAN
SLC3A2	FlagBirA-GRWD1_H307R	2|2|0|0	4	0.81	3|0|0|0|0|0|0|0|0|0|0|0|6|6|0|0|0|0|0|0	1	4	NP_001012680.1	0	0	0	0	0	-18.16	0.27	NP_113671.3|	2|2|0|0	4	1	631	J3KPF3_HUMAN
EPRS1	FlagBirA-GRWD1_H307R	17|15|17|13	62	0.94	40|44|40|37|34|40|42|31|63|59|58|48|36|37|37|38|21|27|74|24	15.5	4	NP_004437.2	0	0	0	0	0	-235.78	0.24	NP_003591.2|NP_006107.1|NP_113584.3|NP_387448.2|	14|11|13|9	47	11.75	1512	SYEP_HUMAN
LLGL1	FlagBirA-GRWD1_H307R	9|5|0|0	14	0.56	0|0|0|0|0|3|0|4|0|0|0|0|0|0|0|0|2|0|0|3	3.5	4	NP_004131.3	0.06	0.24	0.06	0.25	0.06	-14.91	1.17	NP_003891.1|NP_387448.2|	3|2|0|0	5	1.25	1064	L2GL1_HUMAN
SRM	FlagBirA-GRWD1_H307R	2|0|0|5	7	0.89	6|4|0|5|9|0|3|0|4|3|3|2|7|8|0|5|3|4|7|9	1.75	4	NP_003123.2	0	0	0	0	0	-38.23	0.21		2|0|0|4	6	1.5	302	SPEE_HUMAN
STXBP4	FlagBirA-GRWD1_H307R	5|6|3|5	19	0.77	0|0|0|0|0|0|3|11|0|0|0|0|2|0|0|0|0|0|2|0	4.75	4	NP_848604.3	0	0	0	0	0	-14.16	1.06		4|4|2|3	13	3.25	553	B5MCT9_HUMAN
DYNC2I2	FlagBirA-GRWD1_H307R	3|4|2|3	12	0.01	0|0|0|0|0|0|0|0|0|0|0|0|0|0|0|0|0|0|0|0	3	4	NP_443076.2	0.91	0.99	0.91	0.99	0.91	1.1	30	NP_002739.1|	2|3|2|2	9	2.25	536	DC2I2_HUMAN
TARDBP	FlagBirA-GRWD1_H307R	5|4|5|8	22	0.94	23|9|11|16|15|18|14|14|11|12|13|9|15|8|6|6|11|10|11|12	5.5	4	NP_031401.1	0	0	0	0	0	-67.52	0.31	NP_003642.3|NP_003891.1|	3|2|3|2	10	2.5	414	A0A0A0MSV7_HUMAN
IMPDH2	FlagBirA-GRWD1_H307R	4|2|4|3	13	0.85	3|5|5|5|4|0|0|0|2|2|6|5|6|6|0|0|2|2|3|4	3.25	4	NP_000875.2	0	0	0	0	0	-21.42	0.57	NP_113584.3|	2|2|4|2	10	2.5	514	IMDH2_HUMAN
DHX29	FlagBirA-GRWD1_H307R	20|17|18|8	63	0.93	32|13|11|11|15|17|21|15|26|27|21|23|28|29|8|9|6|5|12|3	15.75	4	NP_061903.2	0	0	0	0	0	-103.32	0.54	NP_001269.3|	7|6|9|5	27	6.75	1369	DHX29_HUMAN
TRIM25	FlagBirA-GRWD1_H307R	8|8|13|17	46	0.93	22|12|17|16|10|22|27|18|14|14|17|23|16|15|11|14|9|12|13|15	11.5	4	NP_005073.2	0	0	0	0	0	-80.22	0.49	NP_001129064.1|NP_001070674.1|	2|3|4|4	13	3.25	630	TRI25_HUMAN
DHX15	FlagBirA-GRWD1_H307R	40|36|42|45	163	0.94	65|39|37|38|29|68|63|64|51|41|58|54|61|59|49|55|56|57|73|60	40.75	4	NP_001349.2	0	0	0	0	0	-196.69	0.6	NP_005650.2|NP_002956.1|NP_001188407.1|NP_001070674.1|	12|10|13|13	48	12	795	DHX15_HUMAN
AHSA1	FlagBirA-GRWD1_H307R	35|37|39|40	151	0.93	27|17|10|24|21|24|26|35|29|25|24|25|27|35|29|27|17|14|34|34	37.75	4	NP_036243.1	0	0	0	0	0	-73.29	1.09	NP_006421.2|NP_000152.1|NP_006422.1|NP_113584.3|NP_005989.3|	6|6|7|7	26	6.5	338	G3V438_HUMAN
MAPRE1	FlagBirA-GRWD1_H307R	7|12|17|19	55	0.92	14|6|6|6|5|14|12|40|12|11|3|6|5|8|2|2|0|0|0|15	13.75	4	NP_036457.1	0	0	0	0	0	-70.34	0.66	NP_003591.2|NP_055519.1|	5|4|5|5	19	4.75	268	MARE1_HUMAN
IFIT5	FlagBirA-GRWD1_H307R	35|34|33|32	134	0.94	37|21|24|26|14|43|47|74|44|55|45|41|47|44|14|26|12|16|39|49	33.5	4	NP_036552.1	0	0	0	0	0	-160.16	0.6		8|7|7|6	28	7	482	IFIT5_HUMAN
SNW1	FlagBirA-GRWD1_H307R	25|22|22|21	90	0.93	24|12|11|14|12|27|33|39|3|0|2|3|35|34|9|9|4|5|14|38	22.5	4	NP_036377.1	0	0	0	0	0	-103.57	0.62	NP_055050.1|NP_036205.1|NP_003591.2|NP_006421.2|NP_057019.3|NP_002699.1|NP_005713.1|NP_006422.1|NP_005989.3|NP_002739.1|NP_113611.2|	7|4|7|6	24	6	536	G3V3A4_HUMAN
PUS1	FlagBirA-GRWD1_H307R	3|4|0|6	13	0.89	6|7|6|6|3|7|3|6|5|6|4|4|10|7|7|4|5|0|3|10	3.25	4	NP_001002019.1	0	0	0	0	0	-39.18	0.38	NP_002615.2|NP_387448.2|	2|2|0|2	6	1.5	399	TRUA_HUMAN
GNL2	FlagBirA-GRWD1_H307R	17|16|16|14	63	0.94	22|12|11|12|10|19|22|32|19|15|15|15|27|21|9|8|12|12|41|13	15.75	4	NP_037417.1	0	0	0	0	0	-94.84	0.52	NP_054781.1|	5|6|5|5	21	5.25	731	NOG2_HUMAN
TBK1	FlagBirA-GRWD1_H307R	14|10|12|16	52	0.91	10|8|9|9|9|0|0|8|7|8|12|9|21|19|0|6|6|5|17|0	13	4	NP_037386.1	0	0	0	0	0	-49.96	0.75	NP_378663.1|NP_036205.1|NP_006421.2|NP_003891.1|NP_006422.1|NP_005989.3|NP_003026.2|NP_004658.3|	6|5|8|9	28	7	729	TBK1_HUMAN
NUMA1	FlagBirA-GRWD1_H307R	7|3|2|4	16	0.94	43|15|13|15|16|27|31|21|15|18|21|31|71|65|25|23|44|47|72|5	4	4	NP_006176.2	0	0	0	0	0	-276.26	0.06		5|3|2|3	13	3.25	2115	NUMA1_HUMAN
STOML2	FlagBirA-GRWD1_H307R	2|4|8|3	17	0.92	17|7|13|6|9|4|8|0|10|9|9|9|3|2|0|7|0|6|5|25	4.25	4	NP_038470.1	0	0	0	0	0	-65.82	0.26		2|2|4|2	10	2.5	356	A0A087WYB4_HUMAN
HEATR1	FlagBirA-GRWD1_H307R	4|0|0|0	4	0.94	13|4|4|7|5|5|6|6|4|3|4|4|22|30|3|3|9|7|9|3	1	4	NP_060542.4	0	0	0	0	0	-83.15	0.05	NP_008917.3|	4|0|0|0	4	1	2144	Q5T3Q7_HUMAN
LIG3	FlagBirA-GRWD1_H307R	6|5|6|8	25	0.94	15|6|4|2|4|9|6|13|5|6|7|5|21|23|3|6|9|8|6|9	6.25	4	NP_039269.2	0	0	0	0	0	-64.98	0.35		3|3|4|4	14	3.5	1009	DNLI3_HUMAN
KNL1	FlagBirA-GRWD1_H307R	24|28|28|29	109	0.9	3|5|5|7|5|3|2|7|0|0|6|0|9|7|12|7|5|4|49|4	27.25	4	NP_733468.2	0	0	0	0	0	-34.95	1.42	NP_002699.1|NP_113611.2|NP_387448.2|	14|17|14|12	57	14.25	2342	KNL1_HUMAN
LPIN3	FlagBirA-GRWD1_H307R	5|7|6|0	18	0.05	0|0|0|0|0|0|0|0|0|0|0|0|0|0|0|0|0|0|0|0	4.5	4	NP_075047.1	0.75	1	0.75	1	0.75	-3.53	45		3|3|3|0	9	2.25	851	LPIN3_HUMAN
MCM6	FlagBirA-GRWD1_H307R	6|0|5|7	18	0.94	23|16|9|8|14|30|29|24|23|22|17|24|27|24|17|17|7|6|32|14	4.5	4	NP_005906.2	0	0	0	0	0	-133.08	0.15	NP_113584.3|	5|0|4|6	15	3.75	821	MCM6_HUMAN
CORO1C	FlagBirA-GRWD1_H307R	82|69|85|88	324	0.93	41|27|33|26|25|39|40|67|37|40|45|34|43|48|48|41|37|31|28|41	81	4	NP_055140.1	0	0	0	0	0	-86.96	1.56	NP_055050.1|NP_005713.1|	6|6|6|6	24	6	474	B4E3S0_HUMAN
RTCB	FlagBirA-GRWD1_H307R	39|32|33|38	142	0.92	24|26|24|29|24|26|21|27|34|28|26|24|32|34|18|14|10|9|26|14	35.5	4	NP_055121.1	0	0	0	0	0	-70.01	1.1	NP_003642.3|NP_005650.2|NP_001243194.1|NP_387448.2|	13|12|13|13	51	12.75	505	RTCB_HUMAN
DIMT1	FlagBirA-GRWD1_H307R	4|5|3|6	18	0.84	2|2|2|5|2|6|0|0|5|2|3|0|4|3|0|0|0|4|3|8	4.5	4	NP_055288.1	0	0	0	0	0	-20.29	0.75	NP_008917.3|	3|3|2|3	11	2.75	313	A0A0C4DGB1_HUMAN
C11orf58	FlagBirA-GRWD1_H307R	4|3|6|3	16	0.91	6|0|3|0|3|4|7|15|0|4|7|6|7|7|0|3|0|0|2|21	4	4	NP_055082.1	0	0	0	0	0	-46.58	0.32	NP_001186558.1|	2|2|2|2	8	2	183	SMAP_HUMAN
LIMD1	FlagBirA-GRWD1_H307R	9|10|6|5	30	0.84	4|5|4|6|4|4|2|13|4|6|3|4|6|5|0|2|0|0|0|4	7.5	4	NP_055055.1	0	0	0	0	0	-22.99	0.97	NP_003591.2|NP_003891.1|NP_003026.2|NP_004681.1|	5|7|5|3	20	5	676	LIMD1_HUMAN
PRPF19	FlagBirA-GRWD1_H307R	61|57|58|57	233	0.93	58|27|33|28|22|37|23|25|41|49|44|49|51|46|24|26|33|33|69|21	58.25	4	NP_055317.1	0	0	0	0	0	-120.22	1.03	NP_113584.3|	11|11|14|13	49	12.25	504	PRP19_HUMAN
PDAP1	FlagBirA-GRWD1_H307R	18|18|23|20	79	0.93	22|16|15|13|12|41|36|43|14|15|13|13|20|19|12|15|10|8|8|41	19.75	4	NP_055706.1	0	0	0	0	0	-125.74	0.49	NP_113584.3|	5|6|6|5	22	5.5	181	HAP28_HUMAN
RABGEF1	FlagBirA-GRWD1_H307R	2|6|4|7	19	0.11	0|0|0|0|0|0|0|0|0|0|0|0|0|2|0|0|0|0|0|0	4.75	4	NP_055319.1	0.59	0.9	0.57	0.89	0.59	-1.88	9.5		2|4|3|5	14	3.5	491	RABX5_HUMAN
TMOD3	FlagBirA-GRWD1_H307R	29|34|28|32	123	0.71	7|4|2|4|4|0|5|14|9|11|8|8|12|12|0|0|0|0|15|16	30.75	4	NP_055362.1	0	0	0	0	0	-13.56	2.16	NP_002699.1|	7|6|9|8	30	7.5	352	TMOD3_HUMAN
UBL4A	FlagBirA-GRWD1_H307R	4|4|4|2	14	0.01	0|0|0|0|0|0|0|0|0|0|0|0|0|0|0|0|0|0|0|0	3.5	4	NP_055050.1	0.93	0.99	0.95	0.99	0.95	1.54	35	NP_001129064.1|NP_005650.2|NP_068814.2|NP_113584.3|	3|2|2|2	9	2.25	157	UBL4A_HUMAN
NOB1	FlagBirA-GRWD1_H307R	16|8|14|17	55	0	0|0|0|0|0|0|0|0|0|0|0|0|0|0|0|0|0|0|0|0	13.75	4	NP_054781.1	1	1	1	1	1	11.13	137.5	NP_689407.1|	3|3|3|4	13	3.25	412	NOB1_HUMAN
SORBS1	FlagBirA-GRWD1_H307R	2|2|4|3	11	0.77	0|0|0|0|0|0|0|4|0|0|2|0|0|3|0|0|0|0|0|5	2.75	4	NP_056200.1	0	0	0	0	0	-12.67	0.79		2|2|2|2	8	2	816	SRBS1_HUMAN
KIF14	FlagBirA-GRWD1_H307R	8|6|6|8	28	0.82	0|0|2|3|0|2|0|3|3|0|0|0|5|3|6|7|3|2|8|0	7	4	NP_055690.1	0	0	0	0	0	-17.21	1.08	NP_116205.3|NP_055519.1|	7|4|4|3	18	4.5	1648	KIF14_HUMAN
PSMD6	FlagBirA-GRWD1_H307R	4|6|5|7	22	0.88	10|2|7|6|0|0|5|7|2|5|6|6|0|0|0|4|5|0|9|9	5.5	4	NP_055629.1	0	0	0	0	0	-29.18	0.63	NP_113584.3|	3|4|3|4	14	3.5	389	PSMD6_HUMAN
EIF4A3	FlagBirA-GRWD1_H307R	16|11|13|8	48	0.94	33|24|22|20|20|23|27|22|34|25|32|24|27|29|30|29|28|15|31|27	12	4	NP_055555.1	0	0	0	0	0	-117.82	0.37	NP_000412.3|NP_000517.2|NP_003642.3|NP_005546.2|NP_113584.3|NP_002956.1|	7|6|7|5	25	6.25	411	IF4A3_HUMAN
RAB21	FlagBirA-GRWD1_H307R	8|5|7|6	26	0.91	11|6|5|4|5|3|7|12|7|7|6|6|7|6|8|11|5|5|5|13	6.5	4	NP_055814.1	0	0	0	0	0	-39.22	0.55		4|2|5|4	15	3.75	225	RAB21_HUMAN
SART3	FlagBirA-GRWD1_H307R	11|9|11|10	41	0.94	25|22|21|23|14|28|29|32|27|25|29|23|34|40|19|19|17|13|35|27	10.25	4	NP_055521.1	0	0	0	0	0	-127.05	0.29		6|5|6|7	24	6	963	A0A499FI31_HUMAN
KNTC1	FlagBirA-GRWD1_H307R	5|4|0|3	12	0.86	2|2|5|3|4|2|0|2|3|3|2|0|9|5|5|4|0|0|7|0	3	4	NP_055523.1	0	0	0	0	0	-30.48	0.46		3|2|0|2	7	1.75	2209	KNTC1_HUMAN
PHF3	FlagBirA-GRWD1_H307R	3|0|0|0	3	0.94	13|18|19|10|9|3|2|3|0|3|6|3|16|10|6|0|12|9|20|2	0.75	4	NP_055968.1	0	0	0	0	0	-82.83	0.04		2|0|0|0	2	0.5	2039	D6R9X2_HUMAN
LPIN2	FlagBirA-GRWD1_H307R	2|0|0|0	2	0.42	0|0|0|0|0|0|0|0|0|0|0|0|0|0|0|0|0|0|0|0	0.5	4	NP_055461.1	0.19	0.75	0.19	0.74	0.19	-3.47	5	NP_002699.1|NP_387448.2|	2|0|0|0	2	0.5	896	LPIN2_HUMAN
SIPA1L1	FlagBirA-GRWD1_H307R	3|7|4|2	16	0.2	0|0|0|0|0|0|0|0|0|0|0|0|0|2|0|0|0|0|0|0	4	4	NP_056371.1	0.46	0.9	0.45	0.89	0.46	-1.84	8	NP_387448.2|	3|5|4|2	14	3.5	1804	SI1L1_HUMAN
ASCC3	FlagBirA-GRWD1_H307R	26|33|26|16	101	0.93	14|29|21|21|27|13|15|21|20|20|25|22|40|38|9|15|12|9|34|0	25.25	4	NP_006819.2	0	0	0	0	0	-110.05	0.72		16|15|16|12	59	14.75	2202	ASCC3_HUMAN
HOOK1	FlagBirA-GRWD1_H307R	3|0|0|0	3	0.54	0|0|0|0|0|0|0|0|0|0|0|0|0|0|0|0|0|0|2|0	0.75	4	NP_056972.1	0.07	0.3	0.07	0.28	0.07	-5.04	1.5	NP_004658.3|	2|0|0|0	2	0.5	728	HOOK1_HUMAN
HSD17B12	FlagBirA-GRWD1_H307R	6|5|7|8	26	0.94	18|6|4|6|7|7|7|10|20|19|19|15|14|11|12|17|10|11|13|5	6.5	4	NP_057226.1	0	0	0	0	0	-69.2	0.34		4|3|3|3	13	3.25	312	DHB12_HUMAN
NOP58	FlagBirA-GRWD1_H307R	8|5|5|3	21	0.94	34|17|12|17|18|23|22|17|28|24|32|30|30|40|27|19|32|36|35|17	5.25	4	NP_057018.1	0	0	0	0	0	-150.29	0.14		3|2|2|2	9	2.25	529	NOP58_HUMAN
RTRAF	FlagBirA-GRWD1_H307R	23|25|18|18	84	0.93	24|17|13|16|8|29|19|31|23|19|21|17|20|23|17|12|7|11|23|16	21	4	NP_057123.1	0	0	0	0	0	-72.3	0.79	NP_003642.3|NP_001243194.1|NP_113584.3|	9|7|7|9	32	8	244	RTRAF_HUMAN
SF3B6	FlagBirA-GRWD1_H307R	7|12|9|16	44	0.9	10|5|5|5|0|8|8|13|8|8|6|11|13|14|13|10|13|14|12|8	11	4	NP_057131.1	0	0	0	0	0	-41.98	0.81	NP_002956.1|	2|2|2|2	8	2	125	SF3B6_HUMAN
LSM8	FlagBirA-GRWD1_H307R	5|2|4|0	11	0.92	5|0|0|0|0|15|8|12|0|5|4|0|17|16|4|0|0|0|6|3	2.75	4	NP_057284.1	0	0	0	0	0	-68.29	0.18		2|2|2|0	6	1.5	96	C9JIZ0_HUMAN
CPSF3	FlagBirA-GRWD1_H307R	36|44|54|53	187	0.92	21|15|17|22|15|23|20|35|16|15|12|10|16|28|11|9|7|7|46|7	46.75	4	NP_057291.1	0	0	0	0	0	-66.79	1.42		11|12|11|12	46	11.5	684	G5E9W3_HUMAN
AKAP11	FlagBirA-GRWD1_H307R	7|8|5|4	24	0.56	0|0|2|0|0|0|0|0|0|0|0|0|0|0|0|0|0|0|8|0	6	4	NP_057332.1	0.06	0.14	0.06	0.13	0.06	-5.32	2.4	NP_002699.1|	4|7|3|3	17	4.25	1901	AKA11_HUMAN
PPME1	FlagBirA-GRWD1_H307R	2|4|3|3	12	0.94	8|3|2|2|3|17|9|19|6|3|4|7|12|11|7|6|4|0|4|24	3	4	NP_057231.1	0	0	0	0	0	-73.65	0.17	NP_005713.1|	2|2|2|2	8	2	386	PPME1_HUMAN
SNX9	FlagBirA-GRWD1_H307R	12|6|15|19	52	0.93	17|5|7|11|13|15|17|21|13|13|12|20|31|29|2|5|4|0|6|24	13	4	NP_057308.1	0	0	0	0	0	-96.97	0.5	NP_003591.2|NP_113671.3|NP_001234925.1|	5|4|6|6	21	5.25	595	SNX9_HUMAN
SND1	FlagBirA-GRWD1_H307R	67|80|85|84	316	0.94	85|71|59|62|59|94|84|108|82|84|88|80|109|110|46|42|33|30|56|79	79	4	NP_055205.2	0	0	0	0	0	-284.08	0.75	NP_113584.3|	14|17|22|19	72	18	910	SND1_HUMAN
EXOSC9	FlagBirA-GRWD1_H307R	4|0|2|3	9	0.88	4|0|2|3|0|6|6|8|0|0|2|3|8|4|6|5|6|5|2|5	2.25	4	NP_005024.2	0	0	0	0	0	-32.67	0.32		2|0|2|2	6	1.5	439	D6RA17_HUMAN
UBFD1	FlagBirA-GRWD1_H307R	9|12|13|12	46	0.92	9|15|16|15|14|10|13|15|22|17|21|19|6|5|16|10|0|4|0|11	11.5	4	NP_061989.2	0	0	0	0	0	-62.78	0.58		3|3|4|4	14	3.5	309	UBFD1_HUMAN
RPL14	FlagBirA-GRWD1_H307R	6|7|7|6	26	0.94	11|12|9|8|9|15|11|17|11|12|12|9|9|7|12|8|8|11|10|12	6.5	4	NP_003964.3	0	0	0	0	0	-45.97	0.46	NP_001129064.1|	2|2|2|2	8	2	215	RL14_HUMAN
MAP7D1	FlagBirA-GRWD1_H307R	2|2|2|3	9	0.66	4|0|0|0|0|0|3|0|0|0|0|0|0|0|0|0|0|0|0|0	2.25	4	NP_060537.3	0	0.01	0	0.01	0	-5.98	1.29		2|2|2|2	8	2	841	MA7D1_HUMAN
XPOT	FlagBirA-GRWD1_H307R	9|8|8|12	37	0.94	32|20|20|26|30|28|34|23|26|30|32|31|40|34|16|13|5|7|17|10	9.25	4	NP_009166.2	0	0	0	0	0	-128.76	0.26		6|6|5|8	25	6.25	962	XPOT_HUMAN
STAU1	FlagBirA-GRWD1_H307R	11|19|23|22	75	0.84	9|6|8|4|7|13|13|9|11|7|10|10|7|5|5|4|3|4|15|8	18.75	4	NP_004593.2	0	0	0	0	0	-32.72	1.44	NP_006421.2|NP_002699.1|NP_006422.1|	3|6|6|5	20	5	496	STAU1_HUMAN
UBR4	FlagBirA-GRWD1_H307R	5|4|0|0	9	0.88	10|3|0|2|4|2|0|0|0|3|2|0|3|4|0|0|0|0|13|0	2.25	4	NP_065816.2	0	0	0	0	0	-35.69	0.29		4|3|0|0	7	1.75	5183	UBR4_HUMAN
KATNB1	FlagBirA-GRWD1_H307R	8|5|8|8	29	0.75	2|0|2|0|0|0|0|6|0|0|0|0|5|4|0|0|0|0|0|5	7.25	4	NP_005877.2	0	0	0	0	0	-13.46	1.45		4|3|5|5	17	4.25	655	KTNB1_HUMAN
FAM91A1	FlagBirA-GRWD1_H307R	13|12|19|19	63	0.86	6|6|6|5|7|11|6|17|10|9|6|4|12|9|7|3|4|3|9|4	15.75	4	NP_659400.2	0	0	0	0	0	-29.61	1.26	NP_113584.3|	4|3|6|5	18	4.5	838	E7ER68_HUMAN
EIF5B	FlagBirA-GRWD1_H307R	12|12|11|11	46	0.92	18|15|9|12|17|11|10|10|9|14|18|17|14|18|4|3|4|5|25|3	11.5	4	NP_056988.3	0	0	0	0	0	-58.56	0.58	NP_005644.2|NP_003642.3|	7|6|6|6	25	6.25	1220	IF2P_HUMAN
CNOT7	FlagBirA-GRWD1_H307R	2|3|2|0	7	0.85	3|4|2|5|0|0|0|2|0|4|3|5|4|4|3|5|0|0|5|0	1.75	4	NP_473367.2	0	0	0	0	0	-23.53	0.35	NP_055903.2|NP_003591.2|NP_056270.2|NP_001186231.1|NP_387448.2|	2|2|2|0	6	1.5	244	CNOT7_HUMAN
CLUH	FlagBirA-GRWD1_H307R	5|7|4|4	20	0.86	0|5|0|2|0|0|4|10|0|4|0|2|6|0|5|5|0|0|0|8	5	4	NP_056044.3	0	0	0	0	0	-23.39	0.69		4|5|4|4	17	4.25	1309	CLU_HUMAN
PDCL	FlagBirA-GRWD1_H307R	29|42|37|42	150	0.61	5|5|2|6|7|17|15|16|6|9|7|5|8|9|2|2|0|0|8|18	37.5	4	NP_005379.3	0.03	0.06	0.03	0.06	0.03	-19.69	2.27	NP_036205.1|	5|5|8|7	25	6.25	301	PHLP_HUMAN
ELP6	FlagBirA-GRWD1_H307R	32|30|26|24	112	0.9	9|11|6|11|11|7|8|18|17|18|18|18|22|23|18|12|8|10|13|12	28	4	NP_001026873.2	0	0	0	0	0	-39.7	1.38		8|7|6|7	28	7	266	C9IYN7_HUMAN
IFT57	FlagBirA-GRWD1_H307R	4|3|4|0	11	0.67	0|0|0|0|0|2|0|2|0|0|0|0|3|2|0|0|0|0|0|2	2.75	4	NP_060480.1	0	0.01	0	0.01	0	-11.85	1.22	NP_115647.2|	3|3|2|0	8	2	429	IFT57_HUMAN
WDR70	FlagBirA-GRWD1_H307R	7|13|12|13	45	0.94	28|8|7|11|9|19|19|36|12|14|13|17|31|24|9|11|3|2|16|31	11.25	4	NP_060504.1	0	0	0	0	0	-116.7	0.36		4|4|8|5	21	5.25	654	WDR70_HUMAN
MARCHF5	FlagBirA-GRWD1_H307R	3|0|0|0	3	0.35	0|0|0|0|0|0|0|0|0|0|0|0|0|0|0|0|0|0|0|0	0.75	4	NP_060294.1	0.24	0.95	0.24	0.95	0.24	-3.53	7.5		2|0|0|0	2	0.5	278	MARH5_HUMAN
COMMD8	FlagBirA-GRWD1_H307R	12|0|0|5	17	0.92	11|6|3|5|6|16|18|20|3|5|0|0|0|2|0|0|0|0|10|0	4.25	4	NP_060315.1	0	0	0	0	0	-73.88	0.26		4|0|0|2	6	1.5	183	COMD8_HUMAN
TMEM160	FlagBirA-GRWD1_H307R	4|10|6|6	26	0	0|0|0|0|0|0|0|0|0|0|0|0|0|0|0|0|0|0|0|0	6.5	4	NP_060324.1	1	1	1	1	1	4.59	65		2|3|3|2	10	2.5	188	TM160_HUMAN
GID8	FlagBirA-GRWD1_H307R	3|0|0|2	5	0.79	5|2|3|0|3|0|0|0|0|0|0|3|2|0|0|0|0|0|0|0	1.25	4	NP_060366.1	0	0	0	0	0	-17.31	0.36		2|0|0|2	4	1	228	GID8_HUMAN
PIH1D1	FlagBirA-GRWD1_H307R	23|22|32|26	103	0.89	9|8|10|13|11|9|13|23|12|14|10|10|17|12|15|12|0|4|23|15	25.75	4	NP_060386.1	0	0	0	0	0	-39.73	1.32	NP_002699.1|NP_002739.1|NP_055917.1|	8|7|7|6	28	7	290	PIHD1_HUMAN
CIAPIN1	FlagBirA-GRWD1_H307R	7|7|3|3	20	0.94	14|3|4|0|0|13|16|52|13|8|10|10|5|6|4|2|0|0|13|18	5	4	NP_064709.2	0	0	0	0	0	-99.78	0.2		4|3|3|3	13	3.25	312	H3BT65_HUMAN
ENTR1	FlagBirA-GRWD1_H307R	4|6|3|0	13	0.79	0|0|0|0|0|0|0|0|0|4|3|0|9|2|3|0|2|2|0|0	3.25	4	NP_006634.3	0	0	0	0	0	-22.28	0.68	NP_003591.2|NP_003026.2|NP_116205.3|NP_004681.1|NP_689407.1|NP_115498.2|	4|3|2|0	9	2.25	412	ENTR1_HUMAN
DLD	FlagBirA-GRWD1_H307R	4|0|0|0	4	0.94	14|11|6|15|8|7|9|8|15|19|21|25|0|0|0|6|6|6|0|5	1	4	NP_000099.2	0	0	0	0	0	-90.42	0.05	NP_378663.1|NP_113584.3|NP_387448.2|	2|0|0|0	2	0.5	509	E9PEX6_HUMAN
TRIP6	FlagBirA-GRWD1_H307R	3|5|4|0	12	0.77	4|0|0|2|0|3|0|2|3|0|0|0|2|2|0|0|0|0|0|6	3	4	NP_003293.2	0	0	0	0	0	-19.24	0.75	NP_006107.1|NP_003026.2|NP_001164185.1|	2|3|2|0	7	1.75	476	TRIP6_HUMAN
ELP4	FlagBirA-GRWD1_H307R	33|26|34|28	121	0.93	21|15|17|4|11|16|13|35|19|16|16|23|36|31|13|15|12|8|17|12	30.25	4	NP_061913.3	0	0	0	0	0	-75.91	0.97		7|6|10|9	32	8	424	G5E9D4_HUMAN
MYO6	FlagBirA-GRWD1_H307R	22|19|19|18	78	0.91	10|9|9|9|9|0|0|15|14|13|15|13|23|20|9|4|3|7|11|13	19.5	4	NP_004990.3	0	0	0	0	0	-41.2	1.07	NP_005713.1|	11|9|8|12	40	10	1285	A0A0A0MRM8_HUMAN
CDKAL1	FlagBirA-GRWD1_H307R	11|10|11|8	40	0.8	6|0|0|0|2|4|3|9|0|0|0|0|8|6|0|5|2|0|5|0	10	4	NP_060244.2	0	0	0	0	0	-17.04	1.38		2|2|2|2	8	2	579	CDKAL_HUMAN
FLOT2	FlagBirA-GRWD1_H307R	2|0|0|2	4	0.94	5|2|0|0|3|4|4|8|0|0|0|0|6|7|2|5|8|6|4|2	1	4	NP_004466.2	0	0	0	0	0	-33.76	0.14	NP_055526.3|	2|0|0|2	4	1	428	J3QLD9_HUMAN
IARS1	FlagBirA-GRWD1_H307R	23|28|24|26	101	0.94	43|62|48|43|44|49|54|30|49|59|43|58|51|56|25|36|22|34|58|24	25.25	4	NP_038203.2	0	0	0	0	0	-191.41	0.43	NP_002615.2|NP_036205.1|NP_003591.2|NP_008917.3|NP_001186089.1|	10|15|12|12	49	12.25	1262	J3KR24_HUMAN
VAPA	FlagBirA-GRWD1_H307R	6|16|12|13	47	0.93	23|5|12|2|4|6|12|12|10|12|8|8|25|26|11|9|10|17|9|21	11.75	4	NP_003565.4	0	0	0	0	0	-86.54	0.49	NP_387448.2|	3|3|4|4	14	3.5	294	VAPA_HUMAN
CNP	FlagBirA-GRWD1_H307R	3|2|3|0	8	0.84	4|4|5|2|0|0|0|0|0|3|2|4|0|4|4|0|4|2|3|6	2	4	NP_149124.3	0	0	0	0	0	-22.74	0.42	NP_002699.1|	3|2|2|0	7	1.75	421	CN37_HUMAN
MIS18A	FlagBirA-GRWD1_H307R	10|7|8|7	32	0.83	6|3|3|6|2|3|0|8|3|0|5|5|8|4|6|7|0|5|6|0	8	4	NP_061817.1	0	0	0	0	0	-18.49	1.1		3|2|2|3	10	2.5	233	MS18A_HUMAN
CC2D1A	FlagBirA-GRWD1_H307R	14|18|17|13	62	0.9	9|3|0|3|2|5|5|11|0|0|2|0|20|18|0|0|0|0|3|4	15.5	4	NP_060191.3	0	0	0	0	0	-34.95	1.07	NP_003026.2|NP_116205.3|NP_055519.1|	8|8|8|7	31	7.75	951	C2D1A_HUMAN
HCFC1	FlagBirA-GRWD1_H307R	142|142|113|136	533	0.94	60|66|52|56|60|75|70|68|62|80|70|77|151|144|75|71|82|84|148|32	133.25	4	NP_005325.2	0	0	0	0	0	-303.7	1.01	NP_378663.1|NP_002699.1|NP_387448.2|	28|30|30|29	117	29.25	2035	A6NEM2_HUMAN
SH3GLB2	FlagBirA-GRWD1_H307R	19|21|21|16	77	0.93	34|30|22|30|32|0|0|4|35|31|25|27|35|35|14|11|11|8|22|13	19.25	4	NP_064530.1	0	0	0	0	0	-108.04	0.55		6|8|8|7	29	7.25	395	B7ZC38_HUMAN
TOMM22	FlagBirA-GRWD1_H307R	26|27|31|33	117	0.93	39|12|24|38|33|22|15|19|22|18|23|24|36|40|18|18|15|16|12|21	29.25	4	NP_064628.1	0	0	0	0	0	-102.09	0.76		5|4|4|4	17	4.25	142	TOM22_HUMAN
LZTFL1	FlagBirA-GRWD1_H307R	3|0|2|2	7	0.5	0|0|0|0|0|0|0|0|0|0|0|0|0|0|0|0|0|0|0|2	1.75	4	NP_065080.1	0.15	0.3	0.14	0.28	0.15	-5.07	3.5		2|0|2|2	6	1.5	299	LZTL1_HUMAN
DDX24	FlagBirA-GRWD1_H307R	3|0|0|0	3	0.94	9|5|6|0|4|0|0|0|5|0|6|5|4|3|0|0|3|2|17|10	0.75	4	NP_065147.1	0	0	0	0	0	-47.93	0.07	NP_001186231.1|	3|0|0|0	3	0.75	859	DDX24_HUMAN
PCNP	FlagBirA-GRWD1_H307R	5|4|4|3	16	0.94	10|4|3|3|4|11|10|15|0|0|0|0|7|5|0|5|0|0|5|20	4	4	NP_065090.1	0	0	0	0	0	-53.26	0.29	NP_113584.3|	2|2|2|2	8	2	178	A0A0B4J1Z9_HUMAN
NUP107	FlagBirA-GRWD1_H307R	5|5|5|6	21	0.94	12|8|10|6|4|4|3|3|14|14|14|20|20|22|3|2|7|5|33|3	5.25	4	NP_065134.1	0	0	0	0	0	-89.22	0.22		4|4|4|5	17	4.25	925	G3V1T4_HUMAN
SAP30BP	FlagBirA-GRWD1_H307R	17|18|14|16	65	0.94	19|8|12|8|8|27|29|49|19|16|16|16|35|30|19|23|13|11|29|53	16.25	4	NP_037392.1	0	0	0	0	0	-140.81	0.39	NP_113584.3|	7|7|5|5	24	6	308	J3KRU5_HUMAN
DDX11	FlagBirA-GRWD1_H307R	4|2|0|0	6	0.53	0|0|0|0|0|0|0|0|0|0|0|0|0|3|0|0|0|0|0|0	1.5	4	NP_085911.2	0.1	0.3	0.1	0.29	0.1	-6.05	2	NP_001186231.1|	4|2|0|0	6	1.5	906	B4DMS8_HUMAN
EIF4G3	FlagBirA-GRWD1_H307R	16|12|12|18	58	0.94	13|31|25|26|16|20|12|22|27|27|27|22|31|27|17|26|12|19|40|12	14.5	4	NP_003751.2	0	0	0	0	0	-106.91	0.45		9|8|8|8	33	8.25	1585	A0A0A0MSA7_HUMAN
MAPRE2	FlagBirA-GRWD1_H307R	17|16|14|13	60	0.92	25|9|8|5|9|10|9|14|10|10|9|10|24|17|4|8|0|5|9|11	15	4	NP_055083.1	0	0	0	0	0	-55.42	0.75	NP_003591.2|NP_113584.3|NP_055519.1|	5|5|6|5	21	5.25	327	MARE2_HUMAN
STK3	FlagBirA-GRWD1_H307R	7|6|2|6	21	0.87	6|0|3|0|2|4|4|10|0|4|3|5|8|3|6|6|0|0|0|8	5.25	4	NP_006272.2	0	0	0	0	0	-30.65	0.66	NP_378663.1|NP_004681.1|NP_689407.1|NP_387448.2|	3|3|2|3	11	2.75	491	A0A087WZ06_HUMAN
STK4	FlagBirA-GRWD1_H307R	5|12|11|13	41	0.82	7|3|0|5|2|6|4|10|2|0|0|0|8|7|8|7|0|4|3|5	10.25	4	NP_006273.1	0	0	0	0	0	-25.25	1.24	NP_378663.1|NP_004681.1|NP_387448.2|	2|3|5|3	13	3.25	487	STK4_HUMAN
H3C7	FlagBirA-GRWD1_H307R	13|6|5|14	38	0.88	0|0|0|10|7|12|14|0|0|0|0|0|8|8|9|7|7|5|9|7	9.5	4	NP_066298.1	0	0	0	0	0	-37.19	0.84		3|3|3|3	12	3	136	H31_HUMAN
H2BC5	FlagBirA-GRWD1_H307R	95|84|63|59	301	0.94	155|114|115|89|109|138|124|69|92|100|94|98|77|79|65|61|83|74|89|91	75.25	4	NP_066407.1	0	0	0	0	0	-410.49	0.57		3|3|3|3	12	3	126	H2B1D_HUMAN
H2BC3	FlagBirA-GRWD1_H307R	91|82|64|56	293	0.94	151|110|112|86|105|133|122|67|87|96|91|97|80|82|64|61|84|76|88|85	73.25	4	NP_066406.1	0	0	0	0	0	-403.02	0.57		3|3|3|3	12	3	126	H2B1B_HUMAN
NAA10	FlagBirA-GRWD1_H307R	6|5|2|7	20	0.88	3|8|2|4|5|3|0|7|3|3|6|4|2|2|5|5|0|3|11|8	5	4	NP_003482.1	0	0	0	0	0	-32.94	0.59		5|3|2|4	14	3.5	235	NAA10_HUMAN
NPM1	FlagBirA-GRWD1_H307R	234|194|216|205	849	0.94	126|78|81|67|71|125|123|149|100|97|106|98|126|134|71|66|90|113|127|93	212.25	4	NP_002511.1	0	0	0	0	0	-195.39	1.58	NP_003642.3|NP_003591.2|NP_003891.1|NP_006107.1|NP_006422.1|NP_113584.3|NP_573403.1|	6|6|6|6	24	6	294	NPM_HUMAN
NMT1	FlagBirA-GRWD1_H307R	24|24|19|18	85	0.93	28|15|14|8|14|35|33|42|23|25|25|26|22|25|10|13|5|4|10|17	21.25	4	NP_066565.1	0	0	0	0	0	-102.52	0.62	NP_003642.3|NP_001243194.1|NP_003026.2|NP_116205.3|	5|5|6|5	21	5.25	496	B7Z8J4_HUMAN
PPIA	FlagBirA-GRWD1_H307R	16|6|19|15	56	0.93	9|13|9|13|13|14|14|14|14|10|15|11|23|22|15|18|15|16|13|46	14	4	NP_066953.1	0	0	0	0	0	-100.51	0.51	NP_113584.3|	7|4|7|6	24	6	165	PPIA_HUMAN
EPS15L1	FlagBirA-GRWD1_H307R	121|130|135|131	517	0.94	84|82|76|81|82|67|67|96|88|85|90|80|84|101|77|64|51|45|76|65	129.25	4	NP_067058.1	0	0	0	0	0	-158.62	1.38		29|26|33|29	117	29.25	864	EP15R_HUMAN
COPG2	FlagBirA-GRWD1_H307R	176|182|199|177	734	0.94	221|170|179|135|131|176|174|320|272|250|227|242|222|211|140|135|113|120|207|168	183.5	4	NP_036265.3	0	0	0	0	0	#NAME?	0.68	NP_008917.3|NP_004658.3|	19|21|24|22	86	21.5	871	COPG2_HUMAN
CEP170	FlagBirA-GRWD1_H307R	62|67|63|53	245	0.94	37|62|53|46|51|43|30|58|62|71|57|63|62|77|44|46|28|38|74|62	61.25	4	NP_055627.2	0	0	0	0	0	-179.13	0.86	NP_002699.1|NP_005713.1|NP_116205.3|NP_001253988.1|NP_004658.3|NP_055519.1|NP_001106197.1|	25|22|17|19	83	20.75	1584	CE170_HUMAN
SRP72	FlagBirA-GRWD1_H307R	17|11|7|12	47	0.92	18|19|8|13|11|23|20|13|14|15|14|12|23|18|6|8|4|3|19|8	11.75	4	NP_008878.3	0	0	0	0	0	-73.51	0.55		5|3|5|5	18	4.5	671	SRP72_HUMAN
OGA	FlagBirA-GRWD1_H307R	16|16|19|20	71	0.93	14|15|16|11|9|13|7|17|21|19|18|17|20|33|7|9|3|6|42|6	17.75	4	NP_036347.1	0	0	0	0	0	-84.55	0.61		7|8|8|8	31	7.75	916	OGA_HUMAN
STK24	FlagBirA-GRWD1_H307R	5|11|12|11	39	0.84	0|0|0|0|0|13|0|8|0|4|6|0|7|7|0|0|0|0|0|7	9.75	4	NP_001027467.2	0	0	0	0	0	-26.76	1.11	NP_036205.1|NP_006421.2|NP_002699.1|NP_006422.1|NP_005989.3|	3|4|3|5	15	3.75	431	B4DR80_HUMAN
PPA1	FlagBirA-GRWD1_H307R	11|8|5|7	31	0.94	25|25|17|19|22|31|23|15|29|33|26|32|16|11|13|17|9|10|19|22	7.75	4	NP_066952.1	0	0	0	0	0	-121.6	0.25		6|4|3|4	17	4.25	289	IPYR_HUMAN
KLC1	FlagBirA-GRWD1_H307R	21|16|22|26	85	0.93	15|22|20|28|10|9|14|19|38|29|33|33|25|18|27|23|21|16|44|15	21.25	4	NP_891553.2	0	0	0	0	0	-116.97	0.57	NP_002739.1|NP_002950.3|NP_115498.2|	9|6|9|9	33	8.25	573	KLC1_HUMAN
KLC2	FlagBirA-GRWD1_H307R	11|3|10|10	34	0.91	4|0|5|5|3|0|0|0|17|0|9|11|8|5|0|0|0|0|17|3	8.5	4	NP_073733.1	0	0	0	0	0	-51.33	0.63	NP_115498.2|	5|2|5|6	18	4.5	622	KLC2_HUMAN
TOP1	FlagBirA-GRWD1_H307R	8|9|5|6	28	0.92	12|5|13|12|10|6|7|3|15|15|16|15|3|0|0|0|0|2|4|12	7	4	NP_003277.1	0	0	0	0	0	-53.43	0.46	NP_002956.1|NP_001093149.1|NP_079514.1|	5|5|3|3	16	4	765	TOP1_HUMAN
TP53BP2	FlagBirA-GRWD1_H307R	44|60|41|55	200	0.9	3|11|8|9|9|0|0|13|5|11|13|14|24|21|6|5|2|3|58|19	50	4	NP_001026855.2	0	0	0	0	0	-51.09	1.64	NP_002699.1|NP_116205.3|NP_113671.3|NP_055519.1|	15|15|14|15	59	14.75	1134	ASPP2_HUMAN
PFKP	FlagBirA-GRWD1_H307R	14|17|10|12	53	0.94	29|17|17|19|16|13|14|21|27|27|26|24|17|17|9|14|14|14|13|21	13.25	4	NP_002618.1	0	0	0	0	0	-90.9	0.49	NP_057019.3|NP_001474.1|	6|8|5|6	25	6.25	784	A0A7I2V3Z0_HUMAN
TRIP13	FlagBirA-GRWD1_H307R	3|3|4|5	15	0.94	11|7|8|6|5|12|9|11|12|13|12|12|9|7|10|7|4|3|6|6	3.75	4	NP_004228.1	0	0	0	0	0	-45.98	0.31	NP_003286.1|	3|2|3|4	12	3	432	PCH2_HUMAN
MTA1	FlagBirA-GRWD1_H307R	13|19|18|22	72	0.94	34|23|24|14|17|41|34|42|24|21|21|30|48|46|36|30|43|34|28|17	18	4	NP_004680.2	0	0	0	0	0	-156.44	0.4		6|8|7|9	30	7.5	715	MTA1_HUMAN
FLNA	FlagBirA-GRWD1_H307R	1886|2021|1724|1754	7385	0.94	1121|1206|1122|1066|965|798|771|1345|1643|1861|1547|1560|1263|1269|1196|1177|1214|1212|2080|977	1846.25	4	NP_001447.2	0	0	0	0	0	#NAME?	1.03	NP_002615.2|NP_001243194.1|NP_002699.1|NP_005713.1|NP_620581.1|NP_001186089.1|NP_387448.2|	99|102|94|95	390	97.5	2639	FLNA_HUMAN
FLNB	FlagBirA-GRWD1_H307R	76|127|70|122	395	0.94	115|142|134|155|128|94|97|176|166|164|122|135|120|114|128|123|154|115|139|67	98.75	4	NP_001448.2	0	0	0	0	0	-516.94	0.6	NP_005650.2|NP_003891.1|	33|32|32|32	129	32.25	2602	A0A0C4DGA1_HUMAN
SREK1	FlagBirA-GRWD1_H307R	2|0|0|0	2	0.94	15|2|0|3|0|8|7|11|9|8|10|8|28|24|5|3|5|5|8|5	0.5	4	NP_001070667.1	0	0	0	0	0	-87.93	0.03	NP_075067.2|	2|0|0|0	2	0.5	624	SREK1_HUMAN
TNIP1	FlagBirA-GRWD1_H307R	12|9|8|9	38	0.53	0|0|0|0|0|0|0|0|2|0|0|0|5|4|2|3|0|0|4|3	9.5	4	NP_006049.3	0.09	0.35	0.09	0.33	0.09	-5.8	2.38		5|6|5|3	19	4.75	636	A0A0A0MRZ4_HUMAN
SEPTIN9	FlagBirA-GRWD1_H307R	16|15|22|11	64	0.94	23|21|21|22|21|22|16|21|24|31|20|20|35|39|17|13|19|12|39|15	16	4	NP_006631.2	0	0	0	0	0	-124.93	0.44		5|6|7|3	21	5.25	568	SEPT9_HUMAN
YTHDF2	FlagBirA-GRWD1_H307R	5|10|15|9	39	0.86	8|6|6|6|8|12|12|8|10|8|9|9|7|5|7|5|5|2|8|7	9.75	4	NP_057342.2	0	0	0	0	0	-35.2	0.91		3|5|4|3	15	3.75	579	YTHD2_HUMAN
LUC7L2	FlagBirA-GRWD1_H307R	3|4|3|5	15	0.89	9|6|3|5|6|8|7|6|0|4|0|3|5|5|5|4|4|0|5|9	3.75	4	NP_057103.2	0	0	0	0	0	-29.33	0.45	NP_113584.3|	2|2|2|2	8	2	392	LC7L2_HUMAN
HNRNPC	FlagBirA-GRWD1_H307R	9|10|15|13	47	0.94	32|25|21|23|18|36|47|21|22|25|23|27|26|19|23|26|17|34|27|18	11.75	4	NP_112604.2	0	0	0	0	0	-135.44	0.32	NP_378663.1|NP_000517.2|	4|5|6|4	19	4.75	306	B2R5W2_HUMAN
GNAS	FlagBirA-GRWD1_H307R	21|20|24|24	89	0.89	7|0|3|5|4|5|5|5|3|5|6|7|2|5|10|9|11|11|10|32	22.25	4	NP_536350.2	0	0	0	0	0	-29.82	1.39	NP_004658.3|	11|10|11|10	42	10.5	1037	A0A590UJF0_HUMAN
KIZ	FlagBirA-GRWD1_H307R	3|4|4|3	14	0	0|0|0|0|0|0|0|0|0|0|0|0|0|0|0|0|0|0|0|0	3.5	4	NP_060944.3	0.97	0.99	0.97	0.99	0.97	2.85	35		3|3|3|3	12	3	673	A0A087X251_HUMAN
ARCN1	FlagBirA-GRWD1_H307R	39|37|40|43	159	0.89	21|13|13|14|12|19|23|27|9|11|12|14|18|12|11|11|10|7|24|23	39.75	4	NP_001646.2	0	0	0	0	0	-35.36	1.64		9|8|11|10	38	9.5	511	B0YIW6_HUMAN
PCCB	FlagBirA-GRWD1_H307R	392|390|405|399	1586	0.94	333|695|684|510|480|88|98|128|838|851|735|816|266|256|645|673|881|874|118|153	396.5	4	NP_000523.2	0	0	0	0	0	#NAME?	0.46	NP_113584.3|	22|22|22|21	87	21.75	539	PCCB_HUMAN
ACTN4	FlagBirA-GRWD1_H307R	17|10|16|14	57	0.94	19|23|17|24|21|21|17|45|30|25|31|27|52|39|23|25|25|20|23|38	14.25	4	NP_004915.2	0	0	0	0	0	-159.17	0.33	NP_113584.3|	10|7|10|9	36	9	911	ACTN4_HUMAN
TP53	FlagBirA-GRWD1_H307R	18|19|22|18	77	0.9	8|10|7|9|6|5|6|4|14|16|13|14|13|13|7|7|21|17|10|0	19.25	4	NP_000537.3	0	0	0	0	0	-34.97	1.13	NP_378663.1|NP_001129064.1|NP_036205.1|NP_005650.2|NP_003591.2|NP_006421.2|NP_003891.1|NP_002699.1|NP_006422.1|NP_068814.2|NP_113584.3|NP_005989.3|NP_056142.2|NP_003286.1|NP_057532.2|NP_620581.1|NP_113671.3|NP_001269.3|NP_689407.1|NP_004658.3|NP_001093149.1|NP_598395.1|NP_387448.2|	4|5|6|4	19	4.75	393	A0A087WT22_HUMAN
ANAPC1	FlagBirA-GRWD1_H307R	10|7|7|2	26	0.92	9|8|3|10|10|7|8|13|4|6|7|9|20|23|13|9|4|3|16|0	6.5	4	NP_073153.1	0	0	0	0	0	-73.87	0.36		5|4|4|2	15	3.75	1944	APC1_HUMAN
CDC25C	FlagBirA-GRWD1_H307R	3|2|5|4	14	0.67	4|0|0|0|0|2|0|0|0|0|0|0|0|4|0|0|0|0|0|0	3.5	4	NP_001781.2	0	0.01	0	0.01	0	-8.89	1.4	NP_620581.1|NP_004658.3|	3|2|4|3	12	3	473	MPIP3_HUMAN
ACSL4	FlagBirA-GRWD1_H307R	4|3|0|0	7	0.41	0|0|2|0|0|0|0|0|0|0|0|0|0|0|0|0|0|0|0|0	1.75	4	NP_075266.1	0.2	0.49	0.19	0.47	0.2	-5.07	3.5		2|2|0|0	4	1	711	A0A0C4DGB7_HUMAN
OCRL	FlagBirA-GRWD1_H307R	19|27|28|25	99	0.82	7|6|5|7|4|9|14|19|5|4|2|4|12|12|10|12|2|4|4|11	24.75	4	NP_000267.2	0	0	0	0	0	-25.82	1.74	NP_004658.3|	9|8|12|9	38	9.5	901	OCRL_HUMAN
WDCP	FlagBirA-GRWD1_H307R	6|7|0|4	17	0.29	0|0|0|0|0|0|2|0|0|0|0|0|0|0|0|0|0|0|3|0	4.25	4	NP_079479.1	0.28	0.58	0.27	0.57	0.28	-7.48	3.4	NP_006107.1|NP_689407.1|	5|4|0|4	13	3.25	721	WDCP_HUMAN
PRKDC	FlagBirA-GRWD1_H307R	99|95|79|74	347	0.94	195|155|146|137|115|181|202|122|231|197|186|178|214|209|169|152|185|166|193|71	86.75	4	NP_008835.5	0	0	0	0	0	-708.23	0.41	NP_001243194.1|NP_001269.3|NP_001474.1|	47|41|39|37	164	41	4128	PRKDC_HUMAN
LAS1L	FlagBirA-GRWD1_H307R	6|12|7|7	32	0.68	3|2|0|4|0|0|4|2|0|0|0|0|2|6|0|4|0|3|7|0	8	4	NP_112483.1	0	0.01	0	0.01	0	-12.89	1.52		4|5|5|5	19	4.75	734	A0A7I2V3R6_HUMAN
HNRNPA1	FlagBirA-GRWD1_H307R	41|40|42|37	160	0.94	50|31|29|26|31|54|50|58|56|52|52|53|41|33|42|39|61|47|51|62	40	4	NP_112420.1	0	0	0	0	0	-161.93	0.68	NP_000412.3|NP_000517.2|NP_001129064.1|NP_003642.3|NP_005546.2|NP_003591.2|NP_068814.2|NP_001269.3|NP_387448.2|NP_001070674.1|	6|7|7|5	25	6.25	372	ROA1_HUMAN
HNRNPA2B1	FlagBirA-GRWD1_H307R	12|14|19|15	60	0.94	62|41|34|40|37|64|56|48|69|66|72|69|33|43|29|40|48|53|44|52	15	4	NP_112533.1	0	0	0	0	0	-262.25	0.22	NP_001129064.1|NP_003591.2|NP_003891.1|NP_113584.3|NP_387448.2|	6|6|8|8	28	7	353	ROA2_HUMAN
R3HCC1L	FlagBirA-GRWD1_H307R	5|6|10|9	30	0.24	0|0|0|0|0|0|3|4|0|0|0|0|2|0|0|0|0|0|0|0	7.5	4	NP_055287.4	0.41	0.87	0.4	0.85	0.41	-3.93	3.33		4|2|5|5	16	4	778	R3HCL_HUMAN
HNRNPU	FlagBirA-GRWD1_H307R	81|80|88|73	322	0.94	106|78|77|72|58|118|105|123|99|91|88|83|93|97|88|79|94|91|85|75	80.5	4	NP_004492.2	0	0	0	0	0	-302.37	0.71	NP_378663.1|NP_000517.2|NP_003642.3|NP_003591.2|NP_113584.3|NP_758440.1|NP_002956.1|NP_075559.2|NP_387448.2|	13|12|15|13	53	13.25	806	HNRPU_HUMAN
PCBP2	FlagBirA-GRWD1_H307R	21|22|23|27	93	0.93	6|34|34|28|31|20|23|0|47|45|42|28|21|17|27|20|12|15|40|20	23.25	4	NP_114366.1	0	0	0	0	0	-132.3	0.53	NP_113584.3|NP_113671.3|	5|5|6|4	20	5	362	PCBP2_HUMAN
PCBP1	FlagBirA-GRWD1_H307R	10|17|19|20	66	0.94	39|14|19|15|11|33|29|57|34|38|37|39|16|11|15|13|12|21|28|19	16.5	4	NP_006187.2	0	0	0	0	0	-157.88	0.38	NP_113584.3|	2|5|5|4	16	4	356	PCBP1_HUMAN
PTBP1	FlagBirA-GRWD1_H307R	53|57|55|47	212	0.94	153|98|96|109|83|141|146|75|104|102|116|106|77|73|35|40|62|72|74|29	53	4	NP_114368.1	0	0	0	0	0	-463.49	0.38	NP_003642.3|	11|13|12|12	48	12	531	A0A0D9SF20_HUMAN
C1orf198	FlagBirA-GRWD1_H307R	24|27|34|29	114	0.91	7|3|5|3|0|10|11|18|4|6|4|3|7|8|6|5|0|0|10|49	28.5	4	NP_116189.1	0	0	0	0	0	-44.58	1.3		10|10|15|15	50	12.5	327	CA198_HUMAN
DNAAF2	FlagBirA-GRWD1_H307R	15|9|7|9	40	0.66	4|0|0|0|0|4|5|6|0|0|0|0|0|5|0|3|0|0|0|9	10	4	NP_060609.2	0	0.02	0	0.02	0	-14.96	1.6		4|3|2|5	14	3.5	837	KTU_HUMAN
GGA3	FlagBirA-GRWD1_H307R	10|10|13|10	43	0.74	6|2|3|3|0|0|0|8|0|0|0|0|4|8|0|0|0|0|0|4	10.75	4	NP_054720.1	0	0	0	0	0	-11.53	1.65	NP_113671.3|NP_002950.3|	4|3|6|4	17	4.25	690	B7Z1E9_HUMAN
MAP7D3	FlagBirA-GRWD1_H307R	16|13|14|15	58	0.84	6|8|9|5|0|4|5|11|0|5|0|0|5|4|3|4|0|0|12|8	14.5	4	NP_078873.2	0	0	0	0	0	-19.4	1.45	NP_116205.3|NP_055519.1|NP_055526.3|	10|8|8|8	34	8.5	876	MA7D3_HUMAN
CTPS1	FlagBirA-GRWD1_H307R	28|34|33|31	126	0.94	69|40|42|43|34|75|86|118|69|64|63|66|83|64|49|40|30|34|46|52	31.5	4	NP_001896.2	0	0	0	0	0	-308.68	0.35	NP_003591.2|	12|12|13|11	48	12	591	B4E1E0_HUMAN
TNRC6B	FlagBirA-GRWD1_H307R	24|22|32|30	108	0.28	0|8|8|9|4|3|0|8|4|6|4|4|15|12|3|3|0|0|5|4	27	4	NP_055903.2	0.33	0.89	0.34	0.91	0.34	-10.34	2.45	NP_378663.1|NP_003026.2|NP_056270.2|NP_055519.1|NP_001186231.1|	13|13|16|13	55	13.75	1723	TNR6B_HUMAN
PHC3	FlagBirA-GRWD1_H307R	2|0|3|0	5	0.75	0|0|0|0|0|0|0|0|0|0|0|0|8|4|0|0|0|0|0|0	1.25	4	NP_079223.3	0	0	0	0	0	-14.39	0.42		2|0|3|0	5	1.25	995	B4DTC4_HUMAN
NEK4	FlagBirA-GRWD1_H307R	2|3|0|0	5	0.62	0|2|0|0|0|0|0|0|0|0|0|3|0|0|0|0|0|0|0|0	1.25	4	NP_003148.2	0.02	0.05	0.01	0.04	0.02	-7.54	1		2|2|0|0	4	1	841	NEK4_HUMAN
RPS26	FlagBirA-GRWD1_H307R	14|19|17|16	66	0.89	13|12|10|13|10|9|0|0|12|15|13|8|16|12|0|0|8|0|11|12	16.5	4	NP_001020.2	0	0	0	0	0	-32.88	1.16	NP_001129064.1|	2|3|3|2	10	2.5	115	RS26_HUMAN
RANBP2	FlagBirA-GRWD1_H307R	122|96|100|85	403	0.94	84|92|106|108|93|88|88|126|139|122|123|168|131|133|143|148|225|217|193|61	100.75	4	NP_006258.3	0	0	0	0	0	-627.31	0.5	NP_387448.2|	42|38|41|33	154	38.5	3224	RBP2_HUMAN
IFT74	FlagBirA-GRWD1_H307R	12|9|8|13	42	0.87	0|0|0|0|0|0|0|3|0|0|0|0|14|17|0|0|0|0|9|3	10.5	4	NP_001092693.1	0	0	0	0	0	-29	0.98	NP_005650.2|	8|6|7|10	31	7.75	600	IFT74_HUMAN
CCDC43	FlagBirA-GRWD1_H307R	4|9|4|7	24	0.94	21|10|8|11|12|18|21|25|11|13|11|8|16|13|9|5|4|7|7|13	6	4	NP_653210.2	0	0	0	0	0	-81.57	0.28		3|4|3|4	14	3.5	224	Q86WV7_HUMAN
PRMT1	FlagBirA-GRWD1_H307R	14|6|9|11	40	0.94	22|9|11|11|10|16|15|20|13|15|17|17|23|21|11|14|11|7|13|17	10	4	NP_938074.2	0	0	0	0	0	-76.95	0.47	NP_113584.3|	8|5|6|8	27	6.75	353	ANM1_HUMAN
PRPF40A	FlagBirA-GRWD1_H307R	4|5|3|4	16	0.94	15|9|8|9|10|16|18|13|8|15|13|9|36|33|9|10|12|19|23|3	4	4	NP_060362.3	0	0	0	0	0	-112.37	0.14	NP_006421.2|NP_006422.1|NP_689957.3|	2|4|2|3	11	2.75	930	PR40A_HUMAN
CALD1	FlagBirA-GRWD1_H307R	14|15|21|20	70	0.92	10|10|9|16|9|11|9|17|25|21|24|23|20|18|14|12|6|6|14|22	17.5	4	NP_149130.1	0	0	0	0	0	-67.49	0.74		7|7|9|8	31	7.75	558	CALD1_HUMAN
EIF3CL	FlagBirA-GRWD1_H307R	29|0|0|0	29	0.93	12|7|7|8|11|12|0|20|19|19|17|16|0|13|14|7|5|5|58|0	7.25	4	NP_001093131.1	0	0	0	0	0	-129.79	0.25		11|0|0|0	11	2.75	914	EIFCL_HUMAN
TANGO6	FlagBirA-GRWD1_H307R	29|27|27|24	107	0.62	4|4|5|6|0|0|0|6|2|4|4|4|10|6|0|0|0|0|17|5	26.75	4	NP_078838.1	0.02	0.06	0.02	0.05	0.02	-6.74	2.74		11|12|12|12	47	11.75	1094	TNG6_HUMAN
ALG13	FlagBirA-GRWD1_H307R	12|11|11|15	49	0	0|0|0|0|0|0|0|0|0|0|0|0|0|0|0|0|0|0|0|0	12.25	4	NP_001093392.1	1	1	1	1	1	15.74	122.5		4|4|5|5	18	4.5	1137	A0A087WT15_HUMAN
HSP90AA1	FlagBirA-GRWD1_H307R	80|79|81|85	325	0.94	83|70|63|57|66|71|74|38|67|62|72|63|52|47|56|48|49|41|77|141	81.25	4	NP_001017963.2	0	0	0	0	0	-217.73	0.87	NP_378663.1|NP_001243194.1|NP_003591.2|NP_006107.1|NP_006422.1|NP_068814.2|NP_113584.3|NP_056109.1|NP_056270.2|NP_055917.1|NP_001186089.1|NP_001269.3|NP_258441.1|NP_001093149.1|NP_079184.2|NP_387448.2|NP_055927.2|	19|22|22|23	86	21.5	854	HS90A_HUMAN
MAP1B	FlagBirA-GRWD1_H307R	46|35|41|52	174	0.94	91|119|102|115|108|69|82|76|115|116|118|126|137|157|86|88|87|95|149|83	43.5	4	NP_005900.2	0	0	0	0	0	-509	0.31	NP_002699.1|NP_387448.2|	19|17|21|27	84	21	2468	MAP1B_HUMAN
RPL15	FlagBirA-GRWD1_H307R	17|22|19|21	79	0.94	27|27|22|24|21|25|24|14|41|39|36|33|13|16|11|21|21|21|26|36	19.75	4	NP_002939.2	0	0	0	0	0	-118.7	0.52	NP_001129064.1|NP_113584.3|	6|8|8|8	30	7.5	204	RL15_HUMAN
RPL13	FlagBirA-GRWD1_H307R	16|18|18|17	69	0.92	8|11|13|11|10|9|8|7|16|21|15|14|8|11|9|10|13|12|20|31	17.25	4	NP_150254.1	0	0	0	0	0	-57.78	0.78	NP_113584.3|	5|5|5|4	19	4.75	211	RL13_HUMAN
SLC25A5	FlagBirA-GRWD1_H307R	52|47|50|50	199	0.93	34|37|27|36|34|26|25|34|50|43|41|44|44|46|50|52|52|48|49|36	49.75	4	NP_001143.2	0	0	0	0	0	-114.63	0.98	NP_113584.3|	6|6|6|6	24	6	298	ADT2_HUMAN
SLC25A6	FlagBirA-GRWD1_H307R	21|20|20|13	74	0.92	16|12|15|17|15|12|14|20|15|17|13|14|20|22|21|22|20|22|21|18	18.5	4	NP_001627.2	0	0	0	0	0	-62.47	0.85	NP_113584.3|	3|3|3|2	11	2.75	298	ADT3_HUMAN
SLC25A4	FlagBirA-GRWD1_H307R	3|0|0|7	10	0.86	4|3|2|5|3|2|6|0|4|3|4|3|5|6|9|9|5|5|0|5	2.5	4	NP_001142.2	0	0	0	0	0	-34.91	0.33		2|0|0|4	6	1.5	298	ADT1_HUMAN
RC3H2	FlagBirA-GRWD1_H307R	5|5|0|0	10	0.61	6|0|0|0|0|0|0|0|0|0|0|0|0|0|0|0|0|0|0|2	2.5	4	NP_001094058.1	0.03	0.05	0.02	0.05	0.03	-10.17	1.25		2|4|0|0	6	1.5	1191	RC3H2_HUMAN
PSMA4	FlagBirA-GRWD1_H307R	7|4|5|6	22	0.83	0|0|0|3|3|0|3|0|0|2|0|0|0|0|3|6|0|3|10|6	5.5	4	NP_001096137.1	0	0	0	0	0	-19.39	0.88	NP_113584.3|	5|3|4|4	16	4	261	H0YLC2_HUMAN
GIGYF2	FlagBirA-GRWD1_H307R	33|43|37|48	161	0.93	20|30|32|32|48|20|21|30|41|36|32|29|36|41|34|42|34|32|86|18	40.25	4	NP_001096616.1	0	0	0	0	0	-149.69	0.74	NP_113584.3|	16|14|13|15	58	14.5	1299	GGYF2_HUMAN
RPS3	FlagBirA-GRWD1_H307R	86|81|89|91	347	0.94	83|77|64|70|54|55|62|72|98|88|88|84|55|51|76|80|60|64|114|133	86.75	4	NP_000996.2	0	0	0	0	0	-269.42	0.8	NP_001129064.1|NP_003591.2|NP_006422.1|NP_113584.3|NP_002503.1|	12|12|13|13	50	12.5	243	RS3_HUMAN
TLE3	FlagBirA-GRWD1_H307R	3|5|4|3	15	0.79	2|2|0|0|0|4|4|3|3|0|2|2|3|5|2|4|0|3|4|4	3.75	4	NP_005069.2	0	0	0	0	0	-13.74	0.88	NP_002956.1|	2|4|4|2	12	3	772	H0YL70_HUMAN
PJA2	FlagBirA-GRWD1_H307R	7|7|6|6	26	0.35	0|0|0|0|0|0|0|0|0|0|0|0|0|0|0|0|0|0|7|0	6.5	4	NP_055634.3	0.24	0.28	0.25	0.29	0.25	-1.36	3.71	NP_008917.3|	3|4|3|4	14	3.5	708	PJA2_HUMAN
CAP1	FlagBirA-GRWD1_H307R	20|17|22|22	81	0.92	25|22|20|22|21|9|6|11|11|9|12|15|17|17|5|7|3|2|12|11	20.25	4	NP_001099000.1	0	0	0	0	0	-58.16	0.9	NP_005650.2|	8|5|6|6	25	6.25	475	CAP1_HUMAN
ECHDC1	FlagBirA-GRWD1_H307R	12|11|9|12	44	0.93	12|4|3|0|0|27|19|38|2|2|5|5|12|12|7|5|2|2|0|15	11	4	NP_001002030.1	0	0	0	0	0	-82.56	0.44		5|4|4|4	17	4.25	301	ECHD1_HUMAN
MYL12B	FlagBirA-GRWD1_H307R	3|5|5|3	16	0.94	19|7|8|13|8|17|16|14|9|9|10|9|9|7|5|4|0|5|8|21	4	4	NP_291024.1	0	0	0	0	0	-71.69	0.22		3|3|2|2	10	2.5	172	ML12B_HUMAN
NPEPPS	FlagBirA-GRWD1_H307R	11|10|13|7	41	0.92	28|9|9|12|15|13|14|10|12|15|11|10|20|16|12|10|5|8|11|9	10.25	4	NP_006301.3	0	0	0	0	0	-67.04	0.52	NP_001474.1|	6|6|7|6	25	6.25	919	A0A7I2V3W8_HUMAN
BTRC	FlagBirA-GRWD1_H307R	5|2|0|0	7	0.21	0|0|0|0|0|0|0|0|0|0|0|0|0|0|0|0|0|0|0|0	1.75	4	NP_378663.1	0.44	1	0.48	1	0.48	-1.94	17.5	NP_002615.2|NP_036205.1|NP_005650.2|NP_003591.2|NP_006421.2|NP_008917.3|NP_006422.1|NP_005989.3|NP_003026.2|NP_689799.3|NP_056142.2|NP_620581.1|NP_001269.3|NP_004738.3|NP_573403.1|NP_387448.2|NP_055927.2|	3|2|0|0	5	1.25	605	B7Z3H4_HUMAN
EZR	FlagBirA-GRWD1_H307R	10|11|13|16	50	0.92	8|3|8|7|8|14|13|20|13|13|8|9|21|19|2|9|6|9|16|11	12.5	4	NP_001104547.1	0	0	0	0	0	-57.52	0.66	NP_003591.2|NP_055490.3|	5|5|6|8	24	6	586	EZRI_HUMAN
RDX	FlagBirA-GRWD1_H307R	2|3|4|3	12	0.94	29|12|10|7|0|8|11|27|4|8|3|5|0|43|0|0|0|0|0|0	3	4	NP_001247421.1	0	0	0	0	0	-115.72	0.11	NP_005650.2|	2|3|3|3	11	2.75	604	RADI_HUMAN
SCIN	FlagBirA-GRWD1_H307R	15|11|13|15	54	0.94	3|22|13|20|14|62|70|109|26|34|31|30|36|38|8|7|0|2|20|44	13.5	4	NP_001106177.1	0	0	0	0	0	-274.67	0.19		8|5|6|9	28	7	715	ADSV_HUMAN
CEP41	FlagBirA-GRWD1_H307R	2|0|2|2	6	0.74	0|0|0|0|0|0|3|5|0|0|0|0|0|0|0|0|0|0|0|2	1.5	4	NP_061188.1	0	0	0	0	0	-12.86	0.6		2|0|2|2	6	1.5	373	CEP41_HUMAN
LIMCH1	FlagBirA-GRWD1_H307R	3|3|4|0	10	0.92	0|4|8|4|3|0|0|8|0|0|0|2|13|16|4|0|2|2|0|12	2.5	4	NP_055803.2	0	0	0	0	0	-55.83	0.2	NP_005644.2|NP_113584.3|	3|3|3|0	9	2.25	1083	D6RD46_HUMAN
TASOR	FlagBirA-GRWD1_H307R	3|4|3|5	15	0.94	16|9|8|8|9|2|5|8|5|6|9|16|27|29|10|17|26|28|16|6	3.75	4	NP_001106207.1	0	0	0	0	0	-111.88	0.14		3|3|3|4	13	3.25	1512	TASOR_HUMAN
RABGAP1	FlagBirA-GRWD1_H307R	7|9|5|5	26	0.77	0|0|5|2|0|0|0|0|3|0|0|0|6|7|4|0|2|0|3|0	6.5	4	NP_036329.3	0	0	0	0	0	-15.23	1.18		6|7|4|5	22	5.5	1069	RBGP1_HUMAN
HSPA5	FlagBirA-GRWD1_H307R	65|60|62|55	242	0.94	58|46|40|48|47|55|60|62|61|50|57|59|37|43|45|39|35|39|102|57	60.5	4	NP_005338.1	0	0	0	0	0	-174.87	0.85	NP_000517.2|NP_003591.2|NP_003891.1|NP_006107.1|NP_113584.3|NP_001164185.1|	18|18|18|20	74	18.5	654	BIP_HUMAN
LIMA1	FlagBirA-GRWD1_H307R	9|13|9|8	39	0.94	17|12|13|9|7|12|15|26|15|16|14|11|24|30|16|14|11|11|12|22	9.75	4	NP_001107018.1	0	0	0	0	0	-88.57	0.38	NP_002699.1|NP_005713.1|	7|5|7|4	23	5.75	760	LIMA1_HUMAN
PDLIM3	FlagBirA-GRWD1_H307R	5|3|7|10	25	0.91	7|3|2|3|2|10|9|18|3|4|2|0|3|4|0|5|0|0|0|13	6.25	4	NP_001107579.1	0	0	0	0	0	-47.11	0.5		4|2|3|3	12	3	316	A0A087WYF8_HUMAN
KIF2C	FlagBirA-GRWD1_H307R	2|2|2|0	6	0.78	0|0|0|2|0|0|0|0|0|0|0|0|9|0|0|2|0|0|0|0	1.5	4	NP_006836.2	0	0	0	0	0	-15.43	0.46	NP_003591.2|	2|2|2|0	6	1.5	725	Q5JR89_HUMAN
HSPA1B	FlagBirA-GRWD1_H307R	1341|1318|1282|1195	5136	0.94	179|209|214|203|226|195|218|296|552|577|374|357|367|348|225|207|230|197|915|1077	1284	4	NP_005337.2	0	0	0	0	0	#NAME?	1.65	NP_003591.2|NP_068814.2|NP_055917.1|	29|28|29|29	115	28.75	641	HS71A_HUMAN
HSPA1L	FlagBirA-GRWD1_H307R	607|570|636|520	2333	0.94	0|0|0|0|0|0|0|135|284|314|175|175|209|176|113|90|101|86|451|403	583.25	4	NP_005518.3	0	0	0	0	0	-553.9	1.61	NP_006107.1|NP_055917.1|	8|10|10|9	37	9.25	641	HS71L_HUMAN
CORO7	FlagBirA-GRWD1_H307R	4|5|9|11	29	0.78	3|0|0|0|0|9|7|7|0|0|0|0|2|0|0|0|0|0|0|0	7.25	4	NP_078811.3	0	0	0	0	0	-20.52	1.12		2|4|3|5	14	3.5	925	CORO7_HUMAN
ASNS	FlagBirA-GRWD1_H307R	52|51|60|54	217	0.93	26|7|9|12|13|58|53|74|15|17|15|19|24|19|19|12|15|16|32|34	54.25	4	NP_597680.2	0	0	0	0	0	-121.31	0.99	NP_005650.2|NP_002699.1|	14|12|14|13	53	13.25	561	ASNS_HUMAN
LIN54	FlagBirA-GRWD1_H307R	10|9|12|12	43	0.66	0|0|0|0|2|0|2|0|0|0|0|0|8|8|0|0|0|0|0|0	10.75	4	NP_919258.2	0.01	0.01	0	0.01	0.01	-7.87	2.15		8|8|7|7	30	7.5	749	LIN54_HUMAN
IQCB1	FlagBirA-GRWD1_H307R	4|6|5|3	18	0.83	0|0|0|0|0|3|4|7|0|0|0|0|7|5|0|0|0|0|0|2	4.5	4	NP_001018864.2	0	0	0	0	0	-19.29	0.78	NP_000412.3|NP_000517.2|NP_001165908.1|NP_005546.2|	3|3|3|2	11	2.75	598	IQCB1_HUMAN
TACC1	FlagBirA-GRWD1_H307R	10|9|9|9	37	0.93	14|7|7|8|10|2|3|7|6|3|0|4|14|21|4|9|9|9|30|18	9.25	4	NP_006274.2	0	0	0	0	0	-66.33	0.45	NP_003591.2|NP_115498.2|NP_387448.2|	4|5|5|7	21	5.25	805	A0A0C4DGD3_HUMAN
NAA15	FlagBirA-GRWD1_H307R	6|3|9|5	23	0.83	2|7|4|4|2|0|4|5|2|0|6|0|8|7|3|2|0|0|0|6	5.75	4	NP_476516.1	0	0	0	0	0	-24.29	0.82	NP_003026.2|	4|3|5|3	15	3.75	866	A0A0B4J1W3_HUMAN
DNAJB6	FlagBirA-GRWD1_H307R	6|0|6|0	12	0.76	3|0|0|5|4|2|2|0|2|2|0|2|2|0|3|0|0|0|3|5	3	4	NP_490647.1	0	0	0	0	0	-20.53	0.71	NP_001234925.1|	2|0|3|0	5	1.25	326	A0A0J9YX62_HUMAN
PSAT1	FlagBirA-GRWD1_H307R	6|5|7|6	24	0.66	0|0|0|0|0|5|5|0|0|3|0|0|0|0|0|0|0|0|0|0	6	4	NP_478059.1	0	0.01	0	0.01	0	-7.09	1.85	NP_002739.1|	3|4|3|3	13	3.25	370	SERC_HUMAN
CCNT1	FlagBirA-GRWD1_H307R	7|4|4|8	23	0.94	10|9|12|5|6|5|6|15|10|8|13|10|14|10|11|8|4|11|10|12	5.75	4	NP_001231.2	0	0	0	0	0	-48.74	0.43		4|2|2|5	13	3.25	726	CCNT1_HUMAN
TUBA1A	FlagBirA-GRWD1_H307R	14|0|9|10	33	0.92	0|0|0|0|0|0|0|0|0|0|0|0|0|0|15|13|34|26|0|0	8.25	4	NP_006000.2	0	0	0	0	0	-98.73	0.38	NP_003891.1|NP_002739.1|	3|0|3|3	9	2.25	451	TBA1A_HUMAN
TUBA1B	FlagBirA-GRWD1_H307R	102|411|0|0	513	0.92	15|13|12|11|6|12|10|82|32|27|24|25|21|21|0|0|0|0|261|188	128.25	4	NP_006073.2	0	0	0	0	0	-630.87	0.91	NP_006422.1|	3|18|0|0	21	5.25	451	TBA1B_HUMAN
PPP6C	FlagBirA-GRWD1_H307R	16|19|17|13	65	0.88	5|4|4|4|5|12|6|16|10|10|6|9|12|13|3|8|5|5|4|9	16.25	4	NP_001116827.1	0	0	0	0	0	-30.8	1.23	NP_003591.2|	3|4|4|4	15	3.75	342	PPP6_HUMAN
RABL6	FlagBirA-GRWD1_H307R	6|4|0|3	13	0.94	10|14|8|11|12|12|7|13|14|13|11|13|26|25|9|5|0|5|11|9	3.25	4	NP_078994.3	0	0	0	0	0	-89.26	0.16		3|4|0|2	9	2.25	729	G3V154_HUMAN
UCK2	FlagBirA-GRWD1_H307R	2|4|0|2	8	0.64	0|0|0|4|0|0|0|0|0|0|0|0|0|0|0|0|0|0|0|3	2	4	NP_036606.2	0.01	0.03	0.01	0.03	0.01	-9.68	1.14		2|3|0|2	7	1.75	261	A0A2R8Y653_HUMAN
SHTN1	FlagBirA-GRWD1_H307R	11|12|10|9	42	0.94	11|13|11|14|14|8|4|19|26|25|29|23|21|23|11|9|7|3|38|18	10.5	4	NP_001120683.1	0	0	0	0	0	-102.82	0.36	NP_005644.2|	8|9|6|7	30	7.5	631	SHOT1_HUMAN
APC	FlagBirA-GRWD1_H307R	3|0|0|2	5	0.67	0|0|0|0|0|0|0|0|0|0|0|0|3|4|0|0|0|0|0|0	1.25	4	NP_001120982.1	0	0.01	0	0.01	0	-9.52	0.71	NP_000517.2|NP_001234925.1|NP_689407.1|NP_387448.2|NP_001070674.1|	2|0|0|2	4	1	2843	APC_HUMAN
PCCA	FlagBirA-GRWD1_H307R	527|500|493|518	2038	0.94	396|845|800|739|641|95|95|132|1058|1108|997|1005|310|345|1001|928|1172|1169|125|192	509.5	4	NP_001121164.1	0	0	0	0	0	#NAME?	0.45	NP_113584.3|	33|36|36|38	143	35.75	702	PCCA_HUMAN
CHMP5	FlagBirA-GRWD1_H307R	24|25|31|25	105	0.93	27|11|16|15|14|18|20|50|13|9|9|12|21|17|5|9|2|3|9|19	26.25	4	NP_057494.3	0	0	0	0	0	-71.63	0.89	NP_003591.2|NP_689799.3|	3|4|4|4	15	3.75	219	CHMP5_HUMAN
PMS1	FlagBirA-GRWD1_H307R	3|4|5|6	18	0.91	4|6|3|0|2|6|4|14|3|4|3|3|14|15|5|6|0|4|2|3	4.5	4	NP_001121615.1	0	0	0	0	0	-45.97	0.37	NP_004658.3|	3|2|3|4	12	3	893	B7ZAA0_HUMAN
NR2C1	FlagBirA-GRWD1_H307R	5|2|5|3	15	0.9	7|0|0|0|0|4|4|11|0|0|0|0|9|6|2|0|0|2|3|9	3.75	4	NP_003288.2	0	0	0	0	0	-35.03	0.42		5|2|4|2	13	3.25	603	NR2C1_HUMAN
DIS3	FlagBirA-GRWD1_H307R	3|0|2|3	8	0.94	18|6|9|10|10|5|11|11|11|13|12|10|12|7|7|7|4|2|9|14	2	4	NP_055768.3	0	0	0	0	0	-64.92	0.14	NP_002950.3|	2|0|2|2	6	1.5	958	G3V1J5_HUMAN
PDXDC1	FlagBirA-GRWD1_H307R	6|3|4|7	20	0.9	4|0|3|7|3|7|9|12|4|5|3|2|9|9|0|4|0|0|3|4	5	4	NP_055842.2	0	0	0	0	0	-35.64	0.51		3|3|3|4	13	3.25	788	PDXD1_HUMAN
GSPT1	FlagBirA-GRWD1_H307R	6|10|10|8	34	0.92	11|8|7|6|7|20|12|13|8|8|6|9|5|11|2|0|0|0|5|21	8.5	4	NP_002085.2	0	0	0	0	0	-56.14	0.52	NP_006422.1|	4|5|6|6	21	5.25	637	ERF3A_HUMAN
EEF1D	FlagBirA-GRWD1_H307R	11|11|9|13	44	0.9	6|11|8|10|8|9|8|12|15|12|9|9|0|3|7|7|3|7|14|9	11	4	NP_001123527.1	0	0	0	0	0	-36.68	0.83	NP_003891.1|NP_006422.1|NP_113584.3|NP_002739.1|NP_003286.1|	4|4|3|4	15	3.75	281	EF1D_HUMAN
MYO1B	FlagBirA-GRWD1_H307R	7|4|5|3	19	0.94	30|15|11|12|11|11|10|13|13|13|12|17|82|74|26|24|28|23|19|9	4.75	4	NP_001123630.1	0	0	0	0	0	-225.3	0.09		6|4|4|3	17	4.25	1136	E9PDF6_HUMAN
SPAG9	FlagBirA-GRWD1_H307R	21|27|18|23	89	0.93	20|17|12|23|20|12|12|21|34|30|32|34|43|37|10|8|10|16|50|12	22.25	4	NP_001124000.1	0	0	0	0	0	-128.74	0.54	NP_113584.3|NP_620581.1|	10|13|11|8	42	10.5	1321	JIP4_HUMAN
KRT10	FlagBirA-GRWD1_H307R	190|153|12|9	364	0.16	0|8|6|0|0|0|0|3|0|0|50|40|9|8|0|0|0|0|0|0	91	4	NP_000412.3	0.49	0.99	0.49	0.99	0.49	-90.12	3.4		22|20|6|5	53	13.25	584	K1C10_HUMAN
KRT18	FlagBirA-GRWD1_H307R	35|32|37|29	133	0.93	44|32|32|28|22|22|22|31|31|38|36|31|32|36|29|30|36|26|66|25	33.25	4	NP_954657.1	0	0	0	0	0	-125.62	0.72	NP_001243194.1|	13|11|11|11	46	11.5	430	K1C18_HUMAN
KRT19	FlagBirA-GRWD1_H307R	9|10|17|16	52	0.94	31|18|18|14|13|11|9|13|26|24|21|21|11|10|20|20|17|22|31|15	13	4	NP_002267.2	0	0	0	0	0	-96.5	0.46	NP_062817.2|NP_005546.2|	5|7|11|8	31	7.75	400	K1C19_HUMAN
KRT14	FlagBirA-GRWD1_H307R	3|5|0|0	8	0.35	0|0|0|0|0|0|0|0|0|0|0|2|0|0|0|0|0|0|0|0	2	4	NP_000517.2	0.24	0.68	0.23	0.66	0.24	-5.07	4		2|2|0|0	4	1	472	K1C14_HUMAN
PEX5	FlagBirA-GRWD1_H307R	15|16|10|9	50	0.94	16|17|15|12|14|15|13|16|17|23|18|25|23|23|23|22|12|13|30|3	12.5	4	NP_001124496.1	0	0	0	0	0	-85.21	0.5		7|8|6|6	27	6.75	602	B4E0T2_HUMAN
BRD4	FlagBirA-GRWD1_H307R	8|6|4|5	23	0.94	14|18|20|15|13|11|5|12|31|28|29|23|40|29|45|40|40|43|52|14	5.75	4	NP_490597.1	0	0	0	0	0	-185.07	0.13		5|5|4|3	17	4.25	1362	M0QYW0_HUMAN
CDV3	FlagBirA-GRWD1_H307R	10|10|20|17	57	0.92	22|8|7|8|10|16|17|23|9|6|11|10|8|6|0|0|0|0|5|22	14.25	4	NP_001127894.1	0	0	0	0	0	-65.65	0.68		3|3|5|3	14	3.5	213	D6R9V8_HUMAN
TOP2A	FlagBirA-GRWD1_H307R	14|19|10|9	52	0.93	20|19|8|13|8|14|11|12|27|27|30|29|26|19|12|9|17|20|40|6	13	4	NP_001058.2	0	0	0	0	0	-111.31	0.41		7|9|8|5	29	7.25	1531	TOP2A_HUMAN
RAB6A	FlagBirA-GRWD1_H307R	6|0|4|5	15	0.94	6|5|4|3|2|8|9|11|8|8|7|0|8|6|9|13|11|9|0|23	3.75	4	NP_002860.2	0	0	0	0	0	-65.78	0.26		4|0|2|2	8	2	208	RAB6A_HUMAN
RAB1B	FlagBirA-GRWD1_H307R	8|8|11|16	43	0.93	18|15|13|12|22|13|11|9|17|22|18|21|18|14|17|16|3|11|19|28	10.75	4	NP_112243.1	0	0	0	0	0	-79.35	0.46		3|2|3|3	11	2.75	201	RAB1B_HUMAN
RAB14	FlagBirA-GRWD1_H307R	4|10|3|3	20	0.92	13|9|7|15|12|3|4|0|7|9|7|12|4|9|13|17|11|13|15|14	5	4	NP_057406.2	0	0	0	0	0	-58.81	0.33		3|3|2|2	10	2.5	215	RAB14_HUMAN
RAB34	FlagBirA-GRWD1_H307R	3|3|0|2	8	0.81	0|2|0|0|0|2|4|0|0|0|0|2|3|3|0|2|3|5|0|4	2	4	NP_114140.4	0	0	0	0	0	-19.4	0.5	NP_004658.3|	3|2|0|2	7	1.75	259	C9JY26_HUMAN
RAB8A	FlagBirA-GRWD1_H307R	5|2|2|2	11	0.72	0|0|0|0|0|0|0|0|0|3|0|0|0|0|0|2|2|0|3|4	2.75	4	NP_005361.2	0	0	0	0	0	-10.75	0.92		2|2|2|2	8	2	207	RAB8A_HUMAN
RAB9A	FlagBirA-GRWD1_H307R	5|3|3|6	17	0.81	6|2|3|3|5|0|2|0|4|4|4|4|5|4|5|4|0|0|4|4	4.25	4	NP_001182257.1	0	0	0	0	0	-17.53	0.81		2|2|2|3	9	2.25	201	RAB9A_HUMAN
SHMT2	FlagBirA-GRWD1_H307R	6|4|4|0	14	0.94	29|13|16|13|9|32|24|19|13|15|22|16|9|10|5|14|27|27|9|12	3.5	4	NP_005403.2	0	0	0	0	0	-129.49	0.12	NP_569832.2|NP_006107.1|NP_113584.3|NP_001073918.2|NP_387448.2|NP_001070674.1|NP_055526.3|	4|2|2|0	8	2	504	GLYM_HUMAN
URI1	FlagBirA-GRWD1_H307R	12|12|14|11	49	0.9	2|0|2|0|0|2|5|3|0|0|4|0|18|18|0|0|0|0|11|5	12.25	4	NP_003787.2	0	0	0	0	0	-32.34	0.94	NP_002615.2|NP_002699.1|NP_113671.3|NP_004658.3|	4|4|6|4	18	4.5	535	RMP_HUMAN
TAF9B	FlagBirA-GRWD1_H307R	2|2|0|2	6	0.94	7|0|0|0|0|6|11|14|5|5|3|5|0|13|8|6|7|8|12|0	1.5	4	NP_057059.2	0	0	0	0	0	-57.15	0.12		2|2|0|2	6	1.5	251	TAF9B_HUMAN
RBM10	FlagBirA-GRWD1_H307R	9|4|4|5	22	0.94	20|9|10|7|7|16|16|26|9|9|7|11|38|30|19|19|21|8|27|24	5.5	4	NP_005667.2	0	0	0	0	0	-120.32	0.18	NP_113584.3|NP_387448.2|	7|3|4|3	17	4.25	930	RBM10_HUMAN
KIF23	FlagBirA-GRWD1_H307R	12|10|11|9	42	0.93	5|0|2|4|3|9|9|12|5|5|4|6|22|22|9|15|15|18|25|14	10.5	4	NP_612565.1	0	0	0	0	0	-70.87	0.48		5|4|6|5	20	5	960	A0A7I2V5Y5_HUMAN
KIF1A	FlagBirA-GRWD1_H307R	9|10|5|8	32	0.82	4|0|0|3|4|0|0|0|3|0|3|0|0|0|0|0|0|0|14|7	8	4	NP_004312.2	0	0	0	0	0	-21.15	1.1		5|6|3|5	19	4.75	1690	A0A3B3IT28_HUMAN
KIF1B	FlagBirA-GRWD1_H307R	9|8|11|7	35	0.52	0|0|0|0|0|0|0|0|0|0|0|0|2|2|0|0|0|0|0|8	8.75	4	NP_904325.2	0.1	0.25	0.1	0.24	0.1	-3.85	2.92	NP_005644.2|	4|4|6|5	19	4.75	1153	KIF1B_HUMAN
KIF4A	FlagBirA-GRWD1_H307R	2|2|3|2	9	0.94	5|0|5|4|2|9|5|8|6|2|5|2|30|37|7|9|6|2|21|4	2.25	4	NP_036442.3	0	0	0	0	0	-100.4	0.09		2|2|2|2	8	2	1232	KIF4A_HUMAN
HSP90AB1	FlagBirA-GRWD1_H307R	155|140|158|147	600	0.94	117|90|88|87|90|96|95|72|126|125|120|108|72|67|60|65|55|56|92|154	150	4	NP_031381.2	0	0	0	0	0	-261.61	1.14	NP_003591.2|NP_006107.1|NP_006422.1|NP_113584.3|NP_002739.1|NP_056109.1|NP_055917.1|NP_001186089.1|NP_001269.3|NP_004681.1|NP_258441.1|NP_689407.1|NP_001093149.1|NP_387448.2|NP_055927.2|	27|27|30|28	112	28	724	HS90B_HUMAN
SLC25A10	FlagBirA-GRWD1_H307R	5|0|8|10	23	0.79	6|0|0|5|5|0|0|3|0|3|0|2|7|0|6|4|4|4|0|6	5.75	4	NP_036272.2	0	0	0	0	0	-29.23	0.92	NP_008917.3|	2|0|2|2	6	1.5	287	F6RGN5_HUMAN
NSFL1C	FlagBirA-GRWD1_H307R	28|21|30|29	108	0.94	26|70|57|61|60|7|9|15|88|95|100|84|7|8|40|40|26|22|2|15	27	4	NP_057227.2	0	0	0	0	0	-333.36	0.29	NP_005650.2|NP_006422.1|NP_113611.2|	10|8|11|8	37	9.25	370	NSF1C_HUMAN
FERMT2	FlagBirA-GRWD1_H307R	8|4|6|6	24	0.94	15|4|5|3|5|19|15|33|11|8|10|9|21|18|0|4|0|0|5|24	6	4	NP_001128471.1	0	0	0	0	0	-94.36	0.25		3|3|5|5	16	4	687	FERM2_HUMAN
ASCC2	FlagBirA-GRWD1_H307R	3|4|0|0	7	0.87	0|2|0|2|3|0|0|5|0|0|2|0|10|8|0|3|2|0|0|0	1.75	4	NP_115580.2	0	0	0	0	0	-30.4	0.27		3|3|0|0	6	1.5	757	ASCC2_HUMAN
MACROH2A1	FlagBirA-GRWD1_H307R	10|6|4|4	24	0.94	34|18|14|17|16|39|32|17|23|19|19|18|18|28|20|24|29|28|25|5	6	4	NP_613075.1	0	0	0	0	0	-134.66	0.18		7|4|3|3	17	4.25	369	B4DJC3_HUMAN
CTTN	FlagBirA-GRWD1_H307R	70|68|87|83	308	0.94	49|50|37|56|50|52|61|94|63|61|64|63|74|74|54|58|47|43|32|98	77	4	NP_005222.2	0	0	0	0	0	-205.27	0.91	NP_005713.1|NP_001234925.1|	19|16|20|19	74	18.5	550	SRC8_HUMAN
DCTN1	FlagBirA-GRWD1_H307R	12|8|12|6	38	0.94	17|18|21|20|14|15|16|22|20|12|19|12|33|26|15|11|9|7|47|8	9.5	4	NP_001128512.1	0	0	0	0	0	-120.96	0.3	NP_002699.1|NP_001129115.1|NP_115498.2|NP_001106197.1|	7|6|5|5	23	5.75	1253	DCTN1_HUMAN
NEDD1	FlagBirA-GRWD1_H307R	12|7|16|15	50	0.91	7|5|3|0|2|4|12|21|10|7|7|7|20|11|0|2|0|0|0|9	12.5	4	NP_001128647.1	0	0	0	0	0	-51.06	0.78	NP_003642.3|NP_036205.1|NP_006421.2|NP_006422.1|NP_005989.3|NP_003026.2|NP_055519.1|NP_055526.3|	9|6|10|10	35	8.75	667	NEDD1_HUMAN
NDRG1	FlagBirA-GRWD1_H307R	9|8|6|5	28	0.94	23|15|14|20|13|21|25|21|24|28|21|21|25|37|13|16|4|4|9|46	7	4	NP_001128714.1	0	0	0	0	0	-133.13	0.21		3|3|2|3	11	2.75	394	NDRG1_HUMAN
TCOF1	FlagBirA-GRWD1_H307R	13|12|15|16	56	0.94	19|11|13|10|11|13|11|25|18|19|14|21|28|20|14|14|12|13|37|28	14	4	NP_001128715.1	0	0	0	0	0	-95.61	0.47	NP_002950.3|	9|6|5|6	26	6.5	1488	E7ETY2_HUMAN
RPS27A	FlagBirA-GRWD1_H307R	98|110|101|91	400	0	15|10|11|9|13|21|19|12|18|21|15|17|0|17|33|27|23|31|24|19	100	4	NP_001129064.1	1	1	1	1	1	18.78	3.48		9|9|9|9	36	9	156	RS27A_HUMAN
PIP5K1A	FlagBirA-GRWD1_H307R	4|4|3|0	11	0.66	0|0|0|0|0|0|0|0|0|0|0|0|0|0|0|0|0|0|3|6	2.75	4	NP_001129108.1	0.01	0.01	0	0.01	0.01	-11.39	1.22		3|3|3|0	9	2.25	522	A6PW57_HUMAN
NUP93	FlagBirA-GRWD1_H307R	4|4|5|6	19	0.94	23|7|7|15|9|9|14|9|18|14|12|15|13|14|21|21|21|14|9|6	4.75	4	NP_055484.3	0	0	0	0	0	-82.65	0.22		4|4|4|5	17	4.25	819	NUP93_HUMAN
ECD	FlagBirA-GRWD1_H307R	88|73|65|75	301	0.93	21|13|21|11|18|36|27|47|10|15|16|20|49|52|8|8|4|3|65|7	75.25	4	NP_001129224.1	0	0	0	0	0	-96.69	1.41		16|16|15|13	60	15	677	ECD_HUMAN
MADD	FlagBirA-GRWD1_H307R	4|3|0|0	7	0.17	0|0|0|0|0|0|0|0|0|0|0|0|0|0|0|0|0|0|0|0	1.75	4	NP_569832.2	0.49	0.99	0.48	0.99	0.49	-3.53	17.5		3|2|0|0	5	1.25	1587	A0A0A0MRB5_HUMAN
YY1AP1	FlagBirA-GRWD1_H307R	8|10|0|4	22	0.12	0|0|0|0|0|0|0|0|0|0|0|0|0|2|0|0|0|0|2|0	5.5	4	NP_060723.2	0.55	1	0.54	1	0.55	-6.5	5.5	NP_620581.1|	3|3|0|2	8	2	739	B4DZQ4_HUMAN
GART	FlagBirA-GRWD1_H307R	55|51|58|56	220	0.94	56|50|38|56|37|72|74|76|70|81|66|55|40|41|64|68|36|38|49|37	55	4	NP_001129477.1	0	0	0	0	0	-200.22	0.73		12|16|16|15	59	14.75	1010	PUR2_HUMAN
KANK2	FlagBirA-GRWD1_H307R	27|25|25|22	99	0.8	0|2|0|2|0|0|3|3|5|10|4|7|6|7|13|10|12|3|18|8	24.75	4	NP_001129663.1	0	0	0	0	0	-18.26	1.87		9|8|10|8	35	8.75	851	KANK2_HUMAN
SON	FlagBirA-GRWD1_H307R	4|3|7|4	18	0.94	22|12|6|15|11|11|20|10|10|8|11|15|18|21|29|19|34|35|62|12	4.5	4	NP_620305.1	0	0	0	0	0	-165.96	0.11	NP_002699.1|NP_002956.1|NP_387448.2|	2|2|3|2	9	2.25	2426	J3QSZ5_HUMAN
SAFB	FlagBirA-GRWD1_H307R	4|0|4|2	10	0.94	20|14|10|11|9|9|9|4|10|9|10|12|4|0|5|8|5|4|11|15	2.5	4	NP_002958.2	0	0	0	0	0	-69.42	0.16		4|0|3|2	9	2.25	915	SAFB1_HUMAN
NUP98	FlagBirA-GRWD1_H307R	5|7|8|10	30	0.91	7|5|5|5|3|4|0|4|7|10|11|16|14|9|0|2|10|6|10|7	7.5	4	NP_057404.2	0	0	0	0	0	-43.27	0.59		3|5|5|5	18	4.5	1800	NUP98_HUMAN
SLC25A11	FlagBirA-GRWD1_H307R	21|24|16|21	82	0.94	26|19|20|20|19|16|22|14|27|23|20|21|25|28|43|45|33|33|27|27	20.5	4	NP_003553.2	0	0	0	0	0	-123.31	0.53		8|8|7|6	29	7.25	314	M2OM_HUMAN
ATP1A1	FlagBirA-GRWD1_H307R	3|6|4|6	19	0.94	34|18|13|8|7|16|15|11|11|12|14|12|24|31|16|14|5|8|11|20	4.75	4	NP_000692.2	0	0	0	0	0	-110.45	0.17	NP_113584.3|NP_003286.1|	2|4|2|3	11	2.75	1023	AT1A1_HUMAN
TFCP2	FlagBirA-GRWD1_H307R	26|21|33|31	111	0.12	9|3|3|3|0|7|10|9|6|6|5|8|11|9|6|4|6|6|0|8	27.75	4	NP_005644.2	0.55	1	0.55	1	0.55	-7.67	2.85	NP_113584.3|NP_620581.1|	4|4|4|6	18	4.5	502	TFCP2_HUMAN
PPP2R1A	FlagBirA-GRWD1_H307R	21|22|15|22	80	0.94	37|31|32|22|28|20|24|26|29|29|36|40|42|48|16|12|11|12|42|29	20	4	NP_055040.2	0	0	0	0	0	-143.91	0.47	NP_006107.1|NP_002739.1|NP_002956.1|	9|9|7|9	34	8.5	589	B3KQV6_HUMAN
AHCYL1	FlagBirA-GRWD1_H307R	10|6|10|8	34	0.86	2|0|3|0|2|10|7|10|4|0|0|0|5|8|0|0|0|0|0|3	8.5	4	NP_006612.2	0	0	0	0	0	-25.36	0.97	NP_036205.1|NP_689407.1|	5|5|6|6	22	5.5	530	SAHH2_HUMAN
PARD3	FlagBirA-GRWD1_H307R	6|7|6|5	24	0.62	0|0|0|0|0|0|0|0|0|0|2|0|5|4|0|0|0|0|0|0	6	4	NP_062565.2	0.02	0.04	0.02	0.04	0.02	-5.38	2.18	NP_002699.1|NP_004681.1|NP_795352.2|	4|4|3|3	14	3.5	1356	Q5VWU8_HUMAN
MATR3	FlagBirA-GRWD1_H307R	9|11|13|12	45	0.94	39|19|29|20|24|27|24|31|34|34|32|35|39|35|27|22|28|34|34|11	11.25	4	NP_061322.2	0	0	0	0	0	-134.23	0.3	NP_003591.2|NP_002699.1|NP_002956.1|NP_387448.2|	2|4|4|4	14	3.5	847	A0A0R4J2E8_HUMAN
SAR1A	FlagBirA-GRWD1_H307R	4|0|6|7	17	0.86	8|5|2|3|0|8|7|4|0|2|0|3|0|6|4|5|4|0|0|5	4.25	4	NP_001136120.1	0	0	0	0	0	-33.76	0.59	NP_001070674.1|	2|0|2|3	7	1.75	198	Q5SQT8_HUMAN
C17orf49	FlagBirA-GRWD1_H307R	7|5|0|4	16	0.89	7|4|3|3|4|5|3|13|5|4|0|0|6|10|4|4|0|5|0|6	4	4	NP_001136270.1	0	0	0	0	0	-41.6	0.44		3|3|0|2	8	2	192	BAP18_HUMAN
DIS3L	FlagBirA-GRWD1_H307R	7|8|8|4	27	0.89	0|0|0|4|3|0|3|4|2|2|0|0|14|15|7|4|5|3|5|0	6.75	4	NP_001137160.1	0	0	0	0	0	-35.01	0.66		4|5|5|4	18	4.5	1054	DI3L1_HUMAN
EIF5A	FlagBirA-GRWD1_H307R	30|19|25|19	93	0.94	29|14|8|12|9|47|38|88|18|20|17|11|27|35|11|15|6|6|28|51	23.25	4	NP_001137232.1	0	0	0	0	0	-187.08	0.42	NP_113584.3|	4|4|4|4	16	4	184	IF5A1_HUMAN
PDCD6IP	FlagBirA-GRWD1_H307R	4|5|5|12	26	0.94	36|26|30|27|26|13|17|14|36|24|29|29|16|16|14|6|7|2|14|5	6.5	4	NP_037506.2	0	0	0	0	0	-131.18	0.2	NP_006107.1|NP_002739.1|NP_113671.3|NP_065921.2|	3|3|3|7	16	4	868	PDC6I_HUMAN
APBB1	FlagBirA-GRWD1_H307R	8|5|9|9	31	0.91	3|0|2|3|0|6|7|10|4|0|3|3|13|13|0|6|4|0|13|6	7.75	4	NP_663722.1	0	0	0	0	0	-41.16	0.63	NP_055519.1|	3|2|4|3	12	3	708	APBB1_HUMAN
PAXBP1	FlagBirA-GRWD1_H307R	3|5|0|2	10	0.94	15|10|7|7|5|0|5|9|6|6|10|14|17|10|13|12|14|10|19|2	2.5	4	NP_057715.2	0	0	0	0	0	-73.88	0.15		3|3|0|2	8	2	917	PAXB1_HUMAN
PHB2	FlagBirA-GRWD1_H307R	44|46|45|50	185	0.94	56|54|51|43|52|59|53|29|66|66|66|56|59|65|65|62|67|59|71|66	46.25	4	NP_001138303.1	0	0	0	0	0	-181.25	0.69	NP_113584.3|	13|12|13|13	51	12.75	299	PHB2_HUMAN
PFDN5	FlagBirA-GRWD1_H307R	120|121|137|121	499	0	13|8|11|5|4|22|15|19|14|13|16|16|6|14|0|9|5|0|9|11	124.75	4	NP_002615.2	1	1	1	1	1	78.89	6.84	NP_068814.2|NP_758440.1|NP_387448.2|	10|11|11|11	43	10.75	154	PFD5_HUMAN
TLN1	FlagBirA-GRWD1_H307R	128|128|126|130	512	0.94	99|94|102|104|94|66|74|132|103|100|103|109|179|205|110|100|60|58|136|57	128	4	NP_006280.3	0	0	0	0	0	-397.98	0.79	NP_001186089.1|NP_002950.3|	36|43|40|45	164	41	2541	TLN1_HUMAN
RELA	FlagBirA-GRWD1_H307R	10|6|5|8	29	0.83	2|0|2|3|0|3|2|6|0|6|4|3|9|8|2|3|0|0|0|2	7.25	4	NP_068810.3	0	0	0	0	0	-21.36	1	NP_006421.2|NP_620581.1|NP_001269.3|NP_387448.2|	4|4|5|5	18	4.5	551	A0A087X0W8_HUMAN
KIAA1671	FlagBirA-GRWD1_H307R	15|11|14|8	48	0.11	0|0|0|0|0|0|0|3|2|0|0|0|3|0|3|0|0|0|5|0	12	4	NP_001138678.1	0.6	0.99	0.6	0.99	0.6	-4.04	3.43	NP_116205.3|NP_055519.1|	9|6|9|7	31	7.75	1806	K1671_HUMAN
DEPDC1B	FlagBirA-GRWD1_H307R	29|30|38|37	134	0.91	14|11|6|7|6|13|11|25|6|5|6|7|23|29|15|16|14|16|20|17	33.5	4	NP_060839.2	0	0	0	0	0	-46.56	1.38		7|6|9|6	28	7	529	DEP1B_HUMAN
RPL10	FlagBirA-GRWD1_H307R	18|17|15|12	62	0.91	6|0|0|6|5|12|6|8|15|18|17|16|20|11|12|15|12|9|13|13	15.5	4	NP_006004.2	0	0	0	0	0	-48.89	0.87	NP_006107.1|NP_002739.1|NP_075559.2|	4|3|2|2	11	2.75	214	RL10_HUMAN
NONO	FlagBirA-GRWD1_H307R	105|110|110|101	426	0.94	129|82|73|83|45|85|105|141|86|83|75|86|142|127|97|97|96|81|100|149	106.5	4	NP_001138880.1	0	0	0	0	0	-356.31	0.76	NP_002699.1|NP_113584.3|	10|11|13|11	45	11.25	471	NONO_HUMAN
STMN1	FlagBirA-GRWD1_H307R	8|11|17|18	54	0.94	25|13|14|16|15|41|33|44|14|15|14|12|26|26|23|20|8|9|12|59	13.5	4	NP_001138926.1	0	0	0	0	0	-167.89	0.31	NP_113584.3|	4|3|6|4	17	4.25	174	STMN1_HUMAN
YBX3	FlagBirA-GRWD1_H307R	19|0|0|0	19	0.35	7|3|5|3|2|0|4|2|3|0|2|5|0|0|0|0|0|0|0|0	4.75	4	NP_003642.3	0.25	0.98	0.24	0.98	0.25	-24.95	0.9		4|0|0|0	4	1	372	YBOX3_HUMAN
RPAP3	FlagBirA-GRWD1_H307R	80|93|97|89	359	0.8	23|27|17|27|24|27|26|42|31|25|32|37|36|37|20|21|14|6|39|45	89.75	4	NP_078880.2	0	0	0	0	0	-32.84	2.2	NP_036205.1|NP_002699.1|NP_003026.2|NP_113671.3|NP_055917.1|NP_001186089.1|NP_055519.1|NP_387448.2|	14|17|19|18	68	17	665	RPAP3_HUMAN
DIP2A	FlagBirA-GRWD1_H307R	24|17|20|21	82	0.89	13|3|2|4|0|10|10|26|0|4|0|0|14|13|3|6|0|2|0|2	20.5	4	NP_001139588.1	0	0	0	0	0	-36.24	1.24		12|11|10|10	43	10.75	1567	DIP2A_HUMAN
TBC1D15	FlagBirA-GRWD1_H307R	45|44|48|49	186	0.93	26|27|26|29|24|30|32|33|33|34|30|34|43|53|25|26|17|15|28|20	46.5	4	NP_001139686.1	0	0	0	0	0	-83.57	1.13		11|13|15|13	52	13	682	TBC15_HUMAN
FCHO2	FlagBirA-GRWD1_H307R	7|10|8|7	32	0.83	2|0|0|3|2|0|0|3|4|4|3|3|8|14|0|0|0|0|3|3	8	4	NP_620137.2	0	0	0	0	0	-18.97	1.07		4|4|6|4	18	4.5	810	FCHO2_HUMAN
SYNCRIP	FlagBirA-GRWD1_H307R	47|51|42|48	188	0.94	82|52|50|56|52|82|75|50|71|74|66|84|38|42|32|41|39|30|48|41	47	4	NP_006363.4	0	0	0	0	0	-237.06	0.58	NP_057019.3|NP_002699.1|NP_002950.3|NP_387448.2|	10|8|10|10	38	9.5	623	A0A7I2V309_HUMAN
HNRNPR	FlagBirA-GRWD1_H307R	19|21|17|19	76	0.93	25|15|19|15|14|28|21|12|27|36|31|34|19|16|10|9|9|10|25|12	19	4	NP_005817.1	0	0	0	0	0	-95.84	0.59	NP_006107.1|NP_001188407.1|NP_387448.2|	5|7|6|4	22	5.5	633	B4DT28_HUMAN
ABR	FlagBirA-GRWD1_H307R	8|11|12|12	43	0.91	5|9|12|5|6|9|10|21|15|12|13|13|13|13|6|5|5|2|3|5	10.75	4	NP_001153218.1	0	0	0	0	0	-47.87	0.69	NP_004658.3|	5|6|6|6	23	5.75	813	B7Z683_HUMAN
TIPRL	FlagBirA-GRWD1_H307R	79|75|104|88	346	0.94	97|40|49|51|42|102|122|137|64|60|59|67|66|57|46|44|35|45|59|68	86.5	4	NP_690866.1	0	0	0	0	0	-304.43	0.76	NP_113584.3|	9|7|8|9	33	8.25	272	TIPRL_HUMAN
PSMA1	FlagBirA-GRWD1_H307R	4|3|6|5	18	0.61	0|0|0|0|0|0|0|2|0|0|0|0|0|0|0|0|0|0|3|4	4.5	4	NP_683877.1	0.02	0.07	0.03	0.08	0.03	-6.37	2	NP_003591.2|NP_113584.3|	3|2|5|4	14	3.5	269	PSA1_HUMAN
PSMA5	FlagBirA-GRWD1_H307R	6|0|0|0	6	0.53	0|0|0|0|0|0|0|0|0|0|0|0|0|0|0|0|0|0|4|0	1.5	4	NP_002781.2	0.1	0.4	0.12	0.48	0.12	-5.55	1.5	NP_003591.2|NP_113584.3|NP_005989.3|NP_002956.1|	3|0|0|0	3	0.75	241	PSA5_HUMAN
SNX1	FlagBirA-GRWD1_H307R	30|25|37|38	130	0.92	19|18|14|19|17|23|28|32|18|21|26|22|20|18|26|21|12|13|21|28	32.5	4	NP_003090.2	0	0	0	0	0	-67.29	1.14	NP_005650.2|	12|9|13|12	46	11.5	522	SNX1_HUMAN
COPS3	FlagBirA-GRWD1_H307R	15|10|16|12	53	0.79	8|8|9|5|6|0|0|0|5|8|4|6|10|0|0|0|0|0|6|6	13.25	4	NP_003644.2	0	0	0	0	0	-19.33	1.51	NP_057532.2|NP_001269.3|NP_079514.1|	3|3|4|3	13	3.25	423	CSN3_HUMAN
PHGDH	FlagBirA-GRWD1_H307R	18|14|12|18	62	0.94	45|32|31|35|29|31|37|24|50|49|42|39|34|42|24|16|19|14|26|19	15.5	4	NP_006614.2	0	0	0	0	0	-166.25	0.33	NP_113584.3|NP_002739.1|	7|8|6|7	28	7	533	SERA_HUMAN
NANP	FlagBirA-GRWD1_H307R	10|3|12|6	31	0.92	13|2|0|4|3|26|22|22|0|0|0|0|0|9|0|0|0|0|0|9	7.75	4	NP_689880.1	0	0	0	0	0	-82.41	0.37		4|3|5|4	16	4	248	NANP_HUMAN
RIOK1	FlagBirA-GRWD1_H307R	6|3|2|3	14	0.86	3|6|4|4|2|2|3|4|2|2|2|3|3|0|2|3|0|0|7|11	3.5	4	NP_113668.2	0	0	0	0	0	-26.65	0.5		4|3|2|3	12	3	568	RIOK1_HUMAN
SFXN1	FlagBirA-GRWD1_H307R	22|19|19|19	79	0.94	31|18|15|21|24|14|11|15|26|28|29|25|22|25|27|31|16|20|20|30	19.75	4	NP_073591.2	0	0	0	0	0	-84.2	0.65		6|5|6|5	22	5.5	322	SFXN1_HUMAN
SLC25A13	FlagBirA-GRWD1_H307R	9|8|6|9	32	0.94	42|16|24|21|24|20|17|19|16|16|11|16|29|35|24|27|30|30|15|10	8	4	NP_001153682.1	0	0	0	0	0	-131.44	0.23		6|6|5|6	23	5.75	676	CMC2_HUMAN
SYNJ1	FlagBirA-GRWD1_H307R	13|15|13|11	52	0.91	3|3|0|0|0|0|0|15|3|5|4|4|16|16|6|6|0|2|11|9	13	4	NP_003886.3	0	0	0	0	0	-38.55	0.9		6|7|8|7	28	7	1612	A0A0D9SGJ6_HUMAN
SMAP2	FlagBirA-GRWD1_H307R	13|14|13|13	53	0.82	3|0|0|0|0|7|5|14|0|3|3|3|9|5|2|0|0|0|0|0	13.25	4	NP_073570.1	0	0	0	0	0	-15.05	1.51	NP_008917.3|	6|5|5|5	21	5.25	429	A0A087WV97_HUMAN
TNIK	FlagBirA-GRWD1_H307R	9|7|8|10	34	0.85	7|5|7|8|7|4|7|4|10|6|5|4|8|7|3|2|0|0|0|0	8.5	4	NP_001155032.1	0	0	0	0	0	-22.04	1.03		6|5|4|7	22	5.5	1352	TNIK_HUMAN
CCT5	FlagBirA-GRWD1_H307R	547|484|535|485	2051	0	76|57|58|56|48|62|74|77|67|55|61|64|112|116|82|82|59|57|62|59	512.75	4	NP_036205.1	1	1	1	1	1	61.41	5.23	NP_006421.2|NP_005713.1|NP_006422.1|NP_113584.3|NP_005989.3|NP_079184.2|	29|32|29|31	121	30.25	541	B7ZAR1_HUMAN
CYFIP1	FlagBirA-GRWD1_H307R	4|7|9|8	28	0.94	17|17|14|7|9|18|17|20|12|11|16|14|31|28|18|15|17|16|14|0	7	4	NP_055423.1	0	0	0	0	0	-94.32	0.29	NP_115498.2|	2|3|4|5	14	3.5	1253	CYFP1_HUMAN
CYFIP2	FlagBirA-GRWD1_H307R	3|0|0|0	3	0.94	0|0|0|6|6|0|0|0|9|11|0|0|26|21|13|9|0|0|0|5	0.75	4	NP_001032409.2	0	0	0	0	0	-80.18	0.04	NP_115498.2|	2|0|0|0	2	0.5	1253	E7EVJ5_HUMAN
NUP155	FlagBirA-GRWD1_H307R	19|19|16|11	65	0.89	16|10|4|13|9|7|7|7|6|8|5|7|10|7|9|12|13|17|8|5	16.25	4	NP_705618.1	0	0	0	0	0	-39.48	1.1		6|8|5|6	25	6.25	1391	E9PF10_HUMAN
RTN4	FlagBirA-GRWD1_H307R	5|2|6|6	19	0.94	21|10|10|17|8|10|14|10|12|7|9|13|11|7|3|2|0|8|2|6	4.75	4	NP_722550.1	0	0	0	0	0	-66.06	0.29	NP_113584.3|	3|2|4|3	12	3	373	RTN4_HUMAN
PSMC5	FlagBirA-GRWD1_H307R	69|64|62|59	254	0.92	31|25|14|16|18|20|15|23|16|18|20|23|11|16|16|21|13|12|70|40	63.5	4	NP_002796.4	0	0	0	0	0	-65.23	1.53	NP_113584.3|	15|12|16|13	56	14	406	PRS8_HUMAN
SRP68	FlagBirA-GRWD1_H307R	44|50|57|48	199	0.93	42|30|38|29|26|46|42|67|34|38|44|38|56|51|30|23|17|16|45|22	49.75	4	NP_055045.2	0	0	0	0	0	-134.02	0.9		14|15|16|13	58	14.5	627	SRP68_HUMAN
ATP2A2	FlagBirA-GRWD1_H307R	35|35|36|31	137	0.94	65|40|33|24|22|47|43|38|43|49|50|54|53|59|56|63|53|50|45|69	34.25	4	NP_733765.1	0	0	0	0	0	-193.39	0.54		8|11|6|9	34	8.5	1042	A0A0C4DH86_HUMAN
H2AC1	FlagBirA-GRWD1_H307R	16|0|0|17	33	0.93	0|37|0|0|0|0|0|42|0|0|0|0|27|51|24|29|0|0|0|0	8.25	4	NP_734466.1	0	0	0	0	0	-178.92	0.21		2|0|0|2	4	1	131	H2A1A_HUMAN
PYGL	FlagBirA-GRWD1_H307R	3|8|5|7	23	0.94	14|8|6|9|9|2|0|6|10|9|10|13|28|25|5|6|0|0|6|20	5.75	4	NP_001157412.1	0	0	0	0	0	-86.5	0.26	NP_113584.3|NP_001186089.1|	3|5|5|4	17	4.25	813	PYGL_HUMAN
PPP6R3	FlagBirA-GRWD1_H307R	6|6|13|10	35	0.94	20|17|11|16|15|23|24|44|19|17|17|15|32|29|10|14|12|7|21|19	8.75	4	NP_001157632.1	0	0	0	0	0	-122.34	0.27	NP_003591.2|NP_004681.1|NP_689407.1|	5|3|9|6	23	5.75	879	H7BXH2_HUMAN
RAPGEF6	FlagBirA-GRWD1_H307R	22|16|15|11	64	0.84	0|7|3|5|4|3|0|8|5|8|4|10|9|15|4|2|0|0|17|2	16	4	NP_057424.3	0	0	0	0	0	-32.15	1.25		7|7|6|4	24	6	1601	B7Z7Y1_HUMAN
EIF4ENIF1	FlagBirA-GRWD1_H307R	28|28|15|15	86	0.13	0|2|3|0|4|0|0|4|3|0|2|3|9|7|0|0|0|0|0|3	21.5	4	NP_062817.2	0.52	1	0.52	1	0.52	-3.27	3.58	NP_387448.2|	11|13|7|7	38	9.5	985	4ET_HUMAN
AGO2	FlagBirA-GRWD1_H307R	14|18|14|21	67	0.8	5|7|7|4|8|8|4|7|4|10|7|6|9|10|6|3|2|3|15|0	16.75	4	NP_001158095.1	0	0	0	0	0	-21.5	1.52	NP_056270.2|NP_001186231.1|	5|8|8|8	29	7.25	825	AGO2_HUMAN
SKP1	FlagBirA-GRWD1_H307R	17|13|16|11	57	0.91	11|8|8|7|8|16|11|17|6|11|12|13|17|14|7|6|5|6|11|11	14.25	4	NP_733779.1	0	0	0	0	0	-43.9	0.89	NP_003591.2|NP_002699.1|NP_001804.2|NP_258441.1|NP_387448.2|	5|5|4|3	17	4.25	163	SKP1_HUMAN
ALDH1A2	FlagBirA-GRWD1_H307R	31|24|39|40	134	0.94	45|22|30|29|22|49|62|72|36|39|38|39|53|56|38|41|11|12|28|73	33.5	4	NP_003879.2	0	0	0	0	0	-216.47	0.51		10|8|9|12	39	9.75	518	AL1A2_HUMAN
RASSF8	FlagBirA-GRWD1_H307R	6|6|0|5	17	0.5	0|0|0|0|2|0|0|0|0|0|0|0|0|0|0|0|0|0|3|2	4.25	4	NP_001158218.1	0.16	0.28	0.16	0.26	0.16	-9.8	2.43	NP_002699.1|	3|2|0|3	8	2	419	Q6IB99_HUMAN
RBMX	FlagBirA-GRWD1_H307R	10|10|9|8	37	0.94	11|9|10|10|9|13|17|11|17|17|18|19|10|10|10|10|16|15|11|12	9.25	4	NP_001158275.1	0	0	0	0	0	-56.85	0.52	NP_387448.2|	3|3|4|4	14	3.5	196	RBMX_HUMAN
RRM2	FlagBirA-GRWD1_H307R	56|47|63|61	227	0.92	11|2|3|7|5|22|16|40|4|4|3|3|26|24|9|9|4|6|23|51	56.75	4	NP_001159403.1	0	0	0	0	0	-59.61	1.61	NP_003026.2|	11|8|11|9	39	9.75	449	RIR2_HUMAN
LDHA	FlagBirA-GRWD1_H307R	4|3|5|0	12	0.94	21|8|6|9|8|6|4|6|8|7|15|10|3|6|11|10|7|2|21|3	3	4	NP_001158886.1	0	0	0	0	0	-76.6	0.18	NP_005650.2|NP_003891.1|NP_113584.3|NP_005989.3|NP_002503.1|	3|3|4|0	10	2.5	361	LDHA_HUMAN
EPB41	FlagBirA-GRWD1_H307R	76|78|85|84	323	0.94	94|76|63|82|67|61|65|93|100|109|16|100|123|10|124|124|90|89|78|110	80.75	4	NP_001159477.1	0	0	0	0	0	-325.34	0.67		18|18|21|19	76	19	864	A0A2R8Y5G2_HUMAN
PALLD	FlagBirA-GRWD1_H307R	2|3|3|5	13	0.85	3|3|0|4|3|0|0|5|0|0|0|3|2|4|0|0|0|0|0|12	3.25	4	NP_001159581.1	0	0	0	0	0	-23.26	0.52		2|3|3|3	11	2.75	777	PALLD_HUMAN
SKA3	FlagBirA-GRWD1_H307R	38|41|41|47	167	0.9	17|16|20|19|15|6|10|21|19|14|16|17|28|32|16|18|6|8|26|9	41.75	4	NP_659498.4	0	0	0	0	0	-42.52	1.56	NP_055519.1|	8|10|8|8	34	8.5	412	SKA3_HUMAN
WASHC1	FlagBirA-GRWD1_H307R	3|3|4|2	12	0.61	0|0|0|0|0|0|0|0|0|0|0|0|0|3|0|0|0|0|3|0	3	4	NP_878908.4	0.03	0.07	0.03	0.07	0.03	-5.05	2	NP_003891.1|	2|2|3|2	9	2.25	465	WASH1_HUMAN
LPP	FlagBirA-GRWD1_H307R	14|12|17|18	61	0.88	3|0|2|6|5|7|9|14|5|4|5|8|6|6|0|0|0|0|0|21	15.25	4	NP_001161143.1	0	0	0	0	0	-31.1	1.17		5|5|9|8	27	6.75	612	C9JUT4_HUMAN
ATXN2L	FlagBirA-GRWD1_H307R	48|54|69|65	236	0.93	33|43|36|39|37|21|27|52|39|44|50|39|42|47|17|24|21|16|54|35	59	4	NP_009176.2	0	0	0	0	0	-112.37	1.16		18|16|20|19	73	18.25	1075	A0A0C4DGL7_HUMAN
LMNA	FlagBirA-GRWD1_H307R	4|2|0|2	8	0.89	11|3|6|2|3|0|2|0|0|4|3|4|2|5|3|4|9|5|2|4	2	4	NP_733821.1	0	0	0	0	0	-35.95	0.26	NP_148978.2|NP_004658.3|	3|2|0|2	7	1.75	664	LMNA_HUMAN
ZC3HAV1	FlagBirA-GRWD1_H307R	26|28|23|25	102	0.93	28|24|28|25|29|21|19|19|34|33|38|38|19|16|13|18|7|16|33|36	25.5	4	NP_064504.2	0	0	0	0	0	-100.81	0.7	NP_002950.3|NP_079184.2|	13|12|13|12	50	12.5	902	C9J6P4_HUMAN
RIC8A	FlagBirA-GRWD1_H307R	2|3|0|0	5	0.78	2|0|0|0|0|4|2|2|3|3|0|3|0|0|0|0|0|0|0|0	1.25	4	NP_068751.4	0	0	0	0	0	-16.16	0.38	NP_004658.3|	2|2|0|0	4	1	537	RIC8A_HUMAN
TXLNG	FlagBirA-GRWD1_H307R	5|7|4|3	19	0.9	2|3|0|2|0|11|14|4|2|0|2|4|4|5|0|5|0|0|7|7	4.75	4	NP_060830.2	0	0	0	0	0	-35.59	0.49	NP_116205.3|NP_004658.3|	3|3|3|2	11	2.75	528	TXLNG_HUMAN
PGAM5	FlagBirA-GRWD1_H307R	15|24|21|23	83	0.9	9|16|20|17|7|13|14|6|19|14|14|12|5|5|10|9|5|5|10|7	20.75	4	NP_001164014.1	0	0	0	0	0	-44.79	1.15	NP_113584.3|	7|8|6|7	28	7	289	PGAM5_HUMAN
CHD8	FlagBirA-GRWD1_H307R	74|71|58|52	255	0.83	7|12|13|13|8|5|7|7|13|11|9|7|14|21|16|11|4|3|58|4	63.75	4	NP_001164100.1	0	0	0	0	0	-29.93	2.34	NP_387448.2|	25|27|28|29	109	27.25	2581	CHD8_HUMAN
FUS	FlagBirA-GRWD1_H307R	23|19|20|18	80	0.93	23|19|12|13|10|30|25|26|30|30|28|23|27|17|13|13|18|18|26|24	20	4	NP_001164408.1	0	0	0	0	0	-82.36	0.68	NP_005650.2|NP_003591.2|NP_006421.2|NP_003891.1|NP_006422.1|NP_005989.3|NP_387448.2|	6|5|6|5	22	5.5	522	FUS_HUMAN
ATAD3A	FlagBirA-GRWD1_H307R	5|5|5|2	17	0.94	16|7|12|7|6|9|6|5|13|15|13|12|23|19|16|12|8|12|10|7	4.25	4	NP_060658.3	0	0	0	0	0	-75.99	0.23		4|4|3|2	13	3.25	634	ATD3A_HUMAN
ZHX3	FlagBirA-GRWD1_H307R	9|6|13|9	37	0.87	2|3|0|4|2|0|0|11|4|4|3|7|11|6|0|0|0|2|2|12	9.25	4	NP_055850.1	0	0	0	0	0	-31.24	0.9		5|4|7|6	22	5.5	956	ZHX3_HUMAN
PEG10	FlagBirA-GRWD1_H307R	9|14|5|6	34	0.16	0|0|0|0|0|0|2|0|0|0|0|0|0|0|0|0|0|0|0|4	8.5	4	NP_001165908.1	0.49	0.95	0.48	0.94	0.49	-1.85	5.67		4|5|4|3	16	4	784	B4DSP0_HUMAN
EIF4G2	FlagBirA-GRWD1_H307R	54|50|46|64	214	0.92	32|21|21|31|25|26|28|39|27|27|27|35|44|40|20|20|11|8|42|24	53.5	4	NP_001409.3	0	0	0	0	0	-81.8	1.3		17|17|17|21	72	18	907	D3DQV9_HUMAN
CSE1L	FlagBirA-GRWD1_H307R	18|22|25|22	87	0.94	54|48|38|39|25|26|26|38|32|38|30|33|14|16|8|7|4|2|10|21	21.75	4	NP_001307.2	0	0	0	0	0	-143.89	0.49	NP_113584.3|NP_002739.1|NP_001186089.1|	10|10|10|9	39	9.75	971	XPO2_HUMAN
PPP2R2A	FlagBirA-GRWD1_H307R	28|27|25|17	97	0.94	31|30|23|20|19|16|28|20|30|32|27|31|41|42|15|15|14|19|57|53	24.25	4	NP_001171062.1	0	0	0	0	0	-160.49	0.5	NP_006421.2|NP_148978.2|NP_006422.1|NP_005989.3|	8|7|7|5	27	6.75	457	A0A590UJJ1_HUMAN
UFD1	FlagBirA-GRWD1_H307R	73|71|68|70	282	0	7|4|0|5|0|11|8|9|0|0|3|3|6|8|3|2|0|0|10|25	70.5	4	NP_005650.2	1	1	1	1	1	5.85	5.13	NP_113584.3|	9|8|8|8	33	8.25	307	UFD1_HUMAN
SULT1A1	FlagBirA-GRWD1_H307R	13|9|14|9	45	0.92	32|14|7|14|8|14|9|6|15|16|14|19|10|7|15|10|10|7|9|5	11.25	4	NP_001046.2	0	0	0	0	0	-65.37	0.55		3|3|3|2	11	2.75	295	ST1A1_HUMAN
CSNK2A1	FlagBirA-GRWD1_H307R	16|14|15|16	61	0.93	24|10|13|11|6|24|28|38|11|12|11|13|19|19|12|14|14|11|16|12	15.25	4	NP_808227.1	0	0	0	0	0	-86.65	0.54	NP_003591.2|NP_000152.1|NP_003891.1|NP_620581.1|NP_113671.3|NP_001269.3|	9|7|7|7	30	7.5	391	CSK21_HUMAN
ABI1	FlagBirA-GRWD1_H307R	2|2|4|8	16	0.91	5|6|3|3|0|3|4|3|5|10|8|9|15|21|0|0|0|0|9|0	4	4	NP_001171587.1	0	0	0	0	0	-55.06	0.29	NP_115498.2|	2|2|2|4	10	2.5	496	A0A0A0MRT6_HUMAN
VDAC2	FlagBirA-GRWD1_H307R	38|38|39|49	164	0.93	32|35|39|37|37|23|27|45|39|37|37|36|43|43|40|47|53|53|40|59	41	4	NP_001171752.1	0	0	0	0	0	-136.69	0.77	NP_055037.1|NP_004658.3|	8|9|9|9	35	8.75	294	VDAC2_HUMAN
WDR44	FlagBirA-GRWD1_H307R	10|14|12|11	47	0.94	13|19|19|22|24|14|18|22|23|23|20|20|25|31|13|11|0|2|4|23	11.75	4	NP_001171894.1	0	0	0	0	0	-84.91	0.46		7|7|7|6	27	6.75	905	WDR44_HUMAN
ARHGDIA	FlagBirA-GRWD1_H307R	4|0|0|0	4	0.64	3|0|0|0|0|0|0|0|0|0|0|0|0|0|0|0|0|0|0|4	1	4	NP_001172006.1	0.01	0.03	0.01	0.03	0.01	-9.58	0.57	NP_002739.1|	2|0|0|0	2	0.5	204	J3QQX2_HUMAN
TUBB	FlagBirA-GRWD1_H307R	89|116|102|91	398	0.94	71|58|57|56|59|71|106|65|74|70|61|70|63|75|68|83|72|66|66|66	99.5	4	NP_821133.1	0	0	0	0	0	-170.93	1.18	NP_003591.2|NP_006107.1|NP_006422.1|NP_113584.3|NP_055917.1|NP_001269.3|NP_002950.3|	4|4|4|4	16	4	444	TBB5_HUMAN
TUBB6	FlagBirA-GRWD1_H307R	4|7|4|7	22	0.94	28|10|10|11|15|14|10|9|15|21|13|19|11|10|8|9|7|6|9|7	5.5	4	NP_115914.1	0	0	0	0	0	-79.37	0.27		3|4|4|3	14	3.5	446	K7EJ64_HUMAN
TUBB4B	FlagBirA-GRWD1_H307R	37|45|38|38	158	0.92	16|18|15|3|9|33|18|0|14|17|16|15|31|35|20|29|31|24|24|18	39.5	4	NP_006079.1	0	0	0	0	0	-63.68	1.22	NP_003591.2|NP_113584.3|NP_055917.1|	4|4|4|5	17	4.25	445	TBB4B_HUMAN
TUBB2B	FlagBirA-GRWD1_H307R	24|20|19|35	98	0.83	11|12|7|12|14|24|15|17|14|9|14|12|13|13|0|0|13|11|7|9	24.5	4	NP_821080.1	0	0	0	0	0	-36.88	1.4	NP_006107.1|NP_006422.1|NP_005989.3|NP_055917.1|	2|3|3|4	12	3	445	TBB2B_HUMAN
ADD1	FlagBirA-GRWD1_H307R	13|13|16|9	51	0.94	19|18|13|17|13|14|11|28|29|26|24|22|17|16|22|18|18|16|26|17	12.75	4	NP_001110.2	0	0	0	0	0	-93.49	0.47		6|5|5|5	21	5.25	737	ADDA_HUMAN
DNM2	FlagBirA-GRWD1_H307R	10|10|6|9	35	0.87	8|5|2|5|4|3|4|5|6|3|6|9|11|9|0|0|0|0|6|8	8.75	4	NP_001177645.1	0	0	0	0	0	-27.4	0.95		7|6|4|5	22	5.5	869	DYN2_HUMAN
AFG3L2	FlagBirA-GRWD1_H307R	14|14|17|15	60	0.84	6|0|3|0|0|5|2|6|6|5|4|3|8|14|11|6|3|3|0|9	15	4	NP_006787.2	0	0	0	0	0	-19.86	1.43		8|7|9|8	32	8	797	AFG32_HUMAN
LARP1B	FlagBirA-GRWD1_H307R	13|14|12|14	53	0.88	10|4|0|5|4|6|9|11|4|5|6|8|12|12|12|0|9|8|6|3	13.25	4	NP_060548.2	0	0	0	0	0	-27.1	1.13		6|4|6|5	21	5.25	914	A0A3B3ISF0_HUMAN
DIDO1	FlagBirA-GRWD1_H307R	15|12|10|9	46	0.94	20|14|15|15|11|17|19|11|10|10|6|20|34|33|23|21|28|26|39|4	11.5	4	NP_149072.2	0	0	0	0	0	-119.66	0.34		7|5|4|4	20	5	2240	DIDO1_HUMAN
DDX3X	FlagBirA-GRWD1_H307R	97|88|102|99	386	0.94	87|71|78|75|57|78|71|99|69|67|87|82|63|69|42|44|41|54|107|74	96.5	4	NP_001180345.1	0	0	0	0	0	-210.53	1.02	NP_387448.2|	18|18|19|18	73	18.25	661	A0A2R8Y7T2_HUMAN
DDX17	FlagBirA-GRWD1_H307R	47|45|46|51	189	0.94	71|43|52|50|54|76|85|61|81|74|73|67|44|58|61|54|62|57|43|63	47.25	4	NP_001091974.1	0	0	0	0	0	-224.23	0.6		14|19|17|19	69	17.25	731	A0A5H1ZRQ2_HUMAN
DDX5	FlagBirA-GRWD1_H307R	44|35|45|45	169	0.94	64|53|47|51|48|76|71|88|61|67|52|58|57|66|58|48|49|51|53|52	42.25	4	NP_004387.1	0	0	0	0	0	-230.96	0.56	NP_003591.2|	12|12|13|14	51	12.75	614	J3KTA4_HUMAN
ADAR	FlagBirA-GRWD1_H307R	13|15|19|17	64	0.94	40|17|18|22|16|39|42|52|26|29|36|30|64|64|29|35|45|42|27|20	16	4	NP_001180424.1	0	0	0	0	0	-204.96	0.28	NP_387448.2|	8|8|10|8	34	8.5	931	DSRAD_HUMAN
PSME3	FlagBirA-GRWD1_H307R	37|35|32|37	141	0.94	66|41|33|41|38|68|67|69|42|40|42|44|93|78|38|33|29|27|70|15	35.25	4	NP_005780.2	0	0	0	0	0	-245.31	0.45	NP_005398.1|NP_113584.3|NP_056349.1|NP_003077.2|NP_115498.2|	5|6|6|7	24	6	254	B3KQ25_HUMAN
NASP	FlagBirA-GRWD1_H307R	31|51|60|41	183	0.94	34|32|73|31|61|115|93|148|39|29|38|100|60|164|50|67|26|27|124|128	45.75	4	NP_001182122.1	0	0	0	0	0	-514.71	0.32	NP_113584.3|	2|13|18|13	46	11.5	724	NASP_HUMAN
CLINT1	FlagBirA-GRWD1_H307R	33|25|29|25	112	0.93	19|30|24|25|16|15|19|43|28|30|25|33|17|21|14|18|7|7|32|58	28	4	NP_001182484.1	0	0	0	0	0	-115.96	0.67		12|11|14|11	48	12	643	EPN4_HUMAN
DPYSL2	FlagBirA-GRWD1_H307R	77|72|104|89	342	0.94	75|61|49|66|47|65|68|156|70|92|87|88|94|77|74|63|32|28|73|91	85.5	4	NP_001184222.1	0	0	0	0	0	-285.45	0.79	NP_002699.1|	16|17|18|18	69	17.25	677	A0A1C7CYX9_HUMAN
DPYSL3	FlagBirA-GRWD1_H307R	56|48|54|45	203	0.94	37|22|20|26|15|41|37|95|41|42|33|35|70|71|39|25|14|15|44|37	50.75	4	NP_001184223.1	0	0	0	0	0	-188.35	0.72		13|12|14|13	52	13	684	DPYL3_HUMAN
CRMP1	FlagBirA-GRWD1_H307R	7|6|7|0	20	0.94	15|5|3|2|2|6|11|28|8|8|4|7|14|12|6|4|3|3|0|2	5	4	NP_001304.1	0	0	0	0	0	-77.9	0.29		4|4|6|0	14	3.5	572	E9PD68_HUMAN
PPP2R5D	FlagBirA-GRWD1_H307R	17|9|9|11	46	0.88	13|3|6|7|10|10|11|17|6|5|5|4|9|7|2|5|0|0|8|10	11.5	4	NP_851307.1	0	0	0	0	0	-35.36	0.9	NP_689407.1|	6|4|4|6	20	5	570	2A5D_HUMAN
ARPC4	FlagBirA-GRWD1_H307R	5|7|5|6	23	0.71	2|2|0|2|2|0|0|4|0|0|2|2|4|0|0|0|0|0|0|5	5.75	4	NP_001185709.1	0	0	0	0	0	-8.93	1.53	NP_005713.1|NP_005708.1|	2|5|2|3	12	3	187	ARPC4_HUMAN
LRRC49	FlagBirA-GRWD1_H307R	15|11|11|8	45	0.94	30|39|41|40|28|0|0|0|11|15|13|17|20|10|36|41|44|35|8|0	11.25	4	NP_001185946.1	0	0	0	0	0	-156.41	0.27	NP_003026.2|NP_055519.1|	7|4|4|3	18	4.5	691	H0YNV5_HUMAN
TUBG1	FlagBirA-GRWD1_H307R	10|7|6|10	33	0.94	17|11|8|9|9|11|11|12|13|15|8|14|13|9|9|9|7|5|9|10	8.25	4	NP_001061.2	0	0	0	0	0	-48.42	0.56	NP_001243194.1|NP_003591.2|NP_006421.2|NP_006422.1|NP_005989.3|NP_057532.2|NP_055526.3|	3|3|3|4	13	3.25	451	TBG1_HUMAN
RFC2	FlagBirA-GRWD1_H307R	6|4|3|5	18	0.9	8|6|6|0|4|5|3|0|3|5|7|5|12|9|0|8|4|3|10|2	4.5	4	NP_852136.1	0	0	0	0	0	-35.5	0.46	NP_001243194.1|	3|2|3|2	10	2.5	354	A0A087WVY3_HUMAN
PPP4R3A	FlagBirA-GRWD1_H307R	9|10|10|10	39	0.94	44|17|22|15|12|41|42|66|20|20|22|27|45|51|15|18|8|9|25|19	9.75	4	NP_115949.3	0	0	0	0	0	-196.19	0.19	NP_113584.3|NP_620581.1|	5|6|6|4	21	5.25	820	P4R3A_HUMAN
ACTG1	FlagBirA-GRWD1_H307R	54|57|47|52	210	0.94	54|44|57|53|35|54|75|64|47|54|43|44|44|57|68|65|71|84|100|50	52.5	4	NP_001186883.1	0	0	0	0	0	-233.65	0.64	NP_002739.1|NP_001269.3|	6|6|7|6	25	6.25	375	ACTG_HUMAN
ACTBL2	FlagBirA-GRWD1_H307R	4|0|2|0	6	0.76	4|0|0|0|0|0|0|0|0|0|0|2|0|0|0|2|3|0|0|4	1.5	4	NP_001017992.1	0	0	0	0	0	-16.2	0.46		2|0|2|0	4	1	376	ACTBL_HUMAN
PRDX2	FlagBirA-GRWD1_H307R	32|33|38|39	142	0.93	37|39|39|23|21|49|47|39|34|35|35|36|45|41|38|36|44|31|16|52	35.5	4	NP_005800.3	0	0	0	0	0	-129.47	0.74		5|6|7|6	24	6	198	A6NIW5_HUMAN
PRPS1	FlagBirA-GRWD1_H307R	6|0|3|4	13	0.91	2|0|0|12|0|0|0|10|0|3|3|0|5|6|8|5|10|10|4|3	3.25	4	NP_001191331.1	0	0	0	0	0	-48.14	0.31	NP_003026.2|	2|0|2|2	6	1.5	114	PRPS1_HUMAN
PAK2	FlagBirA-GRWD1_H307R	14|11|19|15	59	0.93	8|10|7|10|4|21|31|34|11|13|11|11|15|13|3|2|0|0|4|39	14.75	4	NP_002568.2	0	0	0	0	0	-104.91	0.47	NP_065921.2|NP_003822.2|	6|6|9|7	28	7	524	PAK2_HUMAN
AP3B1	FlagBirA-GRWD1_H307R	11|16|14|13	54	0.94	19|20|14|22|16|12|14|18|21|17|20|20|26|30|17|20|15|12|30|11	13.5	4	NP_003655.3	0	0	0	0	0	-87.68	0.5	NP_115498.2|	7|7|7|9	30	7.5	1094	AP3B1_HUMAN
PAPOLA	FlagBirA-GRWD1_H307R	37|28|38|34	137	0.94	73|44|41|47|36|95|88|116|44|64|71|66|94|94|57|71|32|26|81|88	34.25	4	NP_116021.2	0	0	0	0	0	-348.15	0.34	NP_113584.3|	11|13|15|13	52	13	745	A0A0C4DGK1_HUMAN
ACOT7	FlagBirA-GRWD1_H307R	24|15|13|10	62	0.92	19|22|27|25|22|2|3|5|25|22|21|24|0|0|0|4|0|0|22|27	15.5	4	NP_863654.1	0	0	0	0	0	-85.92	0.6		6|4|6|4	20	5	380	BACH_HUMAN
SMARCA5	FlagBirA-GRWD1_H307R	29|28|21|23	101	0.94	63|45|36|41|41|47|69|57|41|46|46|43|90|68|39|45|65|64|106|44	25.25	4	NP_003592.3	0	0	0	0	0	-296.84	0.3	NP_002699.1|NP_002956.1|	15|14|11|14	54	13.5	1052	SMCA5_HUMAN
EPHA2	FlagBirA-GRWD1_H307R	8|8|9|6	31	0.9	9|7|5|8|5|7|9|15|6|3|6|6|8|7|8|10|8|11|4|9	7.75	4	NP_004422.2	0	0	0	0	0	-35.14	0.69		4|3|5|3	15	3.75	976	EPHA2_HUMAN
PRKAG1	FlagBirA-GRWD1_H307R	9|7|10|5	31	0.87	9|6|3|4|0|8|7|8|9|7|9|6|6|8|9|8|6|5|3|2	7.75	4	NP_001193639.1	0	0	0	0	0	-28.27	0.86		5|4|6|3	18	4.5	299	AAKG1_HUMAN
PKM	FlagBirA-GRWD1_H307R	126|105|120|123	474	0.94	141|117|105|95|74|58|74|94|142|144|141|142|119|123|158|154|122|118|192|121	118.5	4	NP_002645.3	0	0	0	0	0	-431.82	0.73	NP_148978.2|NP_002699.1|NP_113584.3|	18|16|17|16	67	16.75	531	B4DNK4_HUMAN
AFDN	FlagBirA-GRWD1_H307R	109|102|101|111	423	0.94	99|92|64|90|88|65|62|133|115|119|113|104|125|136|88|100|74|70|107|79	105.75	4	NP_001193937.1	0	0	0	0	0	-311.4	0.82		30|31|29|32	122	30.5	1743	A8MQ02_HUMAN
PTPN11	FlagBirA-GRWD1_H307R	12|9|18|25	64	0.94	48|8|10|15|19|66|52|79|19|12|21|20|16|21|15|15|5|10|12|49	16	4	NP_002825.3	0	0	0	0	0	-239.32	0.26	NP_620581.1|NP_001093149.1|NP_001164185.1|	8|6|9|10	33	8.25	593	PTN11_HUMAN
SCFD1	FlagBirA-GRWD1_H307R	9|6|8|13	36	0.88	14|0|3|5|4|3|3|9|0|0|0|0|11|10|10|9|0|7|0|0	9	4	NP_057190.2	0	0	0	0	0	-35.14	0.8		5|5|4|6	20	5	642	A0A7I2V362_HUMAN
MCM7	FlagBirA-GRWD1_H307R	28|28|23|24	103	0.94	42|30|27|34|22|49|55|42|55|58|57|55|33|32|44|35|25|35|47|45	25.75	4	NP_005907.3	0	0	0	0	0	-179.39	0.46	NP_006421.2|NP_002699.1|NP_005989.3|	13|11|9|10	43	10.75	719	MCM7_HUMAN
E2F3	FlagBirA-GRWD1_H307R	2|3|2|2	9	0.85	0|0|0|0|0|0|0|2|0|0|0|0|6|7|0|0|0|0|0|6	2.25	4	NP_001230005.1	0	0	0	0	0	-19.51	0.43		2|2|2|2	8	2	334	E2F3_HUMAN
RCOR1	FlagBirA-GRWD1_H307R	11|4|4|3	22	0.91	9|9|9|6|5|6|10|10|0|0|5|6|14|13|0|7|12|11|13|9	5.5	4	NP_055971.2	0	0	0	0	0	-49.24	0.42		6|2|2|3	13	3.25	485	RCOR1_HUMAN
TPD52L2	FlagBirA-GRWD1_H307R	4|5|9|0	18	0.88	5|0|3|4|2|6|6|8|5|7|4|8|3|0|8|10|5|4|0|10	4.5	4	NP_001230820.1	0	0	0	0	0	-41.41	0.5	NP_005713.1|NP_001070674.1|	2|4|4|0	10	2.5	181	A0A087WYR3_HUMAN
DST	FlagBirA-GRWD1_H307R	5|2|3|3	13	0.94	3|20|18|15|15|3|6|15|8|19|13|16|40|39|24|13|21|21|19|2	3.25	4	NP_056363.2	0	0	0	0	0	-130.34	0.1	NP_002739.1|NP_115498.2|	4|2|2|2	10	2.5	5171	E9PHM6_HUMAN
RAB5C	FlagBirA-GRWD1_H307R	3|9|5|4	21	0.9	9|8|5|8|5|9|11|5|8|8|8|8|6|10|11|12|12|10|10|8	5.25	4	NP_001238968.1	0	0	0	0	0	-42.93	0.46		2|3|3|2	10	2.5	249	RAB5C_HUMAN
RAB5B	FlagBirA-GRWD1_H307R	2|0|0|0	2	0.78	0|0|0|0|0|0|0|0|0|0|0|3|0|0|0|0|2|0|0|6	0.5	4	NP_001238965.1	0	0	0	0	0	-13.84	0.18	NP_004658.3|	2|0|0|0	2	0.5	215	RAB5B_HUMAN
RAB5A	FlagBirA-GRWD1_H307R	5|7|3|3	18	0.89	7|4|0|3|2|7|8|6|7|6|4|0|11|8|5|8|3|3|9|6	4.5	4	NP_004153.2	0	0	0	0	0	-32.45	0.5	NP_004658.3|NP_002503.1|	2|2|2|2	8	2	215	RAB5A_HUMAN
USP15	FlagBirA-GRWD1_H307R	58|55|68|52	233	0.94	44|43|46|47|49|55|47|99|49|50|58|46|50|44|27|24|17|13|52|34	58.25	4	NP_001239007.1	0	0	0	0	0	-160.59	0.88	NP_113584.3|NP_002950.3|	14|15|21|17	67	16.75	981	UBP15_HUMAN
ERBIN	FlagBirA-GRWD1_H307R	16|17|12|12	57	0.94	26|34|29|32|31|8|15|20|23|26|21|21|43|41|20|20|17|19|34|11	14.25	4	NP_001240626.1	0	0	0	0	0	-130.67	0.38	NP_002699.1|NP_001269.3|	7|9|6|5	27	6.75	1412	B4DIP2_HUMAN
FLII	FlagBirA-GRWD1_H307R	21|26|13|15	75	0	0|0|0|2|0|0|0|0|0|0|0|0|0|2|0|2|0|0|3|0	18.75	4	NP_001243194.1	1	1	1	1	1	5.45	8.33	NP_116205.3|NP_004658.3|NP_387448.2|	7|10|5|5	27	6.75	1214	FLII_HUMAN
KRT8	FlagBirA-GRWD1_H307R	61|65|61|53	240	0.93	43|36|35|39|39|31|23|24|40|38|42|37|32|36|45|44|45|44|68|20	60	4	NP_001243211.1	0	0	0	0	0	-103.8	1.19	NP_620581.1|	17|20|22|18	77	19.25	511	K2C8_HUMAN
KRT2	FlagBirA-GRWD1_H307R	27|22|11|7	67	0.9	0|0|6|2|0|0|0|0|0|0|31|32|3|3|0|0|0|0|0|0	16.75	4	NP_000414.2	0	0	0	0	0	-58.91	0.93		10|8|3|2	23	5.75	639	K22E_HUMAN
KRT5	FlagBirA-GRWD1_H307R	5|4|0|0	9	0.6	0|0|0|0|0|0|0|0|0|0|0|3|0|0|2|2|0|0|0|0	2.25	4	NP_000415.2	0.03	0.1	0.03	0.09	0.03	-9.83	1.29		3|3|0|0	6	1.5	590	K2C5_HUMAN
KRT6B	FlagBirA-GRWD1_H307R	5|0|0|0	5	0.33	0|0|0|0|0|0|0|0|0|0|0|0|0|0|0|0|0|0|0|0	1.25	4	NP_005546.2	0.25	1	0.25	1	0.25	-3.53	12.5		3|0|0|0	3	0.75	564	K2C6B_HUMAN
PDLIM5	FlagBirA-GRWD1_H307R	41|48|39|40	168	0.93	22|17|19|17|17|29|36|45|28|26|23|25|20|22|17|19|13|10|20|40	42	4	NP_006448.4	0	0	0	0	0	-78.7	1.12		12|13|13|13	51	12.75	596	PDLI5_HUMAN
TUBGCP2	FlagBirA-GRWD1_H307R	5|4|4|4	17	0.89	6|3|4|6|3|6|4|4|3|4|6|5|6|4|7|9|10|0|6|0	4.25	4	NP_001243546.1	0	0	0	0	0	-26.31	0.53		3|3|4|3	13	3.25	930	GCP2_HUMAN
ANKHD1-EIF4EBP3	FlagBirA-GRWD1_H307R	61|67|58|54	240	0.92	16|29|19|25|20|18|19|13|24|25|23|25|38|41|20|17|14|13|45|16	60	4	NP_065741.3	0	0	0	0	0	-60.01	1.57		22|24|21|21	88	22	2617	ANKH1_HUMAN
ANKRD17	FlagBirA-GRWD1_H307R	51|48|39|42	180	0.93	17|25|22|30|17|19|31|20|30|33|31|30|45|46|27|25|19|21|66|24	45	4	NP_115593.3	0	0	0	0	0	-114.02	0.95		12|12|14|11	49	12.25	2603	ANR17_HUMAN
ERC1	FlagBirA-GRWD1_H307R	9|12|13|11	45	0.92	3|7|10|10|10|0|0|7|8|9|6|5|27|21|6|5|5|2|25|0	11.25	4	NP_829883.1	0	0	0	0	0	-66.29	0.54	NP_116205.3|NP_001269.3|NP_055519.1|	6|6|7|6	25	6.25	1088	G8JLD3_HUMAN
EIF4G1	FlagBirA-GRWD1_H307R	108|107|96|132	443	0.94	64|104|87|99|84|73|89|94|107|115|111|102|133|133|69|73|60|51|166|80	110.75	4	NP_937887.1	0	0	0	0	0	-351.42	0.81	NP_001129115.1|NP_004658.3|	27|26|27|25	105	26.25	1512	IF4G1_HUMAN
G3BP1	FlagBirA-GRWD1_H307R	67|81|58|69	275	0.93	48|50|45|40|44|53|64|55|46|49|52|41|43|38|31|34|24|23|75|33	68.75	4	NP_938405.1	0	0	0	0	0	-136.5	1.11	NP_055490.3|	10|12|10|10	42	10.5	466	G3BP1_HUMAN
AURKA	FlagBirA-GRWD1_H307R	5|5|4|5	19	0	0|0|0|0|0|0|0|0|0|0|0|0|0|0|0|0|0|0|0|0	4.75	4	NP_003591.2	1	1	1	1	1	5.02	47.5	NP_002699.1|NP_068814.2|NP_002739.1|NP_001269.3|NP_001186794.1|NP_113611.2|NP_001186231.1|	4|3|3|2	12	3	403	AURKA_HUMAN
AURKB	FlagBirA-GRWD1_H307R	7|8|6|3	24	0.85	0|0|0|2|0|0|2|2|2|4|3|0|3|2|5|5|9|4|10|0	6	4	NP_001243763.1	0	0	0	0	0	-25.24	0.83	NP_002699.1|NP_057532.2|NP_004681.1|NP_113611.2|NP_004658.3|	3|5|4|2	14	3.5	303	AURKB_HUMAN
VPS50	FlagBirA-GRWD1_H307R	4|0|3|0	7	0.83	4|2|0|0|4|0|0|6|3|3|0|0|5|5|0|2|0|0|0|0	1.75	4	NP_001244927.1	0	0	0	0	0	-23.8	0.35	NP_115498.2|	3|0|2|0	5	1.25	934	VPS50_HUMAN
HARS1	FlagBirA-GRWD1_H307R	4|7|3|5	19	0.88	9|3|6|3|5|8|11|7|5|2|5|3|5|7|0|0|0|0|0|0	4.75	4	NP_001244970.1	0	0	0	0	0	-31.48	0.54	NP_001188407.1|	3|4|3|4	14	3.5	489	B4DDD8_HUMAN
CCT4	FlagBirA-GRWD1_H307R	275|255|305|242	1077	0	68|57|43|58|46|50|54|87|70|62|62|59|95|100|77|60|52|53|58|45	269.25	4	NP_006421.2	1	1	1	1	1	23.55	3	NP_005713.1|NP_006422.1|NP_113584.3|NP_005989.3|NP_079184.2|	18|18|20|18	74	18.5	539	TCPD_HUMAN
MLH1	FlagBirA-GRWD1_H307R	5|2|3|0	10	0.94	8|6|10|10|6|4|3|19|11|8|6|9|16|23|4|6|4|4|14|3	2.5	4	NP_001245200.1	0	0	0	0	0	-81.53	0.14	NP_003891.1|NP_573403.1|	3|2|2|0	7	1.75	687	MLH1_HUMAN
MRTFB	FlagBirA-GRWD1_H307R	156|131|159|142	588	0.94	102|160|150|144|130|15|13|19|193|211|181|171|70|89|117|126|91|94|65|18	147	4	NP_054767.3	0	0	0	0	0	-488.2	0.78	NP_113584.3|	20|19|21|22	82	20.5	1049	I3L2S3_HUMAN
ACACA	FlagBirA-GRWD1_H307R	807|710|713|650	2880	0.94	546|1381|1320|50|1077|163|127|197|1232|1195|1182|1163|434|420|710|738|793|806|879|171	720	4	NP_942133.1	0	0	0	0	0	#NAME?	0.56	NP_005989.3|NP_689407.1|	74|71|79|72	296	74	2346	A0A0C4DGT1_HUMAN
ACACB	FlagBirA-GRWD1_H307R	72|67|67|74	280	0.94	166|266|252|232|220|0|3|12|327|338|326|323|49|45|151|146|146|130|48|7	70	4	NP_001084.3	0	0	0	0	0	#NAME?	0.21	NP_113584.3|	27|25|24|26	102	25.5	2458	ACACB_HUMAN
CNOT1	FlagBirA-GRWD1_H307R	38|47|30|32	147	0.92	13|16|13|15|12|6|6|8|7|13|10|8|25|31|13|8|8|6|64|6	36.75	4	NP_001252541.1	0	0	0	0	0	-78.26	1.08	NP_056270.2|NP_001186231.1|NP_387448.2|	18|19|19|18	74	18.5	2371	CNOT1_HUMAN
PDCD6	FlagBirA-GRWD1_H307R	3|2|5|2	12	0.94	16|7|8|11|9|4|7|2|9|10|12|8|18|17|10|7|7|6|9|7	3	4	NP_001254485.1	0	0	0	0	0	-63.99	0.19	NP_001070674.1|	3|2|3|2	10	2.5	189	A0A024QZ42_HUMAN
MCM3	FlagBirA-GRWD1_H307R	9|13|11|7	40	0.94	24|22|17|11|10|20|21|16|12|13|17|24|20|25|17|21|7|9|20|36	10	4	NP_002379.3	0	0	0	0	0	-98.54	0.37	NP_002739.1|	5|8|7|5	25	6.25	853	A0A499FHX9_HUMAN
PUF60	FlagBirA-GRWD1_H307R	29|28|35|23	115	0.94	55|27|25|37|25|42|34|48|42|38|37|31|99|8|30|33|25|24|38|35	28.75	4	NP_001258026.1	0	0	0	0	0	-198.08	0.47		11|8|11|8	38	9.5	513	PUF60_HUMAN
DENND4C	FlagBirA-GRWD1_H307R	15|19|13|13	60	0.93	7|11|6|7|9|12|7|23|9|11|11|5|30|30|5|6|5|5|18|5	15	4	NP_060395.5	0	0	0	0	0	-76.27	0.59	NP_387448.2|	6|7|7|7	27	6.75	1909	DEN4C_HUMAN
LOC101060252	FlagBirA-GRWD1_H307R	5|0|6|4	15	0.94	8|8|7|6|6|7|6|4|11|10|10|10|3|3|7|9|11|9|8|11	3.75	4	XP_003960691.1	0	0	0	0	0	-49.35	0.35		2|0|2|2	6	1.5	152	BOLA2_HUMAN
CRK	FlagBirA-GRWD1_H307R	170|159|196|183	708	0.93	75|33|29|47|29|50|60|99|53|63|54|54|74|67|33|35|12|11|44|111	177	4	NP_058431.2	0	0	0	0	0	-103.41	1.97	NP_002699.1|NP_113584.3|NP_116205.3|NP_001253988.1|NP_001234925.1|NP_001164185.1|NP_055526.3|	15|14|13|16	58	14.5	304	CRK_HUMAN
METTL13	FlagBirA-GRWD1_H307R	4|4|0|0	8	0.15	0|0|0|0|0|0|0|0|0|0|0|0|0|0|0|0|0|0|0|0	2	4	NP_057019.3	0.5	0.99	0.49	0.99	0.5	-3.53	20		3|2|0|0	5	1.25	699	EFNMT_HUMAN
HDLBP	FlagBirA-GRWD1_H307R	81|88|84|78	331	0.94	52|39|33|47|32|55|55|93|56|58|59|49|74|89|92|91|52|45|99|60	82.75	4	NP_976221.1	0	0	0	0	0	-221.58	0.88		27|29|25|22	103	25.75	1268	A0A024R4E5_HUMAN
ELP5	FlagBirA-GRWD1_H307R	20|21|24|19	84	0.9	5|9|6|13|7|11|8|13|12|13|11|11|22|19|10|10|4|0|8|12	21	4	NP_981959.1	0	0	0	0	0	-34.59	1.25		4|2|3|3	12	3	316	ELP5_HUMAN
ARF1	FlagBirA-GRWD1_H307R	17|19|19|17	72	0.94	23|46|14|24|6|25|20|42|37|37|22|38|23|20|18|24|10|11|27|58	18	4	NP_001649.1	0	0	0	0	0	-151.25	0.39	NP_113584.3|NP_005989.3|	5|5|5|4	19	4.75	181	ARF1_HUMAN
ARF4	FlagBirA-GRWD1_H307R	8|4|3|6	21	0.91	6|0|4|4|2|11|7|14|14|12|13|12|11|7|9|7|3|5|7|11	5.25	4	NP_001651.1	0	0	0	0	0	-50.3	0.4		5|2|2|4	13	3.25	180	ARF4_HUMAN
ATP6V1E1	FlagBirA-GRWD1_H307R	7|0|3|0	10	0.9	0|0|0|3|0|4|6|3|0|0|7|0|10|10|6|3|0|4|5|15	2.5	4	NP_001687.1	0	0	0	0	0	-48.31	0.24		2|0|2|0	4	1	226	VATE1_HUMAN
CAMK1	FlagBirA-GRWD1_H307R	6|7|7|0	20	0.61	0|2|0|2|0|0|0|4|0|0|0|0|0|0|0|0|0|0|3|0	5	4	NP_003647.1	0.03	0.05	0.03	0.05	0.03	-14.07	1.82		3|3|4|0	10	2.5	370	KCC1A_HUMAN
CCT6A	FlagBirA-GRWD1_H307R	247|204|209|230	890	0.93	64|53|42|45|40|68|70|71|75|71|66|74|135|124|73|82|61|50|38|36	222.5	4	NP_001753.1	0	0	0	0	0	-104.21	2.14	NP_005713.1|NP_006422.1|NP_113584.3|NP_005989.3|NP_387448.2|	19|19|22|21	81	20.25	531	TCPZ_HUMAN
CDK1	FlagBirA-GRWD1_H307R	41|32|40|41	154	0.94	51|46|38|45|51|34|43|39|62|58|52|46|37|32|36|40|26|17|44|45	38.5	4	NP_001777.1	0	0	0	0	0	-158.05	0.69	NP_003891.1|NP_002699.1|NP_113584.3|NP_001186089.1|NP_004681.1|NP_004738.3|NP_002950.3|NP_055526.3|	11|8|10|10	39	9.75	297	A0A024QZP7_HUMAN
CDK16	FlagBirA-GRWD1_H307R	17|19|22|25	83	0.35	0|0|0|0|0|0|0|3|0|0|0|0|8|6|2|0|0|0|0|12	20.75	4	NP_148978.2	0.25	0.75	0.24	0.73	0.25	-5.95	2.86		7|8|10|10	35	8.75	502	CDK16_HUMAN
CDK2	FlagBirA-GRWD1_H307R	18|21|20|22	81	0.92	16|8|10|9|9|11|12|20|6|7|8|8|13|12|0|10|5|3|16|44	20.25	4	NP_439892.2	0	0	0	0	0	-60.79	0.84	NP_002699.1|NP_006422.1|NP_005989.3|NP_003286.1|NP_004681.1|NP_002950.3|NP_055526.3|	5|6|7|6	24	6	264	E7ESI2_HUMAN
CDK9	FlagBirA-GRWD1_H307R	6|5|6|6	23	0.94	8|7|4|0|7|5|13|15|8|9|4|5|15|12|15|11|12|8|5|8	5.75	4	NP_001252.1	0	0	0	0	0	-50.01	0.4	NP_003891.1|NP_068814.2|NP_005989.3|NP_001070674.1|	4|3|3|4	14	3.5	372	CDK9_HUMAN
CDK5	FlagBirA-GRWD1_H307R	4|3|3|0	10	0.75	0|0|3|3|3|0|0|0|0|2|3|4|3|2|2|3|0|0|0|0	2.5	4	NP_001157882.1	0	0	0	0	0	-15.87	0.77	NP_002699.1|NP_006422.1|NP_005989.3|NP_387448.2|	2|2|2|0	6	1.5	260	CDK5_HUMAN
DHFR	FlagBirA-GRWD1_H307R	15|19|17|18	69	0.77	3|7|8|8|8|6|6|8|9|9|10|7|4|2|8|8|0|4|10|0	17.25	4	NP_000782.1	0	0	0	0	0	-15.01	1.82		3|3|4|3	13	3.25	187	B4DM58_HUMAN
DHPS	FlagBirA-GRWD1_H307R	5|0|3|2	10	0.86	3|2|0|0|0|0|3|2|5|3|5|7|8|0|0|0|0|0|0|0	2.5	4	NP_001921.1	0	0	0	0	0	-29.27	0.4	NP_005713.1|	4|0|3|2	9	2.25	369	B4E3M2_HUMAN
DUT	FlagBirA-GRWD1_H307R	12|8|9|5	34	0.93	15|6|7|9|2|20|19|21|8|9|10|9|9|15|8|10|4|9|8|26	8.5	4	NP_001939.1	0	0	0	0	0	-79.78	0.4		3|3|2|2	10	2.5	164	A0A0C4DGL3_HUMAN
EIF4A1	FlagBirA-GRWD1_H307R	75|101|85|82	343	0.94	78|70|59|68|53|69|47|63|109|87|83|95|48|47|63|69|58|55|141|80	85.75	4	NP_001407.1	0	0	0	0	0	-279.14	0.79	NP_113584.3|NP_002739.1|	12|17|14|13	56	14	406	IF4A1_HUMAN
ENO1	FlagBirA-GRWD1_H307R	186|182|216|213	797	0.94	265|170|136|157|103|215|187|260|204|213|206|188|204|219|211|207|167|150|232|182	199.25	4	NP_001419.1	0	0	0	0	0	-606.64	0.82	NP_113584.3|NP_002503.1|	17|16|15|16	64	16	434	A0A2R8Y6G6_HUMAN
EPB41L2	FlagBirA-GRWD1_H307R	38|31|36|39	144	0.94	58|64|51|45|46|58|57|85|80|85|74|92|108|88|66|78|42|66|55|65	36	4	NP_001422.1	0	0	0	0	0	-313.31	0.39		13|11|12|12	48	12	1005	E9PHY5_HUMAN
EPS15	FlagBirA-GRWD1_H307R	85|82|74|76	317	0.93	23|31|35|43|25|19|20|43|40|41|41|38|61|72|37|29|17|13|30|26	79.25	4	NP_001972.1	0	0	0	0	0	-90.06	1.45	NP_005989.3|NP_620581.1|	27|22|22|26	97	24.25	896	EPS15_HUMAN
GCH1	FlagBirA-GRWD1_H307R	3|2|0|2	7	0.11	0|0|0|0|0|0|0|0|0|0|0|0|0|0|0|0|0|0|0|0	1.75	4	NP_000152.1	0.61	0.95	0.6	0.95	0.61	-3.53	17.5		2|2|0|2	6	1.5	250	GCH1_HUMAN
HSD17B4	FlagBirA-GRWD1_H307R	4|3|6|3	16	0.84	6|6|0|4|5|3|0|0|0|2|3|0|0|0|2|0|0|0|0|7	4	4	NP_000405.1	0	0	0	0	0	-20.39	0.67	NP_002950.3|	4|2|6|3	15	3.75	736	DHB4_HUMAN
SQSTM1	FlagBirA-GRWD1_H307R	75|79|63|60	277	0	9|14|11|10|5|0|0|4|6|6|8|11|0|4|0|3|0|0|2|0	69.25	4	NP_003891.1	1	1	1	1	1	31.69	6.02	NP_620581.1|NP_001474.1|	11|10|10|9	40	10	440	SQSTM_HUMAN
PGAM1	FlagBirA-GRWD1_H307R	10|9|11|12	42	0.93	12|7|6|5|9|17|11|44|9|4|6|0|5|6|4|3|0|0|0|32	10.5	4	NP_002620.1	0	0	0	0	0	-88.4	0.4		3|3|2|4	12	3	254	PGAM1_HUMAN
SLC25A3	FlagBirA-GRWD1_H307R	9|7|10|5	31	0.94	22|15|12|16|6|19|24|16|17|20|15|16|27|27|32|31|32|30|19|29	7.75	4	NP_002626.1	0	0	0	0	0	-121.33	0.25	NP_113584.3|NP_005989.3|	5|4|6|3	18	4.5	361	MPCP_HUMAN
PPP1CA	FlagBirA-GRWD1_H307R	34|16|16|15	81	0.32	5|4|0|5|5|4|6|11|8|5|6|4|8|9|5|5|5|5|6|7	20.25	4	NP_002699.1	0.25	1	0.25	1	0.25	-12.94	2.25	NP_113584.3|NP_001804.2|NP_001171927.1|NP_001269.3|NP_004681.1|NP_689407.1|NP_055463.1|	5|4|4|4	17	4.25	330	PP1A_HUMAN
PPP1CC	FlagBirA-GRWD1_H307R	8|19|17|20	64	0.91	7|3|8|3|3|11|10|27|9|7|9|8|13|7|4|4|23|3|10|13	16	4	NP_001231903.1	0	0	0	0	0	-61.11	0.84	NP_006422.1|NP_068814.2|NP_004681.1|NP_113611.2|NP_689407.1|NP_060045.4|NP_387448.2|	2|3|2|3	10	2.5	337	PP1G_HUMAN
PSMA7	FlagBirA-GRWD1_H307R	5|10|8|8	31	0.86	3|2|0|0|3|0|3|7|0|0|0|2|0|3|10|7|7|6|9|8	7.75	4	NP_002783.1	0	0	0	0	0	-26.09	0.91	NP_113584.3|NP_002739.1|NP_002503.1|	2|3|3|3	11	2.75	248	PSA7_HUMAN
PSMB2	FlagBirA-GRWD1_H307R	5|9|5|10	29	0.79	0|2|0|3|0|0|0|0|0|0|0|0|0|0|7|6|0|0|9|0	7.25	4	NP_002785.1	0	0	0	0	0	-17.9	1.16		3|4|2|4	13	3.25	201	A0A087WVV1_HUMAN
PSMB5	FlagBirA-GRWD1_H307R	6|5|4|6	21	0.79	0|0|0|0|0|0|0|0|0|0|0|0|0|0|5|4|0|3|8|3	5.25	4	NP_002788.1	0	0	0	0	0	-14.9	1.05		4|3|3|4	14	3.5	263	PSB5_HUMAN
PSMC2	FlagBirA-GRWD1_H307R	58|58|60|63	239	0.81	10|17|16|20|17|15|15|21|22|20|23|20|21|21|8|10|3|3|37|9	59.75	4	NP_002794.1	0	0	0	0	0	-17.31	2.32	NP_006422.1|NP_113584.3|NP_005989.3|	14|15|15|15	59	14.75	433	PRS7_HUMAN
PSMD12	FlagBirA-GRWD1_H307R	71|56|65|44	236	0.88	9|9|7|5|7|0|8|8|8|10|7|10|5|8|10|8|8|9|46|57	59	4	NP_002807.1	0	0	0	0	0	-48.18	1.92	NP_113584.3|	14|13|14|12	53	13.25	456	PSD12_HUMAN
ABCD3	FlagBirA-GRWD1_H307R	7|6|5|4	22	0.94	32|31|20|25|24|17|20|18|35|25|38|31|36|32|17|27|29|26|30|20	5.5	4	NP_002849.1	0	0	0	0	0	-142.3	0.16		3|2|4|3	12	3	659	ABCD3_HUMAN
RBBP7	FlagBirA-GRWD1_H307R	26|20|11|13	70	0.92	23|16|15|12|13|14|14|26|15|11|16|15|13|9|7|8|18|8|33|12	17.5	4	NP_002884.1	0	0	0	0	0	-79.2	0.7	NP_005398.1|NP_113584.3|	7|7|3|3	20	5	425	RBBP7_HUMAN
RBBP4	FlagBirA-GRWD1_H307R	4|0|3|4	11	0.94	19|9|11|8|5|13|10|18|12|13|15|14|11|11|9|8|9|6|28|9	2.75	4	NP_005601.1	0	0	0	0	0	-90.4	0.14	NP_113584.3|	2|0|3|2	7	1.75	425	RBBP4_HUMAN
RPL31	FlagBirA-GRWD1_H307R	17|20|20|22	79	0.84	9|6|10|11|10|12|12|12|11|11|11|13|9|6|10|7|4|8|13|10	19.75	4	NP_000984.1	0	0	0	0	0	-22.59	1.58		3|4|4|3	14	3.5	125	B7Z4C8_HUMAN
RPL3	FlagBirA-GRWD1_H307R	93|82|70|73	318	0.93	41|30|35|29|26|41|42|23|61|65|59|57|26|19|28|25|24|16|39|29	79.5	4	NP_000958.1	0	0	0	0	0	-114.77	1.31	NP_113584.3|	11|12|9|9	41	10.25	403	G5E9G0_HUMAN
RPS3A	FlagBirA-GRWD1_H307R	46|47|47|51	191	0.93	20|18|15|22|15|32|29|66|18|20|19|15|37|31|20|21|10|11|18|35	47.75	4	NP_000997.1	0	0	0	0	0	-85.32	1.12	NP_113584.3|	7|9|10|10	36	9	264	D6R9B6_HUMAN
RPS4X	FlagBirA-GRWD1_H307R	44|36|32|33	145	0.93	25|28|30|24|27|32|31|39|52|51|51|43|33|30|32|31|26|24|34|57	36.25	4	NP_000998.1	0	0	0	0	0	-146.73	0.69	NP_113584.3|	8|9|7|7	31	7.75	263	RS4X_HUMAN
SH3GL1	FlagBirA-GRWD1_H307R	21|25|29|27	102	0.92	18|8|8|9|7|18|12|32|15|16|9|14|23|21|8|7|4|2|16|17	25.5	4	NP_003016.1	0	0	0	0	0	-55.29	1.09	NP_005713.1|NP_005708.1|	4|5|7|3	19	4.75	368	SH3G1_HUMAN
SRP54	FlagBirA-GRWD1_H307R	13|8|14|17	52	0.92	10|4|3|5|5|21|11|31|8|9|11|12|14|14|6|6|2|3|10|22	13	4	NP_003127.1	0	0	0	0	0	-73.9	0.59		7|5|9|9	30	7.5	504	SRP54_HUMAN
TAGLN2	FlagBirA-GRWD1_H307R	117|125|143|130	515	0.94	121|56|53|59|53|123|111|148|80|72|79|75|65|73|59|44|51|25|84|145	128.75	4	NP_003555.1	0	0	0	0	0	-307.4	0.96	NP_002503.1|	10|10|11|10	41	10.25	199	TAGL2_HUMAN
TMPO	FlagBirA-GRWD1_H307R	32|25|23|23	103	0.94	67|23|24|20|17|52|47|84|32|28|29|35|68|65|28|29|35|24|35|42	25.75	4	NP_003267.1	0	0	0	0	0	-240.7	0.36		3|3|4|3	13	3.25	694	G5E972_HUMAN
ALDH3A2	FlagBirA-GRWD1_H307R	36|30|39|35	140	0.88	16|11|9|13|11|19|26|23|18|16|12|15|6|8|11|8|7|6|8|14	35	4	NP_000373.1	0	0	0	0	0	-35.45	1.63	NP_113584.3|	8|7|9|9	33	8.25	485	AL3A2_HUMAN
PABPC1	FlagBirA-GRWD1_H307R	50|41|45|39	175	0.94	31|34|26|34|35|29|41|35|55|49|45|46|49|39|42|35|28|33|80|23	43.75	4	NP_002559.2	0	0	0	0	0	-154.34	0.75	NP_056270.2|NP_113671.3|NP_060045.4|NP_387448.2|	14|13|15|12	54	13.5	636	PABP1_HUMAN
PABPC4	FlagBirA-GRWD1_H307R	13|13|14|12	52	0.94	26|18|16|16|12|14|15|29|23|21|20|19|28|17|21|17|8|12|42|10	13	4	NP_001129125.1	0	0	0	0	0	-102.61	0.42	NP_387448.2|	6|6|6|6	24	6	660	B1ANR0_HUMAN
AP3M1	FlagBirA-GRWD1_H307R	18|12|17|13	60	0.83	6|4|7|6|5|5|4|0|8|9|6|8|13|12|3|3|2|3|7|8	15	4	NP_996895.1	0	0	0	0	0	-22.57	1.43	NP_003026.2|NP_115498.2|	8|5|8|7	28	7	418	AP3M1_HUMAN
MAP4	FlagBirA-GRWD1_H307R	85|80|93|93	351	0.94	103|124|124|140|115|83|97|135|173|169|164|154|180|157|98|101|66|72|148|101	87.75	4	NP_002366.2	0	0	0	0	0	-520.29	0.51		28|25|29|24	106	26.5	1152	MAP4_HUMAN
ATP5F1A	FlagBirA-GRWD1_H307R	89|74|105|83	351	0.94	133|110|90|109|83|103|82|93|161|151|145|139|111|126|157|160|172|172|121|169	87.75	4	NP_004037.1	0	0	0	0	0	-521.27	0.52	NP_113584.3|	17|15|17|17	66	16.5	553	ATPA_HUMAN
CLTC	FlagBirA-GRWD1_H307R	24|19|15|17	75	0.93	33|45|34|35|35|14|18|6|25|25|39|27|11|15|4|4|6|11|33|20	18.75	4	NP_004850.1	0	0	0	0	0	-125.07	0.49	NP_113584.3|NP_005989.3|NP_758440.1|NP_001171927.1|NP_001269.3|NP_689407.1|NP_387448.2|	12|11|9|13	45	11.25	1675	A0A087WVQ6_HUMAN
KIF5B	FlagBirA-GRWD1_H307R	27|22|43|35	127	0.94	34|41|43|46|37|45|46|73|54|57|49|45|68|56|46|38|35|30|91|23	31.75	4	NP_004512.1	0	0	0	0	0	-247.81	0.44	NP_113584.3|NP_115498.2|NP_002503.1|	16|13|24|21	74	18.5	963	KINH_HUMAN
KIF5C	FlagBirA-GRWD1_H307R	3|2|0|0	5	0.61	0|0|0|0|0|0|0|0|0|0|0|0|0|5|0|0|0|0|0|0	1.25	4	NP_004513.1	0.03	0.08	0.02	0.07	0.03	-7.11	1		2|2|0|0	4	1	957	KIF5C_HUMAN
PABPN1	FlagBirA-GRWD1_H307R	4|7|5|0	16	0.87	5|0|0|0|2|6|7|9|0|0|0|0|10|6|4|5|3|5|0|6	4	4	NP_004634.1	0	0	0	0	0	-37.07	0.5	NP_004681.1|	2|2|2|0	6	1.5	306	B4DEH8_HUMAN
TXNL1	FlagBirA-GRWD1_H307R	57|53|68|72	250	0.94	34|56|56|63|56|3|0|0|111|102|98|99|3|2|41|31|20|17|3|3	62.5	4	NP_004777.1	0	0	0	0	0	-300.89	0.61	NP_006422.1|	9|10|9|10	38	9.5	289	TXNL1_HUMAN
VAPB	FlagBirA-GRWD1_H307R	9|7|15|16	47	0.84	9|2|3|5|4|5|9|7|6|5|0|4|7|7|5|3|4|4|4|15	11.75	4	NP_004729.1	0	0	0	0	0	-28.46	1.18	NP_001035088.2|	3|3|3|3	12	3	243	VAPB_HUMAN
ITSN1	FlagBirA-GRWD1_H307R	11|8|4|14	37	0.91	12|15|7|11|8|2|2|8|11|11|13|15|10|20|12|15|7|7|9|5	9.25	4	NP_003015.2	0	0	0	0	0	-60.11	0.57	NP_002739.1|NP_113671.3|NP_001186794.1|	6|4|2|5	17	4.25	1721	A8CTZ0_HUMAN
ITSN2	FlagBirA-GRWD1_H307R	4|5|7|6	22	0.81	3|4|2|6|0|0|0|2|2|0|2|0|4|7|2|0|0|0|5|3	5.5	4	NP_006268.2	0	0	0	0	0	-16.76	1		4|4|7|5	20	5	1697	ITSN2_HUMAN
CAPZB	FlagBirA-GRWD1_H307R	21|19|26|26	92	0.93	19|23|30|27|22|18|12|26|32|28|31|32|30|32|19|17|15|17|53|35	23	4	NP_004921.1	0	0	0	0	0	-113.96	0.61	NP_113584.3|NP_001129115.1|NP_001186231.1|NP_005708.1|	8|7|9|7	31	7.75	272	B1AK85_HUMAN
GLUD1	FlagBirA-GRWD1_H307R	12|14|6|10	42	0.93	7|12|8|11|11|8|11|0|14|14|17|16|15|9|16|17|26|29|0|0	10.5	4	NP_005262.1	0	0	0	0	0	-80.07	0.47		8|6|3|5	22	5.5	558	DHE3_HUMAN
H1-2	FlagBirA-GRWD1_H307R	32|34|24|25	115	0.93	10|9|0|8|0|23|26|0|51|46|48|40|0|16|29|30|44|34|40|37	28.75	4	NP_005310.1	0	0	0	0	0	-141.15	0.61		6|6|7|7	26	6.5	213	H12_HUMAN
SALL2	FlagBirA-GRWD1_H307R	7|3|4|3	17	0	0|0|0|0|0|0|0|0|0|0|0|0|0|0|0|0|0|0|0|0	4.25	4	NP_005398.1	0.97	1	0.97	1	0.97	2.85	42.5		5|3|2|3	13	3.25	1007	E7EW59_HUMAN
ACTR1A	FlagBirA-GRWD1_H307R	8|9|6|12	35	0.92	9|18|17|11|6|9|6|10|12|19|15|12|18|20|4|4|0|5|13|7	8.75	4	NP_005727.1	0	0	0	0	0	-65.37	0.47	NP_113584.3|NP_001129115.1|	4|5|4|4	17	4.25	376	ACTZ_HUMAN
ACTR2	FlagBirA-GRWD1_H307R	15|10|12|16	53	0.09	3|3|3|0|2|2|4|0|3|0|0|0|0|0|3|0|0|0|4|4	13.25	4	NP_005713.1	0.65	0.99	0.68	0.99	0.68	-2	3.53	NP_006422.1|NP_005989.3|NP_003026.2|NP_005708.1|	5|5|5|7	22	5.5	394	F5H6T1_HUMAN
LMNB1	FlagBirA-GRWD1_H307R	9|8|20|17	54	0.93	30|13|13|14|7|26|26|16|21|24|23|26|24|14|23|16|27|22|7|19	13.5	4	NP_005564.1	0	0	0	0	0	-96.01	0.5		4|3|9|7	23	5.75	586	A0A0D9SFE5_HUMAN
MRE11	FlagBirA-GRWD1_H307R	180|173|215|184	752	0.94	118|91|97|104|88|100|96|140|178|186|174|170|159|161|120|103|84|89|88|129	188	4	NP_005582.1	0	0	0	0	0	-375.84	1.06	NP_113584.3|NP_387448.2|	26|27|27|24	104	26	708	F8W7U8_HUMAN
SF3A1	FlagBirA-GRWD1_H307R	21|19|14|25	79	0.94	29|22|17|17|17|34|38|32|22|19|23|17|70|79|25|28|19|18|46|18	19.75	4	NP_005868.1	0	0	0	0	0	-209.84	0.34	NP_113584.3|	10|10|8|10	38	9.5	793	SF3A1_HUMAN
JPT1	FlagBirA-GRWD1_H307R	7|10|18|12	47	0.93	20|10|9|17|11|29|36|40|14|15|13|17|8|12|7|4|7|4|17|16	11.75	4	NP_001002032.1	0	0	0	0	0	-115.29	0.38		3|4|5|3	15	3.75	181	JUPI1_HUMAN
ATP5F1C	FlagBirA-GRWD1_H307R	27|28|30|29	114	0.93	36|21|21|15|14|19|16|28|24|25|28|24|37|35|28|34|32|35|31|30	28.5	4	NP_001001973.1	0	0	0	0	0	-90.76	0.8	NP_113584.3|	5|4|6|6	21	5.25	298	ATPG_HUMAN
TXN	FlagBirA-GRWD1_H307R	7|4|7|0	18	0.94	6|5|0|0|8|9|7|4|13|7|10|13|8|7|9|5|10|12|7|9	4.5	4	NP_003320.2	0	0	0	0	0	-54.9	0.38		3|2|3|0	8	2	105	THIO_HUMAN
DDX21	FlagBirA-GRWD1_H307R	56|59|60|58	233	0.94	88|68|55|67|65|63|51|66|83|77|78|76|47|54|56|51|70|72|72|56	58.25	4	NP_004719.2	0	0	0	0	0	-212.99	0.71	NP_113584.3|NP_002956.1|	17|16|17|16	66	16.5	783	DDX21_HUMAN
RING1	FlagBirA-GRWD1_H307R	4|0|0|0	4	0.76	0|0|0|0|0|0|0|0|0|0|0|0|0|0|0|3|6|0|4|0	1	4	NP_002922.2	0	0	0	0	0	-15.99	0.31		2|0|0|0	2	0.5	406	RING1_HUMAN
C11orf49	FlagBirA-GRWD1_H307R	31|31|30|30	122	0.93	49|34|30|37|27|21|12|37|30|32|28|33|18|16|35|35|27|26|9|0	30.5	4	NP_001003677.1	0	0	0	0	0	-99.91	0.77		7|6|7|6	26	6.5	337	CK049_HUMAN
CHD4	FlagBirA-GRWD1_H307R	91|68|81|77	317	0.94	93|77|64|70|73|118|112|113|89|98|95|77|151|174|85|90|100|102|164|100	79.25	4	NP_001264.2	0	0	0	0	0	-466.24	0.52		20|19|24|22	85	21.25	1912	A0A0C4DGG9_HUMAN
TAB1	FlagBirA-GRWD1_H307R	27|22|33|23	105	0.41	8|8|7|6|5|5|3|13|10|5|9|8|7|14|6|5|2|3|3|4	26.25	4	NP_006107.1	0.21	0.85	0.22	0.87	0.22	-12.14	2.28	NP_008917.3|NP_620581.1|NP_113671.3|	9|9|10|7	35	8.75	504	TAB1_HUMAN
MAGED1	FlagBirA-GRWD1_H307R	34|34|27|31	126	0.02	0|0|0|0|0|0|0|0|0|0|0|0|0|0|4|0|0|0|11|0	31.5	4	NP_008917.3	0.87	0.91	0.88	0.92	0.88	1.41	8.4	NP_003026.2|NP_001269.3|	10|10|12|10	42	10.5	778	MAGD1_HUMAN
MAGED2	FlagBirA-GRWD1_H307R	24|21|20|23	88	0.71	8|5|3|3|2|8|11|11|10|10|8|5|3|2|5|5|4|4|10|4	22	4	NP_055414.2	0	0	0	0	0	-11.65	2.1		7|6|6|6	25	6.25	606	Q5H907_HUMAN
WIPI2	FlagBirA-GRWD1_H307R	51|47|49|47	194	0.94	36|28|27|26|31|33|36|98|41|47|34|38|53|62|31|32|22|17|41|41	48.5	4	NP_057087.2	0	0	0	0	0	-165.37	0.75	NP_113584.3|	5|4|4|4	17	4.25	436	WIPI2_HUMAN
SF3B1	FlagBirA-GRWD1_H307R	21|26|23|20	90	0.94	121|60|55|50|49|89|62|96|73|80|73|74|161|151|73|68|94|77|111|65	22.5	4	NP_036565.2	0	0	0	0	0	-526.99	0.17	NP_387448.2|	9|10|11|7	37	9.25	1304	B4DGZ4_HUMAN
DOCK7	FlagBirA-GRWD1_H307R	4|4|3|2	13	0.94	9|6|4|11|5|3|4|4|11|10|12|16|17|20|3|8|7|8|7|2	3.25	4	NP_212132.2	0	0	0	0	0	-66.12	0.2	NP_001186089.1|NP_387448.2|	3|2|3|2	10	2.5	2109	DOCK7_HUMAN
WASHC2A	FlagBirA-GRWD1_H307R	24|34|19|19	96	0.91	22|23|4|0|22|0|13|7|9|2|12|0|17|10|4|6|3|3|25|13	24	4	NP_001005751.1	0	0	0	0	0	-56.81	1.04	NP_055526.3|	8|7|7|6	28	7	1341	A0A087WYF6_HUMAN
WASHC2C	FlagBirA-GRWD1_H307R	5|20|10|4	39	0.81	0|2|2|2|0|7|0|4|0|2|0|12|10|6|0|0|0|0|9|12	9.75	4	NP_056077.2	0	0	0	0	0	-37.39	0.91		2|3|5|3	13	3.25	1320	A0A096LPC5_HUMAN
CCT2	FlagBirA-GRWD1_H307R	1062|1003|979|943	3987	0	80|58|50|50|53|82|67|94|79|74|82|77|151|156|103|109|61|80|92|104	996.75	4	NP_006422.1	1	1	1	1	1	81.17	7.67	NP_113584.3|NP_005989.3|NP_758440.1|NP_079184.2|	31|34|31|29	125	31.25	535	TCPB_HUMAN
CCT7	FlagBirA-GRWD1_H307R	262|233|227|224	946	0.72	49|42|39|33|38|49|47|42|45|44|43|38|94|100|66|65|39|49|46|45	236.5	4	NP_006420.1	0	0	0	0	0	-28.56	2.91	NP_113584.3|NP_005989.3|NP_079184.2|	24|23|24|22	93	23.25	543	TCPH_HUMAN
NCK1	FlagBirA-GRWD1_H307R	11|11|12|12	46	0.94	18|8|7|12|6|9|21|40|8|13|14|11|17|14|8|11|3|0|6|23	11.5	4	NP_006144.1	0	0	0	0	0	-80.8	0.45	NP_001253988.1|NP_001234925.1|NP_115498.2|NP_001164185.1|	7|8|7|7	29	7.25	377	NCK1_HUMAN
TIMM23	FlagBirA-GRWD1_H307R	6|2|7|3	18	0.92	13|6|8|5|7|0|0|0|12|12|13|13|4|0|4|0|0|0|15|0	4.5	4	NP_006318.1	0	0	0	0	0	-54.28	0.33		3|2|2|2	9	2.25	209	TIM23_HUMAN
CTNNA1	FlagBirA-GRWD1_H307R	6|5|4|2	17	0.87	5|0|0|4|0|3|2|0|0|0|0|0|6|6|0|0|0|0|0|13	4.25	4	NP_001894.2	0	0	0	0	0	-28.51	0.57	NP_004658.3|NP_387448.2|	5|5|4|2	16	4	906	G3XAM7_HUMAN
56160532	FlagBirA-GRWD1_H307R	63|62|57|59	241	0.94	60|80|60|62|59|22|29|40|161|155|116|112|71|73|122|115|134|125|146|38	60.25	4	AP_000199.1	0	0	0	0	0	-480.81	0.4		9|10|10|9	38	9.5	496	E1B55_ADE05
IGF2BP1	FlagBirA-GRWD1_H307R	28|32|27|41	128	0.92	33|19|23|36|29|32|27|19|27|23|25|21|19|23|20|17|13|16|26|32	32	4	NP_006537.3	0	0	0	0	0	-81.6	0.96		6|6|6|7	25	6.25	577	IF2B1_HUMAN
HSPA8	FlagBirA-GRWD1_H307R	339|308|309|312	1268	0.94	113|130|107|127|104|125|135|167|207|208|174|166|192|171|163|113|104|96|325|271	317	4	NP_006588.1	0	0	0	0	0	-450.73	1.25	NP_068814.2|NP_055917.1|NP_001070674.1|	19|19|18|17	73	18.25	646	A8K7Q2_HUMAN
HSPA2	FlagBirA-GRWD1_H307R	3|5|4|2	14	0.01	0|0|0|0|0|0|0|0|0|0|0|0|0|0|0|0|0|0|0|0	3.5	4	NP_068814.2	0.92	1	0.92	1	0.92	1.07	35	NP_055917.1|	2|2|2|2	8	2	639	HSP72_HUMAN
PSMC4	FlagBirA-GRWD1_H307R	74|72|66|72	284	0.91	33|28|32|20|16|9|5|9|13|16|11|11|12|12|10|10|10|5|56|25	71	4	NP_006494.1	0	0	0	0	0	-44.41	1.91	NP_113584.3|NP_003822.2|NP_387448.2|	13|12|14|11	50	12.5	418	PRS6B_HUMAN
KHDRBS1	FlagBirA-GRWD1_H307R	24|22|24|21	91	0.94	36|24|30|27|29|19|21|14|30|30|29|27|18|12|25|24|20|16|24|27	22.75	4	NP_006550.1	0	0	0	0	0	-85.3	0.72	NP_387448.2|	5|4|6|6	21	5.25	443	KHDR1_HUMAN
TCP1	FlagBirA-GRWD1_H307R	327|350|354|331	1362	0.89	107|97|88|82|93|94|94|130|124|122|120|117|157|145|132|139|106|104|143|127	340.5	4	NP_110379.2	0	0	0	0	0	-58.84	2.33	NP_113584.3|NP_005989.3|	23|23|26|24	96	24	556	E7EQR6_HUMAN
YWHAE	FlagBirA-GRWD1_H307R	15|19|18|14	66	0.93	16|19|19|13|17|19|21|24|22|16|16|14|25|29|11|10|10|7|24|41	16.5	4	NP_006752.1	0	0	0	0	0	-91.59	0.55	NP_113584.3|NP_057532.2|NP_620581.1|NP_001804.2|NP_001093149.1|NP_001164185.1|NP_387448.2|NP_055927.2|	4|5|6|4	19	4.75	255	B4DJF2_HUMAN
YWHAZ	FlagBirA-GRWD1_H307R	12|6|6|6	30	0.92	15|9|7|9|5|10|9|18|4|3|7|4|18|19|7|4|0|0|15|17	7.5	4	NP_001129171.1	0	0	0	0	0	-62.04	0.42	NP_113584.3|NP_005989.3|NP_057532.2|NP_001093149.1|NP_001164185.1|NP_387448.2|	4|2|3|2	11	2.75	245	B0AZS6_HUMAN
YWHAQ	FlagBirA-GRWD1_H307R	7|5|4|0	16	0.94	9|11|13|5|8|0|7|9|8|10|8|9|0|0|9|9|5|5|11|15	4	4	NP_006817.1	0	0	0	0	0	-57.01	0.32	NP_057532.2|NP_001093149.1|NP_001035088.2|NP_009093.1|	2|2|2|0	6	1.5	245	1433T_HUMAN
KDM1A	FlagBirA-GRWD1_H307R	19|19|12|16	66	0.92	14|8|9|10|12|8|14|13|6|6|6|11|24|34|11|9|17|9|21|8	16.5	4	NP_055828.2	0	0	0	0	0	-73.05	0.69	NP_055037.1|	9|9|9|7	34	8.5	852	KDM1A_HUMAN
KATNA1	FlagBirA-GRWD1_H307R	12|7|8|6	33	0.77	6|0|0|0|0|0|4|6|2|0|0|0|8|6|5|0|0|0|2|7	8.25	4	NP_008975.1	0	0	0	0	0	-18.16	1.22	NP_004681.1|	4|5|5|3	17	4.25	491	KTNA1_HUMAN
ERLIN2	FlagBirA-GRWD1_H307R	5|3|4|7	19	0.94	22|7|6|13|8|17|10|11|2|3|9|6|12|11|15|7|9|9|7|8	4.75	4	NP_009106.1	0	0	0	0	0	-65.24	0.28		3|2|2|3	10	2.5	339	ERLN2_HUMAN
TFDP1	FlagBirA-GRWD1_H307R	11|22|6|15	54	0.88	20|8|4|7|4|7|11|11|0|3|6|0|15|7|3|4|0|4|4|4	13.5	4	NP_009042.1	0	0	0	0	0	-47.03	0.95	NP_001077057.1|	5|7|5|7	24	6	410	TFDP1_HUMAN
HUWE1	FlagBirA-GRWD1_H307R	52|63|59|48	222	0	10|10|5|7|10|9|4|4|9|7|5|7|14|14|8|4|5|4|9|0	55.5	4	NP_113584.3	1	1	1	1	1	17.8	4.62	NP_005989.3|NP_001186558.1|NP_387448.2|	27|24|24|20	95	23.75	4374	HUWE1_HUMAN
FXR1	FlagBirA-GRWD1_H307R	13|9|11|9	42	0.94	13|16|17|17|13|11|10|14|14|11|13|14|12|5|15|10|3|5|23|29	10.5	4	NP_005078.2	0	0	0	0	0	-69.71	0.49	NP_079184.2|	4|5|5|5	19	4.75	621	B4DXZ6_HUMAN
FXR2	FlagBirA-GRWD1_H307R	8|12|15|8	43	0.86	10|8|3|6|6|13|9|2|2|4|7|6|8|3|0|0|0|0|5|10	10.75	4	NP_004851.2	0	0	0	0	0	-28.61	1.02	NP_056109.1|	3|4|6|5	18	4.5	673	FXR2_HUMAN
VIM	FlagBirA-GRWD1_H307R	177|182|185|180	724	0.94	105|97|74|79|69|86|90|97|136|125|126|139|163|164|155|161|207|215|259|111	181	4	NP_003371.2	0	0	0	0	0	-492.58	0.86	NP_002503.1|NP_075067.2|	22|20|24|23	89	22.25	466	B0YJC4_HUMAN
STAT1	FlagBirA-GRWD1_H307R	26|24|30|26	106	0.93	25|19|22|19|19|20|30|46|23|22|26|26|49|50|19|17|11|9|27|22	26.5	4	NP_009330.1	0	0	0	0	0	-127.03	0.61		13|10|12|11	46	11.5	750	D2KFR9_HUMAN
HDAC5	FlagBirA-GRWD1_H307R	9|6|6|8	29	0.84	0|3|7|7|3|0|0|0|3|0|0|4|6|9|2|3|0|0|2|0	7.25	4	NP_005465.2	0	0	0	0	0	-19.8	1	NP_005989.3|NP_009093.1|	5|3|4|4	16	4	1122	HDAC5_HUMAN
CCT3	FlagBirA-GRWD1_H307R	308|358|331|303	1300	0	66|56|40|58|49|54|57|75|77|68|64|71|104|98|70|78|57|56|66|69	325	4	NP_005989.3	1	1	1	1	1	29.91	3.64	NP_002739.1|NP_079184.2|	24|25|23|23	95	23.75	545	B4DUR8_HUMAN
SERBP1	FlagBirA-GRWD1_H307R	52|56|65|49	222	0.94	60|30|44|34|38|59|52|71|47|47|50|54|44|49|27|29|14|18|62|114	55.5	4	NP_001018077.1	0	0	0	0	0	-206.81	0.72		14|12|13|12	51	12.75	408	PAIRB_HUMAN
NME1-NME2	FlagBirA-GRWD1_H307R	23|19|0|15	57	0.93	16|13|10|13|11|51|35|30|17|17|14|16|0|6|10|12|0|7|13|3	14.25	4	NP_001018146.1	0	0	0	0	0	-149.21	0.43	NP_002503.1|	6|7|0|7	20	5	267	F6XY72_HUMAN
PUM1	FlagBirA-GRWD1_H307R	12|17|12|11	52	0.72	7|4|5|7|3|2|3|8|6|6|5|3|6|9|0|2|0|0|3|7	13	4	NP_001018494.1	0	0	0	0	0	-14.49	1.68	NP_387448.2|	7|7|7|6	27	6.75	1188	PUM1_HUMAN
CSNK1A1	FlagBirA-GRWD1_H307R	12|12|11|12	47	0.9	7|6|4|5|2|8|6|5|9|11|6|8|7|7|9|0|0|8|20|12	11.75	4	NP_001883.4	0	0	0	0	0	-32.76	0.9	NP_689407.1|NP_001035088.2|	4|3|5|5	17	4.25	337	KC1A_HUMAN
ELF2	FlagBirA-GRWD1_H307R	10|6|8|11	35	0.9	5|0|0|0|0|2|4|13|0|0|0|0|9|13|5|7|3|6|0|12	8.75	4	NP_006865.1	0	0	0	0	0	-37.12	0.74		3|4|4|4	15	3.75	533	ELF2_HUMAN
IRAK1	FlagBirA-GRWD1_H307R	34|45|33|38	150	0.91	28|22|20|22|22|16|19|28|17|17|18|19|27|25|18|19|5|5|13|14	37.5	4	NP_001560.2	0	0	0	0	0	-50.18	1.39	NP_003026.2|NP_620581.1|NP_001269.3|NP_001093149.1|NP_055519.1|NP_387448.2|	11|12|11|11	45	11.25	712	D3YTB5_HUMAN
MAPK6	FlagBirA-GRWD1_H307R	2|3|3|0	8	0.09	0|0|0|0|0|0|0|0|0|0|0|0|0|0|0|0|0|0|0|0	2	4	NP_002739.1	0.66	0.95	0.66	0.95	0.66	-3.47	20	NP_004658.3|NP_003077.2|	2|2|2|0	6	1.5	721	MK06_HUMAN
GTF3C3	FlagBirA-GRWD1_H307R	7|0|3|4	14	0.92	9|7|0|0|0|5|3|4|0|0|0|3|21|15|5|4|9|9|18|0	3.5	4	NP_036218.1	0	0	0	0	0	-71.52	0.22		3|0|2|2	7	1.75	886	TF3C3_HUMAN
KPNA6	FlagBirA-GRWD1_H307R	6|0|0|3	9	0.91	0|4|0|8|5|8|2|3|0|7|0|9|5|16|0|13|0|2|4|3	2.25	4	NP_036448.1	0	0	0	0	0	-52.71	0.2		3|0|0|3	6	1.5	536	IMA7_HUMAN
LSM5	FlagBirA-GRWD1_H307R	5|5|5|0	15	0.92	3|0|0|0|0|11|0|12|0|0|0|4|17|16|0|0|0|0|0|4	3.75	4	NP_036454.1	0	0	0	0	0	-63.82	0.27		2|2|2|0	6	1.5	91	LSM5_HUMAN
RPL13A	FlagBirA-GRWD1_H307R	19|17|16|20	72	0.93	15|20|14|12|11|15|14|19|29|30|28|21|10|12|14|20|17|20|33|40	18	4	NP_036555.1	0	0	0	0	0	-101	0.55		6|5|5|6	22	5.5	203	RL13A_HUMAN
PARG	FlagBirA-GRWD1_H307R	6|4|4|3	17	0.94	9|5|7|8|5|12|11|14|4|3|4|6|7|11|0|0|0|2|3|9	4.25	4	NP_003622.2	0	0	0	0	0	-45.01	0.35		2|2|2|2	8	2	976	B4DML3_HUMAN
SPAG5	FlagBirA-GRWD1_H307R	10|3|2|3	18	0.9	0|3|0|0|0|0|0|0|0|0|0|0|0|0|0|0|0|0|47|0	4.5	4	NP_006452.3	0	0	0	0	0	-48.21	0.36	NP_115498.2|	9|3|2|3	17	4.25	1193	SPAG5_HUMAN
CACYBP	FlagBirA-GRWD1_H307R	19|21|24|28	92	0.92	21|12|12|10|6|23|20|34|11|12|10|10|8|8|15|14|13|7|4|19	23	4	NP_055227.1	0	0	0	0	0	-62.06	0.94	NP_055917.1|NP_001186089.1|NP_055519.1|	6|6|8|9	29	7.25	228	CYBP_HUMAN
MED4	FlagBirA-GRWD1_H307R	2|0|0|0	2	0.61	0|0|0|0|0|0|0|0|0|0|0|0|0|0|3|0|0|0|0|0	0.5	4	NP_054885.1	0.02	0.09	0.03	0.11	0.03	-5.82	0.67	NP_116205.3|NP_065780.2|NP_004738.3|NP_055463.1|NP_598395.1|NP_055526.3|	2|0|0|0	2	0.5	270	Q5T911_HUMAN
TOX4	FlagBirA-GRWD1_H307R	55|65|51|46	217	0.94	68|27|22|29|33|46|36|71|31|27|31|35|78|75|42|49|50|56|62|30	54.25	4	NP_055643.1	0	0	0	0	0	-198.88	0.74		9|9|9|9	36	9	621	TOX4_HUMAN
INPP5F	FlagBirA-GRWD1_H307R	7|9|9|7	32	0.91	0|2|0|0|0|7|6|17|3|0|2|0|14|13|4|5|0|5|3|8	8	4	NP_055752.1	0	0	0	0	0	-40.1	0.62		4|6|7|5	22	5.5	1132	A0A3B3ITL0_HUMAN
GAPDH	FlagBirA-GRWD1_H307R	20|14|8|17	59	0.94	123|57|41|55|38|95|91|82|74|70|62|62|58|64|62|79|39|61|34|32	14.75	4	NP_002037.2	0	0	0	0	0	-401.96	0.15		7|4|4|6	21	5.25	335	G3P_HUMAN
CMPK1	FlagBirA-GRWD1_H307R	2|0|0|0	2	0.78	0|4|3|2|0|0|0|0|0|0|0|0|0|0|0|0|0|0|0|2	0.5	4	NP_057392.1	0	0	0	0	0	-14.07	0.18		2|0|0|0	2	0.5	228	KCY_HUMAN
WWOX	FlagBirA-GRWD1_H307R	30|37|38|36	141	0.94	91|50|50|67|45|18|37|44|75|82|76|80|32|33|57|64|42|39|11|58	35.25	4	NP_057457.1	0	0	0	0	0	-270.01	0.43	NP_113671.3|NP_004681.1|	9|10|9|11	39	9.75	414	WWOX_HUMAN
GTF2A1	FlagBirA-GRWD1_H307R	43|38|38|44	163	0.93	10|0|0|4|4|20|17|56|11|8|11|11|64|58|20|18|8|9|10|36	40.75	4	NP_056943.1	0	0	0	0	0	-138.32	0.76		2|3|4|4	13	3.25	376	TF2AA_HUMAN
ACOT1	FlagBirA-GRWD1_H307R	11|13|20|19	63	0.94	43|11|11|16|17|72|57|106|26|22|27|17|28|32|28|25|18|10|8|77	15.75	4	NP_001032238.1	0	0	0	0	0	-304.34	0.2		5|6|10|10	31	7.75	421	ACOT1_HUMAN
EXOC4	FlagBirA-GRWD1_H307R	41|37|28|29	135	0.92	7|11|9|16|10|9|6|7|9|6|8|9|17|13|10|7|7|4|64|4	33.75	4	NP_068579.3	0	0	0	0	0	-57.93	1.23	NP_115498.2|	16|12|15|15	58	14.5	974	EXOC4_HUMAN
HAUS2	FlagBirA-GRWD1_H307R	6|4|0|2	12	0.83	4|4|5|3|2|0|0|0|0|2|0|0|0|0|2|0|0|0|9|0	3	4	NP_060567.1	0	0	0	0	0	-26.11	0.55	NP_116205.3|	2|3|0|2	7	1.75	235	H3BP16_HUMAN
ARFGAP1	FlagBirA-GRWD1_H307R	18|20|28|26	92	0.93	21|10|9|9|12|26|26|49|12|16|17|15|19|21|9|8|4|3|10|20	23	4	NP_060679.1	0	0	0	0	0	-86.37	0.75		7|6|9|7	29	7.25	406	ARFG1_HUMAN
SEPTIN11	FlagBirA-GRWD1_H307R	10|8|8|13	39	0.91	5|12|9|10|10|8|8|14|18|13|10|11|11|8|11|8|10|6|13|12	9.75	4	NP_060713.1	0	0	0	0	0	-43.96	0.67		7|4|5|5	21	5.25	429	D6RGI3_HUMAN
SEPTIN7	FlagBirA-GRWD1_H307R	10|10|10|12	42	0.94	14|11|14|20|12|14|10|22|13|14|12|13|9|21|12|7|15|7|13|20	10.5	4	NP_001011553.2	0	0	0	0	0	-64.62	0.51	NP_001804.2|	6|4|4|6	20	5	436	G3V1Q4_HUMAN
DDX19A	FlagBirA-GRWD1_H307R	6|5|3|4	18	0.68	0|0|0|0|0|0|4|0|0|0|0|0|0|5|0|0|0|0|0|3	4.5	4	NP_060802.1	0	0.01	0	0.01	0	-9.2	1.5		4|4|2|4	14	3.5	478	I3L0H8_HUMAN
STRN4	FlagBirA-GRWD1_H307R	3|3|0|3	9	0.9	3|2|3|0|0|0|0|10|4|4|0|7|11|7|0|0|0|0|3|0	2.25	4	NP_037535.2	0	0	0	0	0	-40.46	0.26		3|3|0|3	9	2.25	753	STRN4_HUMAN
PRPF8	FlagBirA-GRWD1_H307R	136|135|99|103	473	0.94	110|85|81|83|67|107|105|73|89|84|92|96|143|146|96|92|109|118|217|41	118.25	4	NP_006436.3	0	0	0	0	0	-419.29	0.76	NP_002956.1|	47|47|46|37	177	44.25	2335	PRP8_HUMAN
FOXO1	FlagBirA-GRWD1_H307R	4|2|6|3	15	0.6	0|0|0|0|0|0|0|3|0|0|0|0|0|0|0|0|0|0|0|5	3.75	4	NP_002006.2	0.03	0.1	0.03	0.11	0.03	-6.66	1.88	NP_001253988.1|	2|2|3|2	9	2.25	655	FOXO1_HUMAN
PRKAA1	FlagBirA-GRWD1_H307R	7|13|12|11	43	0.73	3|4|0|5|4|6|8|6|4|6|4|6|6|4|0|3|0|0|2|2	10.75	4	NP_996790.3	0	0	0	0	0	-15.81	1.65	NP_078943.1|	3|3|4|4	14	3.5	574	AAPK1_HUMAN
RAC1	FlagBirA-GRWD1_H307R	3|3|0|0	6	0.65	0|0|0|0|0|0|0|0|5|0|0|0|0|0|0|0|2|0|0|0	1.5	4	NP_061485.1	0.01	0.01	0.01	0.01	0.01	-9.54	0.86	NP_004681.1|NP_065921.2|	2|2|0|0	4	1	211	RAC1_HUMAN
AHCY	FlagBirA-GRWD1_H307R	3|3|3|0	9	0.94	6|5|3|5|5|4|4|7|0|0|3|0|3|5|2|4|3|0|0|10	2.25	4	NP_000678.1	0	0	0	0	0	-32.57	0.32	NP_055519.1|NP_002503.1|	2|3|3|0	8	2	432	SAHH_HUMAN
GTF3C1	FlagBirA-GRWD1_H307R	2|2|3|5	12	0.94	4|5|0|0|0|5|7|7|2|4|0|4|22|15|7|12|8|6|15|0	3	4	NP_001511.2	0	0	0	0	0	-65.08	0.19	NP_002956.1|NP_689407.1|	2|2|2|4	10	2.5	2109	TF3C1_HUMAN
EIF3K	FlagBirA-GRWD1_H307R	6|9|8|6	29	0.89	6|8|4|6|4|5|0|10|5|6|5|7|7|6|0|0|0|2|13|9	7.25	4	NP_037366.1	0	0	0	0	0	-30.23	0.72	NP_004658.3|	2|3|3|4	12	3	218	A0A087WVB9_HUMAN
MIOS	FlagBirA-GRWD1_H307R	2|0|0|0	2	0.73	0|0|0|0|0|3|0|0|0|0|0|0|5|0|0|0|0|0|0|0	0.5	4	NP_061878.3	0	0	0	0	0	-10.29	0.25	NP_004658.3|	2|0|0|0	2	0.5	875	MIO_HUMAN
CFAP298	FlagBirA-GRWD1_H307R	2|3|3|7	15	0.88	0|0|0|0|0|10|6|11|0|0|0|0|0|0|0|0|0|0|0|7	3.75	4	NP_067077.1	0	0	0	0	0	-32.94	0.44		2|3|2|3	10	2.5	290	D3DSE6_HUMAN
STIL	FlagBirA-GRWD1_H307R	3|0|4|4	11	0.07	0|0|0|0|0|0|0|0|0|0|0|0|0|0|0|0|0|0|0|0	2.75	4	NP_003026.2	0.73	0.99	0.73	0.99	0.73	-3.5	27.5	NP_387448.2|	3|0|4|4	11	2.75	1287	A0A0A0MR87_HUMAN
SLC16A1	FlagBirA-GRWD1_H307R	2|2|3|0	7	0.94	8|7|12|5|6|0|4|4|12|10|12|8|3|5|8|10|8|9|11|24	1.75	4	NP_003042.3	0	0	0	0	0	-67.96	0.12		2|2|2|0	6	1.5	500	MOT1_HUMAN
UPF3B	FlagBirA-GRWD1_H307R	2|0|0|0	2	0.85	0|2|2|0|0|4|6|3|0|0|0|0|4|0|0|0|0|0|0|4	0.5	4	NP_075386.1	0	0	0	0	0	-21.64	0.11	NP_060045.4|	2|0|0|0	2	0.5	470	REN3B_HUMAN
MAP4K5	FlagBirA-GRWD1_H307R	4|0|4|0	8	0.9	3|3|0|0|0|0|2|7|0|0|0|0|10|12|0|0|0|0|0|8	2	4	NP_006566.2	0	0	0	0	0	-42.67	0.22		2|0|2|0	4	1	846	M4K5_HUMAN
POLR2C	FlagBirA-GRWD1_H307R	5|0|3|0	8	0.87	3|0|0|0|0|0|0|0|0|2|0|0|10|8|0|0|0|0|6|3	2	4	NP_116558.1	0	0	0	0	0	-31.53	0.3	NP_113671.3|	2|0|2|0	4	1	275	RPB3_HUMAN
TRIM37	FlagBirA-GRWD1_H307R	4|3|0|0	7	0.17	0|0|0|0|0|0|0|0|0|0|0|0|0|0|0|0|0|0|0|0	1.75	4	NP_056109.1	0.49	0.99	0.48	0.99	0.49	-3.5	17.5	NP_116205.3|	2|2|0|0	4	1	964	TRI37_HUMAN
RPL35A	FlagBirA-GRWD1_H307R	4|5|5|0	14	0.87	5|4|5|4|4|0|0|0|0|7|8|9|0|0|0|0|0|0|0|0	3.5	4	NP_000987.2	0	0	0	0	0	-33.79	0.48		2|2|2|0	6	1.5	110	RL35A_HUMAN
PFN2	FlagBirA-GRWD1_H307R	2|0|2|2	6	0.94	11|10|7|6|5|8|12|3|11|10|12|13|6|5|15|11|16|19|6|7	1.5	4	NP_444252.1	0	0	0	0	0	-71.66	0.1		2|0|2|2	6	1.5	140	G5E9Q6_HUMAN
PARK7	FlagBirA-GRWD1_H307R	3|4|5|7	19	0.9	10|12|8|11|7|4|6|3|2|0|7|6|5|8|3|4|2|2|6|0	4.75	4	NP_001116849.1	0	0	0	0	0	-37.67	0.46	NP_001186089.1|	2|2|2|2	8	2	189	PARK7_HUMAN
MTMR9	FlagBirA-GRWD1_H307R	8|6|10|13	37	0.91	13|6|5|0|4|15|9|14|4|8|4|0|13|9|3|6|0|0|5|21	9.25	4	NP_056273.2	0	0	0	0	0	-53.23	0.59		3|2|4|4	13	3.25	549	MTMR9_HUMAN
DDOST	FlagBirA-GRWD1_H307R	3|0|0|0	3	0.94	23|11|9|10|8|13|11|9|18|16|22|19|9|9|17|27|26|17|6|19	0.75	4	NP_005207.2	0	0	0	0	0	-110.81	0.03		2|0|0|0	2	0.5	456	A0A0C4DGS1_HUMAN
NUMB	FlagBirA-GRWD1_H307R	2|0|4|4	10	0.78	0|0|0|0|0|3|0|0|0|0|0|0|0|0|0|0|0|0|3|10	2.5	4	NP_003735.3	0	0	0	0	0	-18.76	0.62	NP_113671.3|	2|0|3|3	8	2	640	NUMB_HUMAN
TKT	FlagBirA-GRWD1_H307R	3|2|3|0	8	0.51	3|0|0|0|0|0|0|0|0|0|0|0|0|0|0|0|0|0|0|0	2	4	NP_001128527.1	0.12	0.19	0.11	0.18	0.12	-6.08	2.67	NP_002503.1|	2|2|2|0	6	1.5	623	A0A0B4J1R6_HUMAN
IFT81	FlagBirA-GRWD1_H307R	2|0|0|3	5	0.73	0|0|2|0|0|0|0|0|0|0|0|0|4|0|0|0|0|0|4|0	1.25	4	NP_001137251.1	0	0	0	0	0	-12.92	0.5		2|0|0|2	4	1	676	IFT81_HUMAN
MOB2	FlagBirA-GRWD1_H307R	3|0|0|2	5	0.82	3|0|0|0|0|0|0|0|0|0|0|3|5|5|0|0|0|0|0|4	1.25	4	NP_001165694.1	0	0	0	0	0	-20.53	0.29	NP_116205.3|	2|0|0|2	4	1	268	MOB2_HUMAN
SPC24	FlagBirA-GRWD1_H307R	4|3|3|0	10	0.9	10|9|7|7|9|0|0|3|0|0|0|0|0|0|0|0|0|0|2|0	2.5	4	NP_872319.1	0	0	0	0	0	-40.42	0.29	NP_113611.2|	3|3|3|0	9	2.25	197	SPC24_HUMAN
SEC22B	FlagBirA-GRWD1_H307R	2|2|3|5	12	0.88	8|5|5|4|4|4|4|6|3|3|4|4|9|8|5|5|4|4|5|4	3	4	NP_004883.3	0	0	0	0	0	-29.8	0.39		2|2|2|3	9	2.25	215	SC22B_HUMAN
RPL32	FlagBirA-GRWD1_H307R	4|3|2|0	9	0.89	5|0|3|0|0|5|6|6|7|4|0|0|0|2|7|3|0|10|5|0	2.25	4	NP_000985.1	0	0	0	0	0	-34.91	0.3		2|2|2|0	6	1.5	135	RL32_HUMAN
UBE2N	FlagBirA-GRWD1_H307R	3|0|2|0	5	0.86	6|5|0|5|3|3|6|0|3|4|4|4|0|0|4|0|0|0|0|4	1.25	4	NP_003339.1	0	0	0	0	0	-25.84	0.23	NP_057532.2|NP_001269.3|NP_055463.1|NP_004658.3|NP_001093149.1|NP_065921.2|	2|0|2|0	4	1	152	UBE2N_HUMAN
ATP5PD	FlagBirA-GRWD1_H307R	4|4|3|5	16	0.94	16|5|11|8|10|6|7|0|7|10|9|9|10|12|9|4|14|7|5|14	4	4	NP_001003785.1	0	0	0	0	0	-53.48	0.29		2|2|2|2	8	2	137	ATP5H_HUMAN
TMEM209	FlagBirA-GRWD1_H307R	2|0|2|3	7	0.58	0|0|0|0|0|0|0|0|0|2|0|0|0|0|2|0|0|0|0|0	1.75	4	NP_116231.2	0.04	0.09	0.03	0.08	0.04	-6.53	1.75		2|0|2|2	6	1.5	561	TM209_HUMAN
NUBP2	FlagBirA-GRWD1_H307R	2|3|2|2	9	0.94	9|5|3|0|5|7|8|4|0|2|4|6|7|8|0|0|0|0|2|0	2.25	4	NP_036357.1	0	0	0	0	0	-30.79	0.28	NP_002956.1|	2|3|2|2	9	2.25	271	B7Z6P0_HUMAN
EIF2B2	FlagBirA-GRWD1_H307R	2|2|0|0	4	0.65	0|0|0|0|0|0|0|0|0|0|0|0|0|0|0|0|0|0|2|3	1	4	NP_055054.1	0.01	0.01	0.01	0.01	0.01	-7.54	0.8		2|2|0|0	4	1	351	EI2BB_HUMAN
BCR	FlagBirA-GRWD1_H307R	6|9|10|8	33	0.82	2|4|0|0|0|4|0|5|0|0|0|0|9|10|0|2|0|0|0|0	8.25	4	NP_004318.3	0	0	0	0	0	-19.05	1.18		3|4|4|3	14	3.5	1271	BCR_HUMAN
RHOA	FlagBirA-GRWD1_H307R	2|0|0|0	2	0.94	3|0|2|0|2|5|0|0|2|5|5|6|7|12|5|3|0|2|6|0	0.5	4	NP_001655.1	0	0	0	0	0	-36.08	0.06		2|0|0|0	2	0.5	193	A0A7I2YQV1_HUMAN
GNB1	FlagBirA-GRWD1_H307R	9|7|9|12	37	0.78	0|0|0|0|0|0|0|5|2|0|0|0|4|3|3|0|0|0|0|15	9.25	4	NP_002065.1	0	0	0	0	0	-16.02	1.37	NP_003105.2|	3|4|2|4	13	3.25	340	B3KVK2_HUMAN
TPM3	FlagBirA-GRWD1_H307R	4|6|5|2	17	0.81	3|0|0|4|0|0|0|5|0|0|0|0|7|3|0|0|0|0|3|5	4.25	4	NP_001036816.1	0	0	0	0	0	-19.45	0.81	NP_001269.3|NP_055927.2|	3|4|2|2	11	2.75	248	A0A087WWU8_HUMAN
USP54	FlagBirA-GRWD1_H307R	4|0|0|3	7	0.17	0|0|0|0|0|0|0|0|0|0|0|0|0|0|0|0|0|0|0|0	1.75	4	NP_689799.3	0.49	0.99	0.48	0.99	0.49	-3.5	17.5	NP_387448.2|	3|0|0|3	6	1.5	1684	UBP54_HUMAN
POC1B	FlagBirA-GRWD1_H307R	5|0|4|0	9	0.15	0|0|0|0|0|0|0|0|0|0|0|0|0|0|0|0|0|0|0|0	2.25	4	NP_758440.1	0.5	1	0.5	1	0.5	-3.53	22.5		3|0|2|0	5	1.25	478	Q8IU52_HUMAN
ASCC1	FlagBirA-GRWD1_H307R	6|4|0|0	10	0.69	0|0|0|3|2|0|0|0|0|0|0|0|3|3|0|0|3|3|0|0	2.5	4	NP_001185727.1	0	0.01	0	0.01	0	-15.07	0.83		2|2|0|0	4	1	357	A0A5F9ZH79_HUMAN
PES1	FlagBirA-GRWD1_H307R	3|0|3|3	9	0.94	8|0|2|2|3|10|12|14|2|0|0|3|25|23|0|0|2|0|8|8	2.25	4	NP_055118.1	0	0	0	0	0	-83.66	0.12		2|0|3|2	7	1.75	588	B3KXD6_HUMAN
NOPCHAP1	FlagBirA-GRWD1_H307R	10|0|14|8	32	0.89	0|0|0|0|0|15|9|12|0|0|0|0|9|12|0|0|0|0|0|0	8	4	NP_689531.2	0	0	0	0	0	-54.9	0.67		2|0|3|2	7	1.75	185	NOPC1_HUMAN
IMMT	FlagBirA-GRWD1_H307R	2|0|0|0	2	0.94	4|4|4|6|5|0|0|0|2|2|0|5|6|5|0|0|5|0|9|6	0.5	4	NP_001093639.1	0	0	0	0	0	-31.59	0.07		2|0|0|0	2	0.5	757	MIC60_HUMAN
SLFN11	FlagBirA-GRWD1_H307R	3|0|2|0	5	0.94	2|2|0|0|0|13|5|12|0|0|2|2|15|18|0|0|0|0|2|2	1.25	4	NP_001098057.1	0	0	0	0	0	-66.07	0.09		2|0|2|0	4	1	901	SLN11_HUMAN
WRNIP1	FlagBirA-GRWD1_H307R	4|4|2|3	13	0.94	11|6|5|3|5|12|12|21|10|7|9|8|20|22|14|9|12|7|19|5	3.25	4	NP_064520.2	0	0	0	0	0	-84.74	0.16		2|2|2|2	8	2	665	WRIP1_HUMAN
SMG5	FlagBirA-GRWD1_H307R	4|6|4|0	14	0.06	0|0|0|0|0|0|0|0|0|0|0|0|0|0|0|0|0|0|0|0	3.5	4	NP_056142.2	0.75	1	0.75	1	0.75	-3.5	35	NP_060045.4|	2|2|2|0	6	1.5	1016	SMG5_HUMAN
DCTN4	FlagBirA-GRWD1_H307R	3|8|5|7	23	0.08	0|0|0|0|0|0|0|0|0|0|0|0|2|0|0|0|0|0|0|0	5.75	4	NP_001129115.1	0.71	0.95	0.69	0.94	0.71	-0.96	11.5		2|4|4|5	15	3.75	467	DCTN4_HUMAN
TES	FlagBirA-GRWD1_H307R	2|4|9|6	21	0.9	7|4|0|3|2|10|11|12|0|0|0|0|6|4|2|2|0|0|0|12	5.25	4	NP_690042.1	0	0	0	0	0	-44.61	0.47		2|3|8|4	17	4.25	412	TES_HUMAN
ARPC2	FlagBirA-GRWD1_H307R	2|2|5|4	13	0.68	0|0|0|0|0|0|0|3|0|0|0|0|0|4|0|0|0|0|0|3	3.25	4	NP_690601.1	0	0.01	0	0.01	0	-8.97	1.3	NP_005708.1|NP_055526.3|	2|2|4|2	10	2.5	300	G5E9J0_HUMAN
NKRF	FlagBirA-GRWD1_H307R	2|2|0|2	6	0.94	6|8|8|3|0|0|2|0|5|2|7|5|5|3|7|3|8|3|9|3	1.5	4	NP_001166958.1	0	0	0	0	0	-38.23	0.18		2|2|0|2	6	1.5	705	NKRF_HUMAN
HSD17B10	FlagBirA-GRWD1_H307R	5|0|8|0	13	0.94	35|26|17|20|23|15|16|8|16|18|21|18|19|19|17|18|18|11|17|21	3.25	4	NP_004484.1	0	0	0	0	0	-118.53	0.12	NP_001070674.1|	2|0|3|0	5	1.25	261	Q5H928_HUMAN
ZNF281	FlagBirA-GRWD1_H307R	5|4|2|4	15	0.94	3|0|4|0|3|9|9|8|2|6|5|4|12|16|6|5|7|3|10|6	3.75	4	NP_036614.1	0	0	0	0	0	-46.73	0.32	NP_387448.2|	2|2|2|3	9	2.25	895	ZN281_HUMAN
CAPN7	FlagBirA-GRWD1_H307R	2|0|2|7	11	0.28	0|0|0|0|0|0|0|2|0|0|0|0|0|0|0|0|0|0|0|0	2.75	4	NP_055111.1	0.3	0.9	0.29	0.89	0.3	-5.07	5.5		2|0|2|5	9	2.25	813	CAN7_HUMAN
CTNND1	FlagBirA-GRWD1_H307R	2|5|9|6	22	0.91	19|4|4|6|2|7|2|13|0|0|3|5|9|15|4|4|3|2|0|8	5.5	4	NP_001322.1	0	0	0	0	0	-56.39	0.39	NP_689407.1|	2|3|8|5	18	4.5	941	CTND1_HUMAN
PPP1R12A	FlagBirA-GRWD1_H307R	2|0|2|3	7	0.94	2|2|3|5|5|0|0|7|2|2|2|3|5|7|3|3|3|3|6|2	1.75	4	NP_001137357.1	0	0	0	0	0	-29.33	0.28	NP_004681.1|	2|0|2|2	6	1.5	1030	MYPT1_HUMAN
ZNF830	FlagBirA-GRWD1_H307R	2|2|3|0	7	0.88	6|0|0|0|0|0|0|10|0|0|0|0|5|4|0|0|0|0|0|6	1.75	4	NP_443089.3	0	0	0	0	0	-31.59	0.26		2|2|2|0	6	1.5	372	ZN830_HUMAN
IGF2BP3	FlagBirA-GRWD1_H307R	14|15|14|12	55	0.92	15|12|9|16|11|17|11|17|16|12|17|17|20|20|10|10|6|9|6|8	13.75	4	NP_006538.2	0	0	0	0	0	-51.92	0.74		3|6|4|4	17	4.25	579	IF2B3_HUMAN
CCNA2	FlagBirA-GRWD1_H307R	2|2|3|7	14	0.89	0|0|0|0|0|0|0|0|0|0|0|0|9|9|0|0|0|0|0|19	3.5	4	NP_001228.1	0	0	0	0	0	-35.22	0.38	NP_115498.2|NP_055526.3|	2|2|2|4	10	2.5	432	CCNA2_HUMAN
PRKAR2A	FlagBirA-GRWD1_H307R	6|0|7|4	17	0.94	21|4|14|13|6|20|17|23|10|6|8|9|29|28|13|8|0|10|9|12	4.25	4	NP_004148.1	0	0	0	0	0	-114.13	0.17	NP_689407.1|	3|0|5|3	11	2.75	404	KAP2_HUMAN
PIGU	FlagBirA-GRWD1_H307R	3|0|0|0	3	0.57	0|0|0|0|0|0|0|0|0|0|0|0|0|0|0|3|0|0|0|0	0.75	4	NP_536724.1	0.05	0.19	0.04	0.17	0.05	-6.12	1		2|0|0|0	2	0.5	435	PIGU_HUMAN
PGD	FlagBirA-GRWD1_H307R	6|7|2|6	21	0.91	8|13|12|10|11|2|0|3|7|8|7|7|0|0|0|0|0|0|6|5	5.25	4	NP_002622.2	0	0	0	0	0	-45.69	0.46		2|2|2|3	9	2.25	483	6PGD_HUMAN
CCDC22	FlagBirA-GRWD1_H307R	4|7|2|0	13	0.68	4|0|0|0|2|0|2|0|0|0|0|0|0|0|0|0|0|0|5|0	3.25	4	NP_054727.1	0	0.01	0	0.01	0	-16.13	1	NP_004658.3|NP_115498.2|	2|4|2|0	8	2	627	CCD22_HUMAN
DYNLL2	FlagBirA-GRWD1_H307R	3|0|3|0	6	0.84	0|4|0|0|5|0|0|5|0|0|0|0|0|5|0|3|0|0|0|0	1.5	4	NP_542408.1	0	0	0	0	0	-22.78	0.32		2|0|2|0	4	1	89	DYL2_HUMAN
KIF2A	FlagBirA-GRWD1_H307R	3|3|5|7	18	0.91	8|11|2|5|5|9|8|14|7|6|7|3|13|15|6|7|4|0|0|7	4.5	4	NP_001091981.1	0	0	0	0	0	-50.2	0.34	NP_689407.1|NP_001106197.1|	3|2|4|2	11	2.75	744	A0A6Q8PFA6_HUMAN
TRMT1L	FlagBirA-GRWD1_H307R	2|0|0|0	2	0.94	7|3|3|2|4|8|5|9|7|4|9|9|14|12|4|0|3|0|10|0	0.5	4	NP_112196.3	0	0	0	0	0	-51.54	0.04	NP_620581.1|	2|0|0|0	2	0.5	733	TRM1L_HUMAN
RFC5	FlagBirA-GRWD1_H307R	5|0|3|0	8	0.94	8|6|7|8|0|4|3|5|3|5|4|8|9|7|5|6|6|4|11|10	2	4	NP_853556.2	0	0	0	0	0	-43.79	0.21		2|0|2|0	4	1	319	RFC5_HUMAN
RBM26	FlagBirA-GRWD1_H307R	3|0|0|0	3	0.94	7|8|7|7|9|6|6|21|7|11|8|9|25|26|6|7|5|2|8|19	0.75	4	NP_071401.3	0	0	0	0	0	-102.97	0.03		3|0|0|0	3	0.75	980	A0A087X0H9_HUMAN
MSTO1	FlagBirA-GRWD1_H307R	2|0|0|0	2	0.8	0|0|0|0|2|2|0|6|0|0|0|0|0|3|0|0|0|0|0|0	0.5	4	NP_001243461.1	0	0	0	0	0	-16.25	0.15		2|0|0|0	2	0.5	569	A0A3B3IUD2_HUMAN
TNPO1	FlagBirA-GRWD1_H307R	3|0|0|0	3	0.94	6|0|6|2|6|3|2|0|8|4|7|6|8|11|6|5|3|0|8|9	0.75	4	NP_002261.3	0	0	0	0	0	-41.54	0.08		2|0|0|0	2	0.5	898	TNPO1_HUMAN
CNOT6	FlagBirA-GRWD1_H307R	3|0|0|0	3	0.35	0|0|0|0|0|0|0|0|0|0|0|0|0|0|0|0|0|0|0|0	0.75	4	NP_056270.2	0.24	0.95	0.24	0.95	0.24	-3.47	7.5	NP_001186231.1|	2|0|0|0	2	0.5	557	CNOT6_HUMAN
SEC24B	FlagBirA-GRWD1_H307R	2|4|0|0	6	0.9	8|4|3|3|4|2|0|3|2|4|2|0|12|10|0|0|0|0|4|3	1.5	4	NP_006314.2	0	0	0	0	0	-39.26	0.18	NP_001070674.1|	2|2|0|0	4	1	1268	SC24B_HUMAN
KIAA1217	FlagBirA-GRWD1_H307R	3|0|0|0	3	0.54	0|0|0|0|0|0|0|0|0|0|0|0|0|0|0|2|0|0|0|0	0.75	4	NP_001091970.1	0.07	0.3	0.07	0.28	0.07	-5.07	1.5		2|0|0|0	2	0.5	1264	Q5T5P0_HUMAN
R3HDM2	FlagBirA-GRWD1_H307R	3|0|0|8	11	0.16	0|0|0|0|0|0|0|0|0|0|0|0|0|0|0|0|0|0|0|0	2.75	4	NP_055740.3	0.49	1	0.49	1	0.49	-3.53	27.5		2|0|0|3	5	1.25	976	A0A0U1RRA6_HUMAN
DYNLRB2	FlagBirA-GRWD1_H307R	4|0|0|0	4	0.61	0|0|0|0|0|0|0|0|0|0|0|0|0|0|0|0|0|0|0|6	1	4	NP_570967.1	0.02	0.1	0.02	0.09	0.02	-8.23	0.67		2|0|0|0	2	0.5	96	H3BQI1_HUMAN
PRPF6	FlagBirA-GRWD1_H307R	3|5|0|3	11	0.94	11|5|7|7|5|6|12|9|6|7|9|7|19|12|13|10|12|11|19|7	2.75	4	NP_036601.2	0	0	0	0	0	-71.66	0.17		3|2|0|2	7	1.75	941	PRP6_HUMAN
GOPC	FlagBirA-GRWD1_H307R	2|0|2|0	4	0.57	0|0|0|0|0|0|0|0|0|0|0|0|0|0|0|0|0|0|0|3	1	4	NP_001017408.1	0.05	0.09	0.04	0.08	0.05	-6.12	1.33		2|0|2|0	4	1	454	F5H1Y4_HUMAN
MYL6B	FlagBirA-GRWD1_H307R	2|0|0|0	2	0.42	0|0|0|0|0|0|0|0|0|0|0|0|0|0|0|0|0|0|0|0	0.5	4	NP_001186558.1	0.19	0.75	0.18	0.73	0.19	-3.53	5		2|0|0|0	2	0.5	208	MYL6B_HUMAN
AAAS	FlagBirA-GRWD1_H307R	3|0|0|2	5	0.87	2|3|0|5|2|0|4|0|0|2|2|2|0|0|7|3|7|6|0|5	1.25	4	NP_056480.1	0	0	0	0	0	-29.37	0.2		2|0|0|2	4	1	546	AAAS_HUMAN
VAMP2	FlagBirA-GRWD1_H307R	3|0|2|0	5	0.86	0|0|0|0|0|0|0|7|5|5|4|0|4|6|0|0|0|0|0|0	1.25	4	NP_055047.2	0	0	0	0	0	-27.18	0.22		2|0|2|0	4	1	116	F8WCA0_HUMAN
CBX1	FlagBirA-GRWD1_H307R	20|17|18|17	72	0.92	0|9|10|0|0|20|27|22|9|10|7|9|18|16|0|4|12|0|0|23	18	4	NP_001120700.1	0	0	0	0	0	-60.15	0.78		2|4|2|3	11	2.75	185	CBX1_HUMAN
GABPA	FlagBirA-GRWD1_H307R	2|5|4|0	11	0.87	6|0|0|0|0|8|8|6|2|2|0|0|6|5|0|0|0|0|0|5	2.75	4	NP_001184226.1	0	0	0	0	0	-32.67	0.39		2|3|4|0	9	2.25	454	GABPA_HUMAN
ATP5MF-PTCD1	FlagBirA-GRWD1_H307R	2|0|0|0	2	0.94	10|9|7|9|7|8|6|4|10|8|9|9|8|13|10|8|10|6|6|5	0.5	4	NP_001185808.1	0	0	0	0	0	-49.35	0.05		2|0|0|0	2	0.5	749	G3V325_HUMAN
RNASEH2A	FlagBirA-GRWD1_H307R	3|4|4|6	17	0.88	0|0|0|0|0|5|5|16|0|0|0|0|7|6|0|0|0|0|0|5	4.25	4	NP_006388.2	0	0	0	0	0	-29.97	0.5	NP_795352.2|NP_387448.2|	2|3|4|3	12	3	299	THSD8_HUMAN
VAMP3	FlagBirA-GRWD1_H307R	4|3|3|0	10	0.94	13|5|0|3|5|7|7|14|6|5|6|6|9|10|6|5|0|3|4|9	2.5	4	NP_004772.1	0	0	0	0	0	-52.69	0.22		2|2|2|0	6	1.5	100	VAMP3_HUMAN
PRDX4	FlagBirA-GRWD1_H307R	7|0|0|0	7	0.83	0|0|0|0|0|0|0|0|0|0|0|0|0|6|9|10|0|0|0|0	1.75	4	NP_006397.1	0	0	0	0	0	-28.87	0.28	NP_689407.1|	2|0|0|0	2	0.5	271	PRDX4_HUMAN
RAB18	FlagBirA-GRWD1_H307R	2|2|0|3	7	0.94	6|4|3|2|3|6|0|5|0|3|6|4|7|5|3|6|0|0|0|6	1.75	4	NP_067075.1	0	0	0	0	0	-29.37	0.28		2|2|0|2	6	1.5	206	A0A087X163_HUMAN
FAAP20	FlagBirA-GRWD1_H307R	3|5|2|0	10	0.58	0|0|0|0|0|0|0|4|0|0|0|0|2|0|0|0|0|0|0|0	2.5	4	NP_872339.2	0.05	0.15	0.04	0.14	0.05	-8.56	1.67		2|2|2|0	6	1.5	180	FAP20_HUMAN
SKP2	FlagBirA-GRWD1_H307R	2|2|0|0	4	0.94	3|0|0|0|0|2|3|5|0|0|0|0|7|8|4|5|0|0|0|3	1	4	NP_116026.1	0	0	0	0	0	-29.37	0.16		2|2|0|0	4	1	410	SKP2_HUMAN
ATP6V1B2	FlagBirA-GRWD1_H307R	3|0|0|0	3	0.94	4|0|2|0|4|11|6|26|7|4|8|12|26|29|0|6|0|0|0|0	0.75	4	NP_001684.2	0	0	0	0	0	-104.85	0.03		2|0|0|0	2	0.5	511	VATB2_HUMAN
RPAP1	FlagBirA-GRWD1_H307R	5|4|3|4	16	0.4	0|0|0|0|0|0|0|0|0|0|0|0|0|4|0|0|0|0|0|0	4	4	NP_056355.2	0.22	0.3	0.2	0.28	0.22	-2.03	4		2|3|2|3	10	2.5	1393	RPAP1_HUMAN
DHX16	FlagBirA-GRWD1_H307R	2|2|2|0	6	0.94	6|5|4|0|3|10|11|24|0|0|3|0|13|10|5|5|2|0|4|6	1.5	4	NP_003578.2	0	0	0	0	0	-65.63	0.1	NP_689407.1|	2|2|2|0	6	1.5	1041	DHX16_HUMAN
SRRM1	FlagBirA-GRWD1_H307R	2|0|0|3	5	0.94	15|3|3|4|6|9|6|0|5|4|5|5|3|4|0|0|5|6|6|0	1.25	4	NP_005830.2	0	0	0	0	0	-41.3	0.14		2|0|0|2	4	1	904	SRRM1_HUMAN
RRM1	FlagBirA-GRWD1_H307R	2|0|0|0	2	0.8	0|0|0|0|0|0|0|0|0|3|0|2|0|0|0|0|0|0|0|8	0.5	4	NP_001024.1	0	0	0	0	0	-15.7	0.15		2|0|0|0	2	0.5	792	E9PL69_HUMAN
TPT1	FlagBirA-GRWD1_H307R	5|6|5|0	16	0.05	0|0|0|0|0|0|0|0|0|0|0|0|0|0|0|0|0|0|0|0	4	4	NP_003286.1	0.75	1	0.75	1	0.75	-3.53	40		2|2|2|0	6	1.5	172	A0A0B4J2C3_HUMAN
PFKL	FlagBirA-GRWD1_H307R	2|5|5|9	21	0.94	38|26|17|16|16|16|21|13|34|27|25|22|7|7|22|17|15|9|15|15	5.25	4	NP_002617.3	0	0	0	0	0	-132.13	0.17		2|4|3|4	13	3.25	780	PFKAL_HUMAN
MAT2A	FlagBirA-GRWD1_H307R	2|0|3|2	7	0.94	6|10|7|8|6|3|5|0|4|5|5|9|0|0|11|10|5|5|30|63	1.75	4	NP_005902.1	0	0	0	0	0	-127.32	0.06		2|0|2|2	6	1.5	395	METK2_HUMAN
HNRNPH2	FlagBirA-GRWD1_H307R	16|0|18|17	51	0.92	17|26|21|17|18|0|10|0|12|15|12|15|14|14|0|10|9|0|17|19	12.75	4	NP_001027565.1	0	0	0	0	0	-95.09	0.61	NP_387448.2|	3|0|3|3	9	2.25	449	HNRH2_HUMAN
NDUFA8	FlagBirA-GRWD1_H307R	5|4|4|0	13	0.06	0|0|0|0|0|0|0|0|0|0|0|0|0|0|0|0|0|0|0|0	3.25	4	NP_055037.1	0.75	1	0.74	1	0.75	-3.53	32.5		2|2|2|0	6	1.5	172	NDUA8_HUMAN
INF2	FlagBirA-GRWD1_H307R	2|3|0|0	5	0.94	8|9|5|3|2|0|3|6|6|6|8|9|8|9|2|4|4|3|5|0	1.25	4	NP_001026884.3	0	0	0	0	0	-40.46	0.14		2|2|0|0	4	1	1240	A0A6Q8PHA2_HUMAN
GATAD2A	FlagBirA-GRWD1_H307R	2|3|0|0	5	0.82	0|0|0|0|4|0|0|3|0|0|2|0|2|0|0|0|0|0|8|0	1.25	4	NP_060130.3	0	0	0	0	0	-20.43	0.29		2|3|0|0	5	1.25	633	P66A_HUMAN
SNX3	FlagBirA-GRWD1_H307R	2|2|0|0	4	0.67	2|0|0|0|0|0|0|4|0|0|0|0|0|0|0|0|0|0|0|0	1	4	NP_003786.1	0	0.01	0	0.01	0	-8.56	0.67		2|2|0|0	4	1	162	SNX3_HUMAN
SNRPD2	FlagBirA-GRWD1_H307R	2|5|2|6	15	0.94	26|14|10|16|8|26|20|19|7|10|10|6|21|28|6|6|6|8|6|6	3.75	4	NP_004588.1	0	0	0	0	0	-105.59	0.15		2|3|2|3	10	2.5	118	SMD2_HUMAN
DDX54	FlagBirA-GRWD1_H307R	3|4|5|2	14	0.94	43|18|14|7|10|15|11|4|12|19|16|12|19|22|8|9|8|14|10|3	3.5	4	NP_001104792.1	0	0	0	0	0	-107.09	0.14		2|3|4|2	11	2.75	882	DDX54_HUMAN
RAB11B	FlagBirA-GRWD1_H307R	3|0|3|5	11	0.84	4|3|3|0|0|4|0|0|4|0|5|4|0|0|0|3|0|4|8|5	2.75	4	NP_004209.2	0	0	0	0	0	-26.07	0.5		2|0|3|3	8	2	218	RB11B_HUMAN
SARS2	FlagBirA-GRWD1_H307R	3|7|0|0	10	0.8	5|6|4|4|0|3|0|2|5|4|5|4|5|4|0|0|0|4|0|4	2.5	4	NP_001139373.1	0	0	0	0	0	-24.95	0.48		2|2|0|0	4	1	520	B4DJM9_HUMAN
SNRPB2	FlagBirA-GRWD1_H307R	2|4|3|8	17	0.94	15|12|10|6|7|10|11|17|12|13|13|11|10|6|11|11|13|11|8|8	4.25	4	NP_937863.1	0	0	0	0	0	-58.6	0.29		2|2|2|4	10	2.5	225	RU2B_HUMAN
S100A9	FlagBirA-GRWD1_H307R	2|0|0|0	2	0.42	0|0|0|0|0|0|0|0|0|0|0|0|0|0|0|0|0|0|0|0	0.5	4	NP_002956.1	0.19	0.75	0.18	0.73	0.19	-3.53	5		2|0|0|0	2	0.5	114	S10A9_HUMAN
SDK1	FlagBirA-GRWD1_H307R	2|0|0|0	2	0.42	0|0|0|0|0|0|0|0|0|0|0|0|0|0|0|0|0|0|0|0	0.5	4	NP_689957.3	0.19	0.75	0.18	0.73	0.19	-3.53	5		2|0|0|0	2	0.5	2213	SDK1_HUMAN
RBM11	FlagBirA-GRWD1_H307R	3|0|0|3	6	0.76	0|0|3|0|0|0|0|0|2|0|0|0|0|0|0|0|3|4|0|0	1.5	4	NP_658983.3	0	0	0	0	0	-15.07	0.5		2|0|0|2	4	1	281	RBM11_HUMAN
ABRAXAS2	FlagBirA-GRWD1_H307R	3|3|6|6	18	0.4	0|0|0|0|0|0|0|3|0|0|0|0|0|0|0|2|0|0|0|0	4.5	4	NP_115558.3	0.22	0.4	0.21	0.39	0.22	-3.07	3.6	NP_115647.2|	2|3|3|3	11	2.75	415	ABRX2_HUMAN
DTL	FlagBirA-GRWD1_H307R	3|0|0|0	3	0.35	0|0|0|0|0|0|0|0|0|0|0|0|0|0|0|0|0|0|0|0	0.75	4	NP_057532.2	0.24	0.95	0.24	0.95	0.24	-3.53	7.5		2|0|0|0	2	0.5	730	DTL_HUMAN
MAPK14	FlagBirA-GRWD1_H307R	3|0|0|0	3	0.35	0|0|0|0|0|0|0|0|0|0|0|0|0|0|0|0|0|0|0|0	0.75	4	NP_620581.1	0.24	0.95	0.24	0.95	0.24	-3.47	7.5	NP_001164185.1|	2|0|0|0	2	0.5	360	B4E0K5_HUMAN
SEC11A	FlagBirA-GRWD1_H307R	3|0|0|4	7	0.83	4|6|0|0|0|5|0|0|0|0|0|2|2|4|0|4|3|0|3|0	1.75	4	NP_055115.1	0	0	0	0	0	-22.78	0.37		2|0|0|2	4	1	179	H0YKT4_HUMAN
CEP89	FlagBirA-GRWD1_H307R	2|0|0|0	2	0.42	0|0|0|0|0|0|0|0|0|0|0|0|0|0|0|0|0|0|0|0	0.5	4	NP_116205.3	0.19	0.75	0.19	0.76	0.19	-3.37	5	NP_055917.1|NP_004738.3|	2|0|0|0	2	0.5	783	A0A0C4DGP8_HUMAN
PTPN12	FlagBirA-GRWD1_H307R	2|0|0|0	2	0.82	4|3|0|2|4|0|0|0|0|0|0|4|0|2|0|0|0|0|0|0	0.5	4	NP_002826.3	0	0	0	0	0	-18.34	0.13	NP_001164185.1|	2|0|0|0	2	0.5	780	PTN12_HUMAN
CFL2	FlagBirA-GRWD1_H307R	4|4|3|6	17	0.9	9|8|3|10|9|0|0|10|0|0|0|0|0|0|0|0|0|0|0|4	4.25	4	NP_068733.1	0	0	0	0	0	-34.57	0.45	NP_002503.1|	2|2|2|2	8	2	166	COF2_HUMAN
ADNP2	FlagBirA-GRWD1_H307R	2|0|0|0	2	0.58	0|0|0|0|0|0|0|0|0|0|0|0|0|0|0|0|0|2|0|0	0.5	4	NP_055728.1	0.04	0.15	0.03	0.13	0.04	-5.07	1		2|0|0|0	2	0.5	1131	ADNP2_HUMAN
CCDC25	FlagBirA-GRWD1_H307R	6|3|6|8	23	0.92	6|0|3|3|6|19|7|15|7|6|4|4|9|6|0|0|0|0|0|22	5.75	4	NP_060716.2	0	0	0	0	0	-62.87	0.35		2|2|4|4	12	3	208	B7Z2L8_HUMAN
RBBP5	FlagBirA-GRWD1_H307R	2|3|0|3	8	0.86	2|3|0|3|3|2|0|3|3|2|0|0|7|4|3|0|0|0|8|0	2	4	NP_001180201.1	0	0	0	0	0	-26.15	0.36		2|2|0|2	6	1.5	500	RBBP5_HUMAN
EXOSC5	FlagBirA-GRWD1_H307R	5|3|0|2	10	0.81	4|0|0|0|0|0|3|2|0|0|0|0|6|4|0|0|0|0|0|5	2.5	4	NP_064543.3	0	0	0	0	0	-22.78	0.53		2|2|0|2	6	1.5	235	EXOS5_HUMAN
RAVER1	FlagBirA-GRWD1_H307R	4|7|0|4	15	0.89	3|0|2|0|3|5|5|9|0|0|3|5|12|10|0|0|0|2|0|0	3.75	4	NP_597709.2	0	0	0	0	0	-41.54	0.42		2|5|0|3	10	2.5	756	E9PAU2_HUMAN
TMEM33	FlagBirA-GRWD1_H307R	3|3|6|3	15	0.86	6|7|4|6|8|2|0|0|5|4|6|6|3|4|4|5|0|0|6|7	3.75	4	NP_060596.2	0	0	0	0	0	-24.36	0.54	NP_001186089.1|	2|3|4|3	12	3	247	TMM33_HUMAN
CENPE	FlagBirA-GRWD1_H307R	5|0|0|0	5	0.33	0|0|0|0|0|0|0|0|0|0|0|0|0|0|0|0|0|0|0|0	1.25	4	NP_001804.2	0.25	1	0.25	1	0.25	-3.5	12.5	NP_113611.2|	2|0|0|0	2	0.5	2701	CENPE_HUMAN
PSMA3	FlagBirA-GRWD1_H307R	2|4|4|0	10	0.62	0|0|0|0|0|0|0|0|0|0|0|0|0|0|0|0|0|0|8|0	2.5	4	NP_687033.1	0.02	0.03	0.01	0.03	0.02	-9.83	1.25		2|3|3|0	8	2	248	PSA3_HUMAN
LEMD3	FlagBirA-GRWD1_H307R	4|3|0|0	7	0.94	10|0|4|0|0|10|13|16|2|0|0|2|24|18|10|4|3|3|5|8	1.75	4	NP_001161086.1	0	0	0	0	0	-80.6	0.1		2|2|0|0	4	1	910	MAN1_HUMAN
U2AF1	FlagBirA-GRWD1_H307R	4|3|3|3	13	0.94	26|15|9|15|12|14|14|7|14|16|18|16|14|15|0|6|12|10|22|8	3.25	4	NP_006749.1	0	0	0	0	0	-81.41	0.16		2|2|2|2	8	2	240	U2AF5_HUMAN
MUC19	FlagBirA-GRWD1_H307R	7|0|0|0	7	0.64	0|0|0|0|0|12|0|0|0|0|0|0|0|0|0|0|0|0|0|0	1.75	4	XP_003846606.1	0.01	0.03	0.01	0.03	0.01	-13.94	0.58		2|0|0|0	2	0.5	7582	MUC19_HUMAN
CUL4B	FlagBirA-GRWD1_H307R	2|0|7|9	18	0.94	40|15|16|15|10|25|28|21|18|12|20|23|16|24|11|12|0|5|13|32	4.5	4	NP_003579.3	0	0	0	0	0	-140.98	0.14	NP_079184.2|	2|0|5|6	13	3.25	913	K4DI93_HUMAN
RAB3GAP1	FlagBirA-GRWD1_H307R	2|4|0|0	6	0.85	3|0|0|0|0|0|2|6|0|2|6|6|3|0|5|0|0|0|4|0	1.5	4	NP_001165906.1	0	0	0	0	0	-27.18	0.26		2|2|0|0	4	1	988	RB3GP_HUMAN
ITCH	FlagBirA-GRWD1_H307R	2|0|0|0	2	0.42	0|0|0|0|0|0|0|0|0|0|0|0|0|0|0|0|0|0|0|0	0.5	4	NP_113671.3	0.19	0.75	0.18	0.74	0.19	-3.5	5	NP_004681.1|	2|0|0|0	2	0.5	862	A0A590UJQ1_HUMAN
RACGAP1	FlagBirA-GRWD1_H307R	3|9|9|10	31	0.89	4|0|0|0|0|4|2|2|0|0|0|0|7|12|0|8|8|5|15|4	7.75	4	NP_001119575.1	0	0	0	0	0	-39.85	0.72		2|6|6|7	21	5.25	632	RGAP1_HUMAN
PRPF3	FlagBirA-GRWD1_H307R	3|4|2|3	12	0.94	12|3|4|6|4|5|4|20|6|9|4|5|28|21|5|7|8|10|13|9	3	4	NP_004689.1	0	0	0	0	0	-84.54	0.15		2|4|2|2	10	2.5	683	PRPF3_HUMAN
SNX17	FlagBirA-GRWD1_H307R	3|9|4|5	21	0	0|0|0|0|0|0|0|0|0|0|0|0|0|0|0|0|0|0|0|0	5.25	4	NP_001253988.1	0.98	1	0.98	1	0.98	2.85	52.5		2|2|2|3	9	2.25	458	SNX17_HUMAN
SDCBP	FlagBirA-GRWD1_H307R	7|11|9|8	35	0.94	24|4|0|0|0|51|45|59|0|0|6|5|16|21|6|0|0|0|5|11	8.75	4	NP_001007068.1	0	0	0	0	0	-172.94	0.2	NP_001093149.1|NP_115498.2|	2|3|4|3	12	3	298	B4DHN5_HUMAN
RPL28	FlagBirA-GRWD1_H307R	7|6|12|0	25	0.64	0|0|4|8|6|0|0|0|0|0|0|0|0|0|0|0|0|0|0|0	6.25	4	NP_000982.2	0.01	0.03	0.01	0.03	0.01	-21.35	1.39		2|2|4|0	8	2	137	RL28_HUMAN
RPL18A	FlagBirA-GRWD1_H307R	5|6|5|0	16	0.92	6|0|3|6|10|0|0|0|15|14|9|11|0|0|0|0|0|0|13|0	4	4	NP_000971.1	0	0	0	0	0	-60.49	0.3		2|2|2|0	6	1.5	176	M0R1A7_HUMAN
SPATA31E1	FlagBirA-GRWD1_H307R	2|0|0|0	2	0.42	0|0|0|0|0|0|0|0|0|0|0|0|0|0|0|0|0|0|0|0	0.5	4	NP_849150.3	0.19	0.75	0.18	0.73	0.19	-3.53	5		2|0|0|0	2	0.5	1445	S31E1_HUMAN
ZZZ3	FlagBirA-GRWD1_H307R	6|4|0|6	16	0.05	0|0|0|0|0|0|0|0|0|0|0|0|0|0|0|0|0|0|0|0	4	4	NP_056349.1	0.75	1	0.75	1	0.75	-3.53	40		2|2|0|2	6	1.5	903	ZZZ3_HUMAN
INCENP	FlagBirA-GRWD1_H307R	0|2|0|0	2	0.94	2|0|0|0|0|0|0|0|0|0|0|0|10|11|4|0|0|6|9|7	0.5	4	NP_001035784.1	0	0	0	0	0	-42.67	0.05		0|2|0|0	2	0.5	918	INCE_HUMAN
FAM83D	FlagBirA-GRWD1_H307R	0|3|0|0	3	0.6	0|0|0|0|0|0|0|0|0|0|0|0|0|0|0|0|0|0|4|0	0.75	4	NP_112181.2	0.03	0.13	0.03	0.12	0.03	-5.95	0.75	NP_689407.1|	0|2|0|0	2	0.5	615	A0A087WXK8_HUMAN
IRF2BP2	FlagBirA-GRWD1_H307R	0|5|2|3	10	0.68	0|0|0|0|0|0|0|3|0|0|0|0|0|2|0|0|0|0|0|5	2.5	4	NP_892017.2	0	0.01	0	0.01	0	-12.86	1		0|2|2|2	6	1.5	587	I2BP2_HUMAN
CWC15	FlagBirA-GRWD1_H307R	0|2|0|0	2	0.94	10|6|5|0|0|11|11|18|3|3|5|0|7|11|0|3|3|0|2|10	0.5	4	NP_057487.2	0	0	0	0	0	-58.26	0.04		0|2|0|0	2	0.5	229	CWC15_HUMAN
VPS33B	FlagBirA-GRWD1_H307R	0|2|0|0	2	0.73	0|0|0|0|0|0|0|0|0|0|0|0|3|5|0|0|0|0|0|0	0.5	4	NP_061138.3	0	0	0	0	0	-10.32	0.25		0|2|0|0	2	0.5	617	F5H008_HUMAN
RRP15	FlagBirA-GRWD1_H307R	0|3|0|0	3	0.87	5|3|0|0|0|0|2|2|0|0|2|3|7|3|4|3|8|4|0|3	0.75	4	NP_057136.2	0	0	0	0	0	-28.24	0.12		0|3|0|0	3	0.75	282	RRP15_HUMAN
FSD1	FlagBirA-GRWD1_H307R	0|11|0|10	21	0.77	5|0|2|2|3|7|7|0|4|4|6|0|5|5|0|0|0|0|0|4	5.25	4	NP_077309.1	0	0	0	0	0	-29.37	0.84		0|3|0|2	5	1.25	496	M0R366_HUMAN
WDR61	FlagBirA-GRWD1_H307R	0|3|4|6	13	0.84	2|2|4|3|2|4|5|6|0|0|0|0|10|4|0|2|0|0|0|0	3.25	4	NP_079510.1	0	0	0	0	0	-29.42	0.52		0|2|2|3	7	1.75	305	H0YL19_HUMAN
FBXO22	FlagBirA-GRWD1_H307R	0|3|0|0	3	0.57	3|0|0|0|0|0|0|0|0|0|0|0|0|0|0|0|0|0|0|0	0.75	4	NP_036302.1	0.05	0.19	0.04	0.17	0.05	-6.12	1		0|3|0|0	3	0.75	276	FBX22_HUMAN
EGLN1	FlagBirA-GRWD1_H307R	0|2|4|2	8	0.66	0|0|0|0|0|0|0|4|0|4|0|0|0|0|0|0|0|0|0|0	2	4	NP_071334.1	0	0.02	0	0.02	0	-10.38	1		0|2|3|2	7	1.75	426	EGLN1_HUMAN
PDCD2L	FlagBirA-GRWD1_H307R	0|3|2|3	8	0.09	0|0|0|0|0|0|0|0|0|0|0|0|0|0|0|0|0|0|0|0	2	4	NP_115722.1	0.66	0.95	0.66	0.95	0.66	-3.53	20		0|2|2|2	6	1.5	358	PDD2L_HUMAN
KRI1	FlagBirA-GRWD1_H307R	0|6|2|5	13	0.89	0|3|0|0|0|2|5|9|0|0|0|4|8|11|5|4|5|6|0|0	3.25	4	NP_075384.3	0	0	0	0	0	-39.34	0.38		0|2|2|3	7	1.75	709	KRI1_HUMAN
SMCR8	FlagBirA-GRWD1_H307R	0|2|2|0	4	0.85	0|0|0|0|0|2|0|10|0|0|0|0|5|0|0|3|0|0|0|0	1	4	NP_658988.2	0	0	0	0	0	-23.47	0.2		0|2|2|0	4	1	937	SMCR8_HUMAN
USP5	FlagBirA-GRWD1_H307R	0|3|3|0	6	0.94	9|7|6|6|8|6|5|10|17|14|12|9|5|5|5|6|2|3|0|0	1.5	4	NP_003472.2	0	0	0	0	0	-60.49	0.11		0|2|2|0	4	1	835	UBP5_HUMAN
CDK11A	FlagBirA-GRWD1_H307R	0|3|0|0	3	0.94	9|3|4|4|5|9|12|0|6|8|9|8|15|21|9|7|7|12|0|6	0.75	4	NP_277071.2	0	0	0	0	0	-68.31	0.05		0|2|0|0	2	0.5	770	Q5QPQ9_HUMAN
ARHGEF2	FlagBirA-GRWD1_H307R	0|3|0|3	6	0.94	9|0|0|9|6|5|4|0|2|8|5|6|5|3|0|3|0|2|5|4	1.5	4	NP_004714.2	0	0	0	0	0	-37.1	0.19		0|2|0|2	4	1	958	A0A5F9ZI21_HUMAN
PDS5A	FlagBirA-GRWD1_H307R	0|2|0|0	2	0.94	11|2|4|2|2|5|3|6|0|0|6|5|18|18|3|0|4|0|4|2	0.5	4	NP_001093869.1	0	0	0	0	0	-60.12	0.04		0|2|0|0	2	0.5	1337	PDS5A_HUMAN
SCYL3	FlagBirA-GRWD1_H307R	0|2|0|3	5	0.9	3|0|0|2|0|0|0|6|0|0|3|5|9|11|0|0|0|0|0|0	1.25	4	NP_065156.5	0	0	0	0	0	-36.02	0.16		0|2|0|2	4	1	688	PACE1_HUMAN
BCCIP	FlagBirA-GRWD1_H307R	0|5|0|3	8	0.83	0|0|0|4|4|4|2|0|0|2|4|5|0|6|3|0|0|0|6|0	2	4	NP_510868.1	0	0	0	0	0	-24.95	0.38		0|2|0|2	4	1	314	BCCIP_HUMAN
UTP4	FlagBirA-GRWD1_H307R	0|6|0|0	6	0.78	4|0|0|0|0|0|0|2|0|0|0|0|3|3|0|0|6|0|0|5	1.5	4	NP_116219.2	0	0	0	0	0	-21.67	0.33		0|3|0|0	3	0.75	686	UTP4_HUMAN
TPP2	FlagBirA-GRWD1_H307R	0|2|2|0	4	0.71	0|0|0|0|0|0|0|0|0|0|0|0|4|4|0|0|0|0|0|0	1	4	NP_003282.2	0	0	0	0	0	-10.38	0.5		0|2|2|0	4	1	1249	TPP2_HUMAN
PAN2	FlagBirA-GRWD1_H307R	0|3|0|3	6	0.81	0|0|0|0|0|0|0|6|0|0|0|0|5|6|0|0|0|0|0|0	1.5	4	NP_055686.3	0	0	0	0	0	-20.35	0.35		0|2|0|2	4	1	1198	PAN2_HUMAN
PATL1	FlagBirA-GRWD1_H307R	0|11|9|9	29	0.81	0|3|0|0|0|0|0|5|0|0|0|3|10|11|0|0|0|0|3|0	7.25	4	NP_689929.2	0	0	0	0	0	-33.54	1		0|2|2|2	6	1.5	770	PATL1_HUMAN
PSIP1	FlagBirA-GRWD1_H307R	0|7|12|9	28	0.94	20|17|5|11|10|27|23|16|19|23|20|20|24|27|12|10|20|15|14|19	7	4	NP_066967.3	0	0	0	0	0	-114.16	0.28		0|2|4|3	9	2.25	333	PSIP1_HUMAN
NSDHL	FlagBirA-GRWD1_H307R	0|4|0|0	4	0.94	10|8|7|7|11|6|10|13|9|10|10|11|8|10|9|9|4|7|3|5	1	4	NP_001123237.1	0	0	0	0	0	-51.57	0.09		0|2|0|0	2	0.5	373	NSDHL_HUMAN
TADA3	FlagBirA-GRWD1_H307R	0|5|2|5	12	0.88	0|0|0|0|0|3|0|8|0|0|0|0|10|8|0|0|0|0|0|5	3	4	NP_597814.1	0	0	0	0	0	-36.02	0.39		0|3|2|3	8	2	369	TADA3_HUMAN
TARS2	FlagBirA-GRWD1_H307R	0|2|3|4	9	0.78	4|0|0|0|0|0|0|0|0|0|0|0|3|4|4|3|0|0|0|0	2.25	4	NP_079426.2	0	0	0	0	0	-18.4	0.6		0|2|2|3	7	1.75	718	Q5T5E9_HUMAN
KDM3A	FlagBirA-GRWD1_H307R	0|2|2|0	4	0.94	0|3|0|4|3|0|0|3|0|0|0|0|8|8|0|0|0|0|12|6	1	4	NP_060903.2	0	0	0	0	0	-39.34	0.12		0|2|2|0	4	1	1321	KDM3A_HUMAN
TAF1	FlagBirA-GRWD1_H307R	0|3|0|0	3	0.9	4|0|0|0|0|0|0|4|0|0|2|0|10|10|3|5|4|4|10|3	0.75	4	NP_004597.2	0	0	0	0	0	-40.46	0.09		0|2|0|0	2	0.5	1893	TAF1_HUMAN
MCTS1	FlagBirA-GRWD1_H307R	0|10|0|12	22	0.72	6|0|0|0|0|4|0|4|0|0|0|0|0|0|0|0|0|0|0|9	5.5	4	NP_001131026.1	0	0	0	0	0	-27.18	0.96		0|2|0|2	4	1	182	MCTS1_HUMAN
UCHL1	FlagBirA-GRWD1_H307R	0|4|0|0	4	0.77	0|3|4|0|0|0|0|0|0|0|4|0|3|0|0|2|0|0|0|0	1	4	NP_004172.2	0	0	0	0	0	-17.31	0.29		0|2|0|0	2	0.5	223	UCHL1_HUMAN
PYCR2	FlagBirA-GRWD1_H307R	0|2|3|4	9	0.81	0|0|0|0|0|4|4|5|2|3|0|3|0|0|0|0|4|4|0|0	2.25	4	NP_037460.2	0	0	0	0	0	-20.56	0.53		0|2|3|2	7	1.75	320	A0A087WTV6_HUMAN
TAF6	FlagBirA-GRWD1_H307R	0|2|3|0	5	0.87	3|0|0|0|0|0|0|0|0|0|0|0|9|2|3|3|8|0|4|4	1.25	4	NP_647476.1	0	0	0	0	0	-29.42	0.2		0|2|3|0	5	1.25	677	TAF6_HUMAN
GPN1	FlagBirA-GRWD1_H307R	0|2|0|2	4	0.82	4|0|0|0|0|0|0|9|0|0|0|0|0|0|0|0|0|0|0|3	1	4	NP_009197.2	0	0	0	0	0	-18.92	0.25		0|2|0|2	4	1	388	GPN1_HUMAN
RPP25L	FlagBirA-GRWD1_H307R	0|6|0|5	11	0.88	5|6|0|3|7|5|0|5|0|0|4|0|9|9|0|0|0|0|0|0	2.75	4	NP_680544.1	0	0	0	0	0	-36.02	0.35		0|3|0|2	5	1.25	163	RP25L_HUMAN
TANC1	FlagBirA-GRWD1_H307R	0|3|0|0	3	0.8	0|0|4|3|5|0|0|0|0|0|0|3|3|0|0|2|0|0|3|0	0.75	4	NP_203752.2	0	0	0	0	0	-18.37	0.2	NP_387448.2|	0|3|0|0	3	0.75	1861	TANC1_HUMAN
NPHP4	FlagBirA-GRWD1_H307R	0|2|0|2	4	0.25	0|0|0|0|0|0|0|0|0|0|0|0|0|0|0|0|0|0|0|0	1	4	NP_055917.1	0.38	0.75	0.37	0.74	0.38	-3.5	10	NP_004681.1|	0|2|0|2	4	1	1426	NPHP4_HUMAN
UBXN4	FlagBirA-GRWD1_H307R	0|5|0|0	5	0.81	4|0|0|0|2|0|0|5|0|0|0|5|4|5|0|0|0|0|0|0	1.25	4	NP_055422.1	0	0	0	0	0	-22.78	0.26		0|2|0|0	2	0.5	508	Q6PJ80_HUMAN
DDX20	FlagBirA-GRWD1_H307R	0|5|2|2	9	0.76	0|0|0|0|0|3|6|0|0|2|0|0|0|3|3|2|0|0|3|0	2.25	4	NP_009135.4	0	0	0	0	0	-18.4	0.6		0|5|2|2	9	2.25	824	DDX20_HUMAN
ISYNA1	FlagBirA-GRWD1_H307R	0|4|4|0	8	0.94	8|0|6|6|4|15|11|13|9|6|5|6|3|0|5|5|2|5|0|4	2	4	NP_001164409.1	0	0	0	0	0	-54.87	0.17	NP_387448.2|	0|2|2|0	4	1	504	INO1_HUMAN
RAB11FIP1	FlagBirA-GRWD1_H307R	0|5|3|3	11	0.89	4|5|3|3|4|0|0|7|0|6|4|4|6|7|6|6|4|8|8|12	2.75	4	NP_001002814.2	0	0	0	0	0	-40.42	0.31	NP_001234925.1|	0|2|2|2	6	1.5	1283	RFIP1_HUMAN
DICER1	FlagBirA-GRWD1_H307R	0|4|3|4	11	0.94	9|12|10|14|7|4|5|16|8|3|9|6|14|15|3|4|0|0|13|12	2.75	4	NP_085124.2	0	0	0	0	0	-67.16	0.19	NP_002950.3|	0|4|3|3	10	2.5	1922	Q5D0K5_HUMAN
ODF2L	FlagBirA-GRWD1_H307R	0|3|0|0	3	0.35	0|0|0|0|0|0|0|0|0|0|0|0|0|0|0|0|0|0|0|0	0.75	4	NP_065780.2	0.24	0.95	0.24	0.95	0.24	-3.53	7.5		0|2|0|0	2	0.5	620	ODF2L_HUMAN
MARF1	FlagBirA-GRWD1_H307R	0|3|0|0	3	0.35	0|0|0|0|0|0|0|0|0|0|0|0|0|0|0|0|0|0|0|0	0.75	4	NP_001171927.1	0.24	0.95	0.24	0.95	0.24	-3.53	7.5		0|2|0|0	2	0.5	1742	MARF1_HUMAN
PDZD8	FlagBirA-GRWD1_H307R	0|4|0|0	4	0.77	0|0|0|0|0|0|0|3|0|0|0|0|3|8|0|0|0|0|0|0	1	4	NP_776152.1	0	0	0	0	0	-16.91	0.29		0|3|0|0	3	0.75	1154	PDZD8_HUMAN
SFXN2	FlagBirA-GRWD1_H307R	0|2|0|2	4	0.86	4|0|0|0|0|0|0|3|0|0|0|2|6|4|3|7|0|4|0|0	1	4	NP_849189.1	0	0	0	0	0	-24.95	0.19		0|2|0|2	4	1	322	A0A0C4DGR6_HUMAN
SRSF2	FlagBirA-GRWD1_H307R	0|4|3|0	7	0.9	6|2|0|2|2|7|0|0|0|0|0|0|8|10|9|0|2|6|7|0	1.75	4	NP_001182356.1	0	0	0	0	0	-39.31	0.21	NP_002950.3|	0|2|2|0	4	1	221	SRSF2_HUMAN
PPAN-P2RY11	FlagBirA-GRWD1_H307R	0|3|0|2	5	0.94	11|2|0|3|3|0|4|0|0|6|4|4|4|3|2|4|4|5|2|0	1.25	4	NP_001185619.1	0	0	0	0	0	-30.4	0.19		0|2|0|2	4	1	520	A0A0A6YYI3_HUMAN
PI4KB	FlagBirA-GRWD1_H307R	0|2|0|0	2	0.65	0|0|0|0|0|0|0|0|0|0|0|0|2|0|0|0|0|0|0|2	0.5	4	NP_001185702.1	0.01	0.03	0.01	0.02	0.01	-6.53	0.5		0|2|0|0	2	0.5	801	A0A0B4J1S8_HUMAN
USP19	FlagBirA-GRWD1_H307R	0|2|0|0	2	0.42	0|0|0|0|0|0|0|0|0|0|0|0|0|0|0|0|0|0|0|0	0.5	4	NP_001186089.1	0.19	0.75	0.18	0.74	0.19	-3.5	5	NP_004658.3|	0|2|0|0	2	0.5	1419	UBP19_HUMAN
EXOSC8	FlagBirA-GRWD1_H307R	0|4|4|5	13	0.84	6|4|5|5|4|3|4|4|0|0|2|3|4|7|0|0|3|3|0|4	3.25	4	NP_852480.1	0	0	0	0	0	-27.18	0.57		0|3|3|3	9	2.25	276	EXOS8_HUMAN
YJU2	FlagBirA-GRWD1_H307R	0|2|2|0	4	0.89	2|0|0|0|0|6|0|10|0|0|0|0|6|3|0|0|0|0|0|6	1	4	NP_060544.2	0	0	0	0	0	-32.67	0.14		0|2|2|0	4	1	323	YJU2_HUMAN
RPS10-NUDT3	FlagBirA-GRWD1_H307R	0|3|4|0	7	0.9	0|0|0|0|0|11|0|9|0|0|0|0|3|4|8|9|0|4|8|8	1.75	4	NP_001189399.1	0	0	0	0	0	-42.67	0.19		0|2|2|0	4	1	291	A0A1W2PQS6_HUMAN
BAIAP2L1	FlagBirA-GRWD1_H307R	0|4|3|4	11	0.86	0|0|0|0|0|6|5|0|0|0|0|0|6|7|0|0|0|0|0|4	2.75	4	NP_061330.2	0	0	0	0	0	-28.21	0.46	NP_002950.3|	0|3|2|3	8	2	511	BI2L1_HUMAN
NSUN6	FlagBirA-GRWD1_H307R	0|3|0|2	5	0.22	0|0|0|0|0|0|0|0|0|0|0|0|0|0|0|0|0|0|0|0	1.25	4	NP_872349.1	0.43	0.95	0.42	0.95	0.43	-3.53	12.5		0|2|0|2	4	1	469	NSUN6_HUMAN
MAVS	FlagBirA-GRWD1_H307R	0|5|6|3	14	0.84	6|4|5|3|3|3|3|6|3|3|4|3|3|6|7|5|0|0|0|0	3.5	4	NP_001193420.1	0	0	0	0	0	-29.3	0.56	NP_001269.3|NP_004658.3|	0|4|3|2	9	2.25	399	MAVS_HUMAN
GPALPP1	FlagBirA-GRWD1_H307R	0|2|0|0	2	0.94	6|0|0|0|2|4|3|20|0|0|0|0|7|10|0|0|0|0|0|11	0.5	4	NP_061029.2	0	0	0	0	0	-54.53	0.04		0|2|0|0	2	0.5	340	A0A0A0MRI1_HUMAN
ANKS3	FlagBirA-GRWD1_H307R	0|2|0|0	2	0.42	0|0|0|0|0|0|0|0|0|0|0|0|0|0|0|0|0|0|0|0	0.5	4	NP_001229858.1	0.19	0.75	0.18	0.73	0.19	-3.53	5		0|2|0|0	2	0.5	549	D3DUE4_HUMAN
RNF8	FlagBirA-GRWD1_H307R	0|3|4|4	11	0.84	0|0|0|0|0|0|2|8|0|0|0|0|0|0|0|0|0|0|0|12	2.75	4	NP_898901.1	0	0	0	0	0	-25.35	0.5	NP_004658.3|	0|3|3|2	8	2	448	RNF8_HUMAN
ZMYND8	FlagBirA-GRWD1_H307R	0|5|2|4	11	0.94	15|6|4|3|0|3|3|11|2|0|6|6|7|8|6|7|6|7|11|2	2.75	4	NP_898868.1	0	0	0	0	0	-51.54	0.24	NP_689407.1|	0|2|2|3	7	1.75	1188	A0A087WVZ6_HUMAN
CEP43	FlagBirA-GRWD1_H307R	0|3|5|0	8	0.89	5|6|7|8|6|6|5|10|2|4|3|4|9|8|0|3|2|0|2|6	2	4	NP_919410.1	0	0	0	0	0	-40.32	0.23	NP_004738.3|NP_075559.2|	0|3|3|0	6	1.5	379	A0A087WV25_HUMAN
FAM193A	FlagBirA-GRWD1_H307R	0|4|0|0	4	0.54	0|0|0|0|0|0|0|0|0|0|0|0|0|0|0|0|0|0|3|0	1	4	NP_001243595.1	0.08	0.3	0.07	0.28	0.08	-6.12	1.33		0|2|0|0	2	0.5	1265	F193A_HUMAN
GET4	FlagBirA-GRWD1_H307R	0|3|3|0	6	0.5	0|0|0|0|0|0|0|0|0|0|0|0|0|0|2|0|0|0|0|0	1.5	4	NP_057033.2	0.15	0.3	0.14	0.28	0.15	-5.04	3	NP_004658.3|	0|2|2|0	4	1	327	GET4_HUMAN
NUP43	FlagBirA-GRWD1_H307R	0|3|0|0	3	0.77	0|0|0|0|0|4|3|5|0|0|0|0|0|0|0|0|0|0|0|0	0.75	4	NP_942590.1	0	0	0	0	0	-14.96	0.25		0|2|0|0	2	0.5	380	B4DVD1_HUMAN
IRS2	FlagBirA-GRWD1_H307R	0|4|3|4	11	0.84	0|0|2|0|0|0|0|5|4|0|0|5|4|0|3|0|0|2|0|7	2.75	4	NP_003740.2	0	0	0	0	0	-24.92	0.52	NP_387448.2|	0|3|2|3	8	2	1338	IRS2_HUMAN
LMNB2	FlagBirA-GRWD1_H307R	0|2|0|0	2	0.94	11|0|3|0|3|10|11|5|0|0|2|0|8|5|5|3|2|4|0|3	0.5	4	NP_116126.3	0	0	0	0	0	-45.96	0.05	NP_004658.3|	0|2|0|0	2	0.5	620	LMNB2_HUMAN
STRIP1	FlagBirA-GRWD1_H307R	0|5|0|0	5	0.72	0|0|0|0|0|0|0|0|0|0|0|0|5|5|0|0|0|0|0|2	1.25	4	NP_001257697.1	0	0	0	0	0	-14.83	0.42		0|2|0|0	2	0.5	742	STRP1_HUMAN
PRCC	FlagBirA-GRWD1_H307R	0|3|0|0	3	0.89	9|0|0|0|0|0|3|6|0|0|0|0|6|8|0|0|0|0|0|0	0.75	4	NP_005964.3	0	0	0	0	0	-33.76	0.1	NP_002950.3|	0|3|0|0	3	0.75	491	PRCC_HUMAN
NAE1	FlagBirA-GRWD1_H307R	0|6|3|5	14	0.9	8|0|2|2|3|9|8|17|2|3|3|0|4|8|0|0|0|0|8|7	3.5	4	NP_003896.1	0	0	0	0	0	-48.06	0.33		0|3|2|3	8	2	534	ULA1_HUMAN
ARL1	FlagBirA-GRWD1_H307R	0|3|6|4	13	0.94	9|5|2|9|8|6|5|8|13|15|8|11|8|6|9|0|0|5|13|10	3.25	4	NP_001168.1	0	0	0	0	0	-59.36	0.25		0|2|2|2	6	1.5	181	B4DZG7_HUMAN
CDK7	FlagBirA-GRWD1_H307R	0|6|0|0	6	0.86	6|3|0|0|0|6|7|8|0|0|0|0|0|0|0|0|0|0|4|0	1.5	4	NP_001790.1	0	0	0	0	0	-31.59	0.22		0|2|0|0	2	0.5	346	D6R9G1_HUMAN
CLNS1A	FlagBirA-GRWD1_H307R	0|3|4|5	12	0.94	13|3|4|5|2|20|14|39|3|7|6|9|31|37|17|13|8|5|6|13	3	4	NP_001284.1	0	0	0	0	0	-143	0.09		0|2|2|2	6	1.5	237	E9PJF4_HUMAN
NCBP1	FlagBirA-GRWD1_H307R	0|4|2|4	10	0.94	18|2|0|0|0|11|15|11|4|4|3|0|17|26|3|6|3|5|8|4	2.5	4	NP_002477.1	0	0	0	0	0	-86.18	0.13		0|2|2|3	7	1.75	790	NCBP1_HUMAN
NFE2L1	FlagBirA-GRWD1_H307R	0|2|0|2	4	0.63	0|0|0|0|0|0|0|0|0|0|0|0|0|0|0|0|0|0|5|0	1	4	NP_003195.1	0.01	0.02	0.01	0.02	0.01	-7.07	0.8	NP_387448.2|	0|2|0|2	4	1	772	B4DYE1_HUMAN
RIPK2	FlagBirA-GRWD1_H307R	0|4|4|4	12	0.74	0|0|0|0|0|0|3|3|0|0|2|0|2|0|0|0|0|0|0|5	3	4	NP_003812.1	0	0	0	0	0	-16.16	0.92	NP_001269.3|	0|3|3|3	9	2.25	540	E7ERW9_HUMAN
RPA3	FlagBirA-GRWD1_H307R	0|3|3|3	9	0.94	11|3|6|6|6|10|8|13|0|0|0|0|7|7|0|4|4|3|4|6	2.25	4	NP_002938.1	0	0	0	0	0	-48.1	0.21	NP_001073918.2|NP_004658.3|NP_005708.1|NP_060024.2|	0|3|3|3	9	2.25	121	B5MC59_HUMAN
SNRPF	FlagBirA-GRWD1_H307R	0|15|0|21	36	0.9	13|3|0|5|5|11|11|28|12|6|9|11|12|6|8|8|0|0|10|10	9	4	NP_003086.1	0	0	0	0	0	-73.33	0.55		0|2|0|2	4	1	86	RUXF_HUMAN
VRK1	FlagBirA-GRWD1_H307R	0|3|0|0	3	0.94	15|3|5|0|0|17|10|6|5|6|4|4|6|8|7|4|0|0|4|0	0.75	4	NP_003375.1	0	0	0	0	0	-57.08	0.06		0|2|0|0	2	0.5	396	VRK1_HUMAN
GLE1	FlagBirA-GRWD1_H307R	0|2|0|0	2	0.7	0|0|0|0|0|0|0|0|0|0|0|0|0|0|0|0|0|0|7|0	0.5	4	NP_001490.1	0	0	0	0	0	-9.35	0.29		0|2|0|0	2	0.5	659	GLE1_HUMAN
KCTD3	FlagBirA-GRWD1_H307R	0|3|4|2	9	0.75	0|0|0|2|0|0|0|0|0|0|0|0|0|0|0|0|0|5|6|0	2.25	4	NP_057205.2	0	0	0	0	0	-15.9	0.69		0|2|2|2	6	1.5	815	KCTD3_HUMAN
PRKAR2B	FlagBirA-GRWD1_H307R	0|3|2|0	5	0.9	6|8|0|0|4|4|6|9|0|5|0|0|8|6|3|0|0|0|0|0	1.25	4	NP_002727.2	0	0	0	0	0	-35.99	0.16	NP_004658.3|	0|3|2|0	5	1.25	418	KAP3_HUMAN
COIL	FlagBirA-GRWD1_H307R	0|3|0|4	7	0.88	4|0|0|0|0|0|5|8|0|0|0|0|8|8|4|5|5|2|0|3	1.75	4	NP_004636.1	0	0	0	0	0	-33.79	0.24		0|3|0|3	6	1.5	576	COIL_HUMAN
FEN1	FlagBirA-GRWD1_H307R	0|2|2|2	6	0.94	15|0|0|6|6|19|20|25|9|7|7|5|23|20|0|3|0|0|7|18	1.5	4	NP_004102.1	0	0	0	0	0	-99.53	0.07	NP_001073918.2|NP_079184.2|	0|2|2|2	6	1.5	380	FEN1_HUMAN
MRPL49	FlagBirA-GRWD1_H307R	0|2|0|0	2	0.87	7|3|0|0|0|0|7|4|3|0|3|4|0|0|0|0|0|0|0|0	0.5	4	NP_004918.1	0	0	0	0	0	-26.04	0.09	NP_387448.2|	0|2|0|0	2	0.5	166	RM49_HUMAN
KIF20A	FlagBirA-GRWD1_H307R	0|4|0|2	6	0.61	0|0|0|0|0|0|0|0|0|0|0|0|0|0|0|0|0|0|6|0	1.5	4	NP_005724.1	0.03	0.1	0.03	0.1	0.03	-8.16	1	NP_004658.3|NP_387448.2|	0|3|0|2	5	1.25	890	KI20A_HUMAN
WASL	FlagBirA-GRWD1_H307R	0|2|0|3	5	0.94	9|2|3|3|7|6|6|7|3|0|3|5|4|2|0|0|0|0|0|0	1.25	4	NP_003932.3	0	0	0	0	0	-33.79	0.17		0|2|0|2	4	1	505	WASL_HUMAN
DYNC1LI2	FlagBirA-GRWD1_H307R	0|2|0|4	6	0.89	6|5|4|3|6|7|5|8|4|0|0|4|5|6|0|0|0|0|0|9	1.5	4	NP_006132.1	0	0	0	0	0	-34.91	0.2		0|2|0|2	4	1	492	B4E2E0_HUMAN
LASP1	FlagBirA-GRWD1_H307R	0|3|7|6	16	0.89	4|0|2|0|0|6|12|11|0|0|0|0|3|2|0|0|0|0|0|7	4	4	NP_006139.1	0	0	0	0	0	-41.54	0.44		0|3|4|3	10	2.5	261	LASP1_HUMAN
MYO1E	FlagBirA-GRWD1_H307R	0|3|0|4	7	0.81	0|0|0|0|2|0|0|10|0|0|0|0|4|0|0|0|0|0|0|2	1.75	4	NP_004989.2	0	0	0	0	0	-21.25	0.39		0|2|0|2	4	1	1108	MYO1E_HUMAN
56160511	FlagBirA-GRWD1_H307R	0|2|2|0	4	0.89	9|0|0|3|0|0|2|0|6|3|6|0|0|4|0|0|0|0|0|6	1	4	AP_000162.1	0	0	0	0	0	-31.59	0.15		0|2|2|0	4	1	175
NUP205	FlagBirA-GRWD1_H307R	0|3|0|0	3	0.94	26|12|8|12|14|13|13|6|16|15|12|12|14|16|17|17|26|15|24|2	0.75	4	NP_055950.1	0	0	0	0	0	-105.2	0.03		0|2|0|0	2	0.5	2012	NU205_HUMAN
TUT4	FlagBirA-GRWD1_H307R	0|7|3|0	10	0.89	3|5|3|2|5|4|7|11|0|0|0|0|11|6|0|0|0|0|0|7	2.5	4	NP_056084.1	0	0	0	0	0	-41.54	0.28		0|4|2|0	6	1.5	1644	A0A0C4DFM7_HUMAN
CHUK	FlagBirA-GRWD1_H307R	0|2|0|0	2	0.42	0|0|0|0|0|0|0|0|0|0|0|0|0|0|0|0|0|0|0|0	0.5	4	NP_001269.3	0.19	0.75	0.18	0.73	0.19	-3.53	5		0|2|0|0	2	0.5	745	IKKA_HUMAN
MPG	FlagBirA-GRWD1_H307R	0|3|0|0	3	0.81	0|0|0|0|0|0|0|7|0|0|0|0|5|4|0|0|0|0|0|0	0.75	4	NP_001015052.1	0	0	0	0	0	-19.16	0.19		0|2|0|0	2	0.5	293	A2IDA3_HUMAN
ADD3	FlagBirA-GRWD1_H307R	0|6|6|6	18	0.94	17|13|11|14|11|11|12|22|13|12|11|15|21|20|16|15|10|6|11|13	4.5	4	NP_001112.2	0	0	0	0	0	-90.65	0.23		0|5|3|2	10	2.5	674	ADDG_HUMAN
NUP188	FlagBirA-GRWD1_H307R	0|2|0|0	2	0.94	13|5|6|10|7|3|0|0|2|3|0|0|4|8|4|5|6|8|12|3	0.5	4	NP_056169.1	0	0	0	0	0	-49.35	0.05		0|2|0|0	2	0.5	1749	NU188_HUMAN
NDUFA9	FlagBirA-GRWD1_H307R	0|2|0|2	4	0.94	14|4|13|13|10|9|7|5|7|9|10|13|7|10|10|11|8|16|5|3	1	4	NP_004993.1	0	0	0	0	0	-63.82	0.07		0|2|0|2	4	1	377	NDUA9_HUMAN
LIN52	FlagBirA-GRWD1_H307R	0|3|0|0	3	0.54	0|0|0|0|0|0|0|0|0|0|0|0|0|2|0|0|0|0|0|0	0.75	4	NP_001019845.1	0.07	0.3	0.07	0.28	0.07	-5.07	1.5		0|2|0|0	2	0.5	116	B3KN83_HUMAN
NPM3	FlagBirA-GRWD1_H307R	0|9|0|7	16	0.89	8|7|5|7|0|9|10|14|0|0|0|0|0|0|0|0|0|4|0|8	4	4	NP_008924.1	0	0	0	0	0	-47.12	0.39		0|2|0|2	4	1	178	NPM3_HUMAN
ECH1	FlagBirA-GRWD1_H307R	0|4|3|3	10	0.94	13|22|19|15|14|0|0|0|24|28|22|20|10|7|8|13|9|9|9|0	2.5	4	NP_001389.2	0	0	0	0	0	-108.56	0.1		0|2|2|2	6	1.5	328	ECH1_HUMAN
SIPA1L3	FlagBirA-GRWD1_H307R	0|3|2|0	5	0.52	0|0|0|0|0|0|0|0|0|0|0|0|0|0|0|0|0|0|2|0	1.25	4	NP_055888.1	0.11	0.3	0.1	0.28	0.11	-5.07	2.5		0|2|2|0	4	1	1781	SI1L3_HUMAN
LSM3	FlagBirA-GRWD1_H307R	0|7|8|9	24	0.89	9|4|7|8|10|6|5|8|0|2|0|3|13|10|3|0|0|0|6|0	6	4	NP_055278.1	0	0	0	0	0	-48.24	0.57		0|3|3|3	9	2.25	102	LSM3_HUMAN
GTPBP1	FlagBirA-GRWD1_H307R	0|7|8|7	22	0.91	10|0|7|7|2|13|14|9|3|5|8|9|13|11|5|8|4|0|0|13	5.5	4	NP_004277.2	0	0	0	0	0	-60.49	0.42		0|3|2|3	8	2	669	GTPB1_HUMAN
CFAP20	FlagBirA-GRWD1_H307R	0|2|2|4	8	0.94	7|7|4|4|2|8|10|13|8|6|4|5|11|9|6|3|5|6|14|0	2	4	NP_037374.1	0	0	0	0	0	-54.9	0.17		0|2|2|3	7	1.75	193	CFA20_HUMAN
TNKS	FlagBirA-GRWD1_H307R	0|2|0|0	2	0.58	0|0|0|0|0|0|0|0|0|0|0|0|0|0|0|0|0|0|0|2	0.5	4	NP_003738.2	0.04	0.15	0.03	0.14	0.04	-5.04	1	NP_055526.3|	0|2|0|0	2	0.5	1327	A0A0C4DGE3_HUMAN
H2AC19	FlagBirA-GRWD1_H307R	0|56|61|0	117	0.24	0|0|0|0|30|0|0|0|0|0|0|0|0|0|0|0|0|0|0|0	29.25	4	NP_001035807.1	0.41	0.83	0.4	0.81	0.41	-33.38	3.9		0|2|2|0	4	1	130	H2A2A_HUMAN
PDLIM7	FlagBirA-GRWD1_H307R	0|4|4|0	8	0.79	0|0|0|0|3|5|0|5|0|0|0|0|2|3|0|3|0|0|0|3	2	4	NP_005442.2	0	0	0	0	0	-19.44	0.5		0|3|2|0	5	1.25	457	PDLI7_HUMAN
CTNNB1	FlagBirA-GRWD1_H307R	0|5|0|0	5	0.76	0|0|0|0|0|0|0|0|0|0|0|0|4|0|0|0|0|0|8|3	1.25	4	NP_001091680.1	0	0	0	0	0	-17.88	0.33	NP_004738.3|NP_689407.1|NP_004658.3|NP_387448.2|	0|3|0|0	3	0.75	781	B4DGU4_HUMAN
RGPD6	FlagBirA-GRWD1_H307R	0|11|0|6	17	0.14	0|0|0|0|0|0|0|0|0|0|0|0|0|0|0|0|0|0|0|0	4.25	4	NP_001116835.1	0.5	1	0.5	1	0.5	-3.53	42.5		0|3|0|2	5	1.25	1765	RGPD5_HUMAN
RBM27	FlagBirA-GRWD1_H307R	0|5|6|5	16	0.94	15|2|9|5|8|10|10|21|6|4|4|0|23|24|4|7|6|8|4|16	4	4	NP_061862.1	0	0	0	0	0	-95.12	0.19		0|3|3|2	8	2	1060	RBM27_HUMAN
PHKA1	FlagBirA-GRWD1_H307R	0|5|3|3	11	0.86	2|3|0|0|0|6|2|11|0|0|4|3|0|5|2|2|0|0|0|0	2.75	4	NP_002628.2	0	0	0	0	0	-30.36	0.42	NP_004658.3|	0|4|3|2	9	2.25	1223	KPB1_HUMAN
RAB13	FlagBirA-GRWD1_H307R	0|4|0|0	4	0.85	4|2|0|3|5|0|4|0|3|2|4|4|4|7|4|4|3|2|4|6	1	4	NP_002861.1	0	0	0	0	0	-26.04	0.18	NP_002950.3|	0|2|0|0	2	0.5	203	A0A087WWB9_HUMAN
RAB1A	FlagBirA-GRWD1_H307R	0|7|8|9	24	0.8	5|3|3|4|0|4|4|3|0|0|0|0|2|5|4|0|11|0|0|0	6	4	NP_004152.1	0	0	0	0	0	-29.23	0.96		0|2|3|2	7	1.75	205	RAB1A_HUMAN
OSBPL11	FlagBirA-GRWD1_H307R	0|2|0|0	2	0.83	0|3|0|0|0|3|0|7|0|0|0|0|0|0|0|0|0|2|3|0	0.5	4	NP_073613.2	0	0	0	0	0	-19.44	0.12		0|2|0|0	2	0.5	747	OSB11_HUMAN
KIF16B	FlagBirA-GRWD1_H307R	0|2|0|0	2	0.42	0|0|0|0|0|0|0|0|0|0|0|0|0|0|0|0|0|0|0|0	0.5	4	NP_001186794.1	0.19	0.75	0.18	0.73	0.19	-3.53	5		0|2|0|0	2	0.5	1266	A0A1B0GTU3_HUMAN
TOM1	FlagBirA-GRWD1_H307R	0|2|0|2	4	0.79	2|0|0|0|0|0|0|0|0|0|0|0|5|6|0|0|0|0|0|0	1	4	NP_001129202.1	0	0	0	0	0	-15.9	0.31		0|2|0|2	4	1	447	TOM1_HUMAN
CAMK2D	FlagBirA-GRWD1_H307R	0|3|0|2	5	0.87	4|0|2|3|6|0|0|0|3|4|7|0|8|4|3|4|3|4|0|0	1.25	4	NP_742112.1	0	0	0	0	0	-29.37	0.2		0|3|0|2	5	1.25	492	D6R938_HUMAN
NDE1	FlagBirA-GRWD1_H307R	0|2|0|0	2	0.58	0|0|0|0|0|0|0|0|0|0|0|0|0|0|0|0|0|0|0|2	0.5	4	NP_001137451.1	0.04	0.15	0.03	0.13	0.04	-5.07	1		0|2|0|0	2	0.5	335	NDE1_HUMAN
GRIP1	FlagBirA-GRWD1_H307R	0|3|2|5	10	0.7	0|0|0|0|0|0|0|3|0|0|0|0|2|4|0|0|0|0|0|2	2.5	4	NP_066973.2	0	0	0	0	0	-14.01	0.91	NP_055463.1|	0|3|2|4	9	2.25	1076	GRIP1_HUMAN
NCOR1	FlagBirA-GRWD1_H307R	0|4|2|4	10	0.88	0|2|0|0|4|0|0|4|0|0|0|0|8|9|0|0|0|0|9|2	2.5	4	NP_006302.2	0	0	0	0	0	-34.78	0.33	NP_055463.1|NP_001186231.1|	0|3|2|3	8	2	2440	NCOR1_HUMAN
PYGB	FlagBirA-GRWD1_H307R	0|2|2|0	4	0.94	6|3|0|0|2|2|0|6|0|4|4|4|2|8|3|5|0|2|0|4	1	4	NP_002853.2	0	0	0	0	0	-29.37	0.16		0|2|2|0	4	1	843	PYGB_HUMAN
ACIN1	FlagBirA-GRWD1_H307R	0|4|3|0	7	0.94	14|16|10|18|12|12|10|15|20|27|20|24|25|24|10|15|20|18|48|20	1.75	4	NP_001158286.1	0	0	0	0	0	-139.32	0.06		0|2|3|0	5	1.25	1328	ACINU_HUMAN
ANK3	FlagBirA-GRWD1_H307R	0|2|0|0	2	0.94	7|6|6|6|4|6|0|14|9|9|9|14|39|43|13|10|7|8|6|7	0.5	4	NP_001191332.1	0	0	0	0	0	-123.27	0.02		0|2|0|0	2	0.5	1861	ANK3_HUMAN
EIF3C	FlagBirA-GRWD1_H307R	0|30|31|25	86	0.84	0|0|0|0|0|0|15|0|0|0|0|0|19|0|0|0|0|0|0|28	21.5	4	NP_001186071.1	0	0	0	0	0	-69.55	1.39	NP_004658.3|	0|12|12|11	35	8.75	913	EIF3C_HUMAN
RAP2C	FlagBirA-GRWD1_H307R	0|2|0|0	2	0.86	5|0|0|0|0|0|0|0|0|0|0|0|0|11|4|0|0|0|0|0	0.5	4	NP_067006.3	0	0	0	0	0	-23.22	0.1		0|2|0|0	2	0.5	183	A0A087X2C3_HUMAN
RAB2A	FlagBirA-GRWD1_H307R	0|6|6|0	12	0.94	8|9|4|6|6|6|7|4|6|6|6|7|7|6|10|8|11|0|9|8	3	4	NP_001229573.1	0	0	0	0	0	-44.9	0.31		0|3|3|0	6	1.5	188	RAB2A_HUMAN
YBX1	FlagBirA-GRWD1_H307R	0|6|0|3	9	0.94	11|10|11|8|13|11|7|5|21|21|23|22|13|18|17|4|16|8|11|5	2.25	4	NP_004550.2	0	0	0	0	0	-98.39	0.1	NP_002950.3|NP_078943.1|NP_387448.2|	0|2|0|2	4	1	324	YBOX1_HUMAN
RCOR3	FlagBirA-GRWD1_H307R	0|2|2|2	6	0.58	0|0|0|0|0|0|0|0|0|0|0|0|0|4|0|0|0|0|0|0	1.5	4	NP_001129695.1	0.04	0.05	0.03	0.05	0.04	-5.98	1.5		0|2|2|2	6	1.5	553	B4DV59_HUMAN
ASAP1	FlagBirA-GRWD1_H307R	0|3|0|0	3	0.35	0|0|0|0|0|0|0|0|0|0|0|0|0|0|0|0|0|0|0|0	0.75	4	NP_001234925.1	0.24	0.95	0.24	0.95	0.24	-3.53	7.5		0|3|0|0	3	0.75	1122	A0A0A0MRE5_HUMAN
NIPSNAP2	FlagBirA-GRWD1_H307R	0|11|20|25	56	0.05	0|0|0|0|0|0|0|0|2|0|0|0|0|0|0|0|0|0|0|0	14	4	NP_001474.1	0.75	1	0.75	1	0.75	-5.07	28		0|2|3|3	8	2	286	NIPS2_HUMAN
MNAT1	FlagBirA-GRWD1_H307R	0|3|0|0	3	0.94	4|0|0|0|0|6|10|7|0|0|0|0|11|10|2|2|0|0|9|7	0.75	4	NP_002422.1	0	0	0	0	0	-45.99	0.07		0|2|0|0	2	0.5	309	MAT1_HUMAN
PPP1CB	FlagBirA-GRWD1_H307R	0|2|0|0	2	0.94	6|0|0|2|0|7|11|45|2|2|4|5|30|31|0|5|5|0|10|8	0.5	4	NP_002700.1	0	0	0	0	0	-131.25	0.02		0|2|0|0	2	0.5	327	PP1B_HUMAN
PRPS2	FlagBirA-GRWD1_H307R	0|5|0|0	5	0.85	3|11|0|0|4|3|0|0|0|3|0|6|0|0|0|0|0|0|0|2	1.25	4	NP_002756.1	0	0	0	0	0	-27.97	0.21		0|3|0|0	3	0.75	318	PRPS2_HUMAN
RPS27	FlagBirA-GRWD1_H307R	0|15|14|15	44	0.89	13|8|10|11|13|12|0|9|13|14|11|0|0|0|0|0|10|13|0|11	11	4	NP_001021.1	0	0	0	0	0	-60.49	0.83		0|3|3|3	9	2.25	84	RS27_HUMAN
LATS1	FlagBirA-GRWD1_H307R	0|4|0|0	4	0.33	0|0|0|0|0|0|0|0|0|0|0|0|0|0|0|0|0|0|0|0	1	4	NP_004681.1	0.25	0.99	0.25	0.99	0.25	-3.4	10	NP_795352.2|NP_055526.3|NP_055927.2|	0|3|0|0	3	0.75	1130	LATS1_HUMAN
IPO8	FlagBirA-GRWD1_H307R	0|2|0|0	2	0.94	9|3|6|4|4|2|3|5|3|0|3|0|5|5|2|0|0|0|2|0	0.5	4	NP_006381.2	0	0	0	0	0	-29.37	0.08		0|2|0|0	2	0.5	1037	IPO8_HUMAN
NCK2	FlagBirA-GRWD1_H307R	0|3|8|4	15	0.8	0|0|0|0|0|0|0|6|0|0|0|5|0|4|0|0|0|0|0|8	3.75	4	NP_003572.2	0	0	0	0	0	-27.14	0.65	NP_078943.1|	0|2|4|2	8	2	380	E7ERP6_HUMAN
YWHAB	FlagBirA-GRWD1_H307R	0|7|5|5	17	0.91	9|7|8|3|0|9|8|9|6|3|4|5|14|9|0|7|0|0|0|14	4.25	4	NP_647539.1	0	0	0	0	0	-52.49	0.37	NP_001093149.1|NP_001106197.1|NP_065921.2|NP_387448.2|NP_055927.2|	0|2|2|2	6	1.5	246	1433B_HUMAN
ARFIP1	FlagBirA-GRWD1_H307R	0|3|2|3	8	0.94	5|0|2|4|3|8|8|10|2|2|3|3|9|6|3|2|0|0|0|6	2	4	NP_001020764.1	0	0	0	0	0	-40.46	0.23		0|3|2|2	7	1.75	341	ARFP1_HUMAN
TRIM33	FlagBirA-GRWD1_H307R	0|3|3|4	10	0.85	4|0|0|2|2|5|5|4|0|0|0|0|6|7|0|0|0|0|5|5	2.5	4	NP_056990.3	0	0	0	0	0	-27.18	0.43		0|3|3|3	9	2.25	1127	TRI33_HUMAN
SAFB2	FlagBirA-GRWD1_H307R	0|3|7|0	10	0.94	20|10|9|13|11|7|7|12|18|14|15|19|11|12|5|9|11|9|13|10	2.5	4	NP_055464.1	0	0	0	0	0	-81.7	0.14		0|3|4|0	7	1.75	953	SAFB2_HUMAN
BCLAF1	FlagBirA-GRWD1_H307R	0|3|0|4	7	0.94	38|20|18|13|16|27|33|32|20|12|18|23|28|33|16|19|29|20|33|24	1.75	4	NP_001070908.1	0	0	0	0	0	-154.51	0.05		0|2|0|3	5	1.25	869	E9PK91_HUMAN
NUF2	FlagBirA-GRWD1_H307R	0|2|0|0	2	0.42	0|0|0|0|0|0|0|0|0|0|0|0|0|0|0|0|0|0|0|0	0.5	4	NP_113611.2	0.19	0.75	0.18	0.74	0.19	-3.5	5	NP_115498.2|	0|2|0|0	2	0.5	464	NUF2_HUMAN
FBXO9	FlagBirA-GRWD1_H307R	0|3|0|0	3	0.35	0|0|0|0|0|0|0|0|0|0|0|0|0|0|0|0|0|0|0|0	0.75	4	NP_258441.1	0.24	0.95	0.24	0.95	0.24	-3.53	7.5		0|2|0|0	2	0.5	437	FBX9_HUMAN
PHAF1	FlagBirA-GRWD1_H307R	0|2|0|0	2	0.88	3|2|0|0|0|5|0|10|2|2|0|2|6|3|0|0|0|0|0|0	0.5	4	NP_079463.2	0	0	0	0	0	-28.16	0.08		0|2|0|0	2	0.5	422	PHAF1_HUMAN
SRPRB	FlagBirA-GRWD1_H307R	0|2|4|3	9	0.94	4|0|0|3|0|4|7|7|5|5|5|7|7|0|5|4|7|5|3|9	2.25	4	NP_067026.3	0	0	0	0	0	-34.88	0.3	NP_001093149.1|	0|2|4|3	9	2.25	271	SRPRB_HUMAN
PPAT	FlagBirA-GRWD1_H307R	0|3|5|3	11	0.75	3|3|0|2|0|3|3|3|2|0|0|0|0|2|3|0|0|0|0|5	2.75	4	NP_002694.3	0	0	0	0	0	-17.27	0.79	NP_387448.2|	0|2|3|2	7	1.75	517	PUR1_HUMAN
SEC61A1	FlagBirA-GRWD1_H307R	0|2|4|3	9	0.94	12|8|8|5|4|5|5|5|6|6|6|0|7|5|4|5|4|2|0|6	2.25	4	NP_037468.1	0	0	0	0	0	-40.46	0.26		0|2|2|2	6	1.5	476	B4DR61_HUMAN
BABAM1	FlagBirA-GRWD1_H307R	0|5|4|0	9	0.86	2|0|0|0|0|0|4|7|0|0|0|0|5|8|0|0|0|0|2|6	2.25	4	NP_054892.2	0	0	0	0	0	-30.48	0.35		0|2|2|0	4	1	329	J3KQS6_HUMAN
EXOSC4	FlagBirA-GRWD1_H307R	0|6|7|6	19	0.94	8|5|6|6|9|10|11|8|0|6|6|7|17|16|11|10|7|6|7|12	4.75	4	NP_061910.1	0	0	0	0	0	-63.82	0.34		0|2|4|2	8	2	245	EXOS4_HUMAN
DLG5	FlagBirA-GRWD1_H307R	0|3|3|3	9	0.08	0|0|0|0|0|0|0|0|0|0|0|0|0|0|0|0|0|0|0|0	2.25	4	NP_004738.3	0.71	0.95	0.71	0.95	0.71	-3.47	22.5	NP_055519.1|	0|2|3|3	8	2	1919	DLG5_HUMAN
ARHGAP21	FlagBirA-GRWD1_H307R	0|2|3|3	8	0.94	2|0|4|3|2|0|0|0|5|6|4|4|4|2|3|6|4|2|5|5	2	4	NP_065875.3	0	0	0	0	0	-26.07	0.36		0|2|3|2	7	1.75	1958	Q5JSD8_HUMAN
KPNA5	FlagBirA-GRWD1_H307R	0|5|3|0	8	0.88	6|0|6|0|0|0|0|0|6|0|8|0|0|0|11|0|0|0|0|0	2	4	NP_002260.2	0	0	0	0	0	-36.02	0.26		0|2|2|0	4	1	539	IMA6_HUMAN
SMARCE1	FlagBirA-GRWD1_H307R	0|2|2|2	6	0.94	8|2|2|0|0|2|0|5|0|0|0|0|0|0|4|2|3|0|4|12	1.5	4	NP_003070.3	0	0	0	0	0	-33.61	0.21		0|2|2|2	6	1.5	411	B4DGM3_HUMAN
DNA2	FlagBirA-GRWD1_H307R	0|3|0|0	3	0.35	0|0|0|0|0|0|0|0|0|0|0|0|0|0|0|0|0|0|0|0	0.75	4	NP_001073918.2	0.24	0.95	0.24	0.95	0.24	-3.53	7.5		0|2|0|0	2	0.5	1060	DNA2_HUMAN
RPS13	FlagBirA-GRWD1_H307R	0|4|8|10	22	0.92	11|11|6|15|11|11|8|0|16|13|16|16|5|4|4|6|5|7|11|0	5.5	4	NP_001008.1	0	0	0	0	0	-71.66	0.35		0|2|3|4	9	2.25	151	RS13_HUMAN
PHAX	FlagBirA-GRWD1_H307R	0|4|3|2	9	0.94	10|5|5|5|3|9|12|21|7|8|8|5|10|9|3|5|0|0|9|9	2.25	4	NP_115553.2	0	0	0	0	0	-60.2	0.17	NP_075559.2|	0|2|2|2	6	1.5	394	PHAX_HUMAN
AP2S1	FlagBirA-GRWD1_H307R	0|4|0|0	4	0.79	4|0|0|0|0|0|0|0|0|0|0|0|3|6|0|0|2|0|0|0	1	4	NP_067586.1	0	0	0	0	0	-18.4	0.27		0|2|0|0	2	0.5	104	M0QYZ2_HUMAN
CSNK1E	FlagBirA-GRWD1_H307R	0|16|0|0	16	0.31	0|0|0|0|0|0|0|0|0|0|0|0|0|0|0|0|0|0|0|0	4	4	NP_689407.1	0.25	1	0.25	1	0.25	-3.5	40	NP_387448.2|	0|5|0|0	5	1.25	416	KC1E_HUMAN
KIFBP	FlagBirA-GRWD1_H307R	0|2|6|2	10	0.79	0|0|0|4|3|5|5|5|0|4|3|0|4|0|0|0|0|0|3|0	2.5	4	NP_056449.1	0	0	0	0	0	-22.78	0.53		0|2|4|2	8	2	621	KBP_HUMAN
MAP2K1	FlagBirA-GRWD1_H307R	0|3|2|0	5	0.9	5|0|0|2|0|5|4|12|4|0|0|0|0|0|0|4|0|0|0|11	1.25	4	NP_002746.1	0	0	0	0	0	-38.06	0.15		0|2|2|0	4	1	393	H3BRW9_HUMAN
PCNT	FlagBirA-GRWD1_H307R	0|2|0|0	2	0.58	0|0|0|0|0|0|0|0|0|0|0|0|0|0|0|0|0|0|2|0	0.5	4	NP_006022.3	0.04	0.15	0.03	0.14	0.04	-5.04	1	NP_115498.2|	0|2|0|0	2	0.5	3336	PCNT_HUMAN
TRAPPC3	FlagBirA-GRWD1_H307R	0|5|0|0	5	0.56	0|2|0|0|0|0|0|0|0|0|0|0|0|0|3|0|0|0|0|0	1.25	4	NP_001257823.1	0.06	0.25	0.06	0.23	0.06	-7.54	1		0|2|0|0	2	0.5	188	A0A087WWM0_HUMAN
CUL4A	FlagBirA-GRWD1_H307R	0|2|0|0	2	0.94	20|10|10|13|12|18|21|0|11|0|6|10|3|12|9|7|6|5|0|15	0.5	4	NP_003580.1	0	0	0	0	0	-83.91	0.03	NP_079184.2|	0|2|0|0	2	0.5	659	A0A0A0MR50_HUMAN
DPY30	FlagBirA-GRWD1_H307R	0|2|2|0	4	0.94	10|8|3|5|3|10|9|0|11|12|12|12|18|15|0|10|18|14|15|0	1	4	NP_115963.1	0	0	0	0	0	-75.01	0.06		0|2|2|0	4	1	99	DPY30_HUMAN
CROCC	FlagBirA-GRWD1_H307R	0|2|0|0	2	0.42	0|0|0|0|0|0|0|0|0|0|0|0|0|0|0|0|0|0|0|0	0.5	4	NP_055490.3	0.19	0.75	0.18	0.73	0.19	-3.53	5		0|2|0|0	2	0.5	2017	CROCC_HUMAN
RPL7L1	FlagBirA-GRWD1_H307R	0|2|0|0	2	0.94	9|5|5|4|3|5|6|0|8|5|6|8|6|6|8|7|9|8|5|0	0.5	4	NP_940888.2	0	0	0	0	0	-39.34	0.06		0|2|0|0	2	0.5	246	RL7L_HUMAN
FIGNL1	FlagBirA-GRWD1_H307R	0|3|0|0	3	0.54	0|0|0|0|0|0|0|0|0|0|0|0|0|0|0|0|0|0|2|0	0.75	4	NP_001036227.1	0.07	0.3	0.07	0.28	0.07	-5.07	1.5		0|2|0|0	2	0.5	674	FIGL1_HUMAN
RFX1	FlagBirA-GRWD1_H307R	0|4|0|3	7	0.9	6|0|4|0|0|0|0|9|2|0|2|0|8|12|0|0|0|0|0|0	1.75	4	NP_002909.4	0	0	0	0	0	-40.46	0.2		0|2|0|2	4	1	979	RFX1_HUMAN
PELO	FlagBirA-GRWD1_H307R	0|4|0|7	11	0.87	8|0|0|2|0|7|4|0|2|4|0|3|8|8|4|4|0|0|4|3	2.75	4	NP_057030.3	0	0	0	0	0	-36.02	0.35		0|2|0|3	5	1.25	385	PELO_HUMAN
COMMD3-BMI1	FlagBirA-GRWD1_H307R	0|2|0|0	2	0.42	0|0|0|0|0|0|0|0|0|0|0|0|0|0|0|0|0|0|0|0	0.5	4	NP_001190991.1	0.19	0.75	0.18	0.73	0.19	-3.53	5		0|2|0|0	2	0.5	469	BMI1_HUMAN
KIF3A	FlagBirA-GRWD1_H307R	0|2|0|0	2	0.58	0|0|0|0|0|0|0|2|0|0|0|0|0|0|0|0|0|0|0|0	0.5	4	NP_008985.3	0.04	0.15	0.03	0.14	0.04	-5.04	1	NP_115498.2|	0|2|0|0	2	0.5	699	E9PES4_HUMAN
CDKN2A	FlagBirA-GRWD1_H307R	0|2|0|0	2	0.7	0|2|0|0|0|0|0|0|0|0|0|0|0|0|0|0|0|0|2|2	0.5	4	NP_001182061.1	0	0	0	0	0	-8.77	0.33		0|2|0|0	2	0.5	167	CDN2A_HUMAN
ATG4C	FlagBirA-GRWD1_H307R	0|2|2|0	4	0.83	0|0|0|0|0|4|0|6|0|0|0|0|0|3|0|0|0|0|0|3	1	4	NP_116241.2	0	0	0	0	0	-19.44	0.25		0|2|2|0	4	1	458	ATG4C_HUMAN
NDUFA10	FlagBirA-GRWD1_H307R	0|2|2|3	7	0.94	7|6|0|8|6|5|0|0|10|12|12|10|15|6|3|9|8|7|0|11	1.75	4	NP_004535.1	0	0	0	0	0	-57.15	0.14		0|2|2|3	7	1.75	355	A0A7I2V438_HUMAN
DZIP3	FlagBirA-GRWD1_H307R	0|2|4|0	6	0.21	0|0|0|0|0|0|0|0|0|0|0|0|0|0|0|0|0|0|0|0	1.5	4	NP_055463.1	0.44	0.99	0.43	0.99	0.44	-3.53	15		0|2|2|0	4	1	1208	DZIP3_HUMAN
RAB40C	FlagBirA-GRWD1_H307R	0|7|0|0	7	0.32	0|0|0|0|0|0|0|0|0|0|0|0|0|0|0|0|0|0|0|0	1.75	4	NP_066991.3	0.25	1	0.25	1	0.25	-3.53	17.5		0|2|0|0	2	0.5	281	RB40C_HUMAN
ACOT9	FlagBirA-GRWD1_H307R	0|2|0|3	5	0.94	14|7|4|7|8|6|0|0|8|5|9|7|13|12|11|10|17|13|0|11	1.25	4	NP_001028755.2	0	0	0	0	0	-64.95	0.09		0|2|0|2	4	1	439	ACOT9_HUMAN
EXOSC3	FlagBirA-GRWD1_H307R	0|7|7|2	16	0.94	7|3|0|3|3|11|6|18|3|8|7|8|26|21|12|5|6|5|6|5	4	4	NP_001002269.1	0	0	0	0	0	-87.12	0.21		0|2|2|2	6	1.5	164	EXOS3_HUMAN
NSA2	FlagBirA-GRWD1_H307R	0|4|0|0	4	0.73	2|0|0|0|0|0|0|0|3|3|3|0|0|0|0|0|0|0|0|0	1	4	NP_055701.1	0	0	0	0	0	-14.07	0.36		0|2|0|0	2	0.5	260	A0A0A0MQZ6_HUMAN
NOP16	FlagBirA-GRWD1_H307R	0|2|0|0	2	0.94	9|4|5|0|0|0|8|8|0|0|5|5|0|6|6|3|3|6|0|12	0.5	4	NP_057475.2	0	0	0	0	0	-42.67	0.05		0|2|0|0	2	0.5	178	A0A0C4DGU5_HUMAN
CTTNBP2NL	FlagBirA-GRWD1_H307R	0|3|0|0	3	0.54	0|0|0|0|0|0|0|0|0|0|0|0|0|0|0|0|0|2|0|0	0.75	4	NP_061174.1	0.07	0.3	0.07	0.28	0.07	-5.07	1.5		0|2|0|0	2	0.5	639	CT2NL_HUMAN
GARS1	FlagBirA-GRWD1_H307R	0|2|0|0	2	0.94	15|5|5|7|4|7|12|2|6|6|7|0|14|16|5|2|0|0|13|7	0.5	4	NP_002038.2	0	0	0	0	0	-66.07	0.03		0|2|0|0	2	0.5	739	A0A6Q8PGW4_HUMAN
PATJ	FlagBirA-GRWD1_H307R	0|2|0|4	6	0.21	0|0|0|0|0|0|0|0|0|0|0|0|0|0|0|0|0|0|0|0	1.5	4	NP_795352.2	0.44	0.99	0.43	0.99	0.44	-3.53	15		0|2|0|2	4	1	1801	A0A2R8Y549_HUMAN
SORT1	FlagBirA-GRWD1_H307R	0|3|0|0	3	0.35	0|0|0|0|0|0|0|0|0|0|0|0|0|0|0|0|0|0|0|0	0.75	4	NP_002950.3	0.24	0.95	0.24	0.95	0.24	-3.53	7.5		0|2|0|0	2	0.5	831	SORT_HUMAN
PCLO	FlagBirA-GRWD1_H307R	0|3|0|0	3	0.35	0|0|0|0|0|0|0|0|0|0|0|0|0|0|0|0|0|0|0|0	0.75	4	NP_055325.2	0.24	0.95	0.24	0.95	0.24	-3.53	7.5		0|2|0|0	2	0.5	4935	PCLO_HUMAN
RB1	FlagBirA-GRWD1_H307R	0|3|0|2	5	0.62	0|0|0|0|0|0|0|0|0|0|0|0|0|2|0|0|0|0|0|3	1.25	4	NP_000312.2	0.02	0.05	0.01	0.04	0.02	-7.54	1		0|2|0|2	4	1	928	RB_HUMAN
HERC2	FlagBirA-GRWD1_H307R	0|6|0|0	6	0.41	0|0|0|2|0|0|0|0|0|0|0|0|0|0|0|0|0|0|0|0	1.5	4	NP_004658.3	0.2	0.82	0.2	0.82	0.2	-4.97	3	NP_055519.1|NP_055526.3|	0|2|0|0	2	0.5	4834	HERC2_HUMAN
TTN	FlagBirA-GRWD1_H307R	0|6|3|0	9	0.85	8|2|0|9|6|2|0|0|3|0|0|0|0|0|0|3|0|0|3|3	2.25	4	NP_596869.4	0	0	0	0	0	-30.51	0.35	NP_055927.2|	0|4|3|0	7	1.75	33423	A0A0A0MRA3_HUMAN
CNOT3	FlagBirA-GRWD1_H307R	0|2|3|0	5	0.84	3|5|0|2|0|0|0|2|7|4|3|0|4|0|0|0|0|0|3|0	1.25	4	NP_055331.1	0	0	0	0	0	-23.76	0.25	NP_001186231.1|	0|2|2|0	4	1	753	CNOT3_HUMAN
TXLNA	FlagBirA-GRWD1_H307R	0|2|0|0	2	0.87	0|0|2|0|0|4|7|4|2|0|0|0|0|2|0|0|0|0|5|5	0.5	4	NP_787048.1	0	0	0	0	0	-24.95	0.1		0|2|0|0	2	0.5	546	TXLNA_HUMAN
NEBL	FlagBirA-GRWD1_H307R	0|3|6|4	13	0.93	10|0|0|0|4|22|16|33|3|3|0|0|5|8|0|4|0|0|0|10	3.25	4	NP_006384.1	0	0	0	0	0	-91.11	0.16		0|2|3|3	8	2	1014	NEBL_HUMAN
TRIM32	FlagBirA-GRWD1_H307R	0|2|0|0	2	0.42	0|0|0|0|0|0|0|0|0|0|0|0|0|0|0|0|0|0|0|0	0.5	4	NP_001093149.1	0.19	0.75	0.19	0.74	0.19	-3.47	5	NP_115498.2|NP_387448.2|	0|2|0|0	2	0.5	653	TRI32_HUMAN
MED22	FlagBirA-GRWD1_H307R	0|2|0|0	2	0.42	0|0|0|0|0|0|0|0|0|0|0|0|0|0|0|0|0|0|0|0	0.5	4	NP_598395.1	0.19	0.75	0.18	0.73	0.19	-3.53	5		0|2|0|0	2	0.5	200	MED22_HUMAN
EMC1	FlagBirA-GRWD1_H307R	0|3|0|0	3	0.94	16|0|2|4|4|6|5|5|0|5|0|5|7|3|4|0|3|3|0|5	0.75	4	NP_055862.1	0	0	0	0	0	-38.92	0.09		0|2|0|0	2	0.5	993	Q5TG59_HUMAN
WDR43	FlagBirA-GRWD1_H307R	0|3|2|0	5	0.94	12|0|5|2|0|4|4|2|8|4|7|0|5|5|0|4|5|4|8|0	1.25	4	NP_055946.1	0	0	0	0	0	-40.46	0.14		0|3|2|0	5	1.25	677	WDR43_HUMAN
STAT2	FlagBirA-GRWD1_H307R	0|2|0|0	2	0.76	0|0|0|0|0|0|0|0|0|0|0|0|0|4|0|0|0|0|6|0	0.5	4	NP_938146.1	0	0	0	0	0	-12.56	0.2		0|2|0|0	2	0.5	847	B4DLC8_HUMAN
STAG2	FlagBirA-GRWD1_H307R	0|16|0|15	31	0.93	22|0|10|5|7|7|8|10|15|10|12|7|28|34|7|8|4|3|15|11	7.75	4	NP_001036214.1	0	0	0	0	0	-111.55	0.31		0|2|0|2	4	1	1268	STAG2_HUMAN
CYB5R4	FlagBirA-GRWD1_H307R	0|3|3|0	6	0.88	2|0|0|0|0|4|9|10|0|0|0|0|0|0|0|0|0|0|0|4	1.5	4	NP_057314.2	0	0	0	0	0	-31.5	0.22		0|3|2|0	5	1.25	521	NB5R4_HUMAN
SNAPC4	FlagBirA-GRWD1_H307R	0|3|0|0	3	0.35	0|0|0|0|0|0|0|0|0|0|0|0|0|0|0|0|0|0|0|0	0.75	4	NP_003077.2	0.24	0.95	0.24	0.95	0.24	-3.53	7.5		0|2|0|0	2	0.5	1469	SNPC4_HUMAN
CCDC47	FlagBirA-GRWD1_H307R	0|2|0|0	2	0.94	8|2|2|5|0|6|3|13|0|0|4|4|14|9|6|8|0|0|0|9	0.5	4	NP_064583.2	0	0	0	0	0	-51.57	0.04		0|2|0|0	2	0.5	483	CCD47_HUMAN
XRCC5	FlagBirA-GRWD1_H307R	0|0|4|0	4	0.94	40|35|27|33|16|56|63|14|40|34|39|35|42|30|31|34|33|45|20|16	1	4	NP_066964.1	0	0	0	0	0	-231.7	0.02	NP_079184.2|	0|0|3|0	3	0.75	732	XRCC5_HUMAN
LSM2	FlagBirA-GRWD1_H307R	0|0|12|0	12	0.88	0|0|6|0|0|8|8|8|5|0|0|0|12|15|0|5|8|4|5|0	3	4	NP_067000.1	0	0	0	0	0	-49.41	0.28		0|0|2|0	2	0.5	95	LSM2_HUMAN
LARP7	FlagBirA-GRWD1_H307R	0|0|4|0	4	0.94	0|3|0|3|4|11|9|6|7|5|5|5|16|12|4|3|0|5|6|7	1	4	NP_056269.1	0	0	0	0	0	-54.9	0.08		0|0|2|0	2	0.5	582	LARP7_HUMAN
DNAJC8	FlagBirA-GRWD1_H307R	0|0|4|4	8	0.94	10|0|4|2|5|10|16|13|0|4|5|0|11|11|0|0|0|0|0|12	2	4	NP_055095.2	0	0	0	0	0	-59.36	0.15		0|0|2|2	4	1	253	DNJC8_HUMAN
PHACTR4	FlagBirA-GRWD1_H307R	0|0|2|0	2	0.94	4|5|3|5|4|0|0|0|7|8|7|7|4|0|0|0|0|2|8|4	0.5	4	NP_076412.3	0	0	0	0	0	-34.91	0.07		0|0|2|0	2	0.5	712	PHAR4_HUMAN
RER1	FlagBirA-GRWD1_H307R	0|0|2|3	5	0.86	4|0|0|0|0|0|0|0|0|0|0|3|5|5|0|3|0|0|5|8	1.25	4	NP_008964.3	0	0	0	0	0	-27.18	0.22		0|0|2|2	4	1	196	RER1_HUMAN
GLO1	FlagBirA-GRWD1_H307R	0|0|4|5	9	0.86	2|3|0|0|2|6|3|10|3|3|5|4|0|0|0|0|0|0|3|5	2.25	4	NP_006699.2	0	0	0	0	0	-30.48	0.35		0|0|2|2	4	1	184	LGUL_HUMAN
CAMSAP3	FlagBirA-GRWD1_H307R	0|0|3|4	7	0.41	0|0|0|0|0|0|0|0|0|0|0|0|0|0|0|0|0|0|2|0	1.75	4	NP_001073898.1	0.2	0.49	0.19	0.47	0.2	-5.07	3.5		0|0|2|2	4	1	1276	CAMP3_HUMAN
NXF1	FlagBirA-GRWD1_H307R	0|0|4|4	8	0.94	10|4|8|5|4|9|4|10|11|6|11|7|12|15|10|14|15|14|4|16	2	4	NP_001074960.1	0	0	0	0	0	-68.22	0.13	NP_001035088.2|NP_001070674.1|	0|0|2|2	4	1	356	B4E227_HUMAN
CENPH	FlagBirA-GRWD1_H307R	0|0|7|7	14	0.81	0|0|0|0|0|5|3|5|0|0|0|0|0|0|0|0|0|0|0|10	3.5	4	NP_075060.1	0	0	0	0	0	-27.08	0.61		0|0|4|4	8	2	247	B3KVZ3_HUMAN
TRIR	FlagBirA-GRWD1_H307R	0|0|4|0	4	0.94	15|9|9|6|8|9|8|14|19|14|17|13|16|13|4|4|0|0|14|21	1	4	NP_076943.1	0	0	0	0	0	-82.83	0.05		0|0|3|0	3	0.75	176	K7ELS0_HUMAN
NUP85	FlagBirA-GRWD1_H307R	0|0|4|0	4	0.89	9|0|0|4|0|0|3|0|3|6|5|5|2|7|9|3|6|4|2|0	1	4	NP_079120.1	0	0	0	0	0	-36.02	0.13		0|0|3|0	3	0.75	656	J3KT10_HUMAN
PSME3IP1	FlagBirA-GRWD1_H307R	0|0|2|0	2	0.94	4|0|0|0|0|6|3|9|0|0|0|0|6|7|0|0|0|0|0|9	0.5	4	NP_079222.1	0	0	0	0	0	-36.02	0.06		0|0|2|0	2	0.5	254	Q6P4H7_HUMAN
STRN3	FlagBirA-GRWD1_H307R	0|0|3|0	3	0.83	0|0|0|2|0|3|0|7|0|0|0|0|6|0|0|0|0|0|0|0	0.75	4	NP_055389.3	0	0	0	0	0	-21.67	0.17		0|0|3|0	3	0.75	713	STRN3_HUMAN
NAA35	FlagBirA-GRWD1_H307R	0|0|2|0	2	0.83	0|0|0|0|0|0|2|9|0|0|0|0|3|2|0|0|0|0|0|0	0.5	4	NP_078911.3	0	0	0	0	0	-19.02	0.12		0|0|2|0	2	0.5	725	NAA35_HUMAN
GIT1	FlagBirA-GRWD1_H307R	0|0|3|3	6	0.86	0|0|0|0|0|0|2|3|2|4|3|3|7|8|0|0|0|0|0|0	1.5	4	NP_001078923.1	0	0	0	0	0	-26.15	0.27		0|0|3|2	5	1.25	770	A0A0C4DGN6_HUMAN
YBX2	FlagBirA-GRWD1_H307R	0|0|13|0	13	0.31	0|0|0|0|0|0|0|0|0|0|0|0|0|0|0|0|0|0|0|0	3.25	4	NP_057066.2	0.25	1	0.25	1	0.25	-3.53	32.5		0|0|3|0	3	0.75	364	YBOX2_HUMAN
POLD1	FlagBirA-GRWD1_H307R	0|0|2|0	2	0.94	16|0|3|5|3|4|8|10|3|3|5|10|18|25|8|5|0|0|5|5	0.5	4	NP_002682.2	0	0	0	0	0	-78	0.03	NP_001186231.1|	0|0|2|0	2	0.5	1107	A0A087WYJ2_HUMAN
PNP	FlagBirA-GRWD1_H307R	0|0|2|0	2	0.94	29|5|0|6|4|30|30|40|4|0|6|8|16|15|6|4|0|0|2|30	0.5	4	NP_000261.2	0	0	0	0	0	-146.66	0.02		0|0|2|0	2	0.5	289	PNPH_HUMAN
KIF13A	FlagBirA-GRWD1_H307R	0|0|2|0	2	0.83	4|0|0|0|0|0|0|0|0|0|0|0|5|7|0|0|0|0|0|0	0.5	4	NP_071396.4	0	0	0	0	0	-19.09	0.12	NP_001164185.1|	0|0|2|0	2	0.5	1805	KI13A_HUMAN
ANKRD52	FlagBirA-GRWD1_H307R	0|0|4|0	4	0.86	0|0|0|3|0|3|4|6|0|0|0|0|5|3|0|0|0|0|8|0	1	4	NP_775866.2	0	0	0	0	0	-27.18	0.17		0|0|3|0	3	0.75	1076	ANR52_HUMAN
EXOSC6	FlagBirA-GRWD1_H307R	0|0|3|0	3	0.71	0|0|0|0|0|2|0|0|0|0|3|3|0|0|0|0|0|0|0|0	0.75	4	NP_478126.1	0	0	0	0	0	-10.76	0.38		0|0|2|0	2	0.5	272	EXOS6_HUMAN
PAIP1	FlagBirA-GRWD1_H307R	0|0|5|4	9	0.88	6|0|0|0|3|7|3|9|0|0|0|0|6|7|2|2|0|0|0|7	2.25	4	NP_006442.2	0	0	0	0	0	-34.91	0.3		0|0|3|3	6	1.5	479	PAIP1_HUMAN
MAPT	FlagBirA-GRWD1_H307R	0|0|4|5	9	0.94	9|8|5|6|9|12|8|20|5|10|8|7|4|4|0|3|0|0|0|5	2.25	4	NP_001116539.1	0	0	0	0	0	-58.02	0.18	NP_009093.1|	0|0|2|3	5	1.25	412	A0A7I2PJZ2_HUMAN
MRTO4	FlagBirA-GRWD1_H307R	0|0|5|3	8	0.94	4|2|2|7|7|8|3|6|14|13|13|13|0|3|4|0|5|0|8|8	2	4	NP_057267.2	0	0	0	0	0	-60.49	0.15		0|0|4|2	6	1.5	239	MRT4_HUMAN
MAD2L2	FlagBirA-GRWD1_H307R	0|0|5|2	7	0.53	0|0|0|0|0|0|0|0|0|0|0|0|0|0|0|0|0|0|4|0	1.75	4	NP_006332.3	0.09	0.3	0.08	0.28	0.09	-5.98	1.75		0|0|2|2	4	1	211	MD2L2_HUMAN
FAM221A	FlagBirA-GRWD1_H307R	0|0|4|4	8	0.84	5|0|0|0|0|7|3|5|0|0|0|3|4|3|0|0|0|0|0|5	2	4	NP_954587.2	0	0	0	0	0	-26.07	0.36		0|0|3|3	6	1.5	298	F221A_HUMAN
DNAJC2	FlagBirA-GRWD1_H307R	0|0|3|4	7	0.94	4|0|0|8|5|9|15|6|5|5|4|3|8|8|0|0|2|0|0|3	1.75	4	NP_001123359.1	0	0	0	0	0	-46.03	0.17		0|0|2|3	5	1.25	568	DNJC2_HUMAN
CYB5R3	FlagBirA-GRWD1_H307R	0|0|3|2	5	0.94	21|6|9|9|9|11|7|10|10|8|7|12|6|3|5|8|0|3|0|15	1.25	4	NP_001123291.1	0	0	0	0	0	-67.14	0.08		0|0|3|2	5	1.25	278	NB5R3_HUMAN
TBCEL	FlagBirA-GRWD1_H307R	0|0|4|3	7	0.87	4|0|0|0|0|6|5|11|0|0|0|0|5|5|0|0|0|0|0|4	1.75	4	NP_689928.3	0	0	0	0	0	-31.6	0.26		0|0|2|2	4	1	424	B3KNB6_HUMAN
EMG1	FlagBirA-GRWD1_H307R	0|0|5|3	8	0.94	13|5|4|4|7|16|21|9|6|4|3|8|4|0|2|0|10|7|3|0	2	4	NP_006322.4	0	0	0	0	0	-68.2	0.13		0|0|3|2	5	1.25	244	NEP1_HUMAN
DTNBP1	FlagBirA-GRWD1_H307R	0|0|2|0	2	0.42	0|0|0|0|0|0|0|0|0|0|0|0|0|0|0|0|0|0|0|0	0.5	4	NP_115498.2	0.19	0.75	0.18	0.74	0.19	-3.5	5	NP_115647.2|	0|0|2|0	2	0.5	351	A0A087WYP9_HUMAN
CLMN	FlagBirA-GRWD1_H307R	0|0|2|0	2	0.94	4|4|3|6|3|5|2|12|15|13|16|16|19|21|17|12|23|15|10|13	0.5	4	NP_079010.2	0	0	0	0	0	-90.65	0.03		0|0|2|0	2	0.5	1002	CLMN_HUMAN
EIF2AK2	FlagBirA-GRWD1_H307R	0|0|3|3	6	0.94	8|6|4|5|4|10|14|8|0|0|5|0|9|7|5|7|4|3|6|4	1.5	4	NP_001129123.1	0	0	0	0	0	-47.12	0.15		0|0|2|2	4	1	551	E2AK2_HUMAN
TAF15	FlagBirA-GRWD1_H307R	0|0|13|9	22	0.91	12|10|0|0|8|0|11|0|12|17|17|16|9|11|0|0|0|0|9|14	5.5	4	NP_631961.1	0	0	0	0	0	-72.76	0.34		0|0|5|2	7	1.75	592	RBP56_HUMAN
UTP14A	FlagBirA-GRWD1_H307R	0|0|4|0	4	0.91	11|0|0|2|0|5|3|9|0|0|0|0|5|5|6|2|9|10|0|2	1	4	NP_006640.2	0	0	0	0	0	-44.87	0.1	NP_387448.2|	0|0|2|0	2	0.5	771	UT14A_HUMAN
RRP12	FlagBirA-GRWD1_H307R	0|0|2|0	2	0.94	17|7|2|6|7|18|21|9|9|11|6|8|22|20|10|6|11|8|8|4	0.5	4	NP_055994.2	0	0	0	0	0	-91.77	0.02		0|0|2|0	2	0.5	1297	RRP12_HUMAN
NOP53	FlagBirA-GRWD1_H307R	0|0|5|0	5	0.92	9|4|3|0|6|13|14|14|0|0|0|0|10|7|0|0|6|5|0|0	1.25	4	NP_056525.2	0	0	0	0	0	-58.26	0.1		0|0|2|0	2	0.5	478	NOP53_HUMAN
WDR76	FlagBirA-GRWD1_H307R	0|0|2|0	2	0.42	0|0|0|0|0|0|0|0|0|0|0|0|0|0|0|0|0|0|0|0	0.5	4	NP_079184.2	0.19	0.75	0.18	0.73	0.19	-3.53	5		0|0|2|0	2	0.5	626	A0A0C4DFX7_HUMAN
HYPK	FlagBirA-GRWD1_H307R	0|0|4|4	8	0.87	3|0|0|0|0|6|0|8|0|0|0|0|2|0|3|0|0|0|3|9	2	4	NP_057484.3	0	0	0	0	0	-30.54	0.31		0|0|2|2	4	1	129	HYPK_HUMAN
PPP4R2	FlagBirA-GRWD1_H307R	0|0|2|0	2	0.94	7|5|3|0|0|5|0|13|0|0|0|0|10|15|4|3|0|0|0|6	0.5	4	NP_777567.1	0	0	0	0	0	-51.63	0.04		0|0|2|0	2	0.5	417	C9IZF4_HUMAN
MTMR1	FlagBirA-GRWD1_H307R	0|0|5|4	9	0.9	8|4|0|0|0|9|13|7|0|0|3|2|3|7|2|4|2|2|7|8	2.25	4	NP_003819.1	0	0	0	0	0	-43.75	0.24	NP_387448.2|	0|0|2|3	5	1.25	665	F8WA39_HUMAN
BBS7	FlagBirA-GRWD1_H307R	0|0|3|2	5	0.52	0|0|0|0|0|0|0|0|0|0|0|0|0|2|0|0|0|0|0|0	1.25	4	NP_060660.2	0.11	0.3	0.1	0.28	0.11	-5.07	2.5		0|0|3|2	5	1.25	672	BBS7_HUMAN
IFT27	FlagBirA-GRWD1_H307R	0|0|3|2	5	0.91	3|0|0|0|0|9|9|11|0|0|0|0|5|4|0|0|0|0|0|7	1.25	4	NP_001171172.1	0	0	0	0	0	-41.54	0.14		0|0|2|2	4	1	186	IFT27_HUMAN
CORO1A	FlagBirA-GRWD1_H307R	0|0|4|2	6	0.71	0|0|0|0|0|3|5|2|0|0|0|0|0|0|0|0|0|0|0|0	1.5	4	NP_001180262.1	0	0	0	0	0	-12.83	0.6	NP_115647.2|	0|0|3|2	5	1.25	461	COR1A_HUMAN
EXOC3	FlagBirA-GRWD1_H307R	0|0|3|0	3	0.87	2|0|0|2|0|0|0|3|0|2|0|0|6|7|2|0|0|0|0|9	0.75	4	NP_009208.2	0	0	0	0	0	-29.37	0.12		0|0|3|0	3	0.75	745	EXOC3_HUMAN
NDUFS1	FlagBirA-GRWD1_H307R	0|0|2|0	2	0.94	6|0|0|3|2|6|3|2|3|2|0|6|12|11|5|4|3|4|0|0	0.5	4	NP_001186910.1	0	0	0	0	0	-40.48	0.06		0|0|2|0	2	0.5	691	B4DJ81_HUMAN
CD2BP2	FlagBirA-GRWD1_H307R	0|0|2|0	2	0.94	4|3|2|2|2|3|0|6|0|0|0|2|6|6|0|0|0|0|7|0	0.5	4	NP_001230575.1	0	0	0	0	0	-29.37	0.08		0|0|2|0	2	0.5	341	CD2B2_HUMAN
KIF22	FlagBirA-GRWD1_H307R	0|0|3|0	3	0.9	3|0|0|0|0|3|3|0|0|0|0|0|10|10|3|4|6|9|0|6	0.75	4	NP_001243198.1	0	0	0	0	0	-40.46	0.09		0|0|3|0	3	0.75	597	KIF22_HUMAN
PAF1	FlagBirA-GRWD1_H307R	0|0|4|3	7	0.92	6|0|0|0|0|2|4|8|0|0|0|0|15|17|6|3|0|4|8|5	1.75	4	NP_001243755.1	0	0	0	0	0	-54.7	0.15		0|0|2|2	4	1	485	B4DGJ5_HUMAN
FNBP1	FlagBirA-GRWD1_H307R	0|0|2|0	2	0.63	0|0|0|0|0|0|0|0|0|0|0|0|0|0|0|0|0|0|0|4	0.5	4	NP_055848.1	0.01	0.05	0.01	0.05	0.01	-5.98	0.5		0|0|2|0	2	0.5	617	B7ZL14_HUMAN
NELFCD	FlagBirA-GRWD1_H307R	0|0|3|0	3	0.89	0|3|0|5|0|0|0|10|0|0|0|0|7|7|0|2|0|0|0|0	0.75	4	NP_945327.2	0	0	0	0	0	-33.79	0.1		0|0|3|0	3	0.75	599	H0UI80_HUMAN
IST1	FlagBirA-GRWD1_H307R	0|0|3|0	3	0.85	6|3|0|0|0|4|5|5|0|0|2|2|0|3|0|0|0|0|0|3	0.75	4	NP_001257904.1	0	0	0	0	0	-23.83	0.15		0|0|3|0	3	0.75	366	IST1_HUMAN
GLYR1	FlagBirA-GRWD1_H307R	0|0|2|0	2	0.94	28|14|10|11|16|35|39|26|4|11|10|12|37|30|27|20|30|30|18|19	0.5	4	NP_115958.2	0	0	0	0	0	-159	0.01		0|0|2|0	2	0.5	553	GLYR1_HUMAN
DDX23	FlagBirA-GRWD1_H307R	0|0|2|3	5	0.94	5|4|2|5|2|10|8|11|6|8|7|4|27|27|11|15|8|9|8|4	1.25	4	NP_004809.2	0	0	0	0	0	-90.14	0.06		0|0|2|3	5	1.25	820	DDX23_HUMAN
CKS1B	FlagBirA-GRWD1_H307R	0|0|3|2	5	0.75	0|0|0|0|0|0|0|3|0|0|0|0|0|0|0|0|0|0|0|9	1.25	4	NP_001817.1	0	0	0	0	0	-14.28	0.42		0|0|2|2	4	1	79	CKS1_HUMAN
GTF2E2	FlagBirA-GRWD1_H307R	0|0|7|4	11	0.94	32|7|4|2|7|41|32|68|7|10|9|0|42|37|11|9|7|4|11|12	2.75	4	NP_002086.1	0	0	0	0	0	-211.1	0.06		0|0|4|2	6	1.5	291	T2EB_HUMAN
RPL19	FlagBirA-GRWD1_H307R	0|0|11|7	18	0.9	10|0|0|0|0|16|0|0|0|8|8|8|0|0|0|0|0|0|7|16	4.5	4	NP_000972.1	0	0	0	0	0	-57.1	0.36		0|0|2|2	4	1	196	J3KTE4_HUMAN
RPS15	FlagBirA-GRWD1_H307R	0|0|16|0	16	0.93	28|19|14|18|15|41|41|0|15|12|14|17|0|0|14|0|7|12|20|19	4	4	NP_001009.1	0	0	0	0	0	-146.18	0.12		0|0|2|0	2	0.5	145	A0A0B4J2B4_HUMAN
RPS21	FlagBirA-GRWD1_H307R	0|0|3|11	14	0.9	0|4|0|4|6|7|7|8|4|5|5|6|6|0|5|3|0|4|7|25	3.5	4	NP_001015.1	0	0	0	0	0	-53.01	0.3		0|0|3|4	7	1.75	83	RS21_HUMAN
SNRPC	FlagBirA-GRWD1_H307R	0|0|3|0	3	0.6	0|4|0|0|0|0|0|0|0|0|0|0|0|0|0|0|0|0|0|0	0.75	4	NP_003084.1	0.03	0.13	0.03	0.12	0.03	-5.98	0.75		0|0|2|0	2	0.5	159	RU1C_HUMAN
TRAF7	FlagBirA-GRWD1_H307R	0|0|2|0	2	0.42	0|0|0|0|0|0|0|0|0|0|0|0|0|0|0|0|0|0|0|0	0.5	4	NP_115647.2	0.19	0.75	0.18	0.74	0.19	-3.5	5	NP_387448.2|	0|0|2|0	2	0.5	670	TRAF7_HUMAN
DFFA	FlagBirA-GRWD1_H307R	0|0|3|2	5	0.7	0|0|0|0|0|0|0|4|0|0|0|0|2|2|0|0|0|0|0|0	1.25	4	NP_998731.1	0	0	0	0	0	-10.72	0.62		0|0|2|2	4	1	268	DFFA_HUMAN
SNRPA	FlagBirA-GRWD1_H307R	0|0|5|6	11	0.94	10|3|5|8|9|4|5|0|10|9|11|13|7|9|4|6|5|6|8|0	2.75	4	NP_004587.1	0	0	0	0	0	-50.44	0.25		0|0|3|2	5	1.25	282	SNRPA_HUMAN
SEC23IP	FlagBirA-GRWD1_H307R	0|0|8|7	15	0.91	9|10|13|9|10|2|3|16|8|10|13|9|9|12|4|5|0|0|4|2	3.75	4	NP_009121.1	0	0	0	0	0	-61.61	0.28		0|0|3|3	6	1.5	1000	S23IP_HUMAN
SEH1L	FlagBirA-GRWD1_H307R	0|0|2|0	2	0.8	2|0|0|3|2|0|0|0|0|0|0|0|0|3|0|0|0|2|0|5	0.5	4	NP_112493.2	0	0	0	0	0	-16.2	0.15		0|0|2|0	2	0.5	360	SEH1_HUMAN
SNAPIN	FlagBirA-GRWD1_H307R	0|0|5|5	10	0.51	0|0|0|0|0|0|0|5|0|0|0|0|0|0|0|0|0|0|0|0	2.5	4	NP_036569.1	0.12	0.25	0.11	0.23	0.12	-7.11	2		0|0|3|2	5	1.25	136	SNAPN_HUMAN
PLEKHG1	FlagBirA-GRWD1_H307R	0|0|3|2	5	0.52	0|0|2|0|0|0|0|0|0|0|0|0|0|0|0|0|0|0|0|0	1.25	4	NP_001025055.1	0.11	0.3	0.1	0.28	0.11	-5.07	2.5		0|0|3|2	5	1.25	1385	Q5T1F3_HUMAN
PLAA	FlagBirA-GRWD1_H307R	0|0|3|3	6	0.57	0|0|0|0|0|0|0|0|0|0|0|0|2|0|0|0|0|0|0|2	1.5	4	NP_001026859.1	0.05	0.09	0.04	0.08	0.05	-6.53	1.5		0|0|2|3	5	1.25	795	PLAP_HUMAN
AFF4	FlagBirA-GRWD1_H307R	0|0|2|0	2	0.94	0|0|2|0|0|2|0|7|0|0|0|2|7|12|4|5|5|3|7|12	0.5	4	NP_055238.1	0	0	0	0	0	-43.79	0.05		0|0|2|0	2	0.5	1163	AFF4_HUMAN
LMCD1	FlagBirA-GRWD1_H307R	0|0|4|0	4	0.9	6|0|0|0|0|8|7|8|0|0|0|0|0|0|0|0|0|0|0|13	1	4	NP_055398.1	0	0	0	0	0	-41.54	0.11		0|0|2|0	2	0.5	365	B4DEY6_HUMAN
CEP104	FlagBirA-GRWD1_H307R	0|0|2|3	5	0.22	0|0|0|0|0|0|0|0|0|0|0|0|0|0|0|0|0|0|0|0	1.25	4	NP_055519.1	0.43	0.95	0.42	0.95	0.43	-3.5	12.5	NP_055526.3|	0|0|2|3	5	1.25	925	A0A6Q8PFR4_HUMAN
COPZ1	FlagBirA-GRWD1_H307R	0|0|2|4	6	0.87	6|0|6|0|7|3|5|4|4|2|0|6|6|5|3|0|0|0|6|8	1.5	4	NP_057141.1	0	0	0	0	0	-31.59	0.22		0|0|2|3	5	1.25	177	COPZ1_HUMAN
SNX6	FlagBirA-GRWD1_H307R	0|0|4|4	8	0.89	2|0|0|2|0|5|4|11|0|0|0|0|9|7|0|0|0|0|0|4	2	4	NP_689419.2	0	0	0	0	0	-37.1	0.25		0|0|3|2	5	1.25	418	A0A0A0MRI2_HUMAN
AGK	FlagBirA-GRWD1_H307R	0|0|3|0	3	0.94	8|9|7|8|8|4|5|0|0|0|4|6|9|6|6|6|9|8|7|7	0.75	4	NP_060708.1	0	0	0	0	0	-40.46	0.09		0|0|2|0	2	0.5	422	A0A3B3ISZ0_HUMAN
THG1L	FlagBirA-GRWD1_H307R	0|0|5|0	5	0.62	0|0|0|0|0|0|0|8|0|0|0|0|0|0|0|0|0|0|0|0	1.25	4	NP_060342.2	0.02	0.07	0.02	0.06	0.02	-9.83	0.62		0|0|2|0	2	0.5	298	THG1_HUMAN
AIF1L	FlagBirA-GRWD1_H307R	0|0|4|0	4	0.54	3|0|0|0|0|0|0|0|0|0|0|0|0|0|0|0|0|0|0|0	1	4	NP_113614.1	0.08	0.3	0.07	0.28	0.08	-6.12	1.33		0|0|2|0	2	0.5	150	Q5JUP1_HUMAN
AMOT	FlagBirA-GRWD1_H307R	0|0|2|0	2	0.71	0|0|0|0|0|0|0|0|0|0|0|0|0|0|0|0|3|4|0|0	0.5	4	NP_001106962.1	0	0	0	0	0	-9.68	0.29		0|0|2|0	2	0.5	1084	AMOT_HUMAN
MASTL	FlagBirA-GRWD1_H307R	0|0|4|0	4	0.94	9|6|5|9|4|11|10|7|6|0|7|4|21|10|5|7|4|3|4|6	1	4	NP_116233.2	0	0	0	0	0	-59.07	0.08		0|0|2|0	2	0.5	878	GWL_HUMAN
MAST4	FlagBirA-GRWD1_H307R	0|0|3|0	3	0.54	0|0|0|0|0|0|0|0|0|0|0|0|0|2|0|0|0|0|0|0	0.75	4	NP_055998.1	0.07	0.3	0.07	0.28	0.07	-5.07	1.5		0|0|2|0	2	0.5	2434	E7EX28_HUMAN
MYL6	FlagBirA-GRWD1_H307R	0|0|2|0	2	0.94	7|9|6|2|3|2|0|3|3|6|3|4|0|3|0|2|0|0|5|4	0.5	4	NP_066299.2	0	0	0	0	0	-32.67	0.07		0|0|2|0	2	0.5	151	B7Z6Z4_HUMAN
TUBA1C	FlagBirA-GRWD1_H307R	0|0|84|69	153	0.93	4|0|0|6|5|0|0|18|0|0|0|0|6|5|54|47|71|75|0|0	38.25	4	NP_116093.1	0	0	0	0	0	-277.54	0.62		0|0|2|3	5	1.25	449	F5H5D3_HUMAN
ANK2	FlagBirA-GRWD1_H307R	0|0|5|0	5	0.94	5|12|7|11|9|0|0|5|9|10|9|10|22|17|9|8|6|3|0|10	1.25	4	NP_001120965.1	0	0	0	0	0	-70.4	0.08		0|0|3|0	3	0.75	1863	A0A5F9ZGS5_HUMAN
SMARCA4	FlagBirA-GRWD1_H307R	0|0|3|0	3	0.94	14|6|4|5|7|4|11|8|10|0|8|6|24|21|9|5|16|11|26|3	0.75	4	NP_001122316.1	0	0	0	0	0	-98.49	0.03		0|0|2|0	2	0.5	1647	A0A2R8Y7S2_HUMAN
AP2A1	FlagBirA-GRWD1_H307R	0|0|4|5	9	0.94	12|7|0|6|6|6|6|23|6|5|3|4|27|31|6|5|4|5|13|5	2.25	4	NP_055018.2	0	0	0	0	0	-105.97	0.1		0|0|3|4	7	1.75	977	AP2A1_HUMAN
DLST	FlagBirA-GRWD1_H307R	0|0|2|0	2	0.67	0|2|0|0|3|0|0|0|0|0|0|0|0|0|0|0|0|0|0|0	0.5	4	NP_001924.2	0	0.01	0	0.01	0	-7.54	0.4		0|0|2|0	2	0.5	453	B7ZAZ8_HUMAN
PRMT5	FlagBirA-GRWD1_H307R	0|0|3|5	8	0.94	4|8|9|9|5|8|7|20|5|6|5|4|11|14|5|5|4|5|10|5	2	4	NP_006100.2	0	0	0	0	0	-62.64	0.15		0|0|3|4	7	1.75	637	ANM5_HUMAN
AIFM1	FlagBirA-GRWD1_H307R	0|0|3|3	6	0.85	3|0|0|0|0|0|2|6|2|2|0|0|3|2|3|6|3|2|0|6	1.5	4	NP_665811.1	0	0	0	0	0	-24.95	0.29		0|0|3|2	5	1.25	609	E9PMA0_HUMAN
HM13	FlagBirA-GRWD1_H307R	0|0|3|3	6	0.9	11|3|0|3|0|3|0|0|8|8|5|5|0|0|5|4|0|0|0|0	1.5	4	NP_110416.1	0	0	0	0	0	-37.1	0.19		0|0|2|2	4	1	377	A0A0C4DGU3_HUMAN
CPNE8	FlagBirA-GRWD1_H307R	0|0|3|0	3	0.94	10|0|0|0|4|18|15|31|0|0|0|0|6|16|0|5|0|0|0|7	0.75	4	NP_705898.1	0	0	0	0	0	-90.24	0.04		0|0|3|0	3	0.75	564	CPNE8_HUMAN
WNK1	FlagBirA-GRWD1_H307R	0|0|2|3	5	0.84	2|3|3|0|2|0|0|0|0|0|2|0|2|3|3|3|0|0|11|3	1.25	4	NP_001171914.1	0	0	0	0	0	-23.35	0.25		0|0|2|3	5	1.25	2642	F5GWT4_HUMAN
ARPIN	FlagBirA-GRWD1_H307R	0|0|26|19	45	0.94	39|0|0|0|0|39|43|58|0|0|0|0|31|36|0|0|0|0|0|82	11.25	4	NP_872422.1	0	0	0	0	0	-249.05	0.2		0|0|6|5	11	2.75	226	H0YMP5_HUMAN
ATF3	FlagBirA-GRWD1_H307R	0|0|3|2	5	0.68	0|0|0|0|0|0|0|0|0|0|0|0|0|0|0|0|0|0|0|8	1.25	4	NP_001193413.2	0	0.01	0	0.01	0	-9.83	0.62		0|0|2|2	4	1	124	ATF3_HUMAN
H2AZ1	FlagBirA-GRWD1_H307R	0|0|6|4	10	0.86	0|6|4|5|5|8|6|0|0|5|6|5|0|0|0|0|0|4|8|0	2.5	4	NP_002097.1	0	0	0	0	0	-32.67	0.36		0|0|2|2	4	1	128	H2AZ_HUMAN
NME2	FlagBirA-GRWD1_H307R	0|0|16|0	16	0.49	0|0|0|0|0|0|0|0|0|0|0|0|8|0|0|0|0|0|0|0	4	4	NP_002503.1	0.17	0.69	0.17	0.66	0.17	-9.83	2		0|0|5|0	5	1.25	152	F6XY72_HUMAN
ENSA	FlagBirA-GRWD1_H307R	0|0|2|0	2	0.94	5|3|0|3|4|6|6|11|4|3|0|3|2|0|0|0|0|0|0|14	0.5	4	NP_996925.1	0	0	0	0	0	-42.52	0.05		0|0|2|0	2	0.5	137	ENSA_HUMAN
GPX4	FlagBirA-GRWD1_H307R	0|0|2|3	5	0.78	0|0|0|0|0|0|2|0|0|2|0|3|0|0|0|0|0|0|3|5	1.25	4	NP_002076.2	0	0	0	0	0	-16.2	0.38		0|0|2|2	4	1	197	GPX4_HUMAN
DYNLRB1	FlagBirA-GRWD1_H307R	0|0|4|0	4	0.58	0|0|0|0|0|0|5|0|0|0|0|0|0|0|0|0|0|0|0|0	1	4	NP_054902.1	0.04	0.16	0.04	0.14	0.04	-7.11	0.8		0|0|3|0	3	0.75	96	DLRB1_HUMAN
NECAP2	FlagBirA-GRWD1_H307R	0|0|3|0	3	0.88	0|0|0|5|0|4|4|7|0|4|0|3|0|0|0|0|0|0|2|10	0.75	4	NP_060560.1	0	0	0	0	0	-30.54	0.12		0|0|2|0	2	0.5	263	NECP2_HUMAN
ARL8B	FlagBirA-GRWD1_H307R	0|0|2|0	2	0.85	0|0|0|4|0|2|0|0|0|4|0|0|3|2|6|3|0|2|0|4	0.5	4	NP_060654.1	0	0	0	0	0	-21.67	0.11		0|0|2|0	2	0.5	186	ARL8B_HUMAN
VPS13A	FlagBirA-GRWD1_H307R	0|0|2|0	2	0.58	0|0|0|0|0|0|0|0|0|0|0|0|0|0|0|0|2|0|0|0	0.5	4	NP_056001.1	0.04	0.15	0.03	0.13	0.04	-5.07	1		0|0|2|0	2	0.5	3095	VP13A_HUMAN
AGFG1	FlagBirA-GRWD1_H307R	0|0|3|0	3	0.94	10|0|4|0|3|8|9|11|5|5|7|8|6|0|3|3|0|0|0|8	0.75	4	NP_001128659.1	0	0	0	0	0	-43.79	0.08		0|0|2|0	2	0.5	584	AGFG1_HUMAN
DKC1	FlagBirA-GRWD1_H307R	0|0|2|2	4	0.94	15|0|4|5|3|4|13|5|8|7|7|7|13|19|8|3|11|6|15|0	1	4	NP_001135935.1	0	0	0	0	0	-70.5	0.06	NP_387448.2|	0|0|2|2	4	1	509	DKC1_HUMAN
TRAPPC9	FlagBirA-GRWD1_H307R	0|0|3|0	3	0.62	0|0|0|0|0|0|0|0|0|0|0|0|2|2|0|0|0|0|0|0	0.75	4	NP_113654.4	0.02	0.09	0.02	0.08	0.02	-6.53	0.75		0|0|2|0	2	0.5	1246	TPPC9_HUMAN
ABLIM1	FlagBirA-GRWD1_H307R	0|0|2|0	2	0.94	4|5|0|0|0|2|0|15|0|0|0|0|7|6|0|0|0|0|0|3	0.5	4	NP_002304.3	0	0	0	0	0	-37.88	0.06		0|0|2|0	2	0.5	778	ABLM1_HUMAN
MTCH2	FlagBirA-GRWD1_H307R	0|0|3|4	7	0.94	9|8|10|10|8|0|0|0|2|0|0|3|3|4|4|3|5|7|5|5	1.75	4	NP_055157.1	0	0	0	0	0	-42.67	0.19		0|0|2|2	4	1	303	MTCH2_HUMAN
RABGAP1L	FlagBirA-GRWD1_H307R	0|0|2|2	4	0.94	0|4|0|0|2|0|2|5|2|0|0|2|10|8|0|4|0|0|0|3	1	4	NP_055672.3	0	0	0	0	0	-31.63	0.15		0|0|2|2	4	1	815	A0A0C4DG54_HUMAN
ASF1B	FlagBirA-GRWD1_H307R	0|0|2|0	2	0.89	0|0|0|0|0|5|8|6|0|0|0|0|0|0|0|0|0|0|0|9	0.5	4	NP_060624.1	0	0	0	0	0	-32.67	0.07		0|0|2|0	2	0.5	202	ASF1B_HUMAN
SMG6	FlagBirA-GRWD1_H307R	0|0|2|0	2	0.42	0|0|0|0|0|0|0|0|0|0|0|0|0|0|0|0|0|0|0|0	0.5	4	NP_060045.4	0.19	0.75	0.18	0.73	0.19	-3.53	5		0|0|2|0	2	0.5	1419	EST1A_HUMAN
CCNK	FlagBirA-GRWD1_H307R	0|0|2|0	2	0.94	11|5|2|3|2|8|6|12|5|5|4|5|13|10|5|7|7|8|13|11	0.5	4	NP_001092872.1	0	0	0	0	0	-56.03	0.04		0|0|2|0	2	0.5	580	CCNK_HUMAN
TRIM9	FlagBirA-GRWD1_H307R	0|0|2|5	7	0.94	16|10|9|11|11|11|15|37|13|11|14|13|31|30|14|9|7|5|10|10	1.75	4	NP_443210.1	0	0	0	0	0	-128.3	0.06	NP_387448.2|	0|0|2|2	4	1	550	TRIM9_HUMAN
RTCA	FlagBirA-GRWD1_H307R	0|0|2|0	2	0.94	7|4|3|3|0|7|4|0|2|0|6|6|3|2|5|4|6|0|0|3	0.5	4	NP_001124313.1	0	0	0	0	0	-30.48	0.08		0|0|2|0	2	0.5	379	RTCA_HUMAN
CNOT2	FlagBirA-GRWD1_H307R	0|0|3|3	6	0.19	0|0|0|0|0|0|0|0|0|0|0|0|0|0|0|0|0|0|0|0	1.5	4	NP_001186231.1	0.48	0.95	0.47	0.95	0.48	-3.53	15		0|0|2|2	4	1	540	F8VV52_HUMAN
TRIM4	FlagBirA-GRWD1_H307R	0|0|6|0	6	0.32	0|0|0|0|0|0|0|0|0|0|0|0|0|0|0|0|0|0|0|0	1.5	4	NP_149082.1	0.25	1	0.25	1	0.25	-3.53	15		0|0|2|0	2	0.5	474	TRIM4_HUMAN
LONP1	FlagBirA-GRWD1_H307R	0|0|3|0	3	0.94	14|13|10|7|6|5|6|4|16|12|14|20|23|28|5|8|7|2|0|7	0.75	4	NP_004784.2	0	0	0	0	0	-98.51	0.03		0|0|3|0	3	0.75	959	LONM_HUMAN
DPCD	FlagBirA-GRWD1_H307R	0|0|5|7	12	0.92	6|4|0|8|3|0|0|12|6|5|4|5|19|23|0|0|0|0|7|6	3	4	NP_056263.1	0	0	0	0	0	-70.12	0.19		0|0|2|2	4	1	203	Q5JQQ4_HUMAN
BCAR1	FlagBirA-GRWD1_H307R	0|0|2|2	4	0.25	0|0|0|0|0|0|0|0|0|0|0|0|0|0|0|0|0|0|0|0	1	4	NP_001164185.1	0.38	0.75	0.37	0.73	0.38	-3.53	10		0|0|2|2	4	1	916	BCAR1_HUMAN
CTBP2	FlagBirA-GRWD1_H307R	0|0|3|0	3	0.94	12|6|6|5|7|5|3|6|9|5|5|6|3|4|8|8|7|5|3|5	0.75	4	NP_073713.2	0	0	0	0	0	-42.67	0.08		0|0|2|0	2	0.5	985	CTBP2_HUMAN
RBM28	FlagBirA-GRWD1_H307R	0|0|2|0	2	0.82	4|0|0|0|0|0|0|0|0|3|3|4|0|0|0|0|0|0|0|4	0.5	4	NP_060547.2	0	0	0	0	0	-18.4	0.13		0|0|2|0	2	0.5	759	RBM28_HUMAN
PRKAA2	FlagBirA-GRWD1_H307R	0|0|9|10	19	0.4	0|0|0|0|0|3|0|0|0|0|0|5|0|0|0|0|0|0|0|0	4.75	4	NP_006243.2	0.22	0.49	0.22	0.48	0.22	-10.25	2.38	NP_001106197.1|	0|0|3|3	6	1.5	552	AAPK2_HUMAN
ESS2	FlagBirA-GRWD1_H307R	0|0|2|0	2	0.94	4|0|0|0|0|0|0|8|0|0|0|0|10|8|0|0|0|0|0|10	0.5	4	NP_073210.1	0	0	0	0	0	-41.54	0.06		0|0|2|0	2	0.5	476	F8WEF8_HUMAN
DIABLO	FlagBirA-GRWD1_H307R	0|0|2|3	5	0.94	10|5|0|0|0|8|5|12|3|3|4|7|0|7|2|0|0|0|0|0	1.25	4	NP_620307.1	0	0	0	0	0	-42.67	0.14		0|0|2|2	4	1	195	A0A024RBT2_HUMAN
UBA2	FlagBirA-GRWD1_H307R	0|0|3|0	3	0.94	29|9|9|13|10|12|16|23|8|12|11|12|20|16|3|8|0|2|14|12	0.75	4	NP_005490.1	0	0	0	0	0	-99.55	0.03		0|0|2|0	2	0.5	640	SAE2_HUMAN
ZW10	FlagBirA-GRWD1_H307R	0|0|3|0	3	0.85	6|3|0|4|5|2|0|5|0|0|4|0|3|4|0|0|0|0|0|0	0.75	4	NP_004715.1	0	0	0	0	0	-23.83	0.15		0|0|2|0	2	0.5	779	ZW10_HUMAN
ACSL3	FlagBirA-GRWD1_H307R	0|0|4|0	4	0.84	4|0|0|0|0|4|0|6|0|4|0|2|4|2|0|0|4|3|0|7	1	4	NP_004448.2	0	0	0	0	0	-24.95	0.19		0|0|2|0	2	0.5	720	ACSL3_HUMAN
E2F5	FlagBirA-GRWD1_H307R	0|0|2|3	5	0.22	0|0|0|0|0|0|0|0|0|0|0|0|0|0|0|0|0|0|0|0	1.25	4	NP_001077057.1	0.43	0.95	0.42	0.95	0.43	-3.53	12.5		0|0|2|2	4	1	345	E2F5_HUMAN
CEP170B	FlagBirA-GRWD1_H307R	0|0|2|4	6	0.21	0|0|0|0|0|0|0|0|0|0|0|0|0|0|0|0|0|0|0|0	1.5	4	NP_001106197.1	0.44	0.99	0.43	0.99	0.44	-3.53	15		0|0|2|2	4	1	1554	C170B_HUMAN
UBP1	FlagBirA-GRWD1_H307R	0|0|6|4	10	0.88	5|3|0|0|0|8|6|10|2|0|0|0|7|5|0|0|2|2|0|7	2.5	4	NP_055332.3	0	0	0	0	0	-37.1	0.31		0|0|2|2	4	1	540	UBIP1_HUMAN
GATAD2B	FlagBirA-GRWD1_H307R	0|0|2|3	5	0.94	6|9|5|6|2|3|0|4|6|10|7|10|13|14|3|3|6|2|23|3	1.25	4	NP_065750.1	0	0	0	0	0	-68.03	0.08		0|0|2|3	5	1.25	593	P66B_HUMAN
SRSF7	FlagBirA-GRWD1_H307R	0|0|7|7	14	0.94	17|6|6|12|13|17|20|11|11|10|6|9|12|12|6|11|12|11|13|8	3.5	4	NP_001182375.1	0	0	0	0	0	-76.12	0.21		0|0|2|2	4	1	226	A0A0B4J1Z1_HUMAN
PPIL3	FlagBirA-GRWD1_H307R	0|0|3|0	3	0.94	5|0|0|2|0|6|6|11|0|0|0|2|12|17|0|0|0|0|5|7	0.75	4	NP_115861.1	0	0	0	0	0	-53.74	0.06		0|0|2|0	2	0.5	165	PPIL3_HUMAN
RBM15	FlagBirA-GRWD1_H307R	0|0|2|0	2	0.94	13|0|3|4|0|2|8|0|0|3|3|5|0|5|3|4|0|0|4|4	0.5	4	NP_001188474.1	0	0	0	0	0	-35.85	0.06		0|0|2|0	2	0.5	969	RBM15_HUMAN
SH3RF1	FlagBirA-GRWD1_H307R	0|0|4|0	4	0.33	0|0|0|0|0|0|0|0|0|0|0|0|0|0|0|0|0|0|0|0	1	4	NP_065921.2	0.25	0.99	0.25	0.99	0.25	-3.53	10		0|0|2|0	2	0.5	888	SH3R1_HUMAN
COG7	FlagBirA-GRWD1_H307R	0|0|2|0	2	0.81	2|3|3|0|4|0|0|0|0|0|0|0|0|0|4|0|0|0|0|0	0.5	4	NP_705831.1	0	0	0	0	0	-17.31	0.14		0|0|2|0	2	0.5	770	COG7_HUMAN
E2F4	FlagBirA-GRWD1_H307R	0|0|2|0	2	0.58	0|0|0|2|0|0|0|0|0|0|0|0|0|0|0|0|0|0|0|0	0.5	4	NP_001941.2	0.04	0.15	0.03	0.13	0.04	-5.07	1		0|0|2|0	2	0.5	413	E2F4_HUMAN
XPO1	FlagBirA-GRWD1_H307R	0|0|3|0	3	0.94	43|26|21|14|20|33|27|17|41|40|40|48|32|44|22|14|13|5|32|11	0.75	4	NP_003391.1	0	0	0	0	0	-198.02	0.02	NP_075559.2|NP_003822.2|NP_078943.1|NP_009093.1|NP_001070674.1|NP_055099.1|NP_055526.3|	0|0|2|0	2	0.5	1071	A0A7I2V2Y6_HUMAN
SEPTIN6	FlagBirA-GRWD1_H307R	0|0|11|0	11	0.88	5|11|9|7|9|0|6|9|0|0|0|0|7|3|11|7|0|8|11|8	2.75	4	NP_055944.2	0	0	0	0	0	-48.24	0.26		0|0|4|0	4	1	434	B1AMS2_HUMAN
TTC12	FlagBirA-GRWD1_H307R	0|0|2|0	2	0.42	0|0|0|0|0|0|0|0|0|0|0|0|0|0|0|0|0|0|0|0	0.5	4	NP_060338.3	0.19	0.75	0.18	0.73	0.19	-3.53	5		0|0|2|0	2	0.5	705	J3KR69_HUMAN
JPH1	FlagBirA-GRWD1_H307R	0|0|3|0	3	0.54	0|0|0|0|0|0|0|0|0|0|0|0|0|0|0|0|2|0|0|0	0.75	4	NP_065698.1	0.07	0.3	0.07	0.28	0.07	-5.07	1.5		0|0|2|0	2	0.5	661	JPH1_HUMAN
TK1	FlagBirA-GRWD1_H307R	0|0|3|0	3	0.78	0|0|0|0|0|0|4|0|0|0|0|0|0|0|0|0|0|0|10|0	0.75	4	NP_003249.3	0	0	0	0	0	-16.55	0.21	NP_055927.2|	0|0|2|0	2	0.5	234	K7ES52_HUMAN
BTAF1	FlagBirA-GRWD1_H307R	0|0|2|0	2	0.94	7|0|0|3|3|0|2|5|0|0|0|0|24|21|0|0|0|0|4|2	0.5	4	NP_003963.1	0	0	0	0	0	-64.13	0.04		0|0|2|0	2	0.5	1849	BTAF1_HUMAN
PURA	FlagBirA-GRWD1_H307R	0|0|2|0	2	0.94	11|0|0|0|0|0|3|0|5|8|7|9|8|7|0|3|0|0|0|3	0.5	4	NP_005850.1	0	0	0	0	0	-41.54	0.06		0|0|2|0	2	0.5	322	PURA_HUMAN
SH3PXD2B	FlagBirA-GRWD1_H307R	0|0|2|3	5	0.88	0|0|0|0|0|0|0|11|3|0|3|2|5|7|0|0|0|0|0|0	1.25	4	NP_001017995.1	0	0	0	0	0	-30.31	0.19		0|0|2|2	4	1	911	SPD2B_HUMAN
BLM	FlagBirA-GRWD1_H307R	0|0|2|0	2	0.94	0|0|0|0|0|0|0|2|0|0|0|0|13|13|2|2|4|9|6|4	0.5	4	NP_000048.1	0	0	0	0	0	-47.16	0.05		0|0|2|0	2	0.5	1417	H0YNU5_HUMAN
NOLC1	FlagBirA-GRWD1_H307R	0|0|2|0	2	0.94	28|16|21|20|0|11|9|9|9|6|16|15|15|13|3|3|0|3|11|5	0.5	4	NP_004732.2	0	0	0	0	0	-96.27	0.02		0|0|2|0	2	0.5	699	NOLC1_HUMAN
UCHL5	FlagBirA-GRWD1_H307R	0|0|3|0	3	0.77	3|0|0|0|0|0|3|0|0|0|0|0|3|3|0|0|0|0|0|2	0.75	4	NP_001186190.1	0	0	0	0	0	-15.07	0.25		0|0|2|0	2	0.5	328	UCHL5_HUMAN
MZT2A	FlagBirA-GRWD1_H307R	0|0|3|2	5	0.52	0|0|0|0|0|0|0|0|0|0|0|0|0|0|0|0|0|0|0|2	1.25	4	NP_001078834.1	0.11	0.3	0.1	0.28	0.11	-5.07	2.5		0|0|2|2	4	1	158	MZT2A_HUMAN
[truncated: 4,430 more rows]

## Sheet: Raw
Gene Symbol	Gene Name	Flag-BirA*-only	FlagBirA*-GRWD1_WT			FlagBirA*-GRWD1_H307R				FlagBirA*-GRWD1_V368F
		Spec	Spec	SpecSum	BFDR	Spec	SpecSum	BFDR	H307R/WT(Log2)	Spec	SpecSum	BFDR	V368F/WT(Log2)
GRWD1	glutamate rich WD repeat containing 1	15|11|7|10|3|3|10|9||6|4|6|7|9|8|11|8|11|11|10|17	805|786|724|695	3010	na	631|666|642|569	2508	na	-0.263226	637|654|699|707	2697	na	-0.158408
birA	E.coli Biotin Ligase	2674|1441|1577|1317|1379|1912|1847|3725|1701|1699|1738|1835|1916|1907|4926|5114|3806|3922|6576|7873	2342|2373|2378|2282	9375	0.94	2267|2110|2364|2281	9022	0.94	-0.0553714	1842|1829|2054|2045	7770	0.94	-0.270904
FLNA	filamin A	1121|1206|1122|1066|965|798|771|1345|1643|1861|1547|1560|1263|1269|1196|1177|1214|1212|2080|977	1247|1346|1232|1178	5003	0.94	1886|2021|1724|1754	7385	0.94	0.561804	1347|1414|1724|1621	6106	0.94	0.287434
HSPA1B	heat shock protein family A (Hsp70) member 1B	179|209|214|203|226|195|218|296|552|577|374|357|367|348|225|207|230|197|915|1077	1003|967|977|854	3801	0.94	1341|1318|1282|1195	5136	0.94	0.434266	326|366|429|381	1502	0.94	-1.33949
CCT8	chaperonin containing TCP1 subunit 8	242|126|103|137|129|193|224|612|259|241|237|204|222|216|201|190|140|129|192|400	948|941|926|873	3688	0.94	1395|1434|1333|1609	5771	0.8	0.645983	1923|1897|2306|2299	8425	0	1.19184
PC	pyruvate carboxylase	1160|1544|1535|1394|1363|144|142|266|1730|1776|1667|1718|841|815|1528|1519|1668|1652|784|285	866|861|762|730	3219	0.94	1045|1052|1064|1000	4161	0.94	0.370318	1007|1002|1085|1109	4203	0.94	0.384807
FASN	fatty acid synthase	711|935|881|878|750|721|693|1314|1222|1245|1207|1173|712|736|964|930|778|784|1400|969	750|734|727|691	2902	0.94	1100|1003|959|933	3995	0.94	0.461148	672|623|780|723	2798	0.94	-0.0526516
ACACA	acetyl-CoA carboxylase alpha	546|1381|1320|50|1077|163|127|197|1232|1195|1182|1163|434|420|710|738|793|806|879|171	543|530|497|502	2072	0.94	807|710|713|650	2880	0.94	0.475045	580|563|588|597	2328	0.94	0.168067
MKI67	marker of proliferation Ki-67	123|101|88|104|95|69|84|85|114|120|112|118|125|132|83|78|115|109|343|143	527|511|516|502	2056	0.93	129|114|103|110	456	0.94	-2.17273	308|284|277|290	1159	0.94	-0.82696
NPM1	nucleophosmin 1	126|78|81|67|71|125|123|149|100|97|106|98|126|134|71|66|90|113|127|93	466|481|567|498	2012	0	234|194|216|205	849	0.94	-1.24479	437|423|317|316	1493	0.13	-0.430416
HSPA1L	heat shock protein family A (Hsp70) member 1 like	0|0|0|0|0|0|0|135|284|314|175|175|209|176|113|90|101|86|451|403	509|499|501|467	1976	0.94	607|570|636|520	2333	0.94	0.239603	186|183|239|212	820	0.94	-1.26889
RRP1B	ribosomal RNA processing 1B	36|19|23|26|17|15|22|13|27|25|27|29|14|16|12|11|21|15|19|9	457|448|403|431	1739	0	76|84|78|72	310	0.24	-2.48792	300|301|332|378	1311	0	-0.40759
RPL3	ribosomal protein L3	41|30|35|29|26|41|42|23|61|65|59|57|26|19|28|25|24|16|39|29	429|411|445|415	1700	0	93|82|70|73	318	0.93	-2.41844	159|154|172|169	654	0.04	-1.37817
CCT2	chaperonin containing TCP1 subunit 2	80|58|50|50|53|82|67|94|79|74|82|77|151|156|103|109|61|80|92|104	404|389|468|418	1679	0.4	1062|1003|979|943	3987	0	1.2477	1078|1161|1398|1397	5034	0	1.5841
PCCA	propionyl-CoA carboxylase subunit alpha	396|845|800|739|641|95|95|132|1058|1108|997|1005|310|345|1001|928|1172|1169|125|192	264|321|314|308	1207	0.94	527|500|493|518	2038	0.94	0.755728	372|403|446|491	1712	0.94	0.504257
CCT5	chaperonin containing TCP1 subunit 5	76|57|58|56|48|62|74|77|67|55|61|64|112|116|82|82|59|57|62|59	288|263|318|287	1156	0.56	547|484|535|485	2051	0	0.827186	560|540|742|758	2600	0	1.16937
MCCC1	methylcrotonyl-CoA carboxylase subunit 1	571|1082|1063|781|730|95|88|132|1111|1150|990|1031|408|408|1297|1306|1859|1825|330|153	279|258|263|286	1086	0.94	543|553|529|492	2117	0.94	0.962997	417|442|440|463	1762	0.94	0.69819
PCCB	propionyl-CoA carboxylase subunit beta	333|695|684|510|480|88|98|128|838|851|735|816|266|256|645|673|881|874|118|153	270|249|268|281	1068	0.94	392|390|405|399	1586	0.94	0.570481	331|356|393|386	1466	0.94	0.456973
HSPA8	heat shock protein family A (Hsp70) member 8	113|130|107|127|104|125|135|167|207|208|174|166|192|171|163|113|104|96|325|271	264|246|212|210	932	0.94	339|308|309|312	1268	0.94	0.444153	224|227|256|239	946	0.94	0.0215102
TCP1	t-complex 1	107|97|88|82|93|94|94|130|124|122|120|117|157|145|132|139|106|104|143|127	191|188|216|213	808	0.94	327|350|354|331	1362	0.89	0.7533	281|282|398|401	1362	0.13	0.7533
MRE11	MRE11 homolog, double strand break repair nuclease	118|91|97|104|88|100|96|140|178|186|174|170|159|161|120|103|84|89|88|129	204|185|202|215	806	0.94	180|173|215|184	752	0.94	-0.100047	230|198|260|283	971	0.94	0.268691
ENO1	enolase 1	265|170|136|157|103|215|187|260|204|213|206|188|204|219|211|207|167|150|232|182	177|191|215|204	787	0.94	186|182|216|213	797	0.94	0.0182161	201|223|264|259	947	0.94	0.267001
CCT6A	chaperonin containing TCP1 subunit 6A	64|53|42|45|40|68|70|71|75|71|66|74|135|124|73|82|61|50|38|36	206|197|194|175	772	0.93	247|204|209|230	890	0.93	0.205204	295|277|529|514	1615	0.13	1.06486
MCCC2	methylcrotonyl-CoA carboxylase subunit 2	306|407|394|388|379|96|100|143|640|658|596|549|363|327|699|693|763|684|345|88	171|195|211|182	759	0.94	293|292|269|251	1105	0.94	0.541875	304|285|340|331	1260	0.94	0.731252
COPG2	COPI coat complex subunit gamma 2	221|170|179|135|131|176|174|320|272|250|227|242|222|211|140|135|113|120|207|168	181|175|163|176	695	0.94	176|182|199|177	734	0.94	0.0787671	177|166|223|215	781	0.94	0.16831
CD2AP	CD2 associated protein	97|110|105|115|78|115|97|154|173|176|158|155|202|183|95|87|58|65|172|134	180|171|163|171	685	0.94	176|158|168|163	665	0.94	-0.0427496	148|166|175|162	651	0.94	-0.0734464
URB1	URB1 ribosome biogenesis homolog	5|0|0|0|0|0|2|0|0|0|2|0|8|7|0|2|0|0|8|0	189|164|166|165	684	0	0	1	na	-9.41785	80|70|78|86	314	0	-1.12323
CCT7	chaperonin containing TCP1 subunit 7	49|42|39|33|38|49|47|42|45|44|43|38|94|100|66|65|39|49|46|45	173|170|153|176	672	0.93	262|233|227|224	946	0.72	0.493379	278|288|387|389	1342	0	0.997852
TPX2	TPX2 microtubule nucleation factor	51|13|15|8|13|33|37|40|15|16|13|17|50|46|35|49|68|68|62|91	171|165|157|173	666	0.91	53|53|46|42	194	0.94	-1.77947	24|24|18|26	92	0.94	-2.85582
NAT10	N-acetyltransferase 10	72|41|45|23|27|42|44|42|41|37|45|39|44|42|25|26|43|48|43|34	172|166|153|153	644	0.49	11|19|9|16	55	0.94	-3.54956	72|79|92|93	336	0.92	-0.938599
HCFC1	host cell factor C1	60|66|52|56|60|75|70|68|62|80|70|77|151|144|75|71|82|84|148|32	163|165|144|150	622	0.94	142|142|113|136	533	0.94	-0.222779	123|145|148|134	550	0.94	-0.177483
CCT3	chaperonin containing TCP1 subunit 3	66|56|40|58|49|54|57|75|77|68|64|71|104|98|70|78|57|56|66|69	135|129|173|159	596	0.93	308|358|331|303	1300	0	1.12513	252|268|318|380	1218	0.05	1.03113
H2BC5	H2B clustered histone 5	155|114|115|89|109|138|124|69|92|100|94|98|77|79|65|61|83|74|89|91	148|136|133|160	577	0.94	95|84|63|59	301	0.94	-0.938808	85|109|94|108	396	0.94	-0.543071
FTSJ3	FtsJ RNA 2'-O-methyltransferase 3	37|11|16|14|17|38|40|59|20|19|22|21|51|49|16|29|39|21|25|16	160|123|154|127	564	0.12	25|32|28|26	111	0.94	-2.34514	99|87|111|121	418	0.77	-0.432192
NCL	nucleolin	53|47|47|39|37|72|71|62|62|57|63|57|82|96|35|25|34|23|89|36	142|132|156|128	558	0.93	47|50|52|39	188	0.94	-1.56953	72|88|91|84	335	0.94	-0.736104
H2BC3	H2B clustered histone 3	151|110|112|86|105|133|122|67|87|96|91|97|80|82|64|61|84|76|88|85	143|129|128|156	556	0.94	91|82|64|56	293	0.94	-0.924184	85|105|86|102	378	0.94	-0.556699
CHD4	chromodomain helicase DNA binding protein 4	93|77|64|70|73|118|112|113|89|98|95|77|151|174|85|90|100|102|164|100	140|132|141|130	543	0.94	91|68|81|77	317	0.94	-0.776469	45|43|74|60	222	0.94	-1.29039
ZBTB33	zinc finger and BTB domain containing 33	126|107|99|102|79|46|46|57|134|134|135|134|133|129|162|145|169|190|73|68	134|134|131|136	535	0.94	187|175|167|183	712	0.94	0.412338	124|144|131|129	528	0.94	-0.019001
EEF1A1	eukaryotic translation elongation factor 1 alpha 1	223|97|104|114|95|114|132|211|208|230|211|195|138|106|86|109|87|71|159|117	132|138|133|125	528	0.94	146|101|134|139	520	0.94	-0.0220263	145|146|178|170	639	0.94	0.275278
TAGLN2	transgelin 2	121|56|53|59|53|123|111|148|80|72|79|75|65|73|59|44|51|25|84|145	128|121|139|134	522	0.94	117|125|143|130	515	0.94	-0.0194774	150|158|137|145	590	0.94	0.176665
DHX9	DExH-box helicase 9	167|121|110|128|110|133|128|92|136|141|149|129|109|116|116|96|132|146|146|87	118|129|138|129	514	0.94	93|99|100|93	385	0.94	-0.41691	94|111|89|109	403	0.94	-0.350989
CORO1B	coronin 1B	165|80|90|78|78|124|118|192|133|138|114|132|102|104|80|80|66|58|47|120	125|135|125|117	502	0.94	105|103|141|110	459	0.94	-0.129193	169|160|170|158	657	0.94	0.388206
CCT4	chaperonin containing TCP1 subunit 4	68|57|43|58|46|50|54|87|70|62|62|59|95|100|77|60|52|53|58|45	116|131|134|120	501	0.93	275|255|305|242	1077	0	1.10414	280|270|382|361	1293	0	1.36784
DDX21	DExD-box helicase 21	88|68|55|67|65|63|51|66|83|77|78|76|47|54|56|51|70|72|72|56	123|128|131|116	498	0.93	56|59|60|58	233	0.94	-1.09582	99|88|96|89	372	0.94	-0.420843
ATP5F1A	ATP synthase F1 subunit alpha	133|110|90|109|83|103|82|93|161|151|145|139|111|126|157|160|172|172|121|169	118|132|134|106	490	0.94	89|74|105|83	351	0.94	-0.481311	121|123|171|170	585	0.94	0.255655
PPP1R10	protein phosphatase 1 regulatory subunit 10	89|43|37|45|48|48|55|65|62|62|64|64|97|106|65|61|82|69|116|45	135|117|105|130	487	0.94	103|112|104|88	407	0.94	-0.258893	69|72|74|81	296	0.94	-0.718325
PRPF8	pre-mRNA processing factor 8	110|85|81|83|67|107|105|73|89|84|92|96|143|146|96|92|109|118|217|41	124|119|107|134	484	0.94	136|135|99|103	473	0.94	-0.0331669	36|42|56|44	178	0.94	-1.44313
NONO	non-POU domain containing octamer binding	129|82|73|83|45|85|105|141|86|83|75|86|142|127|97|97|96|81|100|149	110|122|115|113	460	0.94	105|110|110|101	426	0.94	-0.11078	96|115|112|100	423	0.94	-0.120976
KPNB1	karyopherin subunit beta 1	65|58|64|57|51|81|83|48|74|71|72|70|80|75|69|56|60|67|132|50	107|111|123|112	453	0.94	51|41|49|43	184	0.94	-1.29981	68|67|65|77	277	0.94	-0.709625
DDX10	DEAD-box helicase 10	25|8|8|4|4|20|16|31|9|13|9|12|47|46|11|18|9|11|34|10	105|118|109|113	445	0.2	5|4|7|7	23	0.94	-4.2741	68|57|80|69	274	0.91	-0.699629
C1QBP	complement C1q binding protein	90|62|51|60|47|81|70|153|85|84|82|82|190|193|89|94|79|76|82|90	108|106|117|106	437	0.94	76|58|80|79	293	0.94	-0.576733	74|80|77|86	317	0.94	-0.46315
EEF2	eukaryotic translation elongation factor 2	121|82|62|61|56|74|70|144|104|100|103|87|72|68|40|39|37|35|162|117	124|117|107|87	435	0.94	103|101|113|105	422	0.94	-0.0437724	105|92|97|92	386	0.94	-0.172415
HNRNPU	heterogeneous nuclear ribonucleoprotein U	106|78|77|72|58|118|105|123|99|91|88|83|93|97|88|79|94|91|85|75	108|99|115|108	430	0.94	81|80|88|73	322	0.94	-0.417276	91|82|96|110	379	0.94	-0.182139
VIM	vimentin	105|97|74|79|69|86|90|97|136|125|126|139|163|164|155|161|207|215|259|111	98|106|104|115	423	0.94	177|182|185|180	724	0.94	0.775332	114|108|128|152	502	0.94	0.24703
SND1	staphylococcal nuclease and tudor domain containing 1	85|71|59|62|59|94|84|108|82|84|88|80|109|110|46|42|33|30|56|79	104|103|113|103	423	0.94	67|80|85|84	316	0.94	-0.420733	73|73|83|76	305	0.94	-0.471848
MYBBP1A	MYB binding protein 1a	66|31|28|25|30|52|50|44|42|46|52|49|81|96|46|53|60|57|57|20	111|107|108|96	422	0.93	21|17|14|19	71	0.94	-2.57135	65|58|85|74	282	0.94	-0.581548
LARP1	La ribonucleoprotein 1, translational regulator	73|79|57|76|82|67|70|121|115|111|100|98|109|126|63|67|55|50|141|107	110|110|101|94	415	0.94	91|102|109|112	414	0.94	-0.00348057	73|81|99|79	332	0.94	-0.321928
DDX46	DEAD-box helicase 46	98|65|76|67|58|98|95|142|77|71|76|74|145|138|64|73|60|48|123|93	99|89|106|118	412	0.94	36|48|50|51	185	0.94	-1.15512	55|54|50|64	223	0.94	-0.885601
SCML2	Scm polycomb group protein like 2	97|38|34|36|32|62|70|124|62|58|69|58|126|120|84|78|53|75|73|80	106|101|91|95	393	0.94	35|22|41|26	124	0.94	-1.66419	43|44|53|44	184	0.94	-1.09482
IPO7	importin 7	51|27|28|37|30|39|37|37|40|35|36|35|29|32|39|30|16|19|19|17	104|106|85|98	393	0.68	17|15|13|15	60	0.94	-2.71149	62|49|92|89	292	0.88	-0.428561
TPR	translocated promoter region, nuclear basket protein	52|91|77|87|71|68|64|66|79|77|66|64|125|118|119|102|152|131|254|65	104|95|94|99	392	0.94	100|85|73|83	341	0.94	-0.201082	69|71|85|75	300	0.94	-0.385891
CRK	CRK proto-oncogene, adaptor protein	75|33|29|47|29|50|60|99|53|63|54|54|74|67|33|35|12|11|44|111	96|97|89|100	382	0.94	170|159|196|183	708	0.93	0.890177	134|140|111|119	504	0.93	0.399851
RANGAP1	Ran GTPase activating protein 1	91|56|62|60|57|72|87|106|75|63|71|82|82|81|64|47|54|62|107|59	103|99|83|89	374	0.94	126|112|101|107	446	0.94	0.254005	66|63|96|100	325	0.94	-0.202599
EIF5	eukaryotic translation initiation factor 5	64|40|38|34|35|69|61|84|46|39|42|46|64|61|50|50|25|28|52|89	92|92|95|94	373	0.94	112|107|97|90	406	0.93	0.122304	98|79|68|74	319	0.94	-0.225619
H4C11	H4 clustered histone 11	73|51|44|41|41|81|84|55|84|86|83|82|41|66|74|81|70|79|83|84	93|93|93|90	369	0.94	49|52|52|53	206	0.94	-0.840976	59|63|80|74	276	0.94	-0.418953
TIPRL	TOR signaling pathway regulator	97|40|49|51|42|102|122|137|64|60|59|67|66|57|46|44|35|45|59|68	78|92|103|95	368	0.94	79|75|104|88	346	0.94	-0.0889337	72|86|97|90	345	0.94	-0.0931094
EIF4G1	eukaryotic translation initiation factor 4 gamma 1	64|104|87|99|84|73|89|94|107|115|111|102|133|133|69|73|60|51|166|80	101|88|83|94	366	0.94	108|107|96|132	443	0.94	0.275463	58|63|64|69	254	0.94	-0.527015
PARP1	poly(ADP-ribose) polymerase 1	104|88|77|72|76|102|97|60|119|111|97|95|110|97|74|76|103|83|108|111	87|105|85|86	363	0.94	49|50|53|43	195	0.94	-0.896495	55|47|58|57	217	0.94	-0.742275
UBAP2L	ubiquitin associated protein 2 like	84|63|51|70|67|73|66|72|83|93|92|96|96|111|40|38|27|25|80|45	92|87|86|98	363	0.94	97|87|106|112	402	0.94	0.147226	95|93|94|86	368	0.94	0.0197362
AHNAK	AHNAK nucleoprotein	225|350|254|361|290|188|222|326|418|409|360|357|498|490|537|587|618|611|375|376	100|92|90|80	362	0.94	107|105|112|114	438	0.94	0.274941	103|102|142|147	494	0.94	0.448521
HSP90AB1	heat shock protein 90 alpha family class B member 1	117|90|88|87|90|96|95|72|126|125|120|108|72|67|60|65|55|56|92|154	92|83|89|97	361	0.94	155|140|158|147	600	0.94	0.732964	127|128|141|133	529	0.94	0.551269
NAP1L1	nucleosome assembly protein 1 like 1	68|56|58|50|55|78|71|97|62|72|60|68|67|67|49|35|34|37|63|52	83|86|97|94	360	0.94	81|72|84|76	313	0.94	-0.201834	87|82|93|82	344	0.94	-0.0655883
NOL8	nucleolar protein 8	0|0|0|0|0|0|0|4|0|0|0|0|9|7|0|0|0|0|0|0	85|83|93|99	360	0	0	1	na	-8.49185	38|33|44|44	159	0	-1.17897
PFDN5	prefoldin subunit 5	13|8|11|5|4|22|15|19|14|13|16|16|6|14|0|9|5|0|9|11	90|92|83|94	359	0	120|121|137|121	499	0	0.475056	151|166|181|180	678	0	0.917301
EPS15L1	epidermal growth factor receptor pathway substrate 15 like 1	84|82|76|81|82|67|67|96|88|85|90|80|84|101|77|64|51|45|76|65	94|83|89|93	359	0.94	121|130|135|131	517	0.94	0.52618	97|89|107|82	375	0.94	0.0629068
PAPOLA	poly(A) polymerase alpha	73|44|41|47|36|95|88|116|44|64|71|66|94|94|57|71|32|26|81|88	81|95|95|86	357	0.94	37|28|38|34	137	0.94	-1.38175	64|50|46|49	209	0.94	-0.772421
GAPDH	glyceraldehyde-3-phosphate dehydrogenase	123|57|41|55|38|95|91|82|74|70|62|62|58|64|62|79|39|61|34|32	81|79|101|95	356	0.94	20|14|8|17	59	0.94	-2.59309	38|44|72|53	207	0.94	-0.782246
TLN1	talin 1	99|94|102|104|94|66|74|132|103|100|103|109|179|205|110|100|60|58|136|57	91|87|81|94	353	0.94	128|128|126|130	512	0.94	0.536476	114|102|146|156	518	0.94	0.553284
PKM	pyruvate kinase M1/2	141|117|105|95|74|58|74|94|142|144|141|142|119|123|158|154|122|118|192|121	73|97|93|87	350	0.94	126|105|120|123	474	0.94	0.437532	83|99|96|85	363	0.94	0.0526146
RPS7	ribosomal protein S7	54|43|36|44|37|58|58|52|47|52|49|53|32|32|43|48|23|25|48|18	83|79|105|80	347	0.92	42|35|45|43	165	0.94	-1.07247	45|61|95|88	289	0.93	-0.263866
PTBP1	polypyrimidine tract binding protein 1	153|98|96|109|83|141|146|75|104|102|116|106|77|73|35|40|62|72|74|29	86|91|83|83	343	0.94	53|57|55|47	212	0.94	-0.694144	112|97|106|98	413	0.94	0.267933
HSPA6	heat shock protein family A (Hsp70) member 6	0|17|0|0|0|17|15|44|41|40|33|30|15|22|0|0|15|14|83|164	95|90|77|80	342	0.94	143|150|149|139	581	0.93	0.764542	15|0|23|28	66	0.94	-2.37346
FLNB	filamin B	115|142|134|155|128|94|97|176|166|164|122|135|120|114|128|123|154|115|139|67	78|92|87|83	340	0.94	76|127|70|122	395	0.94	0.216318	120|68|164|83	435	0.94	0.355481
RPL6	ribosomal protein L6	62|50|55|49|44|63|61|25|89|81|80|86|28|41|35|40|44|46|52|41	78|91|88|83	340	0.94	22|25|26|33	106	0.94	-1.68147	64|53|59|63	239	0.94	-0.508524
NUP153	nucleoporin 153	33|25|19|25|29|26|29|29|26|24|32|33|50|50|30|30|30|34|39|38	92|81|88|77	338	0.9	29|25|22|27	103	0.94	-1.71438	18|22|21|26	87	0.94	-1.95794
DDX5	DEAD-box helicase 5	64|53|47|51|48|76|71|88|61|67|52|58|57|66|58|48|49|51|53|52	83|86|76|87	332	0.94	44|35|45|45	169	0.94	-0.97416	62|43|51|65	221	0.94	-0.587137
NOC3L	NOC3 like DNA replication regulator	13|2|0|6|4|20|9|14|4|3|8|7|10|19|9|10|16|12|0|4	94|76|76|80	326	0	8|4|7|5	24	0.94	-3.76377	48|55|43|49	195	0.07	-0.741398
CSDE1	cold shock domain containing E1	56|64|58|54|45|84|91|133|64|66|59|58|72|64|52|51|28|22|84|78	79|83|78|85	325	0.94	72|78|78|82	310	0.94	-0.0681715	58|62|60|63	243	0.94	-0.419483
TUBB	tubulin beta class I	71|58|57|56|59|71|106|65|74|70|61|70|63|75|68|83|72|66|66|66	71|76|84|93	324	0.94	89|116|102|91	398	0.94	0.296775	87|81|119|104	391	0.94	0.271175
HDLBP	high density lipoprotein binding protein	52|39|33|47|32|55|55|93|56|58|59|49|74|89|92|91|52|45|99|60	77|83|88|76	324	0.94	81|88|84|78	331	0.94	0.0308374	53|50|69|66	238	0.94	-0.445032
MRTFB	myocardin related transcription factor B	102|160|150|144|130|15|13|19|193|211|181|171|70|89|117|126|91|94|65|18	71|85|85|81	322	0.94	156|131|159|142	588	0.94	0.868755	109|137|149|176	571	0.94	0.82643
HNRNPK	heterogeneous nuclear ribonucleoprotein K	109|49|54|57|47|96|91|158|104|92|98|91|141|133|70|54|63|79|98|154	79|83|84|75	321	0.94	51|51|71|69	242	0.94	-0.407566	82|62|77|60	281	0.94	-0.192003
AFDN	afadin, adherens junction formation factor	99|92|64|90|88|65|62|133|115|119|113|104|125|136|88|100|74|70|107|79	78|76|85|82	321	0.94	109|102|101|111	423	0.94	0.398084	85|81|91|102	359	0.94	0.161411
EIF4A1	eukaryotic translation initiation factor 4A1	78|70|59|68|53|69|47|63|109|87|83|95|48|47|63|69|58|55|141|80	72|78|100|70	320	0.94	75|101|85|82	343	0.94	0.100137	76|93|86|95	350	0.94	0.129283
TRIM28	tripartite motif containing 28	93|51|59|59|56|75|90|111|80|82|89|85|151|135|67|67|55|52|117|112	82|90|70|78	320	0.94	55|59|60|66	240	0.94	-0.415037	50|49|58|61	218	0.94	-0.553744
DDX17	DEAD-box helicase 17	71|43|52|50|54|76|85|61|81|74|73|67|44|58|61|54|62|57|43|63	72|79|77|88	316	0.94	47|45|46|51	189	0.94	-0.741538	62|70|85|85	302	0.94	-0.065376
EFTUD2	elongation factor Tu GTP binding domain containing 2	68|45|51|50|41|56|53|65|46|59|49|50|83|93|57|48|64|60|109|31	79|69|83|85	316	0.94	80|70|60|69	279	0.94	-0.179659	45|36|51|41	173	0.94	-0.869153
XRN1	5'-3' exoribonuclease 1	35|43|31|43|32|43|45|77|48|56|58|54|76|73|43|35|28|23|53|43	82|67|76|90	315	0.93	122|113|124|128	487	0.93	0.62857	72|61|79|78	290	0.94	-0.119299
IRS4	insulin receptor substrate 4	32|77|61|82|74|65|72|89|85|86|81|83|91|98|56|51|51|49|24|29	75|79|77|80	311	0.94	174|175|181|173	703	0.93	1.17661	45|28|53|51	177	0.94	-0.813165
RUVBL1	RuvB like AAA ATPase 1	123|67|60|83|75|96|96|190|90|80|77|75|175|160|94|79|72|73|108|94	83|75|83|70	311	0.94	136|140|145|186	607	0.94	0.964782	82|102|110|103	397	0.94	0.352224
DDX42	DEAD-box helicase 42	61|22|17|23|13|47|45|92|37|36|34|36|71|65|39|38|24|25|39|60	80|76|83|69	308	0.94	20|24|18|21	83	0.94	-1.89175	30|34|30|39	133	0.94	-1.2115
PRKDC	protein kinase, DNA-activated, catalytic subunit	195|155|146|137|115|181|202|122|231|197|186|178|214|209|169|152|185|166|193|71	76|67|79|85	307	0.94	99|95|79|74	347	0.94	0.176697	60|43|64|76	243	0.94	-0.337282
WDR36	WD repeat domain 36	40|7|13|7|6|40|41|63|20|16|16|16|23|27|11|7|19|21|13|19	77|71|75|78	301	0.92	12|23|21|14	70	0.94	-2.10434	66|50|37|47	200	0.93	-0.589763
GNL3	G protein nucleolar 3	37|21|24|29|20|36|48|29|32|34|37|43|38|38|33|23|34|23|37|30	70|76|75|79	300	0.91	23|21|19|11	74	0.94	-2.01937	41|35|34|45	155	0.93	-0.952694
GNL2	G protein nucleolar 2	22|12|11|12|10|19|22|32|19|15|15|15|27|21|9|8|12|12|41|13	75|85|70|67	297	0.7	17|16|16|14	63	0.94	-2.23704	44|46|49|45	184	0.92	-0.690757
HNRNPA1	heterogeneous nuclear ribonucleoprotein A1	50|31|29|26|31|54|50|58|56|52|52|53|41|33|42|39|61|47|51|62	80|73|67|77	297	0.93	41|40|42|37	160	0.94	-0.892391	53|66|68|66	253	0.93	-0.231326
RANBP2	RAN binding protein 2	84|92|106|108|93|88|88|126|139|122|123|168|131|133|143|148|225|217|193|61	88|72|70|65	295	0.94	122|96|100|85	403	0.94	0.450065	43|52|59|42	196	0.94	-0.589861
DVL3	dishevelled segment polarity protein 3	44|43|42|30|29|34|32|48|48|52|46|47|73|77|28|28|10|14|29|45	79|79|65|69	292	0.93	93|95|104|92	384	0.93	0.395138	52|48|71|65	236	0.93	-0.307182
[truncated: 3,697 more rows]

## Sheet: BFDR-01
Gene Symbol	Gene Name	FlagBirA*-GRWD1_WT			FlagBirA*-GRWD1_H307R				FlagBirA*-GRWD1_V368F				Flag-BirA*-only
[truncated: 105 more rows]
