# Supplementary material for: The Genetic Architecture of Congenital Diarrhea and Enteropathy
Source: N Engl J Med. Author manuscript; Available in PMC 2025 Apr 3. (PMC11968080; doi:10.1056/NEJMoa2405333)
Supplement: supp table 11 [file NIHMS2042924-supplement-supp_table_11.xlsx]

## Sheet: SAINT
PreyGene	Bait	Spec	SpecSum	BFDR	ctrlCounts	Prey	AvgSpec	NumReplicates	AvgP	MaxP	TopoAvgP	TopoMaxP	SaintScore	logOddsScore	FoldChange	boosted_by	UniqueSpec	UniqueSpecSum	UniqueAvgSpec	PreySequenceLength	UniProtID
SAV_STRAV	FmT-MON1A_R152C	690|667|602|573	2532	0.9	217|228|151|149|152|150|129|129|2291|2315|425|409|385|369|730|657|801|829|318|192	SAV_STRAV	474.75	8	0	0	0	0	0	#NAME?	0.3		6|5|6|5|7|7|7|7	50	6.25	159	SAV_STRAV
AP_000198.1	FmT-MON1A_R152C	25|19|17|16	77	0.86	16|12|12|13|0|0|8|9|0|2|0|6|0|0|10|12|17|16|21|0	AP_000198.1	13.75	8	0	0	0	0	0	-60.18	0.79		2|5|3|3|6|7|6|7	39	4.88	176
AP_000199.1	FmT-MON1A_R152C	47|42|41|27	157	0.9	30|36|37|46|44|48|49|45|77|73|126|147|134|144|102|122|71|68|39|74	AP_000199.1	31.12	8	0	0	0	0	0	-528.48	0.23		7|7|9|9|7|8|7|7	61	7.63	496	E1B55_ADE05
ADSL	FmT-MON1A_R152C	17|15|14|13	59	0.88	18|20|18|3|9|8|6|5|2|0|4|5|6|6|0|0|0|0|22|22	NP_000017.1	10.12	8	0	0	0	0	0	-78.13	0.49	NP_036429.2|NP_000356.1|NP_004035.2|	3|2|4|6|9|7|8|10	49	6.13	484	A0A1B0GWJ0_HUMAN
APC	FmT-MON1A_R152C	7|5|4|3	19	0.82	0|4|0|5|4|8|9|5|0|0|2|0|2|0|4|0|0|0|3|0	NP_000029.2	2.62	8	0	0	0	0	0	-31.36	0.39	NP_001032895.2|NP_001121369.1|NP_001093.1|NP_004412.2|NP_000517.2|NP_001161210.1|NP_001159588.1|	3|0|7|4|2|0|4|0	20	2.5	2843	APC_HUMAN
ASS1	FmT-MON1A_R152C	17|16|13|13	59	0.89	7|5|7|0|3|0|0|0|48|43|7|11|10|5|0|0|0|0|2|18	NP_000041.2	9.38	8	0	0	0	0	0	-121.49	0.31	NP_000276.2|NP_000628.2|NP_001161971.1|NP_005462.1|NP_071933.2|NP_001121369.1|NP_000025.1|NP_000356.1|NP_001148.1|NP_001172006.1|NP_002950.3|	3|3|3|3|7|6|8|9	42	5.25	412	ASSY_HUMAN
CSTB	FmT-MON1A_R152C	28|22|21|18	89	0.83	3|4|7|12|7|7|5|9|7|6|10|11|7|6|15|15|12|18|15|0	NP_000091.1	15.75	8	0	0	0	0	0	-48.66	1	NP_001238978.1|	4|4|3|4|5|5|4|4	33	4.13	98	CYTB_HUMAN
DLD	FmT-MON1A_R152C	19|17|17|15	68	0.9	111|105|139|10|8|10|14|8|21|19|13|14|15|17|9|9|5|5|83|78	NP_000099.2	13.62	8	0	0	0	0	0	-461.61	0.12	NP_000276.2|NP_001161971.1|	3|2|2|2|5|7|5|4	30	3.75	509	E9PEX6_HUMAN
EMD	FmT-MON1A_R152C	17|16|15|15	63	0.9	20|14|15|25|22|25|28|24|14|18|20|19|13|14|11|17|15|12|22|31	NP_000108.1	13.62	8	0	0	0	0	0	-90.83	0.5	NP_001092.1|NP_001185706.1|NP_003017.1|NP_004989.2|NP_078789.2|NP_002739.1|NP_060695.2|NP_057467.1|NP_055428.1|NP_001095866.1|NP_001484.1|NP_006077.2|	6|4|4|5|7|7|8|7	48	6	254	EMD_HUMAN
ETFA	FmT-MON1A_R152C	17|16|16|11	60	0.89	32|31|31|17|8|7|8|8|3|5|0|0|3|3|17|12|7|10|24|36	NP_000117.1	9.5	8	0	0	0	0	0	-146.43	0.29	NP_001238965.1|NP_001238978.1|NP_065392.1|NP_000357.3|NP_057490.2|	4|0|2|5|5|4|7|8	35	4.38	333	H0YMU8_HUMAN
NR3C1	FmT-MON1A_R152C	13|12|12|11	48	0.82	9|9|7|0|3|0|3|4|3|4|5|8|4|3|0|0|0|0|12|7	NP_000167.1	9.62	8	0	0	0	0	0	-32.08	1.01	NP_000935.1|NP_001129224.1|NP_001138238.1|NP_001138610.1|NP_001139247.1|NP_001158884.1|NP_001185706.1|NP_003012.1|NP_005029.1|NP_002802.2|NP_001034554.1|NP_001124160.1|NP_001191213.1|NP_005264.2|NP_001958.2|NP_002028.1|	8|7|9|8|5|5|7|3	52	6.5	777	GCR_HUMAN
GSN	FmT-MON1A_R152C	2|0|0|0	2	0.47	0|0|0|0|0|0|0|0|0|0|0|0|0|0|0|0|0|0|0|0	NP_000168.1	0.25	8	0.19	0.78	0.19	0.78	0.19	-3.3	2.5	NP_003861.1|NP_004337.2|NP_001159588.1|	2|0|0|0|0|0|0|0	2	0.25	782	A0A0A0MS51_HUMAN
MSH6	FmT-MON1A_R152C	17|16|16|14	63	0.88	14|15|18|7|10|13|12|14|23|20|20|28|23|21|6|4|0|3|19|18	NP_000170.1	13.5	8	0	0	0	0	0	-81.19	0.57	NP_001107593.1|NP_003680.2|NP_055428.1|	4|7|9|7|7|11|9|8	62	7.75	1360	MSH6_HUMAN
HADHA	FmT-MON1A_R152C	42|40|33|29	144	0.87	26|30|24|8|10|7|14|10|8|10|8|8|0|6|11|12|12|12|26|8	NP_000173.2	21.75	8	0	0	0	0	0	-103.97	0.82		4|7|6|5|16|16|12|13	79	9.88	763	ECHA_HUMAN
HPRT1	FmT-MON1A_R152C	19|17|17|16	69	0.85	0|0|0|14|12|14|14|11|2|0|7|8|5|5|13|13|10|17|3|0	NP_000185.1	11	8	0	0	0	0	0	-56.45	0.75	NP_005029.1|NP_036412.1|NP_003469.2|NP_001007068.1|	2|2|4|4|6|7|6|6	37	4.63	218	HPRT_HUMAN
KRT18	FmT-MON1A_R152C	28|26|25|20	99	0.89	17|16|21|21|21|17|15|17|51|47|19|22|15|20|27|26|7|8|23|7	NP_000215.1	19.12	8	0	0	0	0	0	-131.39	0.51	NP_060660.2|NP_114091.3|NP_055428.1|NP_056357.1|	5|11|6|6|14|12|13|9	76	9.5	430	K1C18_HUMAN
KRT9	FmT-MON1A_R152C	162|156|80|60	458	0.89	21|31|8|0|0|0|0|0|0|0|0|4|2|2|64|61|130|137|11|4	NP_000217.2	59.62	8	0	0	0	0	0	-428.02	0.61	NP_001185706.1|NP_002361.1|NP_003469.2|NP_001186190.1|	5|5|3|2|17|16|24|23	95	11.88	623	K1C9_HUMAN
MLH1	FmT-MON1A_R152C	34|33|30|24	121	0.9	73|77|71|38|58|51|42|42|32|21|47|38|38|47|15|21|11|3|64|59	NP_000240.1	24.62	8	0	0	0	0	0	-260.28	0.35	NP_004337.2|NP_066299.2|NP_689880.1|NP_001279.2|NP_001230903.1|NP_000025.1|NP_001036041.1|NP_001010984.1|	14|12|15|14|9|8|9|7	88	11	756	MLH1_HUMAN
MSH2	FmT-MON1A_R152C	24|23|22|18	87	0.89	26|25|24|16|21|20|22|17|31|22|23|29|16|15|10|6|5|6|37|15	NP_000242.1	15.5	8	0	0	0	0	0	-110.51	0.5	NP_001185706.1|NP_003923.2|NP_001034554.1|NP_001107593.1|NP_004412.2|NP_003286.1|NP_000335.1|NP_002403.2|NP_055428.1|	5|6|5|7|10|15|12|11	71	8.88	934	A0A2R8Y6P0_HUMAN
MTR	FmT-MON1A_R152C	97|88|87|85	357	0.89	71|67|75|8|30|27|25|23|24|20|33|39|27|28|2|0|0|0|74|46	NP_000245.2	77.5	8	0	0	0	0	0	-176.14	1.08	NP_003817.1|	24|27|27|27|32|31|34|35	237	29.63	1265	A0A6Q8PGK3_HUMAN
NF1	FmT-MON1A_R152C	4|4|2|0	10	0.88	0|0|2|5|18|17|18|13|0|0|0|0|0|0|0|0|0|0|4|2	NP_000258.1	1.25	8	0	0	0	0	0	-74.77	0.08	NP_004976.2|NP_055428.1|	3|0|2|0|0|3|0|0	8	1	2818	NF1_HUMAN
NF2	FmT-MON1A_R152C	13|12|11|11	47	0.87	15|14|18|0|6|7|7|7|0|0|0|7|3|4|0|0|0|0|14|11	NP_000259.1	10.12	8	0	0	0	0	0	-50.94	0.66	NP_000399.3|NP_004243.1|NP_036429.2|NP_057531.2|NP_001007068.1|NP_002906.1|NP_005365.3|NP_003959.3|NP_963906.1|NP_851853.1|NP_001240775.1|	7|6|5|5|7|4|6|4	44	5.5	595	MERL_HUMAN
PNP	FmT-MON1A_R152C	18|18|16|14	66	0.77	9|7|7|0|0|0|2|0|0|2|0|6|0|3|0|0|0|0|15|7	NP_000261.2	14.62	8	0	0	0	0	0	-18.89	1.54	NP_057230.1|NP_057122.2|NP_001186190.1|	7|8|7|6|8|8|8|9	61	7.63	289	PNPH_HUMAN
OAT	FmT-MON1A_R152C	12|10|7|4	33	0.9	41|35|34|21|26|27|27|29|39|31|17|13|14|13|14|14|4|7|39|22	NP_000265.1	4.75	8	0	0	0	0	0	-173.34	0.12	NP_005029.1|NP_001117.2|NP_055428.1|NP_036531.1|	2|2|0|0|5|7|4|3	23	2.88	439	OAT_HUMAN
OCRL	FmT-MON1A_R152C	56|50|47|42	195	0.89	43|41|43|17|17|20|17|21|18|14|28|28|22|23|4|4|0|2|49|45	NP_000267.2	44.38	8	0	0	0	0	0	-105.2	0.99	NP_002857.1|	23|19|23|22|17|15|16|16	151	18.88	901	OCRL_HUMAN
PCCA	FmT-MON1A_R152C	317|303|298|293	1211	0.9	328|303|341|478|409|401|389|396|413|386|540|626|597|603|455|420|501|574|272|318	NP_000273.2	292.25	8	0	0	0	0	0	#NAME?	0.49		36|33|32|34|37|37|37|39	285	35.63	728	PCCA_HUMAN
PDHA1	FmT-MON1A_R152C	14|14|13|10	51	0.85	12|14|10|5|5|6|6|8|3|6|3|0|2|2|0|4|0|4|15|6	NP_000275.1	8.88	8	0	0	0	0	0	-43.03	0.7	NP_000301.1|NP_115712.1|NP_003143.2|NP_001148.1|	3|3|3|3|8|8|6|5	39	4.88	390	ODPA_HUMAN
PEPD	FmT-MON1A_R152C	4|4|3|2	13	0.32	0|0|0|0|0|0|0|0|0|0|0|0|0|0|0|0|0|0|2|0	NP_000276.2	1.88	8	0.38	0.53	0.38	0.53	0.38	-4.84	3.75	NP_000628.2|NP_001161971.1|NP_001185706.1|NP_057179.1|	3|0|2|0|3|2|2|0	12	1.5	493	PEPD_HUMAN
PFKM	FmT-MON1A_R152C	18|18|15|15	66	0.84	8|7|8|3|8|7|6|7|6|14|9|13|3|7|0|0|5|0|16|11	NP_000280.1	15.12	8	0	0	0	0	0	-31.58	1.12	NP_001631.3|NP_001172006.1|	5|8|5|6|6|7|8|9	54	6.75	780	A0A2R8Y891_HUMAN
PPT1	FmT-MON1A_R152C	6|4|4|3	17	0.32	0|0|0|0|0|0|0|0|0|3|0|0|0|0|0|0|0|0|0|0	NP_000301.1	2.62	8	0.36	0.59	0.36	0.59	0.36	-5.88	3.5		2|0|2|0|3|2|3|2	14	1.75	306	PPT1_HUMAN
SNCA	FmT-MON1A_R152C	47|38|37|28	150	0.88	33|34|34|4|6|7|5|8|8|11|15|14|14|13|0|4|3|0|29|33	NP_000336.1	31	8	0	0	0	0	0	-94.69	0.93	NP_001092.1|NP_002857.1|NP_004315.1|NP_060695.2|NP_077309.1|NP_000148.2|NP_001139761.1|NP_002028.1|NP_940980.3|NP_008961.1|NP_001008396.1|	4|4|4|4|7|7|7|9	46	5.75	140	H6UYS7_HUMAN
TCOF1	FmT-MON1A_R152C	15|13|11|11	50	0.88	13|18|21|21|24|20|24|18|5|4|9|9|8|8|7|8|3|8|19|18	NP_000347.2	9	8	0	0	0	0	0	-83.79	0.4	NP_001092004.1|NP_004614.3|NP_001138519.1|NP_002950.3|	4|4|4|4|7|8|6|8	45	5.63	1411	E7ETY2_HUMAN
CYB5R3	FmT-MON1A_R152C	22|21|21|18	82	0.74	6|8|8|9|9|6|7|6|10|7|10|8|7|7|10|7|8|9|11|9	NP_000389.1	13.5	8	0	0	0	0	0	-37.47	1.32	NP_001041631.1|NP_085056.2|	4|4|3|6|8|6|7|8	46	5.75	301	NB5R3_HUMAN
G6PD	FmT-MON1A_R152C	24|18|17|17	76	0.84	10|9|13|4|7|5|7|6|6|4|15|17|13|11|11|8|6|3|16|8	NP_000393.4	16.25	8	0	0	0	0	0	-42.87	1.07	NP_001161971.1|NP_001180215.1|NP_004243.1|NP_057701.1|	8|11|8|7|10|11|8|8	71	8.88	545	G6PD_HUMAN
HLCS	FmT-MON1A_R152C	44|43|42|41	170	0.89	40|40|37|4|5|3|5|5|20|20|18|32|31|26|13|14|34|31|52|23	NP_000402.3	39	8	0	0	0	0	0	-108.28	0.92		16|15|14|16|13|12|12|12	110	13.75	726	A0A0C4DG27_HUMAN
HSD17B4	FmT-MON1A_R152C	22|20|18|15	75	0.82	4|3|5|10|15|12|14|12|8|6|3|5|3|0|8|4|9|10|9|5	NP_000405.1	15.62	8	0	0	0	0	0	-32.16	1.18	NP_001007099.1|NP_055047.2|NP_002950.3|NP_005887.2|	8|6|11|9|11|12|9|11	77	9.63	736	DHB4_HUMAN
KRT10	FmT-MON1A_R152C	111|105|103|89	408	0.9	20|17|0|0|0|0|0|0|0|0|8|12|9|3|84|87|144|145|14|0	NP_000412.3	54.88	8	0	0	0	0	0	-490.03	0.48	NP_001185706.1|NP_002361.1|NP_001003722.1|NP_003469.2|NP_001186190.1|	7|7|5|2|22|21|20|20	104	13	584	K1C10_HUMAN
PAFAH1B1	FmT-MON1A_R152C	3|3|2|2	10	0.03	0|0|0|0|0|0|0|0|0|0|0|0|0|0|0|0|0|0|0|0	NP_000421.1	1.25	8	0.87	0.96	0.87	0.96	0.87	-3.3	12.5	NP_001025178.1|NP_004989.2|NP_056147.2|NP_660309.1|NP_001137451.1|NP_054762.2|NP_057122.2|NP_004035.2|NP_005333.2|NP_001139411.1|	2|2|2|0|0|0|2|0	8	1	410	A0A6Q8PFT2_HUMAN
GNAS	FmT-MON1A_R152C	18|17|17|12	64	0.89	0|2|5|23|28|34|33|32|11|14|10|9|8|9|6|6|2|4|8|0	NP_000507.1	12.12	8	0	0	0	0	0	-117.53	0.38	NP_001138238.1|NP_003305.1|NP_005707.1|NP_005264.2|NP_001073308.1|	2|6|6|5|9|7|6|8	49	6.13	394	A0A590UJF0_HUMAN
PCCB	FmT-MON1A_R152C	206|202|193|189	790	0.9	195|213|241|354|348|358|331|341|334|309|465|487|470|489|328|311|339|325|193|260	NP_000523.2	186.88	8	0	0	0	0	0	#NAME?	0.39		21|22|23|20|23|23|22|22	176	22	539	PCCB_HUMAN
PMS1	FmT-MON1A_R152C	61|56|55|52	224	0.9	132|120|123|53|73|68|59|61|42|42|66|63|63|65|44|42|6|12|91|79	NP_000525.1	44.5	8	0	0	0	0	0	-427.24	0.38	NP_000282.1|	25|22|20|21|17|14|19|20	158	19.75	932	B7ZAA0_HUMAN
GSR	FmT-MON1A_R152C	12|10|8|6	36	0.54	0|0|0|0|2|0|0|0|0|0|0|0|0|0|4|3|4|4|2|0	NP_000628.2	5.62	8	0.17	0.57	0.17	0.57	0.17	-13.4	1.5	NP_001161971.1|NP_001117.2|NP_057179.1|	2|2|2|2|6|6|4|4	28	3.5	522	GSHR_HUMAN
RPL9	FmT-MON1A_R152C	40|40|37|37	154	0.9	28|33|29|49|74|75|65|67|45|50|24|42|46|43|45|38|26|23|29|43	NP_000652.2	34.25	8	0	0	0	0	0	-227.54	0.49	NP_001185706.1|NP_055050.1|NP_001186904.1|NP_001131076.1|	7|6|7|7|6|7|6|6	52	6.5	192	RL9_HUMAN
AHCY	FmT-MON1A_R152C	26|26|25|22	99	0.88	22|19|25|33|30|26|28|23|17|12|23|18|14|18|25|22|9|15|22|15	NP_000678.1	18.75	8	0	0	0	0	0	-101.58	0.64	NP_004035.2|NP_003959.3|	6|8|6|9|9|8|9|8	63	7.88	432	SAHH_HUMAN
ALDH1B1	FmT-MON1A_R152C	10|8|7|5	30	0.86	6|6|6|0|2|0|0|3|17|14|6|7|8|0|0|0|0|0|0|5	NP_000683.3	4.75	8	0	0	0	0	0	-52.22	0.41	NP_001186904.1|NP_009148.2|NP_055428.1|	2|0|2|0|4|2|4|4	18	2.25	517	AL1B1_HUMAN
ANXA1	FmT-MON1A_R152C	35|34|23|22	114	0.22	6|5|4|0|0|0|0|0|0|0|0|0|0|0|0|0|0|0|14|12	NP_000691.1	17.75	8	0.48	0.98	0.48	0.98	0.48	-28.77	1.92	NP_001138610.1|NP_003469.2|NP_001186190.1|NP_002403.2|NP_005611.1|	3|4|5|4|10|10|11|11	58	7.25	346	ANXA1_HUMAN
ATP1A1	FmT-MON1A_R152C	45|38|33|29	145	0.88	16|17|14|41|33|34|35|39|20|20|17|21|15|16|12|13|12|18|22|15	NP_000692.2	27.12	8	0	0	0	0	0	-124.91	0.73	NP_036569.1|NP_085056.2|NP_003286.1|NP_001907.2|NP_005561.1|NP_001010984.1|NP_055156.1|	12|12|10|10|14|17|8|16	99	12.38	1023	AT1A1_HUMAN
BLVRA	FmT-MON1A_R152C	17|15|14|12	58	0.87	7|6|11|7|3|6|2|4|25|27|3|11|10|10|6|4|4|7|9|8	NP_000703.2	11.75	8	0	0	0	0	0	-61.35	0.64	NP_006055.3|NP_001188409.1|NP_057381.3|NP_001073308.1|	5|3|6|6|8|6|5|5	44	5.5	296	BIEA_HUMAN
GART	FmT-MON1A_R152C	112|105|104|94	415	0.9	77|67|61|59|58|58|58|50|115|106|103|98|89|80|50|44|30|32|69|80	NP_000810.1	88.88	8	0	0	0	0	0	-288.73	0.84	NP_001014437.1|NP_001138238.1|NP_055870.2|NP_001117.2|NP_003469.2|NP_004035.2|	21|22|25|21|24|26|23|27	189	23.63	1010	PUR2_HUMAN
IMPDH2	FmT-MON1A_R152C	8|7|7|7	29	0.86	5|4|4|6|14|13|9|9|6|7|4|4|0|4|6|9|7|11|5|0	NP_000875.2	5.62	8	0	0	0	0	0	-46.52	0.48	NP_060697.4|NP_036412.1|	3|4|3|2|5|2|3|4	26	3.25	514	IMDH2_HUMAN
PC	FmT-MON1A_R152C	786|730|663|657	2836	0.9	786|747|762|1176|1123|1102|1040|1070|1051|974|1197|1285|1292|1202|1114|1135|1551|1495|886|596	NP_000911.2	663.12	8	0	0	0	0	0	#NAME?	0.47	NP_005264.2|NP_001783.2|	49|49|48|49|47|47|47|45	381	47.63	1178	PYC_HUMAN
PDHB	FmT-MON1A_R152C	22|21|21|18	82	0.88	15|17|15|8|9|7|6|9|33|28|0|8|8|10|9|6|6|5|14|24	NP_000916.2	13.38	8	0	0	0	0	0	-96.43	0.52	NP_000935.1|NP_006055.3|NP_001230903.1|NP_003143.2|NP_005264.2|	5|4|3|3|10|8|10|7	50	6.25	359	ODPB_HUMAN
POLR2A	FmT-MON1A_R152C	10|7|6|4	27	0.9	18|22|28|23|23|22|25|17|4|3|8|8|4|3|5|5|0|0|18|3	NP_000928.1	4.62	8	0	0	0	0	0	-111.69	0.19	NP_001092.1|NP_001138610.1|NP_001158884.1|NP_001185706.1|NP_071334.1|NP_078880.2|NP_001138519.1|NP_001243385.1|NP_003469.2|NP_000335.1|NP_001135779.1|	5|2|0|4|3|3|3|8	28	3.5	1970	RPB1_HUMAN
POLR2B	FmT-MON1A_R152C	20|20|17|16	73	0.87	11|13|13|21|13|19|20|17|4|4|12|17|0|4|6|7|3|4|21|11	NP_000929.1	14.75	8	0	0	0	0	0	-69.13	0.73	NP_001138238.1|NP_078880.2|NP_001138519.1|NP_003469.2|NP_001131076.1|	5|8|6|9|9|11|9|9	66	8.25	1174	C9J2Y9_HUMAN
PPP3CA	FmT-MON1A_R152C	11|9|9|8	37	0.01	0|0|2|0|0|0|0|2|0|0|0|0|0|0|0|0|0|0|0|2	NP_000935.1	8	8	0.96	1	0.96	1	0.96	-0.1	5.33	NP_002804.2|NP_001139761.1|	4|6|5|4|3|2|3|6	33	4.13	521	PP2BA_HUMAN
RPL3	FmT-MON1A_R152C	68|63|62|60	253	0.88	36|42|48|31|34|28|34|38|34|36|45|39|43|36|33|23|29|28|40|41	NP_000958.1	42.5	8	0	0	0	0	0	-145.25	0.96	NP_001185706.1|NP_002361.1|NP_055050.1|NP_003469.2|NP_001783.2|NP_055647.2|	8|8|8|6|10|10|10|10	70	8.75	403	G5E9G0_HUMAN
RPL4	FmT-MON1A_R152C	65|62|60|56	243	0.89	48|47|54|40|40|39|49|45|53|55|33|73|58|58|34|47|39|43|57|48	NP_000959.2	47.75	8	0	0	0	0	0	-183.15	0.78	NP_001029102.1|NP_001185706.1|NP_002361.1|NP_055050.1|NP_003469.2|NP_057185.1|NP_001015877.1|	10|9|11|10|16|15|13|15	99	12.38	427	H3BM89_HUMAN
RPL5	FmT-MON1A_R152C	24|24|22|21	91	0.87	17|23|22|15|13|13|17|18|12|12|12|16|16|14|14|13|4|8|20|19	NP_000960.2	21.25	8	0	0	0	0	0	-50.89	1.01	NP_001185706.1|NP_002784.1|NP_055050.1|NP_003469.2|NP_056357.1|	7|8|8|8|7|7|6|7	58	7.25	297	RL5_HUMAN
RPL6	FmT-MON1A_R152C	107|101|101|89	398	0.89	42|42|41|63|72|65|71|68|45|39|61|60|55|51|59|62|49|47|54|66	NP_000961.2	66.25	8	0	0	0	0	0	-221.1	0.96	NP_001185706.1|NP_002361.1|NP_055050.1|NP_001186904.1|NP_003469.2|NP_000335.1|NP_001002877.1|	8|8|10|10|15|14|14|16	95	11.88	288	RL6_HUMAN
RPL7	FmT-MON1A_R152C	62|60|53|49	224	0.87	27|28|36|34|32|29|33|36|32|36|35|32|25|33|27|29|31|33|36|29	NP_000962.2	36.75	8	0	0	0	0	0	-112.84	1.02	NP_001138610.1|NP_001185706.1|NP_002361.1|NP_055050.1|NP_003469.2|NP_000335.1|NP_110382.3|	7|7|7|7|15|14|12|14	83	10.38	248	A8MUD9_HUMAN
RPL7A	FmT-MON1A_R152C	45|40|39|39	163	0.89	30|28|25|30|25|28|29|24|37|30|17|43|37|27|25|26|24|22|25|38	NP_000963.1	37.62	8	0	0	0	0	0	-91.9	0.97	NP_002361.1|NP_002784.1|NP_055050.1|	10|10|8|8|8|8|9|10	71	8.88	266	RL7A_HUMAN
RPL8	FmT-MON1A_R152C	16|15|14|14	59	0.86	17|12|14|10|7|10|6|9|7|9|0|15|6|12|10|11|11|11|16|12	NP_000964.1	12.12	8	0	0	0	0	0	-49.75	0.78	NP_001185706.1|NP_002361.1|NP_055050.1|NP_003469.2|NP_001783.2|NP_056357.1|	5|3|5|4|6|5|6|5	39	4.88	257	G3V1A1_HUMAN
RPL11	FmT-MON1A_R152C	15|14|13|13	55	0.86	14|12|15|0|10|10|11|11|11|11|11|11|9|7|6|0|10|10|9|16	NP_000966.2	12.75	8	0	0	0	0	0	-37.38	0.89	NP_001185706.1|NP_055050.1|NP_001186904.1|NP_003469.2|NP_001131076.1|	2|2|3|4|3|2|2|2	20	2.5	178	RL11_HUMAN
RPL12	FmT-MON1A_R152C	36|33|31|26	126	0.85	18|21|20|18|16|16|17|17|16|20|6|14|20|13|16|16|21|17|24|17	NP_000967.1	25.5	8	0	0	0	0	0	-56.01	1.19	NP_001185706.1|NP_055050.1|NP_003469.2|NP_002957.1|	3|3|3|3|3|3|3|3	24	3	165	RL12_HUMAN
RPL13	FmT-MON1A_R152C	36|33|31|28	128	0.83	9|15|12|15|14|14|12|12|9|8|11|10|11|10|12|10|19|26|10|14	NP_000968.2	24.75	8	0	0	0	0	0	-47.38	1.32	NP_001029102.1|NP_001138610.1|NP_001185706.1|NP_002361.1|NP_055050.1|NP_002747.2|NP_000335.1|NP_056357.1|NP_940980.3|	6|5|6|5|8|9|9|9	57	7.13	211	RL13_HUMAN
RPL23	FmT-MON1A_R152C	28|25|23|20	96	0.88	18|10|24|25|22|28|23|20|23|20|20|17|19|20|20|23|26|24|15|20	NP_000969.1	20.38	8	0	0	0	0	0	-74.1	0.79	NP_001138610.1|NP_001161971.1|NP_001185706.1|NP_071933.2|NP_004243.1|NP_055050.1|NP_001186904.1|NP_001006618.1|NP_940980.3|	2|3|2|3|5|5|5|4	29	3.63	140	J3KTJ3_HUMAN
RPL18	FmT-MON1A_R152C	26|20|20|17	83	0.85	10|13|10|18|18|15|14|16|13|16|10|17|14|15|15|14|13|16|12|14	NP_000970.1	17.12	8	0	0	0	0	0	-46.91	0.99	NP_001138610.1|NP_001185706.1|NP_002361.1|NP_055050.1|NP_003469.2|	5|5|5|5|6|6|6|6	44	5.5	188	G3V203_HUMAN
RPL19	FmT-MON1A_R152C	20|15|15|14	64	0.8	7|11|9|10|10|9|8|10|0|0|0|0|0|0|3|0|6|6|14|0	NP_000972.1	13.25	8	0	0	0	0	0	-31.23	1.18	NP_001185706.1|NP_002361.1|NP_055050.1|NP_003469.2|	5|3|3|2|2|4|2|2	23	2.88	196	J3KTE4_HUMAN
RPL21	FmT-MON1A_R152C	33|24|23|21	101	0.88	22|26|13|18|25|28|23|24|19|20|22|21|12|18|20|19|32|31|20|16	NP_000973.2	18.62	8	0	0	0	0	0	-96.69	0.64	NP_001185706.1|NP_002361.1|NP_055050.1|NP_003469.2|NP_005244.1|NP_001783.2|NP_940980.3|	4|4|3|4|4|4|4|3	30	3.75	160	G3V1B3_HUMAN
RPL22	FmT-MON1A_R152C	9|9|8|7	33	0.86	11|12|15|10|5|5|7|9|10|11|10|12|9|4|7|7|7|9|6|9	NP_000974.1	6.88	8	0	0	0	0	0	-42.01	0.55	NP_001185706.1|NP_055050.1|NP_057467.1|NP_003469.2|NP_001306.1|NP_001002877.1|NP_001015877.1|	2|2|3|2|4|2|4|4	23	2.88	128	K7ERI7_HUMAN
RPL23A	FmT-MON1A_R152C	34|29|28|23	114	0.84	14|15|20|9|16|14|16|23|13|14|14|15|15|13|15|14|9|13|16|20	NP_000975.2	24.5	8	0	0	0	0	0	-44.91	1.24	NP_001185706.1|NP_055050.1|NP_003469.2|NP_940980.3|	7|7|6|7|8|7|6|7	55	6.88	156	A8MUS3_HUMAN
RPL17	FmT-MON1A_R152C	42|31|31|23	127	0.88	29|22|27|16|16|15|15|23|23|23|21|27|25|21|20|18|16|21|31|31	NP_000976.1	24.25	8	0	0	0	0	0	-90.99	0.82	NP_001029102.1|NP_002361.1|NP_940980.3|	4|5|5|6|8|7|7|8	50	6.25	184	RL17_HUMAN
RPL24	FmT-MON1A_R152C	24|21|20|18	83	0.88	21|17|19|12|17|15|17|21|18|17|19|22|19|22|20|17|19|22|23|18	NP_000977.1	18.38	8	0	0	0	0	0	-60.59	0.83	NP_001029102.1|NP_001185706.1|NP_002361.1|NP_002784.1|NP_055050.1|NP_057467.1|NP_003469.2|	3|3|3|3|3|3|3|3	24	3	157	C9JNW5_HUMAN
RPL26	FmT-MON1A_R152C	13|13|10|9	45	0.84	9|11|11|7|6|7|6|8|9|11|8|9|6|8|8|7|8|12|9|10	NP_000978.1	9.12	8	0	0	0	0	0	-36.96	0.81	NP_002361.1|NP_001011713.2|NP_036412.1|NP_055050.1|NP_057467.1|	4|4|2|3|4|4|5|6	32	4	145	RL26_HUMAN
RPL27	FmT-MON1A_R152C	31|26|26|24	107	0.87	18|26|18|9|11|11|11|10|8|9|12|12|9|10|11|10|12|23|23|13	NP_000979.1	19.25	8	0	0	0	0	0	-71.45	0.86	NP_001138610.1|NP_001185706.1|NP_055050.1|NP_003469.2|NP_001269.3|	4|4|5|4|5|5|6|5	38	4.75	136	K7EQQ9_HUMAN
RPL27A	FmT-MON1A_R152C	15|12|10|10	47	0.83	9|12|12|6|6|5|6|5|6|7|8|9|6|7|8|7|8|9|6|9	NP_000981.1	9.88	8	0	0	0	0	0	-28.44	0.94	NP_001029102.1|NP_001185706.1|NP_002361.1|NP_055050.1|NP_057467.1|NP_003469.2|NP_001002877.1|	3|3|3|3|3|3|4|4	26	3.25	148	RL27A_HUMAN
RPL28	FmT-MON1A_R152C	11|11|11|10	43	0.8	6|5|0|0|7|8|5|9|0|0|0|0|0|0|4|0|5|7|7|5	NP_000982.2	9	8	0	0	0	0	0	-21.57	1.16	NP_001185706.1|NP_002361.1|NP_055050.1|	3|2|3|3|2|2|2|2	19	2.38	137	RL28_HUMAN
RPL31	FmT-MON1A_R152C	16|12|12|11	51	0.85	9|6|7|9|11|14|10|12|10|11|10|10|11|10|7|8|12|12|8|13	NP_000984.1	11.12	8	0	0	0	0	0	-36.94	0.87	NP_001185706.1|NP_055050.1|NP_003469.2|	4|4|4|4|5|5|4|4	34	4.25	125	B7Z4C8_HUMAN
RPL38	FmT-MON1A_R152C	25|24|21|20	90	0.83	11|10|12|9|9|9|9|10|4|0|3|7|5|7|14|13|17|15|13|11	NP_000990.1	19.25	8	0	0	0	0	0	-34.54	1.31	NP_001185706.1|NP_055050.1|NP_003469.2|NP_001036041.1|NP_444278.1|NP_003812.1|	4|5|6|5|6|5|6|7	44	5.5	70	RL38_HUMAN
RPLP0	FmT-MON1A_R152C	53|52|46|45	196	0.88	37|32|33|16|23|19|23|27|24|28|32|31|35|30|21|19|19|21|31|32	NP_000993.1	37	8	0	0	0	0	0	-91.99	1.08	NP_001185706.1|NP_003861.1|NP_055050.1|NP_003469.2|NP_001015877.1|	6|6|6|6|10|11|12|11	68	8.5	317	G3V210_HUMAN
RPLP2	FmT-MON1A_R152C	36|33|28|24	121	0.87	19|18|26|17|17|14|17|16|19|21|21|25|23|24|16|17|23|18|26|26	NP_000995.1	23.75	8	0	0	0	0	0	-74.1	0.92	NP_001029102.1|NP_001161971.1|NP_001185706.1|NP_055050.1|NP_003469.2|	5|6|7|6|7|4|7|8	50	6.25	115	RLA2_HUMAN
RPS3	FmT-MON1A_R152C	104|94|85|82	365	0.89	71|78|76|67|76|73|65|80|71|82|32|68|65|73|49|49|63|77|65|78	NP_000996.2	81.75	8	0	0	0	0	0	-186.74	1.03	NP_001029102.1|NP_001138610.1|NP_001158884.1|NP_001185706.1|NP_002361.1|NP_005029.1|NP_004243.1|NP_055050.1|NP_001180207.1|NP_003469.2|NP_000357.3|NP_940980.3|	14|15|14|15|15|13|14|14	114	14.25	243	RS3_HUMAN
RPS3A	FmT-MON1A_R152C	48|45|39|38	170	0.88	33|37|32|13|12|11|13|13|17|15|23|20|15|16|16|13|15|17|35|12	NP_000997.1	28.75	8	0	0	0	0	0	-112.54	0.84	NP_001185706.1|NP_110442.1|NP_055050.1|NP_003469.2|	7|5|6|6|10|12|8|10	64	8	264	D6R9B6_HUMAN
RPS4X	FmT-MON1A_R152C	65|60|57|49	231	0.88	42|42|45|31|30|31|33|31|36|34|25|28|30|27|23|23|32|32|41|31	NP_000998.1	50.88	8	0	0	0	0	0	-100.83	1.2	NP_001029102.1|NP_001185706.1|NP_055050.1|NP_003469.2|	10|10|9|11|11|13|12|12	88	11	263	RS4X_HUMAN
RPS5	FmT-MON1A_R152C	20|20|17|14	71	0.87	8|8|10|12|17|19|17|18|9|6|6|7|5|5|10|8|8|8|7|5	NP_001000.2	11.75	8	0	0	0	0	0	-63.72	0.66	NP_001029102.1|NP_055050.1|NP_003469.2|NP_001131076.1|	5|3|4|4|5|4|5|5	35	4.38	204	RS5_HUMAN
RPS6	FmT-MON1A_R152C	31|29|26|25	111	0.88	22|26|20|17|15|17|15|18|27|23|21|24|18|19|15|17|16|20|12|21	NP_001001.2	22.75	8	0	0	0	0	0	-67.48	0.91	NP_001108585.2|NP_001185706.1|NP_002361.1|NP_055050.1|NP_003469.2|NP_001006618.1|NP_056357.1|NP_001001329.1|	5|5|3|2|5|4|7|7	38	4.75	249	A2A3R5_HUMAN
ITSN1	FmT-MON1A_R152C	6|5|2|0	13	0.72	0|0|3|0|3|0|3|3|0|0|0|5|0|0|0|0|0|0|2|2	NP_001001132.1	1.62	8	0	0	0	0	0	-17.07	0.46	NP_001186794.1|NP_003017.1|NP_055848.1|NP_002739.1|NP_006268.2|NP_004975.2|NP_005330.1|NP_598407.1|	2|0|2|3|0|0|0|0	7	0.88	1220	A8CTZ0_HUMAN
GGA1	FmT-MON1A_R152C	14|12|11|11	48	0.74	5|7|8|0|5|0|0|0|0|0|5|4|6|5|0|0|0|0|7|0	NP_001001560.1	9.62	8	0	0	0	0	0	-22.17	1.38	NP_001025178.1|NP_005707.1|NP_000867.2|NP_004086.1|NP_002950.3|NP_061882.2|NP_065908.1|	4|5|4|6|2|3|3|4	31	3.88	552	GGA1_HUMAN
TIMM50	FmT-MON1A_R152C	38|33|30|24	125	0.88	19|24|21|27|28|28|30|29|24|27|8|25|23|25|18|10|18|17|30|25	NP_001001563.1	22.38	8	0	0	0	0	0	-99.09	0.76	NP_001138610.1|NP_055047.2|NP_001034554.1|NP_055635.3|	3|4|5|5|6|8|7|7	45	5.63	456	TIM50_HUMAN
ATP5F1A	FmT-MON1A_R152C	189|181|167|156	693	0.9	128|138|136|173|175|178|152|177|258|240|128|136|125|122|98|94|94|90|133|157	NP_001001937.1	130	8	0	0	0	0	0	-684.84	0.61	NP_001003713.1|NP_001138610.1|NP_055050.1|NP_003469.2|NP_000282.1|NP_001907.2|NP_005561.1|NP_001010984.1|NP_055156.1|	20|19|19|19|21|24|21|22	165	20.63	553	ATPA_HUMAN
ATP5F1C	FmT-MON1A_R152C	32|29|28|25	114	0.89	27|23|29|29|50|45|42|48|41|37|17|25|29|27|19|19|27|23|27|29	NP_001001973.1	21.75	8	0	0	0	0	0	-159.89	0.47	NP_054762.2|NP_005561.1|NP_002574.2|	7|6|7|7|7|6|6|6	52	6.5	298	ATPG_HUMAN
USP16	FmT-MON1A_R152C	13|12|12|11	48	0.85	13|15|11|0|0|0|0|0|0|2|0|3|0|0|0|0|0|0|11|6	NP_001001992.1	8.12	8	0	0	0	0	0	-46.9	0.65	NP_004777.1|	9|8|8|8|3|4|3|3	46	5.75	822	UBP16_HUMAN
EXOSC10	FmT-MON1A_R152C	36|36|28|27	127	0.9	97|102|112|82|101|91|102|103|39|37|57|61|45|54|33|32|15|15|102|83	NP_001001998.1	28	8	0	0	0	0	0	-383.19	0.27	NP_057531.2|NP_004976.2|NP_001004060.1|NP_056357.1|	12|10|14|14|14|13|11|15	103	12.88	885	EXOSX_HUMAN
RPS7	FmT-MON1A_R152C	112|105|93|85	395	0.89	52|57|61|50|51|57|52|52|59|51|64|77|76|70|44|36|21|26|54|52	NP_001002.1	71.5	8	0	0	0	0	0	-201.45	1	NP_001029102.1|NP_001108585.2|NP_055050.1|NP_057467.1|NP_003330.1|NP_003469.2|NP_056357.1|	6|6|7|7|8|7|7|7	55	6.88	194	RS7_HUMAN
PUS1	FmT-MON1A_R152C	12|12|10|10	44	0.87	11|16|16|6|4|7|7|5|8|9|8|5|6|8|4|4|2|2|16|20	NP_001002019.1	9.12	8	0	0	0	0	0	-60.57	0.54	NP_115729.1|NP_001139761.1|	4|4|4|4|6|5|6|4	37	4.63	399	TRUA_HUMAN
ECHDC1	FmT-MON1A_R152C	24|22|17|15	78	0.84	14|15|14|0|0|6|0|0|9|10|11|8|9|8|0|0|0|0|18|10	NP_001002030.1	16	8	0	0	0	0	0	-42.87	1.05		8|7|6|7|8|9|8|9	62	7.75	301	ECHD1_HUMAN
AFTPH	FmT-MON1A_R152C	33|31|27|25	116	0.89	46|32|36|17|21|20|26|24|2|0|0|2|0|2|0|0|0|0|37|5	NP_001002243.1	25.62	8	0	0	0	0	0	-111.39	0.68		11|11|13|12|12|11|11|12	93	11.63	908	AFTIN_HUMAN
SMC4	FmT-MON1A_R152C	17|16|14|14	61	0.74	7|9|8|0|4|5|3|3|5|3|2|6|5|4|4|4|5|0|9|0	NP_001002800.1	9.12	8	0	0	0	0	0	-31.65	1.11	NP_055647.2|	2|4|2|2|10|8|8|12	48	6	1288	E9PD53_HUMAN
PDE4DIP	FmT-MON1A_R152C	4|3|2|0	9	0.78	2|3|0|0|3|0|0|0|0|0|6|4|0|2|0|0|0|0|0|0	NP_001002811.1	1.12	8	0	0	0	0	0	-19.2	0.28	NP_001153171.1|NP_001137255.1|NP_006268.2|NP_001007068.1|NP_000335.1|NP_004976.2|NP_002268.2|	4|0|0|3|2|0|0|0	9	1.13	1132	A0A075B749_HUMAN
RAB11FIP1	FmT-MON1A_R152C	10|10|8|7	35	0.88	17|19|21|8|13|5|4|5|0|0|0|5|0|8|0|0|0|2|18|11	NP_001002814.2	6.5	8	0	0	0	0	0	-84.83	0.35	NP_004569.2|	4|0|6|4|5|3|5|4	31	3.88	1283	RFIP1_HUMAN
ANXA2	FmT-MON1A_R152C	83|71|66|63	283	0.86	26|26|27|35|36|32|36|31|8|10|12|15|11|8|25|25|20|21|54|36	NP_001002857.1	55.62	8	0	0	0	0	0	-99.73	1.37	NP_001007215.1|NP_001185706.1|NP_003861.1|NP_036412.1|NP_001180207.1|NP_001148.1|NP_002403.2|NP_002957.1|NP_001010984.1|	15|17|16|13|22|20|22|18	143	17.88	339	ANXA2_HUMAN
RPS8	FmT-MON1A_R152C	42|42|41|40	165	0.89	32|31|30|30|32|37|33|32|47|63|43|48|50|38|30|35|33|36|39|42	NP_001003.1	38.38	8	0	0	0	0	0	-141.89	0.74	NP_001029102.1|NP_001108585.2|NP_001185706.1|NP_002361.1|NP_055050.1|NP_001180207.1|NP_003469.2|NP_008933.2|NP_940980.3|	6|6|6|6|6|6|7|6	49	6.13	208	RS8_HUMAN
TPD52L1	FmT-MON1A_R152C	5|5|4|4	18	0.72	3|3|0|0|0|0|0|0|0|0|0|0|0|0|0|0|0|0|3|4	NP_001003395.1	3.75	8	0	0	0	0	0	-9.97	1.15	NP_001129473.1|	4|2|2|3|2|2|2|2	19	2.38	175	E9PNK6_HUMAN
BICD1	FmT-MON1A_R152C	6|5|3|3	17	0.76	4|4|6|0|0|0|0|3|0|0|0|0|0|0|0|0|0|0|0|0	NP_001003398.1	2.5	8	0	0	0	0	0	-20.33	0.59	NP_001025178.1|NP_001306.1|	2|2|2|4|0|0|2|0	12	1.5	835	A8MVZ6_HUMAN
ABLIM1	FmT-MON1A_R152C	7|6|5|4	22	0.62	4|0|2|0|0|0|0|0|0|0|0|0|0|0|0|0|0|0|0|4	NP_001003407.1	3.25	8	0.04	0.1	0.04	0.1	0.04	-12.69	1.3	NP_001041631.1|NP_001092.1|NP_001153003.1|NP_003861.1|NP_057467.1|	3|5|6|2|0|0|0|5	21	2.63	718	ABLM1_HUMAN
C11orf49	FmT-MON1A_R152C	17|12|11|10	50	0.82	11|14|8|4|7|5|0|0|0|0|0|4|4|0|2|0|0|0|11|6	NP_001003676.1	10.88	8	0	0	0	0	0	-30.29	0.99		3|3|3|4|4|4|3|5	29	3.63	274	CK049_HUMAN
OSBPL8	FmT-MON1A_R152C	7|7|6|6	26	0.84	9|7|6|6|9|5|5|3|2|0|3|5|8|7|4|5|0|3|8|7	NP_001003712.1	5.25	8	0	0	0	0	0	-30.25	0.62		4|4|3|4|5|2|2|5	29	3.63	847	OSBL8_HUMAN
ATP5MF	FmT-MON1A_R152C	14|12|11|8	45	0	0|0|0|0|0|0|0|0|0|0|0|0|0|0|0|0|0|0|0|0	NP_001003713.1	9.12	8	1	1	1	1	1	8.14	91.25	NP_001036189.1|	2|2|2|2|2|2|2|2	16	2	88	ATPK_HUMAN
BICD2	FmT-MON1A_R152C	7|5|4|4	20	0.62	0|0|0|2|2|0|0|2|0|0|0|0|0|0|0|0|0|0|3|3	NP_001003800.1	2.75	8	0.04	0.13	0.04	0.13	0.04	-12.75	1.1		5|3|2|0|0|2|4|0	16	2	855	BICD2_HUMAN
HNRNPD	FmT-MON1A_R152C	26|26|24|22	98	0.9	38|34|43|38|39|39|39|39|20|19|24|26|23|23|27|25|21|24|35|36	NP_001003810.1	17.88	8	0	0	0	0	0	-141.49	0.45	NP_001092.1|NP_001092004.1|NP_001138238.1|NP_001185706.1|NP_006800.2|NP_056121.2|NP_079422.1|NP_110442.1|NP_001138519.1|NP_002739.1|NP_001120707.2|NP_001107593.1|NP_055617.1|NP_003469.2|NP_076998.1|NP_000282.1|NP_004449.1|NP_006077.2|NP_001139411.1|	3|3|4|3|6|7|6|6	38	4.75	287	HNRPD_HUMAN
RPS9	FmT-MON1A_R152C	46|44|42|40	172	0.89	35|37|38|42|41|38|42|39|48|47|37|43|36|44|29|41|44|51|44|38	NP_001004.2	34.62	8	0	0	0	0	0	-141.91	0.73	NP_001185706.1|NP_002361.1|NP_036412.1|NP_055050.1|NP_003469.2|	12|10|10|10|11|11|12|12	88	11	194	A8MXK4_HUMAN
RPS10	FmT-MON1A_R152C	31|31|28|24	114	0.81	11|10|11|11|0|0|0|0|0|0|0|0|11|0|18|15|14|16|15|15	NP_001005.1	19.88	8	0	0	0	0	0	-47.64	1.24	NP_055050.1|NP_001186904.1|NP_003469.2|	4|4|3|3|5|5|4|5	33	4.13	165	RS10_HUMAN
HNRNPL	FmT-MON1A_R152C	44|44|36|35	159	0.9	102|85|97|75|56|66|48|57|25|27|16|37|37|40|57|50|29|27|87|69	NP_001005335.1	25.25	8	0	0	0	0	0	-380.15	0.27	NP_001029102.1|NP_001070862.1|NP_002361.1|NP_079422.1|NP_001123578.1|NP_055050.1|	4|5|6|4|12|13|10|9	63	7.88	456	B4DVF8_HUMAN
DNM2	FmT-MON1A_R152C	20|19|15|15	69	0.85	9|10|10|0|3|3|2|3|19|18|7|8|7|5|0|0|0|0|14|7	NP_001005360.1	12	8	0	0	0	0	0	-69.23	0.79	NP_003017.1|NP_004989.2|NP_036569.1|NP_055848.1|NP_001171899.1|NP_006268.2|NP_057531.2|	6|5|8|0|10|9|6|12	56	7	870	DYN2_HUMAN
LRSAM1	FmT-MON1A_R152C	7|6|6|5	24	0.8	7|5|6|0|0|0|0|0|0|0|0|0|2|0|0|0|0|0|7|2	NP_001005373.1	5.12	8	0	0	0	0	0	-19.32	0.82	NP_001123578.1|NP_003330.1|NP_005330.1|NP_001139761.1|NP_001230500.1|	4|4|4|4|3|3|3|3	28	3.5	723	A0A6Q8PGW1_HUMAN
ACTR2	FmT-MON1A_R152C	11|10|7|7	35	0.76	0|4|3|6|5|5|3|4|6|7|3|5|0|3|4|0|0|0|6|0	NP_001005386.1	6.62	8	0	0	0	0	0	-19.32	1.06	NP_001041631.1|NP_001092.1|NP_001193580.1|NP_003861.1|NP_002802.2|NP_001123578.1|NP_060640.2|NP_004976.2|NP_057701.1|NP_001824.1|NP_001139761.1|NP_940980.3|	4|5|4|3|2|2|2|2	24	3	399	F5H6T1_HUMAN
WASHC2A	FmT-MON1A_R152C	38|36|30|29	133	0.89	28|28|38|8|12|20|0|16|14|14|26|48|30|34|8|19|0|0|29|0	NP_001005751.1	22.12	8	0	0	0	0	0	-168.73	0.59	NP_004841.2|NP_001121369.1|NP_001244928.1|	11|9|3|0|6|6|5|7	47	5.88	1341	A0A087WYF6_HUMAN
RPS11	FmT-MON1A_R152C	13|13|12|12	50	0.86	5|4|6|10|14|13|13|13|9|11|9|11|6|8|5|11|12|16|6|5	NP_001006.1	10.38	8	0	0	0	0	0	-45.86	0.74	NP_002361.1|NP_072097.2|NP_055050.1|NP_940980.3|	5|7|4|4|4|4|5|4	37	4.63	158	RS11_HUMAN
HMCES	FmT-MON1A_R152C	4|3|2|2	11	0.84	7|5|6|0|0|0|0|2|2|0|0|4|0|0|0|0|0|0|9|8	NP_001006109.1	1.62	8	0	0	0	0	0	-34.67	0.22		2|2|3|2|2|0|0|0	11	1.38	354	E7EMP6_HUMAN
ERBIN	FmT-MON1A_R152C	33|31|30|30	124	0.89	20|24|18|46|45|40|49|44|10|13|9|15|14|14|8|7|0|2|23|22	NP_001006600.1	20.75	8	0	0	0	0	0	-178.88	0.45	NP_001255968.1|NP_001093.1|NP_001269.3|NP_005365.3|	19|19|17|18|6|6|7|7	99	12.38	1302	B4DIP2_HUMAN
ARHGAP17	FmT-MON1A_R152C	10|10|9|7	36	0.81	7|5|11|0|6|7|5|6|0|0|0|0|0|0|0|0|0|0|6|0	NP_001006635.1	6.62	8	0	0	0	0	0	-35.78	0.85	NP_001193580.1|NP_055848.1|NP_004243.1|	4|0|4|4|3|3|3|3	24	3	881	RHG17_HUMAN
RPS6KA1	FmT-MON1A_R152C	29|25|22|17	93	0.64	10|11|11|0|0|0|0|0|6|11|8|6|3|6|2|0|0|0|12|2	NP_001006666.1	19.12	8	0.02	0.09	0.02	0.09	0.02	-23.66	1.7	NP_001161971.1|NP_001034554.1|NP_057179.1|	6|9|8|7|5|7|7|8	57	7.13	744	KS6A1_HUMAN
RPS12	FmT-MON1A_R152C	16|12|11|10	49	0.9	9|6|6|66|81|85|84|86|35|49|0|20|11|14|34|55|20|33|8|8	NP_001007.2	9.25	8	0	0	0	0	0	-357.53	0.11	NP_055047.2|NP_055050.1|	4|3|4|4|4|5|4|4	32	4	132	RS12_HUMAN
SCP2	FmT-MON1A_R152C	8|7|5|4	24	0.12	0|0|2|0|0|0|2|0|0|0|0|0|0|0|0|0|0|0|0|0	NP_001007099.1	4.62	8	0.65	0.96	0.65	0.96	0.65	-2.16	4.62	NP_003787.2|NP_110442.1|NP_055050.1|NP_001036041.1|NP_001162580.1|	3|4|2|3|5|5|4|2	28	3.5	322	E9PLD1_HUMAN
CACYBP	FmT-MON1A_R152C	80|80|75|65	300	0	26|14|20|3|0|2|3|0|3|5|8|11|7|8|4|3|3|4|17|25	NP_001007215.1	67.38	8	1	1	1	1	1	1.05	3.06	NP_001139247.1|NP_003787.2|NP_006695.1|NP_078880.2|NP_036412.1|	8|10|10|9|13|14|15|13	92	11.5	185	CYBP_HUMAN
CSDE1	FmT-MON1A_R152C	44|42|37|33	156	0.89	39|42|53|16|20|20|20|19|18|18|13|20|21|20|15|12|6|6|54|42	NP_001007554.1	34.5	8	0	0	0	0	0	-142.91	0.72		16|15|12|13|14|17|14|14	115	14.38	798	CSDE1_HUMAN
IRGQ	FmT-MON1A_R152C	2|2|0|0	4	0.6	0|3|0|0|0|0|0|0|0|0|0|0|0|0|0|0|0|0|0|0	NP_001007562.1	0.5	8	0.05	0.1	0.05	0.1	0.05	-5.88	0.67		2|0|0|0|0|0|2|0	4	0.5	623	IRGQ_HUMAN
BUB3	FmT-MON1A_R152C	22|20|19|15	76	0.87	17|19|22|16|13|15|15|11|9|9|15|12|12|12|8|9|10|6|20|17	NP_001007794.1	15.25	8	0	0	0	0	0	-59.44	0.78	NP_006695.1|NP_008933.2|	7|7|8|7|7|7|8|7	58	7.25	326	BUB3_HUMAN
RPS13	FmT-MON1A_R152C	49|37|35|34	155	0.68	14|14|16|13|13|10|9|10|17|15|18|16|15|18|22|17|17|16|18|21	NP_001008.1	26.88	8	0	0.01	0	0.01	0	-58.43	1.36	NP_001138610.1|NP_001185706.1|NP_002802.2|NP_057467.1|NP_003469.2|NP_940980.3|	4|4|4|4|6|7|6|7	42	5.25	151	RS13_HUMAN
SEPTIN2	FmT-MON1A_R152C	46|46|42|40	174	0.89	42|44|42|18|16|22|23|21|12|15|30|39|38|36|7|6|6|4|44|31	NP_001008491.1	39.12	8	0	0	0	0	0	-107.59	0.91	NP_001034554.1|NP_001092281.1|NP_061979.3|	11|12|10|11|12|12|11|11	90	11.25	361	SEPT2_HUMAN
ENAH	FmT-MON1A_R152C	8|7|5|5	25	0.86	11|12|11|0|0|7|0|0|0|0|0|4|6|5|0|0|0|0|11|4	NP_001008493.1	5.12	8	0	0	0	0	0	-41.64	0.46		4|2|3|4|4|3|3|4	27	3.38	591	ENAH_HUMAN
NUP58	FmT-MON1A_R152C	9|7|7|6	29	0.86	2|3|2|7|7|7|8|9|18|12|5|0|3|3|0|3|0|0|6|8	NP_001008564.1	5.38	8	0	0	0	0	0	-53.42	0.46		4|4|4|4|0|4|2|2	24	3	587	Q5JRG1_HUMAN
PICALM	FmT-MON1A_R152C	21|20|18|14	73	0.88	20|20|18|20|14|11|12|14|24|23|8|12|7|10|6|6|3|0|25|7	NP_001008660.1	13.88	8	0	0	0	0	0	-83.16	0.6	NP_001014437.1|NP_001824.1|	6|3|6|7|6|5|4|3	40	5	610	PICAL_HUMAN
TFIP11	FmT-MON1A_R152C	5|4|3|3	15	0.9	14|19|16|19|23|16|25|23|3|5|10|12|9|8|2|0|0|0|22|9	NP_001008697.1	2.25	8	0	0	0	0	0	-104.97	0.1	NP_001193580.1|NP_057230.1|NP_061883.1|NP_001137451.1|NP_005545.1|NP_963906.1|	3|2|0|0|3|3|0|2	13	1.63	837	TFP11_HUMAN
PPP1CA	FmT-MON1A_R152C	58|56|52|41	207	0.89	69|68|70|0|4|0|4|5|12|14|0|0|4|0|4|4|0|0|74|4	NP_001008709.1	43.12	8	0	0	0	0	0	-222.89	0.61	NP_001092.1|NP_001135974.1|NP_001138467.1|NP_001171927.1|NP_003787.2|NP_003861.1|NP_078880.2|NP_110442.1|NP_001255968.1|NP_001034554.1|NP_001121369.1|NP_001269.3|NP_001026.2|NP_612434.1|NP_006545.1|NP_079461.2|NP_940980.3|NP_055268.1|	4|2|4|4|4|5|4|4	31	3.88	341	PP1A_HUMAN
DSP	FmT-MON1A_R152C	53|52|52|40	197	0.9	14|19|19|36|22|27|23|21|116|102|34|46|21|24|54|59|26|20|22|7	NP_001008844.1	34.12	8	0	0	0	0	0	-308.46	0.41	NP_001185706.1|NP_001238965.1|NP_001137255.1|NP_001186190.1|NP_005545.1|NP_543012.1|	11|12|13|11|29|27|28|23	154	19.25	2272	DESP_HUMAN
CKAP5	FmT-MON1A_R152C	30|29|29|28	116	0.88	18|17|18|23|34|34|28|24|6|7|6|5|9|10|7|9|5|0|20|6	NP_001008938.1	25.75	8	0	0	0	0	0	-84.89	0.86	NP_002028.1|	14|14|18|19|15|19|20|17	136	17	2032	CKAP5_HUMAN
RPS15	FmT-MON1A_R152C	57|54|53|53	217	0.89	51|38|45|18|24|27|29|33|0|0|0|0|0|0|26|28|30|32|60|22	NP_001009.1	40.38	8	0	0	0	0	0	-143.63	0.83	NP_057078.1|NP_057467.1|NP_056357.1|NP_940980.3|	3|3|3|3|2|2|2|2	20	2.5	145	A0A0B4J2B4_HUMAN
PPP2CB	FmT-MON1A_R152C	16|13|11|10	50	0.74	8|7|7|0|0|0|0|0|0|0|0|0|0|0|0|0|0|0|9|0	NP_001009552.1	10.12	8	0	0	0	0	0	-20.03	1.31	NP_001138610.1|NP_001153171.1|NP_001257405.1|NP_003305.1|NP_001243385.1|NP_000446.1|NP_001163931.1|NP_001017992.1|NP_061174.1|NP_004976.2|NP_009148.2|NP_001095866.1|	3|5|4|3|5|4|4|3	31	3.88	309	PP2AB_HUMAN
CADPS2	FmT-MON1A_R152C	4|3|3|2	12	0.02	0|0|0|0|0|0|0|0|0|0|0|0|0|0|0|0|0|0|0|0	NP_001009571.2	1.5	8	0.92	0.99	0.92	0.99	0.92	-3.3	15	NP_003330.1|	3|3|2|3|0|0|0|0	11	1.38	1255	CAPS2_HUMAN
TUT4	FmT-MON1A_R152C	6|6|5|4	21	0.76	0|0|0|0|0|0|0|0|7|8|3|0|0|0|0|0|0|0|0|0	NP_001009881.1	4.12	8	0	0	0	0	0	-15.91	0.92	NP_001185706.1|NP_003469.2|	3|3|3|3|2|2|3|3	22	2.75	1645	A0A0C4DFM7_HUMAN
VPS8	FmT-MON1A_R152C	16|13|10|8	47	0.63	5|6|10|0|0|0|0|0|0|0|0|0|0|0|0|0|0|0|4|0	NP_001009921.1	7.88	8	0.03	0.11	0.03	0.11	0.03	-21.24	1.26	NP_072097.2|NP_065908.1|	4|8|7|9|3|3|3|3	40	5	1428	VPS8_HUMAN
KDM1A	FmT-MON1A_R152C	18|16|14|10	58	0.9	27|19|24|32|25|29|31|34|34|38|8|15|8|12|5|4|0|0|19|6	NP_001009999.1	11.12	8	0	0	0	0	0	-135.45	0.32	NP_078789.2|NP_004806.3|NP_003520.1|NP_060640.2|NP_006268.2|NP_001121369.1|NP_872434.2|NP_000335.1|NP_001020095.1|NP_001186190.1|NP_005545.1|NP_055037.1|NP_003959.3|NP_963906.1|NP_002028.1|NP_001026890.2|	4|6|5|6|9|11|6|8	55	6.88	876	KDM1A_HUMAN
RPS15A	FmT-MON1A_R152C	56|54|47|46	203	0.89	42|51|50|22|30|28|26|22|34|27|21|22|21|23|27|19|32|26|45|40	NP_001010.2	45.38	8	0	0	0	0	0	-120.9	0.97	NP_001029102.1|NP_001108585.2|NP_001185706.1|NP_002784.1|NP_055050.1|NP_003469.2|NP_002403.2|NP_004472.1|	6|5|6|6|6|6|6|5	46	5.75	130	RS15A_HUMAN
FAM83B	FmT-MON1A_R152C	6|5|4|3	18	0.76	5|5|0|0|2|4|0|0|0|0|0|0|0|0|0|0|0|0|3|0	NP_001010872.1	2.5	8	0	0	0	0	0	-20.33	0.59		6|2|4|3|0|2|0|0	17	2.13	1011	FA83B_HUMAN
RAP1B	FmT-MON1A_R152C	7|4|0|0	11	0.82	7|0|0|0|8|6|0|6|5|4|6|0|3|5|0|0|5|0|0|2	NP_001010942.1	1.38	8	0	0	0	0	0	-31.36	0.2	NP_001238965.1|NP_001032895.2|NP_803173.1|	4|3|0|0|0|0|0|0	7	0.88	184	B7ZB78_HUMAN
ZYX	FmT-MON1A_R152C	34|34|31|24	123	0.87	26|26|28|3|0|0|0|0|5|0|9|0|11|7|0|0|0|0|25|23	NP_001010972.1	22.12	8	0	0	0	0	0	-82.22	0.84	NP_001070862.1|NP_001631.3|NP_006800.2|NP_001093.1|NP_000357.3|NP_057490.2|	5|4|6|7|8|8|8|9	55	6.88	572	ZYX_HUMAN
RPS16	FmT-MON1A_R152C	59|59|57|52	227	0.82	26|25|27|13|17|14|17|15|28|27|22|29|24|22|15|14|22|28|20|27	NP_001011.1	40.75	8	0	0	0	0	0	-71.83	1.46	NP_001138610.1|NP_001185706.1|NP_055050.1|NP_001186904.1|NP_003469.2|NP_001783.2|NP_940980.3|	7|7|7|7|10|10|10|10	68	8.5	146	M0R210_HUMAN
DSTN	FmT-MON1A_R152C	6|6|4|3	19	0.57	0|0|0|0|0|0|0|0|0|0|0|0|0|2|0|0|0|0|4|2	NP_001011546.1	3	8	0.08	0.15	0.08	0.15	0.08	-10.49	1.5	NP_001092.1|NP_001180573.1|NP_003012.1|NP_003305.1|NP_003923.2|NP_000356.1|NP_001036041.1|NP_003959.3|NP_002804.2|NP_001129419.1|	2|2|3|3|2|3|0|0	15	1.88	148	DEST_HUMAN
SEPTIN7	FmT-MON1A_R152C	31|30|26|26	113	0.85	18|17|21|4|6|8|5|5|7|0|6|13|10|10|0|0|0|3|19|8	NP_001011553.2	24.5	8	0	0	0	0	0	-41.38	1.31	NP_004315.1|NP_001034554.1|NP_001092281.1|NP_061979.3|	7|7|6|10|5|4|5|6	50	6.25	436	G3V1Q4_HUMAN
HAUS8	FmT-MON1A_R152C	9|8|8|7	32	0.88	8|5|6|10|22|18|24|18|0|0|0|3|0|2|0|0|0|0|7|0	NP_001011699.1	7	8	0	0	0	0	0	-75.3	0.34	NP_001121369.1|	4|3|3|4|4|3|3|3	27	3.38	409	HAUS8_HUMAN
RPS17	FmT-MON1A_R152C	38|38|35|31	142	0.88	25|18|19|30|33|34|30|39|13|9|15|12|12|10|18|18|20|18|21|8	NP_001012.1	22	8	0	0	0	0	0	-124.27	0.65	NP_055050.1|NP_003330.1|	3|3|3|3|4|4|4|4	28	3.5	726	RS17_HUMAN
RPSA	FmT-MON1A_R152C	31|29|25|24	109	0.83	17|15|17|15|17|15|13|13|9|7|12|15|11|13|17|16|14|12|18|10	NP_001012321.1	20.75	8	0	0	0	0	0	-45.2	1.2	NP_055050.1|NP_057467.1|NP_001958.2|	6|6|5|6|10|10|9|9	61	7.63	295	A0A0C4DG17_HUMAN
DNAJC21	FmT-MON1A_R152C	10|10|9|8	37	0.81	7|9|7|4|4|4|3|0|0|2|4|8|7|5|0|2|0|0|8|5	NP_001012339.2	8.12	8	0	0	0	0	0	-22.46	1.02		5|5|3|6|6|4|4|5	38	4.75	531	DJC21_HUMAN
U2AF2	FmT-MON1A_R152C	33|33|30|20	116	0.9	24|26|30|55|54|54|46|53|18|25|42|39|40|41|33|33|22|13|34|24	NP_001012496.1	22.25	8	0	0	0	0	0	-192.53	0.41	NP_001034554.1|NP_003469.2|	5|5|5|4|9|11|10|9	58	7.25	471	U2AF2_HUMAN
CTU2	FmT-MON1A_R152C	17|16|15|13	61	0.81	6|10|10|0|0|0|0|6|0|0|0|0|0|0|0|0|0|0|16|5	NP_001012777.1	12.62	8	0	0	0	0	0	-30.02	1.2	NP_001129419.1|	7|4|4|5|6|4|5|8	43	5.38	515	H3BSW6_HUMAN
RPS19	FmT-MON1A_R152C	30|29|25|21	105	0.61	11|10|13|6|6|4|5|0|0|3|7|9|6|6|11|10|9|9|11|2	NP_001013.1	19.12	8	0.05	0.14	0.05	0.14	0.05	-30.5	1.66	NP_001029102.1|NP_055050.1|NP_003469.2|NP_001036041.1|NP_004976.2|NP_444278.1|	6|6|6|5|6|6|7|6	48	6	145	RS19_HUMAN
EXOC7	FmT-MON1A_R152C	9|7|5|3	24	0	0|0|0|0|0|0|0|0|0|0|0|0|0|0|0|0|0|0|0|0	NP_001013861.1	3.62	8	0.99	1	0.99	1	0.99	-3.3	36.25	NP_001254703.1|NP_060773.3|NP_060660.2|NP_114091.3|NP_006535.1|	3|3|6|6|3|2|0|0	23	2.88	684	B4DJ07_HUMAN
RPS20	FmT-MON1A_R152C	27|17|15|15	74	0.81	15|12|15|0|9|7|7|9|0|0|0|0|0|0|0|8|10|8|15|9	NP_001014.1	16	8	0	0	0	0	0	-35.77	1.12	NP_001029102.1|NP_001185706.1|NP_055050.1|NP_003469.2|NP_057531.2|NP_940980.3|	2|2|2|2|2|3|2|2	17	2.13	119	G3XAN0_HUMAN
DBNL	FmT-MON1A_R152C	47|43|43|41	174	0.88	31|30|30|6|9|10|10|10|7|6|10|12|10|12|6|6|3|0|30|38	NP_001014436.1	40.88	8	0	0	0	0	0	-68.65	1.27	NP_004337.2|NP_001138519.1|NP_001123578.1|NP_115879.2|NP_001139761.1|NP_001116153.1|	10|9|10|10|10|10|10|10	79	9.88	430	B4DDD6_HUMAN
CARS1	FmT-MON1A_R152C	8|7|6|5	26	0	0|0|0|0|0|0|0|0|0|0|0|0|0|0|0|0|0|0|0|0	NP_001014437.1	5.38	8	1	1	1	1	1	3.08	53.75	NP_001631.3|NP_003305.1|NP_001171899.1|NP_057122.2|NP_002574.2|	5|4|3|2|5|3|3|4	29	3.63	831	B4DKY1_HUMAN
CRMP1	FmT-MON1A_R152C	54|53|45|45	197	0.89	37|46|45|3|8|8|3|6|10|10|17|13|10|11|0|0|0|0|40|10	NP_001014809.1	44.25	8	0	0	0	0	0	-95.89	1.05	NP_055870.2|NP_001187.1|NP_598407.1|NP_001139411.1|	10|12|10|12|11|14|15|13	97	12.13	686	E9PD68_HUMAN
PAK4	FmT-MON1A_R152C	17|15|15|13	60	0.83	12|13|12|6|0|0|6|10|4|6|2|4|0|0|0|0|0|0|9|5	NP_001014831.1	13.12	8	0	0	0	0	0	-31.43	1.12	NP_001167448.1|	8|7|7|8|6|6|7|5	54	6.75	591	PAK4_HUMAN
NCDN	FmT-MON1A_R152C	2|2|0|0	4	0.6	0|0|0|0|0|0|0|0|0|0|0|0|0|0|0|0|0|0|3|0	NP_001014839.1	0.5	8	0.05	0.1	0.05	0.1	0.05	-5.88	0.67	NP_115712.1|	2|0|0|0|0|0|2|0	4	0.5	729	NCDN_HUMAN
BAG5	FmT-MON1A_R152C	7|3|0|0	10	0.8	4|4|7|0|8|4|5|3|0|0|2|0|0|0|0|0|0|0|4|0	NP_001015048.1	1.25	8	0	0	0	0	0	-28.01	0.21	NP_001129473.1|NP_940980.3|	3|0|2|0|0|0|0|0	5	0.63	447	BAG5_HUMAN
RAE1	FmT-MON1A_R152C	16|15|13|13	57	0.89	11|11|12|15|17|17|19|20|45|43|5|6|5|4|6|9|16|15|10|2	NP_001015885.1	10.25	8	0	0	0	0	0	-125.99	0.32	NP_001108585.2|NP_063937.2|NP_061878.3|NP_060695.2|NP_001013454.1|	4|3|3|4|4|8|4|5	35	4.38	368	RAE1L_HUMAN
RPS23	FmT-MON1A_R152C	10|9|9|8	36	0.8	6|0|7|2|5|5|5|6|0|0|0|0|7|0|6|6|5|9|6|5	NP_001016.1	7.38	8	0	0	0	0	0	-21.36	1.02	NP_001185706.1|NP_002784.1|NP_940980.3|	3|3|3|3|2|2|2|2	20	2.5	143	RS23_HUMAN
RPS24	FmT-MON1A_R152C	42|36|34|30	142	0.88	14|18|18|20|21|19|29|27|26|23|22|25|30|30|22|23|33|31|27|36	NP_001017.1	26.25	8	0	0	0	0	0	-98.77	0.81	NP_001108585.2|NP_001185706.1|NP_002361.1|NP_055050.1|NP_003469.2|	4|4|4|4|5|5|5|4	35	4.38	133	A0A2R8Y849_HUMAN
SUGP2	FmT-MON1A_R152C	25|22|20|16	83	0.9	114|106|102|204|297|273|289|285|85|81|89|96|76|80|73|70|30|35|88|66	NP_001017392.2	17.12	8	0	0	0	0	0	#NAME?	0.06		12|8|12|10|9|13|7|8	79	9.88	1082	M0R2Z9_HUMAN
GOPC	FmT-MON1A_R152C	8|7|4|3	22	0.8	6|4|5|0|0|0|0|0|0|0|0|0|0|0|0|0|0|0|10|2	NP_001017408.1	3.5	8	0	0	0	0	0	-29.18	0.56	NP_001138610.1|NP_001257405.1|NP_078789.2|NP_005244.1|	3|3|0|0|2|4|3|3	18	2.25	454	F5H1Y4_HUMAN
ALDH18A1	FmT-MON1A_R152C	58|55|51|47	211	0.9	69|67|74|58|61|58|54|74|82|82|58|76|52|44|49|47|52|61|50|48	NP_001017423.1	44.88	8	0	0	0	0	0	-242.94	0.57		21|18|15|18|17|20|19|14	142	17.75	793	P5CS_HUMAN
HSP90AA1	FmT-MON1A_R152C	270|264|228|220	982	0.88	120|120|129|43|46|45|44|45|68|70|69|87|62|68|59|57|68|81|145|84	NP_001017963.2	185.38	8	0	0	0	0	0	-283.48	1.44	NP_001034764.1|NP_001138238.1|NP_001138610.1|NP_001139247.1|NP_001161771.1|NP_001185706.1|NP_001238831.1|NP_003012.1|NP_003305.1|NP_003787.2|NP_003923.2|NP_003968.2|NP_004614.3|NP_005029.1|NP_006695.1|NP_006800.2|NP_055815.1|NP_056147.2|NP_063937.2|NP_078880.2|NP_110442.1|NP_660309.1|NP_001137255.1|NP_112168.1|NP_009202.1|NP_055050.1|NP_001180207.1|NP_000446.1|NP_001107593.1|NP_001093.1|NP_003469…	23|28|25|23|31|32|30|30	222	27.75	854	HS90A_HUMAN
BRCC3	FmT-MON1A_R152C	41|40|39|38	158	0.88	37|33|28|11|19|16|14|14|4|4|10|9|9|10|0|0|0|0|30|25	NP_001018065.1	35.88	8	0	0	0	0	0	-70.67	1.12		10|9|13|11|6|8|6|7	70	8.75	291	BRCC3_HUMAN
SERBP1	FmT-MON1A_R152C	43|42|40|36	161	0.89	41|39|42|18|21|24|23|22|15|12|27|29|28|29|22|21|21|28|42|59	NP_001018077.1	32.62	8	0	0	0	0	0	-137.87	0.71	NP_056357.1|NP_001129419.1|	11|11|9|11|12|11|10|14	89	11.13	408	PAIRB_HUMAN
CORO1B	FmT-MON1A_R152C	8|7|6|6	27	0.76	0|7|0|0|0|0|0|0|2|0|0|3|4|4|0|0|0|0|6|0	NP_001018080.1	5.38	8	0	0	0	0	0	-17.3	1.02	NP_001092.1|NP_003861.1|NP_004777.1|NP_055870.2|NP_057467.1|	2|2|3|3|3|4|3|3	23	2.88	489	COR1B_HUMAN
VPS13C	FmT-MON1A_R152C	9|4|4|4	21	0.45	0|0|0|0|0|0|3|0|0|0|3|0|2|0|0|0|0|0|0|0	NP_001018098.1	3.62	8	0.23	0.87	0.23	0.87	0.23	-10.53	1.81	NP_001138238.1|NP_055428.1|	3|2|3|7|4|2|3|0	24	3	3628	VP13C_HUMAN
NME2	FmT-MON1A_R152C	25|24|19|18	86	0.88	0|0|0|25|27|19|18|13|0|0|14|0|9|7|25|22|2|0|30|4	NP_001018146.1	16.12	8	0	0	0	0	0	-120.65	0.6	NP_002361.1|NP_002783.1|NP_003923.2|NP_001117.2|NP_001027459.1|NP_001008273.1|NP_004035.2|NP_005330.1|NP_005887.2|	7|6|8|7|0|3|4|2	37	4.63	267	F6XY72_HUMAN
NAE1	FmT-MON1A_R152C	10|9|8|7	34	0.78	5|6|6|0|0|0|0|0|4|5|0|2|0|0|0|0|2|0|9|0	NP_001018169.1	6.5	8	0	0	0	0	0	-22.19	1	NP_056147.2|NP_004035.2|NP_004976.2|NP_003959.3|NP_065130.1|	3|3|2|4|4|6|4|4	30	3.75	528	ULA1_HUMAN
PUM1	FmT-MON1A_R152C	20|17|17|16	70	0.89	22|22|20|4|9|8|9|8|44|44|5|14|10|12|3|0|2|2|24|19	NP_001018494.1	14.75	8	0	0	0	0	0	-116.17	0.44		6|7|7|6|8|8|10|8	60	7.5	1188	PUM1_HUMAN
IQCB1	FmT-MON1A_R152C	8|7|7|6	28	0.79	5|5|9|0|0|0|0|0|0|0|5|0|0|0|0|0|0|0|4|6	NP_001018864.2	6.5	8	0	0	0	0	0	-16.18	1.04	NP_001026997.1|NP_001092.1|NP_002783.1|NP_002784.1|NP_078789.2|NP_006642.1|NP_002785.1|NP_055047.2|NP_002779.1|NP_000025.1|NP_000282.1|NP_000335.1|NP_000356.1|NP_000517.2|NP_001020095.1|NP_001036041.1|NP_001158222.1|NP_005545.1|NP_005330.1|NP_002789.1|NP_001484.1|NP_006077.2|NP_001186040.1|	5|4|5|3|5|4|5|6	37	4.63	598	IQCB1_HUMAN
RPS25	FmT-MON1A_R152C	17|15|14|10	56	0.83	8|10|11|8|8|7|7|7|7|7|11|7|7|7|8|10|8|13|7|11	NP_001019.1	10.5	8	0	0	0	0	0	-35.9	0.91	NP_001029102.1|NP_001185706.1|NP_055050.1|NP_003469.2|NP_056357.1|NP_001015877.1|	3|3|3|3|3|4|3|4	26	3.25	125	RS25_HUMAN
GPHN	FmT-MON1A_R152C	5|3|3|3	14	0.75	0|4|2|3|2|3|3|0|0|0|5|0|0|3|0|0|0|0|3|0	NP_001019389.1	2.5	8	0	0	0	0	0	-18.17	0.67	NP_004841.2|	3|3|4|3|2|2|2|0	19	2.38	736	GEPH_HUMAN
ARF1	FmT-MON1A_R152C	65|56|54|53	228	0.89	54|58|61|15|21|20|18|19|38|23|6|16|10|11|19|16|13|12|53|19	NP_001019397.1	51.12	8	0	0	0	0	0	-142.84	0.9	NP_001025178.1|NP_001135765.1|NP_001238965.1|NP_005820.1|NP_005393.2|NP_006792.1|	5|5|5|5|5|6|6|6	43	5.38	181	ARF1_HUMAN
H2BC18	FmT-MON1A_R152C	131|121|119|114	485	0.87	56|65|59|0|0|0|0|0|0|0|0|0|0|0|0|0|0|0|73|0	NP_001019770.1	83.88	8	0	0	0	0	0	-170.33	1.33	NP_001010984.1|	3|3|3|3|4|3|3|3	25	3.13	126	H2B2F_HUMAN
CANX	FmT-MON1A_R152C	50|49|49|38	186	0.84	19|15|19|29|18|15|18|18|15|16|11|20|13|14|10|15|23|27|23|20	NP_001019820.1	31.12	8	0	0	0	0	0	-75.09	1.22	NP_065392.1|NP_055050.1|NP_001907.2|NP_005561.1|NP_000148.2|NP_005566.2|NP_001001329.1|	7|8|7|8|14|11|11|12	78	9.75	592	CALX_HUMAN
LIN52	FmT-MON1A_R152C	2|0|0|0	2	0.61	0|0|0|0|0|0|0|0|0|0|0|0|0|0|0|0|0|0|2|0	NP_001019845.1	0.25	8	0.04	0.16	0.04	0.16	0.04	-4.84	0.5		2|0|0|0|0|0|0|0	2	0.25	116	B3KN83_HUMAN
RPS26	FmT-MON1A_R152C	27|21|19|18	85	0.84	9|14|12|11|15|17|15|13|11|10|11|9|9|11|10|9|11|9|13|18	NP_001020.2	14.75	8	0	0	0	0	0	-55.03	0.91	NP_001108585.2|NP_055050.1|NP_001783.2|	3|3|2|2|3|3|3|3	22	2.75	115	RS26_HUMAN
MINK1	FmT-MON1A_R152C	17|16|13|11	57	0.85	11|10|14|0|0|0|5|0|0|0|3|3|0|0|0|2|0|0|19|0	NP_001020108.1	7.12	8	0	0	0	0	0	-61.38	0.53		3|4|5|4|0|0|0|0	16	2	1312	MINK1_HUMAN
FNBP1L	FmT-MON1A_R152C	10|10|10|9	39	0.81	0|4|8|0|0|0|7|7|0|0|2|4|2|4|0|0|0|0|9|4	NP_001020119.1	7.5	8	0	0	0	0	0	-27.2	0.97	NP_071933.2|	7|5|6|5|3|3|4|4	37	4.63	551	FBP1L_HUMAN
RPS14	FmT-MON1A_R152C	23|23|21|20	87	0.88	15|20|23|15|17|11|16|14|25|27|9|26|18|22|13|17|15|15|21|21	NP_001020241.1	19.5	8	0	0	0	0	0	-70.26	0.77	NP_001029102.1|NP_001138610.1|NP_001185706.1|NP_055050.1|NP_003469.2|NP_003812.1|	6|6|6|6|6|6|6|6	48	6	151	RS14_HUMAN
ABCF1	FmT-MON1A_R152C	21|18|18|17	74	0.85	7|10|10|12|15|9|13|16|8|9|10|15|17|14|11|9|7|6|13|14	NP_001020262.1	12	8	0	0	0	0	0	-57.94	0.76	NP_001185706.1|NP_002802.2|	3|5|2|3|11|11|9|8	52	6.5	845	Q5STZ8_HUMAN
CSNK1A1	FmT-MON1A_R152C	13|13|12|12	50	0.87	18|13|16|10|15|13|16|12|6|5|0|7|4|3|7|5|0|4|18|13	NP_001020276.1	11	8	0	0	0	0	0	-55.8	0.65	NP_001034764.1|NP_001124160.1|NP_005264.2|	4|3|4|5|5|6|6|5	38	4.75	365	KC1A_HUMAN
ADAR	FmT-MON1A_R152C	43|43|40|36	162	0.89	45|50|52|48|51|51|63|61|21|24|36|37|36|31|25|24|17|22|45|32	NP_001020278.1	34.75	8	0	0	0	0	0	-174.77	0.61	NP_079351.2|	11|12|12|10|18|17|18|15	113	14.13	931	DSRAD_HUMAN
LOC102724594	FmT-MON1A_R152C	18|13|11|11	53	0.87	19|15|19|0|0|0|0|0|0|0|0|0|0|0|0|0|0|0|19|0	NP_001020374.1	9.75	8	0	0	0	0	0	-81.47	0.54		2|2|0|2|4|4|3|3	20	2.5	240	U2AF5_HUMAN
AP2M1	FmT-MON1A_R152C	19|18|15|13	65	0.86	14|17|16|9|12|12|12|14|11|12|6|11|6|8|5|6|3|4|18|6	NP_001020376.1	13.38	8	0	0	0	0	0	-46.71	0.82	NP_001025178.1|NP_001092.1|NP_003861.1|NP_055634.3|NP_115543.3|NP_006268.2|NP_000446.1|NP_000517.2|NP_005545.1|NP_004844.1|NP_006077.2|	5|6|5|8|5|5|4|5	43	5.38	433	E9PFW3_HUMAN
IRAK1	FmT-MON1A_R152C	11|9|9|7	36	0.79	7|0|6|0|0|0|0|2|8|4|7|5|4|7|0|0|0|0|3|4	NP_001020413.1	7	8	0	0	0	0	0	-23.16	0.97	NP_001041631.1|NP_003923.2|NP_001269.3|NP_001306.1|NP_055635.3|NP_061882.2|	4|3|4|5|4|5|6|7	38	4.75	682	D3YTB5_HUMAN
DUT	FmT-MON1A_R152C	20|19|19|17	75	0.83	9|15|12|6|6|10|8|6|0|0|7|0|8|6|10|15|8|6|11|8	NP_001020419.1	14.88	8	0	0	0	0	0	-37.04	1.12	NP_001139247.1|NP_000364.1|NP_055050.1|NP_001191213.1|NP_000025.1|NP_001008273.1|NP_001172006.1|	3|3|3|3|5|5|5|5	32	4	252	A0A0C4DGL3_HUMAN
TPD52	FmT-MON1A_R152C	14|14|11|11	50	0.85	13|11|14|0|2|3|0|0|2|0|5|8|6|5|0|0|0|0|11|14	NP_001020423.1	10.88	8	0	0	0	0	0	-37.88	0.84	NP_006545.1|NP_039234.1|	6|6|6|7|5|5|5|6	46	5.75	224	TPD52_HUMAN
ARFIP1	FmT-MON1A_R152C	9|8|8|6	31	0.77	6|5|5|0|0|0|0|0|0|0|0|2|2|0|0|0|0|0|7|2	NP_001020764.1	6.12	8	0	0	0	0	0	-21.32	1.07	NP_001117.2|	6|4|5|5|4|4|3|2	33	4.13	341	ARFP1_HUMAN
RPS27	FmT-MON1A_R152C	25|21|19|16	81	0.81	0|10|13|8|11|11|0|0|11|12|0|12|0|0|10|9|11|17|11|8	NP_001021.1	17.5	8	0	0	0	0	0	-31.58	1.3	NP_001185706.1|NP_055050.1|NP_001093.1|NP_001129201.1|NP_940980.3|	3|3|3|3|3|3|3|4	25	3.13	84	RS27_HUMAN
RPS28	FmT-MON1A_R152C	13|11|10|7	41	0.81	6|4|4|7|7|8|11|8|4|5|2|8|8|8|6|7|7|9|5|0	NP_001022.1	7.75	8	0	0	0	0	0	-30.05	0.86	NP_055050.1|NP_003469.2|NP_444278.1|	2|2|2|2|3|3|2|3	19	2.38	69	RS28_HUMAN
RRM1	FmT-MON1A_R152C	6|6|4|3	19	0.87	0|0|0|14|12|15|8|13|3|3|0|0|2|3|11|10|8|6|0|0	NP_001024.1	3.25	8	0	0	0	0	0	-61.37	0.24		2|0|2|2|4|4|2|2	18	2.25	792	E9PL69_HUMAN
RRM2	FmT-MON1A_R152C	45|44|42|42	173	0.88	30|34|39|8|14|13|14|12|17|13|18|26|24|21|8|4|10|5|32|25	NP_001025.1	40.12	8	0	0	0	0	0	-76.91	1.19	NP_001041631.1|NP_001238978.1|NP_001257405.1|NP_055428.1|	14|13|14|16|7|12|11|11	98	12.25	389	RIR2_HUMAN
WDR45	FmT-MON1A_R152C	8|8|7|6	29	0.46	2|2|2|0|2|0|0|2|0|0|0|0|0|0|0|0|0|0|4|0	NP_001025067.1	4.88	8	0.21	0.33	0.21	0.33	0.21	-12.75	1.95		4|3|4|5|2|2|0|2	22	2.75	360	C9JYH8_HUMAN
AP2B1	FmT-MON1A_R152C	81|75|75|72	303	0.89	57|62|59|52|63|60|51|53|20|19|26|30|24|26|7|8|3|6|73|22	NP_001025177.1	64	8	0	0	0	0	0	-169.64	0.99	NP_001025178.1|NP_001123996.1|NP_001121620.1|NP_004879.1|NP_005566.2|	20|12|21|16|20|21|20|19	149	18.63	951	AP2B1_HUMAN
AP1G1	FmT-MON1A_R152C	7|5|5|4	21	0.09	0|0|0|0|0|0|0|2|0|0|0|0|0|0|0|0|0|0|0|0	NP_001025178.1	3.25	8	0.71	0.91	0.71	0.91	0.71	-4.84	6.5	NP_001123996.1|	2|3|0|5|3|2|0|3	18	2.25	825	B3KNW1_HUMAN
TP53BP2	FmT-MON1A_R152C	18|17|17|17	69	0.86	15|14|18|0|12|11|16|8|0|0|9|10|4|7|0|0|0|0|14|11	NP_001026855.2	15.5	8	0	0	0	0	0	-43	0.98	NP_001138467.1|NP_001138610.1|NP_001121369.1|NP_004263.1|NP_004975.2|	9|9|7|9|9|5|9|10	67	8.38	1134	ASPP2_HUMAN
PLAA	FmT-MON1A_R152C	50|49|45|40	184	0.89	39|49|43|4|15|13|13|10|2|6|19|27|26|18|0|0|0|0|74|41	NP_001026859.1	42	8	0	0	0	0	0	-134.75	0.81		14|12|14|15|16|18|19|19	127	15.88	795	PLAP_HUMAN
ELP6	FmT-MON1A_R152C	20|20|19|15	74	0.86	16|16|18|2|6|6|8|7|4|6|4|9|5|10|3|5|2|0|19|16	NP_001026873.2	15.12	8	0	0	0	0	0	-54.64	0.88	NP_002779.1|NP_002789.1|	6|7|7|7|6|4|4|5	46	5.75	266	C9IYN7_HUMAN
TRMT11	FmT-MON1A_R152C	6|5|4|4	19	0.85	6|9|9|0|0|0|0|0|0|0|0|0|0|0|0|0|0|0|12|6	NP_001026882.2	3.38	8	0	0	0	0	0	-41.31	0.38		3|3|3|3|0|0|2|3	17	2.13	463	Q5JY01_HUMAN
BOLA2	FmT-MON1A_R152C	17|16|15|15	63	0.17	6|0|6|0|0|0|0|0|0|0|0|0|0|0|0|0|0|0|6|0	NP_001026997.1	12.5	8	0.51	0.72	0.51	0.72	0.51	-7.25	2.78	NP_001185706.1|NP_002361.1|	3|3|3|3|3|3|3|3	24	3	152	BOLA2_HUMAN
STXBP1	FmT-MON1A_R152C	3|0|0|0	3	0.57	0|0|0|0|0|0|0|0|0|0|0|0|0|0|0|0|0|0|2|0	NP_001027392.1	0.38	8	0.08	0.33	0.08	0.33	0.08	-4.84	0.75	NP_057205.2|	2|0|0|0|0|0|0|0	2	0.25	594	STXB1_HUMAN
TMPO	FmT-MON1A_R152C	76|72|69|67	284	0.9	148|163|143|53|73|75|78|67|25|21|44|45|38|30|21|16|16|14|155|71	NP_001027454.1	51.62	8	0	0	0	0	0	-572.28	0.34	NP_078789.2|NP_001121598.1|NP_000335.1|NP_001036041.1|NP_002028.1|NP_001010984.1|	4|2|3|4|11|6|7|7	44	5.5	454	G5E972_HUMAN
GLUL	FmT-MON1A_R152C	8|7|6|6	27	0.65	5|2|2|0|0|0|0|0|0|0|0|0|0|0|0|0|0|0|4|0	NP_001028216.1	5.88	8	0.02	0.04	0.02	0.04	0.02	-7.09	1.81	NP_001137324.1|NP_001158884.1|	4|3|4|3|3|3|5|4	29	3.63	373	GLNA_HUMAN
WIPI2	FmT-MON1A_R152C	43|42|39|38	162	0.88	28|33|30|4|5|18|22|18|10|7|11|17|15|15|5|4|0|0|41|27	NP_001028691.1	34.88	8	0	0	0	0	0	-85.47	1.06		6|5|7|6|8|9|7|9	57	7.13	425	WIPI2_HUMAN
BABAM1	FmT-MON1A_R152C	21|18|16|14	69	0.82	11|11|12|3|2|2|0|0|5|6|0|7|2|2|0|0|0|0|8|15	NP_001028721.1	11.75	8	0	0	0	0	0	-43.31	0.96	NP_444278.1|	5|4|4|4|3|2|3|2	27	3.38	329	J3KQS6_HUMAN
NOP2	FmT-MON1A_R152C	27|25|23|15	90	0.88	11|11|11|16|26|29|21|26|5|5|6|13|8|10|18|12|8|13|17|7	NP_001028886.1	14.5	8	0	0	0	0	0	-96.61	0.57	NP_001092004.1|NP_057185.1|NP_002950.3|	5|4|5|2|11|11|8|12	58	7.25	808	NOP2_HUMAN
UBA52	FmT-MON1A_R152C	37|31|0|0	68	0.18	0|0|0|0|0|0|0|0|0|0|0|0|0|0|0|0|0|0|0|0	NP_001029102.1	8.5	8	0.5	1	0.5	1	0.5	-3.3	85	NP_001136065.1|NP_004315.1|NP_060697.4|NP_002739.1|NP_002785.1|NP_055047.2|NP_055050.1|NP_003330.1|NP_000356.1|NP_008950.1|NP_057701.1|NP_005330.1|NP_057490.2|NP_057159.2|NP_008933.2|NP_940980.3|	7|0|8|0|0|0|0|0	15	1.88	128	RL40_HUMAN
H4-16	FmT-MON1A_R152C	103|100|93|88	384	0.89	64|61|68|0|0|0|0|0|0|0|0|0|0|0|0|0|0|0|59|0	NP_001029249.1	67.25	8	0	0	0	0	0	-191.28	1.07	NP_001185706.1|NP_003469.2|NP_001186190.1|NP_005264.2|	6|5|7|6|10|13|13|13	73	9.13	103	H4_HUMAN
SORBS1	FmT-MON1A_R152C	39|39|31|31	140	0.88	32|32|34|7|14|13|13|13|5|3|7|13|9|11|0|0|0|0|19|13	NP_001030126.1	29	8	0	0	0	0	0	-79.98	0.99		12|12|12|12|13|8|11|8	88	11	1292	SRBS1_HUMAN
RPL14	FmT-MON1A_R152C	9|8|8|8	33	0.86	0|0|6|0|6|6|7|5|6|5|0|13|13|8|7|6|6|7|5|10	NP_001030168.1	6.38	8	0	0	0	0	0	-50.21	0.58	NP_001185706.1|NP_055050.1|NP_001186904.1|NP_005244.1|NP_075568.1|NP_001783.2|NP_940980.3|	2|2|2|0|2|2|2|2	14	1.75	215	RL14_HUMAN
SRA1	FmT-MON1A_R152C	7|7|6|6	26	0.64	2|3|2|0|0|0|0|0|0|0|0|0|0|0|0|0|0|0|5|0	NP_001030312.2	5	8	0.02	0.03	0.02	0.03	0.02	-14.84	1.67	NP_005244.1|	4|3|3|3|0|4|2|3	22	2.75	236	SRA1_HUMAN
ACOT1	FmT-MON1A_R152C	45|42|32|31	150	0.9	204|226|184|0|5|0|8|0|4|0|2|8|6|5|0|0|0|0|205|228	NP_001032238.1	30.25	8	0	0	0	0	0	#NAME?	0.14		10|10|8|10|12|12|13|12	87	10.88	421	ACOT1_HUMAN
EIF3B	FmT-MON1A_R152C	25|24|22|20	91	0.87	14|13|19|14|25|20|19|18|17|19|7|24|19|18|14|13|10|15|17|15	NP_001032360.1	20.25	8	0	0	0	0	0	-56.18	0.92	NP_056357.1|	10|13|11|10|16|14|12|11	97	12.13	814	EIF3B_HUMAN
STAU1	FmT-MON1A_R152C	18|16|13|11	58	0.86	6|8|8|14|10|11|10|8|9|10|16|16|9|11|15|17|7|6|5|9	NP_001032405.1	10.38	8	0	0	0	0	0	-56.4	0.65	NP_001092.1|NP_003861.1|NP_004975.2|NP_055635.3|NP_006077.2|NP_057215.3|NP_001010984.1|	4|5|5|3|9|9|6|6	47	5.88	502	STAU1_HUMAN
USP14	FmT-MON1A_R152C	9|9|9|8	35	0.79	6|3|10|3|3|0|3|2|0|0|0|2|0|0|0|0|0|3|8|0	NP_001032411.1	7.88	8	0	0	0	0	0	-17.93	1.17	NP_001034764.1|NP_001161971.1|NP_001193580.1|NP_004777.1|NP_002802.2|NP_002779.1|NP_001186190.1|NP_008933.2|	4|4|4|3|5|3|4|4	31	3.88	459	UBP14_HUMAN
BTF3	FmT-MON1A_R152C	12|9|8|7	36	0.88	28|22|14|9|13|16|0|8|0|2|5|11|0|6|4|0|0|0|18|0	NP_001032726.1	7.5	8	0	0	0	0	0	-77.37	0.36	NP_001041631.1|NP_110442.1|	3|2|2|3|5|6|5|4	30	3.75	206	BTF3_HUMAN
EEF1B2	FmT-MON1A_R152C	18|16|14|13	61	0.83	9|9|10|10|11|10|11|11|7|4|3|7|7|8|10|9|7|11|16|11	NP_001032752.1	12.5	8	0	0	0	0	0	-36.87	1.02	NP_001185706.1|NP_003469.2|NP_002403.2|NP_001958.2|	4|4|2|4|4|4|2|3	27	3.38	225	EF1B_HUMAN
EIF3C	FmT-MON1A_R152C	35|35|34|33	137	0.89	42|44|50|0|0|26|0|0|0|19|0|0|19|21|0|0|0|0|48|0	NP_001032897.1	32.75	8	0	0	0	0	0	-126.12	0.71	NP_002739.1|NP_004976.2|	11|12|13|13|15|11|13|14	102	12.75	913	EIF3C_HUMAN
PRPS2	FmT-MON1A_R152C	20|16|13|13	62	0.8	5|7|0|0|0|0|0|0|17|0|0|0|0|5|0|0|0|0|15|3	NP_001034180.1	13	8	0	0	0	0	0	-29.82	1.18	NP_001230865.1|NP_002757.2|NP_003012.1|NP_037458.3|NP_001258395.1|NP_057122.2|	3|2|6|5|4|4|3|4	31	3.88	321	PRPS2_HUMAN
USP9X	FmT-MON1A_R152C	8|6|6|5	25	0.75	4|0|2|5|5|4|5|4|4|4|2|4|2|2|0|0|0|0|0|2	NP_001034679.2	4.25	8	0	0	0	0	0	-22.54	0.89	NP_660309.1|NP_003330.1|NP_008950.1|NP_057701.1|NP_057490.2|	3|3|3|4|3|5|0|6	27	3.38	2570	USP9X_HUMAN
UNC45A	FmT-MON1A_R152C	41|39|37|36	153	0.32	8|14|13|0|8|4|5|7|4|3|9|6|10|17|0|0|0|0|14|7	NP_001034764.1	32.5	8	0.37	0.91	0.37	0.91	0.37	-18.21	2.24	NP_001041631.1|NP_001186190.1|NP_003818.2|NP_055428.1|NP_073572.2|	19|19|17|18|12|13|13|11	122	15.25	929	UN45A_HUMAN
CDC42	FmT-MON1A_R152C	48|45|42|39	174	0.8	21|20|21|17|17|12|5|12|0|0|0|0|0|0|15|0|21|0|26|20	NP_001034891.1	27.62	8	0	0	0	0	0	-68.31	1.24	NP_003861.1|NP_003923.2|NP_004337.2|NP_004806.3|NP_001172006.1|NP_001484.1|NP_598407.1|NP_940980.3|	3|2|2|3|4|4|4|4	26	3.25	191	CDC42_HUMAN
GPX4	FmT-MON1A_R152C	3|2|2|0	7	0.75	0|2|0|0|0|0|0|0|0|0|3|4|2|0|0|2|0|3|0|0	NP_001034937.1	0.88	8	0	0	0	0	0	-14.84	0.29	NP_063944.3|NP_000025.1|	2|0|0|0|2|2|0|0	6	0.75	234	GPX4_HUMAN
STRN4	FmT-MON1A_R152C	13|13|12|11	49	0.88	20|19|24|4|7|10|8|5|0|0|7|9|3|4|0|0|0|0|18|12	NP_001034966.1	10	8	0	0	0	0	0	-74.24	0.49	NP_056493.3|NP_061174.1|NP_009148.2|NP_001095866.1|	4|5|4|6|4|4|7|5	39	4.88	760	STRN4_HUMAN
AFDN	FmT-MON1A_R152C	41|37|37|37	152	0.89	41|45|49|24|34|36|35|36|14|13|29|33|20|21|6|6|3|0|37|45	NP_001035089.1	34.12	8	0	0	0	0	0	-127.97	0.76	NP_001036189.1|	15|17|25|22|13|19|16|18	145	18.13	1651	A8MQ02_HUMAN
TCERG1	FmT-MON1A_R152C	9|8|8|6	31	0.9	14|18|18|14|11|14|9|8|6|8|2|7|4|5|6|4|5|5|15|15	NP_001035095.1	5.5	8	0	0	0	0	0	-74.77	0.33	NP_000335.1|	4|5|4|0|4|7|5|7	36	4.5	1077	G3V220_HUMAN
MACROH2A1	FmT-MON1A_R152C	37|35|31|29	132	0.89	20|14|19|22|26|23|15|15|18|20|14|35|29|25|53|46|18|18|21|17	NP_001035248.1	21.38	8	0	0	0	0	0	-158.92	0.52	NP_003520.1|NP_057467.1|	5|8|6|6|10|10|10|10	65	8.13	371	B4DJC3_HUMAN
RUFY1	FmT-MON1A_R152C	8|8|7|7	30	0.85	10|10|12|0|6|3|3|2|0|0|3|0|4|4|0|0|0|0|9|3	NP_001035541.1	5	8	0	0	0	0	0	-46.88	0.49	NP_006268.2|NP_005244.1|NP_004569.2|	2|4|0|0|4|4|4|3	21	2.63	600	RUFY1_HUMAN
INCENP	FmT-MON1A_R152C	6|5|4|4	19	0.9	22|24|16|47|55|47|54|56|11|12|13|21|17|19|15|23|8|7|20|24	NP_001035784.1	3	8	0	0	0	0	0	-238.43	0.06	NP_003520.1|	3|2|4|4|3|0|0|2	18	2.25	918	INCE_HUMAN
UEVLD	FmT-MON1A_R152C	7|7|6|6	26	0.83	6|6|7|0|0|0|0|0|0|0|0|0|0|0|0|0|0|0|11|4	NP_001035787.1	5.75	8	0	0	0	0	0	-24.14	0.77		4|5|4|4|4|4|5|3	33	4.13	471	UEVLD_HUMAN
ABCE1	FmT-MON1A_R152C	17|17|16|16	66	0.88	7|10|11|11|21|22|22|22|18|22|16|18|20|15|16|17|5|7|18|5	NP_001035809.1	12.88	8	0	0	0	0	0	-76.38	0.59	NP_001138238.1|NP_003861.1|NP_000867.2|NP_002877.2|NP_005393.2|NP_001131076.1|NP_002957.1|NP_000382.3|NP_002028.1|	10|8|11|12|5|8|9|6	69	8.63	599	ABCE1_HUMAN
CYLD	FmT-MON1A_R152C	115|105|102|101	423	0.9	124|124|128|94|106|90|110|95|52|44|59|56|52|54|20|26|12|19|140|74	NP_001035814.1	99.62	8	0	0	0	0	0	-343.95	0.77	NP_004412.2|NP_055316.2|	26|24|27|24|28|25|26|25	205	25.63	953	CYLD_HUMAN
PSPC1	FmT-MON1A_R152C	33|27|25|25	110	0.88	19|22|21|40|23|29|28|26|29|24|26|27|22|22|15|13|13|11|17|25	NP_001035879.1	17.12	8	0	0	0	0	0	-122.54	0.54	NP_001191213.1|NP_002268.2|	3|3|3|6|9|8|7|9	48	6	523	PSPC1_HUMAN
FAM98B	FmT-MON1A_R152C	16|11|9|8	44	0.83	7|10|7|14|8|0|10|8|7|7|7|9|10|6|0|2|0|0|7|0	NP_001035894.1	7.25	8	0	0	0	0	0	-43.29	0.66	NP_076998.1|NP_001172006.1|NP_064601.3|	2|3|4|4|5|5|4|5	32	4	330	FA98B_HUMAN
CAST	FmT-MON1A_R152C	13|11|8|8	40	0.77	0|6|3|0|4|0|4|5|0|0|9|8|3|0|0|0|2|0|4|6	NP_001035905.1	7.62	8	0	0	0	0	0	-23.16	1.05	NP_001092004.1|NP_002028.1|	3|4|3|2|5|5|6|7	35	4.38	750	A0A0C4DGB5_HUMAN
STK26	FmT-MON1A_R152C	25|20|20|18	83	0.8	11|13|12|5|6|4|6|5|9|7|12|10|9|8|7|5|3|3|16|3	NP_001035918.1	13.38	8	0	0	0	0	0	-47.46	1.01	NP_004614.3|NP_004989.2|NP_061174.1|NP_004035.2|NP_009148.2|NP_001095866.1|NP_006077.2|	6|5|3|2|3|5|8|10	42	5.25	339	B4E0Y9_HUMAN
DIAPH3	FmT-MON1A_R152C	28|28|27|26	109	0.82	18|17|14|12|10|10|7|11|8|3|8|9|12|13|3|5|0|0|14|10	NP_001035982.1	25.75	8	0	0	0	0	0	-28.02	1.63	NP_004692.1|	17|16|16|17|10|11|10|11	108	13.5	1193	DIAP3_HUMAN
COASY	FmT-MON1A_R152C	16|13|11|10	50	0.82	0|2|3|3|0|2|4|2|7|6|3|6|0|0|10|12|13|8|0|0	NP_001035994.1	7.88	8	0	0	0	0	0	-49.12	0.73	NP_061883.1|NP_039234.1|	4|5|0|0|7|6|4|4	30	3.75	564	COASY_HUMAN
SMC2	FmT-MON1A_R152C	23|23|21|15	82	0.82	6|6|7|13|11|14|11|13|11|14|12|11|9|6|10|13|4|6|7|7	NP_001036015.1	13.75	8	0	0	0	0	0	-48.5	1.02		7|9|4|5|12|11|11|14	73	9.13	1197	A0A0C4DGE5_HUMAN
XRN1	FmT-MON1A_R152C	55|44|42|42	183	0.88	41|34|39|10|16|16|12|13|29|22|21|25|24|23|4|7|5|4|34|34	NP_001036069.1	40.62	8	0	0	0	0	0	-93.63	1.1	NP_001041631.1|NP_001092004.1|NP_000025.1|NP_056357.1|	16|15|16|24|13|19|17|19	139	17.38	1693	XRN1_HUMAN
RHOC	FmT-MON1A_R152C	14|8|6|5	33	0.59	0|8|0|3|0|3|0|0|0|0|0|0|0|0|0|0|0|0|6|0	NP_001036143.1	4.12	8	0.07	0.27	0.07	0.27	0.07	-23.61	0.82	NP_001172006.1|NP_005264.2|	2|2|0|0|0|2|2|0	8	1	193	RHOC_HUMAN
SMAP1	FmT-MON1A_R152C	17|16|16|13	62	0.8	11|13|10|0|0|0|0|0|0|0|0|0|3|4|0|0|0|0|7|6	NP_001037770.1	13.88	8	0	0	0	0	0	-23.03	1.35	NP_689939.1|	3|3|3|3|3|3|4|3	25	3.13	467	A0A087X1X9_HUMAN
STIL	FmT-MON1A_R152C	6|3|3|0	12	0.08	0|0|0|0|0|0|0|0|0|0|0|0|0|0|0|0|0|0|0|0	NP_001041631.1	1.5	8	0.73	1	0.73	1	0.73	-3.3	15	NP_001137324.1|NP_006695.1|NP_078880.2|NP_476516.1|NP_660309.1|NP_079330.2|	3|0|2|2|0|0|0|0	7	0.88	1288	A0A0A0MR87_HUMAN
SULT1A1	FmT-MON1A_R152C	44|38|36|34	152	0.87	23|18|15|7|13|10|8|6|35|31|19|24|18|23|9|5|10|10|21|27	NP_001046.2	32.38	8	0	0	0	0	0	-71.5	1.11	NP_003305.1|NP_000357.3|	6|6|7|7|10|9|9|10	64	8	295	ST1A1_HUMAN
TKT	FmT-MON1A_R152C	9|8|5|4	26	0.85	6|8|8|0|0|2|0|0|2|0|0|0|3|0|0|0|0|0|18|3	NP_001055.1	4.88	8	0	0	0	0	0	-38.6	0.49	NP_001238978.1|NP_057164.3|NP_036412.1|NP_000025.1|NP_000282.1|NP_000356.1|NP_001008273.1|NP_057701.1|NP_057490.2|NP_005887.2|NP_036531.1|NP_057215.3|	4|4|2|2|3|4|5|4	28	3.5	623	A0A0B4J1R6_HUMAN
TUBB2A	FmT-MON1A_R152C	234|233|222|196	885	0.81	0|152|0|0|0|0|0|0|47|43|24|34|34|32|0|21|0|0|0|0	NP_001060.1	186.5	8	0	0	0	0	0	-71.75	2.7	NP_001185706.1|NP_002779.1|NP_003286.1|NP_056357.1|NP_001139411.1|NP_940980.3|	3|5|4|4|4|4|4|4	32	4	445	TBB2A_HUMAN
TUBG1	FmT-MON1A_R152C	15|11|9|8	43	0.88	9|12|3|4|2|0|4|3|39|29|0|10|16|14|6|4|2|4|11|13	NP_001061.2	8.38	8	0	0	0	0	0	-94.58	0.34	NP_001092.1|NP_001137451.1|NP_055428.1|NP_003817.1|	5|5|6|4|7|9|5|5	46	5.75	451	TBG1_HUMAN
TYMS	FmT-MON1A_R152C	8|4|3|0	15	0.76	4|0|2|0|0|0|0|0|5|5|5|5|0|3|0|0|0|0|4|2	NP_001062.1	1.88	8	0	0	0	0	0	-23.59	0.38	NP_003017.1|NP_056338.2|NP_001121369.1|NP_057122.2|NP_001306.1|NP_004035.2|NP_008950.1|NP_005330.1|NP_057490.2|NP_056357.1|	3|0|0|0|3|0|0|3	9	1.13	313	TYSY_HUMAN
SEC31A	FmT-MON1A_R152C	6|5|5|4	20	0.67	2|2|3|0|0|0|0|0|0|2|2|0|0|2|0|0|0|0|4|0	NP_001070674.1	4.38	8	0.01	0.02	0.01	0.02	0.01	-8.19	1.59	NP_085056.2|NP_057078.1|	3|3|5|4|4|2|3|3	27	3.38	1106	SC31A_HUMAN
RNF214	FmT-MON1A_R152C	10|9|7|6	32	0.68	2|3|2|0|0|0|0|0|6|3|2|3|0|0|0|0|0|0|2|6	NP_001070707.1	6.38	8	0	0.01	0	0.01	0	-14.48	1.42		3|6|4|5|3|7|4|5	37	4.63	703	RN214_HUMAN
DEPDC7	FmT-MON1A_R152C	33|32|32|26	123	0.89	41|33|39|17|18|19|15|21|10|10|13|18|12|13|0|0|0|0|54|26	NP_001070710.1	28.12	8	0	0	0	0	0	-117.02	0.67		14|12|10|17|9|8|9|8	87	10.88	511	DEPD7_HUMAN
DPH5	FmT-MON1A_R152C	4|3|2|2	11	0.35	0|0|0|0|0|0|0|0|0|0|0|0|0|0|0|0|0|0|0|2	NP_001070862.1	1.38	8	0.29	0.53	0.29	0.53	0.29	-4.84	2.75	NP_001184044.1|	2|2|0|0|0|2|0|4	10	1.25	285	Q96DC6_HUMAN
BCLAF1	FmT-MON1A_R152C	9|8|8|8	33	0.9	15|19|26|20|23|28|26|25|3|2|8|13|8|7|7|8|3|7|23|31	NP_001070908.1	7.12	8	0	0	0	0	0	-103.33	0.26	NP_057467.1|NP_079351.2|NP_001002877.1|	4|4|4|4|5|3|7|5	36	4.5	869	E9PK91_HUMAN
HNRNPC	FmT-MON1A_R152C	40|36|31|26	133	0.89	22|20|24|41|27|26|36|37|27|25|22|44|40|41|36|60|31|34|28|33	NP_001070910.1	24.12	8	0	0	0	0	0	-160.76	0.52	NP_001123996.1|NP_001185706.1|NP_002361.1|NP_060695.2|NP_055050.1|NP_003469.2|NP_002779.1|NP_001007068.1|NP_000517.2|NP_002403.2|NP_004976.2|NP_001015877.1|	6|6|5|5|4|9|9|7	51	6.38	306	B2R5W2_HUMAN
CDC16	FmT-MON1A_R152C	10|9|9|9	37	0.87	10|12|16|12|12|11|16|12|2|0|6|5|3|3|5|3|0|0|15|14	NP_001072113.1	7.12	8	0	0	0	0	0	-61.61	0.47	NP_004976.2|NP_055316.2|	6|4|5|5|3|6|5|2	36	4.5	620	A0A3B3ISD2_HUMAN
TBCE	FmT-MON1A_R152C	17|13|12|9	51	0.74	9|5|8|0|6|6|3|3|0|0|0|0|0|0|3|0|0|0|10|5	NP_001072983.1	10	8	0	0	0	0	0	-25.15	1.21	NP_005462.1|	4|5|3|4|6|4|5|6	37	4.63	527	A0A2R8Y6Q1_HUMAN
PAICS	FmT-MON1A_R152C	71|70|70|65	276	0.89	51|50|51|29|44|43|45|40|22|22|33|44|45|46|18|19|19|15|54|47	NP_001072992.1	61.88	8	0	0	0	0	0	-111.85	1.2	NP_003305.1|NP_055870.2|NP_057164.3|NP_115712.1|NP_036412.1|NP_004035.2|NP_057701.1|NP_001001329.1|	14|15|16|16|16|16|16|16	125	15.63	425	D6RF62_HUMAN
KIAA1191	FmT-MON1A_R152C	9|8|7|5	29	0.68	0|4|3|0|0|0|0|0|0|0|3|0|2|0|0|0|0|0|3|6	NP_001073152.1	5.75	8	0	0.01	0	0.01	0	-11.15	1.44	NP_072097.2|NP_002950.3|	3|4|5|4|3|3|4|5	31	3.88	286	A0A087WT18_HUMAN
DIAPH1	FmT-MON1A_R152C	17|14|12|8	51	0.85	6|10|7|4|6|6|7|4|20|14|9|9|8|9|8|9|0|5|6|11	NP_001073280.1	9.62	8	0	0	0	0	0	-52.12	0.7	NP_003861.1|NP_004614.3|NP_004989.2|NP_060697.4|	6|2|4|7|10|11|8|9	57	7.13	1263	A0A2R8Y5N1_HUMAN
CUL4B	FmT-MON1A_R152C	22|19|19|15	75	0.89	21|25|28|9|12|12|11|13|2|3|10|11|14|8|0|0|0|0|24|44	NP_001073341.1	14.75	8	0	0	0	0	0	-113.59	0.49	NP_001077430.1|NP_001108585.2|NP_001158884.1|NP_001185706.1|NP_003305.1|NP_001156956.1|NP_060695.2|NP_001017992.1|NP_078895.2|NP_003469.2|NP_000025.1|NP_000517.2|NP_002443.3|NP_077310.1|	5|5|7|9|6|3|5|4	44	5.5	895	K4DI93_HUMAN
CASP8	FmT-MON1A_R152C	5|4|4|4	17	0.59	2|2|0|0|0|0|0|0|0|0|0|0|0|0|0|0|0|0|3|0	NP_001073593.1	3.25	8	0.05	0.11	0.05	0.11	0.05	-9.59	1.86	NP_004315.1|NP_004337.2|NP_009190.2|NP_000364.1|NP_001002264.1|NP_001269.3|NP_001172006.1|NP_001187.1|NP_940980.3|	3|0|2|2|2|2|3|5	19	2.38	464	CASP8_HUMAN
U2SURP	FmT-MON1A_R152C	19|14|10|10	53	0.9	53|45|55|116|136|139|133|132|46|46|47|38|41|33|27|28|0|11|55|24	NP_001073884.1	10.5	8	0	0	0	0	0	-575.68	0.08	NP_055647.2|	7|5|8|7|9|13|6|5	60	7.5	1029	SR140_HUMAN
MGA	FmT-MON1A_R152C	15|10|10|9	44	0.9	43|47|54|159|198|212|202|215|27|25|39|43|29|37|41|38|5|4|45|38	NP_001074010.2	8.75	8	0	0	0	0	0	#NAME?	0.04		5|5|7|5|4|5|7|5	43	5.38	2856	MGAP_HUMAN
PXN	FmT-MON1A_R152C	6|5|4|4	19	0.67	2|4|0|0|0|0|0|0|0|0|0|0|0|0|0|0|0|0|3|2	NP_001074324.1	3.25	8	0.01	0.02	0.01	0.02	0.01	-13.84	1.18	NP_003861.1|NP_660309.1|NP_001025226.1|NP_004573.2|NP_002028.1|	3|4|3|4|0|0|3|4	21	2.63	591	F5GZ78_HUMAN
NXF1	FmT-MON1A_R152C	8|8|7|7	30	0.9	11|10|11|27|19|19|25|27|18|19|8|9|6|5|11|8|0|7|6|6	NP_001074960.1	6.75	8	0	0	0	0	0	-92.33	0.28	NP_001185706.1|NP_001238965.1|NP_001631.3|NP_002361.1|NP_003012.1|NP_003861.1|NP_004989.2|NP_005462.1|NP_006800.2|NP_055848.1|NP_056142.2|NP_060962.2|NP_067045.1|NP_085056.2|NP_620133.1|NP_065392.1|NP_000364.1|NP_001171899.1|NP_055417.1|NP_079330.2|NP_060773.3|NP_001124160.1|NP_055050.1|NP_060640.2|NP_001121369.1|NP_057467.1|NP_003469.2|NP_001137451.1|NP_001191213.1|NP_001187.1|NP_004976.2|NP_006…	3|4|5|6|6|3|5|5	37	4.63	356	B4E227_HUMAN
ASRGL1	FmT-MON1A_R152C	9|8|6|5	28	0.61	0|0|0|0|0|0|0|0|0|0|0|0|0|0|0|0|0|0|6|6	NP_001077395.1	4	8	0.04	0.11	0.04	0.11	0.04	-14.25	1.33		2|2|0|0|2|0|2|2	10	1.25	308	ASGL1_HUMAN
THADA	FmT-MON1A_R152C	38|37|35|29	139	0.9	128|128|142|23|55|51|54|50|7|8|22|23|14|21|9|8|0|2|99|43	NP_001077422.1	28.12	8	0	0	0	0	0	-485.86	0.23		18|24|21|22|13|16|12|13	139	17.38	1953	THADA_HUMAN
WDR62	FmT-MON1A_R152C	11|6|6|5	28	0.45	0|0|2|0|0|3|0|0|0|0|0|3|0|0|0|0|0|0|3|0	NP_001077430.1	5	8	0.23	0.88	0.23	0.88	0.23	-9.68	1.82		8|5|3|5|3|2|3|3	32	4	1523	WDR62_HUMAN
DDT	FmT-MON1A_R152C	11|8|8|6	33	0.08	0|0|0|0|0|0|0|0|0|0|0|0|0|0|0|0|0|0|2|3	NP_001077861.1	6.88	8	0.73	0.96	0.73	0.96	0.73	-0.97	5.5		2|2|2|2|3|3|2|3	19	2.38	118	DOPD_HUMAN
CTNND1	FmT-MON1A_R152C	7|7|5|4	23	0.84	2|4|5|7|8|4|9|10|3|2|0|0|0|0|0|0|0|0|4|0	NP_001078927.1	4.88	8	0	0	0	0	0	-28.08	0.57	NP_001783.2|NP_002028.1|	3|4|5|4|3|5|2|3	29	3.63	968	CTND1_HUMAN
ABR	FmT-MON1A_R152C	37|34|33|30	134	0.87	24|26|29|8|18|20|15|19|5|7|24|22|12|15|0|0|0|0|30|20	NP_001083.2	28.25	8	0	0	0	0	0	-72.48	1.04		13|13|12|15|7|12|8|10	90	11.25	822	B7Z683_HUMAN
ACACB	FmT-MON1A_R152C	205|197|184|176	762	0.9	171|159|165|176|102|108|100|96|186|150|257|286|293|264|210|249|342|351|155|54	NP_001084.3	158.62	8	0	0	0	0	0	#NAME?	0.5		35|37|43|41|30|33|26|30	275	34.38	2458	ACACB_HUMAN
ACLY	FmT-MON1A_R152C	60|53|49|48	210	0.89	41|39|45|51|64|54|55|55|15|12|37|48|35|41|31|34|20|27|50|12	NP_001087.2	49	8	0	0	0	0	0	-143	0.86	NP_001185706.1|NP_001180215.1|	19|17|20|22|21|20|20|21	160	20	1101	ACLY_HUMAN
MCRIP1	FmT-MON1A_R152C	5|4|4|3	16	0.66	0|0|2|0|0|0|0|0|0|0|0|0|0|0|0|0|0|0|4|3	NP_001087236.1	3	8	0.01	0.02	0.01	0.02	0.01	-11.63	1.33		3|3|3|3|3|2|0|2	19	2.38	97	MCRI1_HUMAN
HNRNPF	FmT-MON1A_R152C	66|66|65|64	261	0.9	65|60|53|103|113|118|111|120|66|60|58|62|56|51|50|54|46|42|60|63	NP_001091674.1	46.88	8	0	0	0	0	0	-420.44	0.41	NP_001185706.1|NP_002361.1|NP_055050.1|NP_003469.2|NP_002779.1|NP_009148.2|NP_002804.2|	8|7|10|8|11|8|8|8	68	8.5	415	HNRPF_HUMAN
HMGCS1	FmT-MON1A_R152C	4|4|4|3	15	0.67	3|2|0|0|0|0|0|0|2|0|0|0|0|0|0|0|0|0|2|0	NP_001091742.1	2.75	8	0.01	0.01	0.01	0.01	0.01	-11.65	1.22	NP_057701.1|NP_077309.1|	2|0|3|2|2|2|3|2	16	2	520	HMCS1_HUMAN
COPA	FmT-MON1A_R152C	45|40|40|38	163	0.88	32|29|30|29|13|17|16|17|20|23|20|29|19|14|26|20|3|6|34|17	NP_001091868.1	34.5	8	0	0	0	0	0	-77.25	1.1	NP_000335.1|NP_005561.1|NP_002950.3|	17|15|16|13|18|19|19|16	133	16.63	1233	COPA_HUMAN
DDX17	FmT-MON1A_R152C	89|79|74|71	313	0.9	97|92|89|82|72|69|77|74|68|74|64|67|69|73|59|65|58|74|103|65	NP_001091974.1	60.5	8	0	0	0	0	0	-302.09	0.64	NP_001185706.1|NP_002361.1|NP_002757.2|NP_057122.2|NP_000335.1|NP_001139761.1|NP_079351.2|NP_001010984.1|	18|16|13|15|20|23|21|21	147	18.38	731	A0A5H1ZRQ2_HUMAN
KIF2A	FmT-MON1A_R152C	7|6|5|4	22	0.81	0|2|0|4|6|5|8|4|4|5|0|3|4|2|0|0|0|2|7|0	NP_001091981.1	3.62	8	0	0	0	0	0	-30.25	0.56	NP_001092004.1|NP_055050.1|NP_001121369.1|NP_444278.1|	4|2|0|0|3|2|3|2	16	2	744	A0A6Q8PFA6_HUMAN
CKAP2	FmT-MON1A_R152C	19|19|17|16	71	0.86	13|13|16|7|7|10|6|11|2|7|11|10|9|7|5|2|0|0|17|15	NP_001091995.1	15.88	8	0	0	0	0	0	-39.43	1.04	NP_008950.1|	7|8|9|9|8|6|8|9	64	8	683	CKAP2_HUMAN
ACTB	FmT-MON1A_R152C	112|93|82|80	367	0	0|0|0|0|0|0|0|0|0|0|0|0|0|0|0|0|0|0|0|0	NP_001092.1	55.25	8	1	1	1	1	1	-3.3	552.5	NP_001185706.1|NP_002361.1|NP_003861.1|NP_055050.1|NP_004263.1|NP_003469.2|NP_002779.1|NP_000335.1|NP_001186190.1|NP_002403.2|NP_001131076.1|NP_940980.3|	7|8|8|0|0|0|5|8	36	4.5	375	ACTB_HUMAN
BAG6	FmT-MON1A_R152C	5|5|4|4	18	0.14	0|0|0|0|2|0|0|0|0|0|0|0|0|0|0|0|0|0|0|0	NP_001092004.1	3.12	8	0.62	0.71	0.62	0.71	0.62	-4.84	6.25	NP_003012.1|NP_061330.2|NP_002739.1|NP_055047.2|NP_055050.1|NP_001163931.1|NP_055617.1|NP_000335.1|NP_055428.1|NP_006077.2|	4|3|0|0|2|3|5|3	20	2.5	1126	A0A024RCR6_HUMAN
USP5	FmT-MON1A_R152C	30|29|28|25	112	0.88	28|22|27|7|10|10|11|11|14|9|19|26|23|17|12|15|4|4|32|19	NP_001092006.1	19.62	8	0	0	0	0	0	-94.95	0.69	NP_004777.1|NP_005462.1|NP_060962.2|NP_112168.1|NP_002779.1|NP_055316.2|NP_001129419.1|	8|6|8|8|13|12|14|14	83	10.38	858	UBP5_HUMAN
BCAS3	FmT-MON1A_R152C	47|46|45|40	178	0.88	32|32|27|4|6|8|3|6|0|3|9|19|24|17|0|0|2|2|37|26	NP_001092902.1	40.12	8	0	0	0	0	0	-70.67	1.25	NP_003520.1|NP_000446.1|NP_004976.2|	17|16|15|16|11|14|12|12	113	14.13	928	K7ESE9_HUMAN
PTAR1	FmT-MON1A_R152C	5|4|4|4	17	0	0|0|0|0|0|0|0|0|0|0|0|0|0|0|0|0|0|0|0|0	NP_001093136.1	2.5	8	0.99	1	0.99	1	0.99	-3.3	25	NP_004573.2|	3|0|3|3|0|0|4|3	16	2	402	PTAR1_HUMAN
WDR83	FmT-MON1A_R152C	23|19|19|17	78	0.89	22|27|26|14|28|34|17|19|5|7|6|11|8|11|8|7|3|3|14|19	NP_001093207.1	17.25	8	0	0	0	0	0	-90.13	0.6	NP_001135974.1|NP_057205.2|NP_001121369.1|NP_055855.2|NP_004976.2|	4|5|5|3|6|6|6|6	41	5.13	315	G3V221_HUMAN
IMMT	FmT-MON1A_R152C	22|17|13|11	63	0.84	0|0|3|12|15|12|17|14|2|3|0|2|0|0|4|0|2|4|2|4	NP_001093639.1	8.75	8	0	0	0	0	0	-65.84	0.6	NP_036569.1|NP_000335.1|NP_006545.1|NP_075568.1|NP_002105.2|	2|0|3|0|10|12|8|9	44	5.5	757	MIC60_HUMAN
PSMA4	FmT-MON1A_R152C	7|6|6|5	24	0.79	5|0|4|2|2|0|0|3|4|0|0|3|0|0|4|0|4|3|10|4	NP_001096137.1	4.88	8	0	0	0	0	0	-19.19	0.85	NP_001158884.1|NP_002783.1|NP_002784.1|NP_002802.2|NP_002785.1|NP_002779.1|NP_063944.3|NP_001186190.1|NP_002789.1|NP_008933.2|	5|4|2|2|3|3|3|3	25	3.13	261	H0YLC2_HUMAN
GIGYF2	FmT-MON1A_R152C	26|25|22|22	95	0.9	31|34|30|37|46|35|39|48|31|25|22|23|19|23|17|13|7|8|23|23	NP_001096616.1	22.25	8	0	0	0	0	0	-132.54	0.52	NP_000335.1|NP_001958.2|	13|11|12|12|12|7|12|9	88	11	1299	GGYF2_HUMAN
TLE3	FmT-MON1A_R152C	2|0|0|0	2	0.8	2|0|2|0|0|0|0|2|3|2|3|0|0|0|0|4|0|0|5|0	NP_001098662.1	0.25	8	0	0	0	0	0	-18.17	0.07	NP_001139247.1|NP_055647.2|	2|0|0|0|0|0|0|0	2	0.25	769	H0YL70_HUMAN
ZFYVE16	FmT-MON1A_R152C	105|103|101|96	405	0.9	97|103|84|65|100|94|100|76|44|48|74|86|73|77|41|51|13|14|113|66	NP_001098721.1	90.62	8	0	0	0	0	0	-266.43	0.87	NP_001129201.1|	27|26|28|28|27|24|23|27	210	26.25	1539	ZFY16_HUMAN
CAP1	FmT-MON1A_R152C	15|12|11|10	48	0.85	5|4|8|0|6|3|4|3|8|9|11|15|14|13|2|3|3|0|6|5	NP_001099000.1	10.38	8	0	0	0	0	0	-40.79	0.78	NP_001017992.1|NP_001186190.1|	5|5|5|6|6|5|6|7	45	5.63	475	CAP1_HUMAN
FAM135A	FmT-MON1A_R152C	8|6|3|3	20	0	0|0|0|0|0|0|0|0|0|0|0|0|0|0|0|0|0|0|0|0	NP_001099001.1	3.5	8	0.98	1	0.98	1	0.98	-3.3	35		4|6|2|2|2|3|0|2	21	2.63	1319	D6RCC7_HUMAN
MYBBP1A	FmT-MON1A_R152C	60|51|50|35	196	0.9	58|46|48|97|102|89|103|104|40|42|46|40|41|38|32|32|29|26|55|53	NP_001099008.1	33.25	8	0	0	0	0	0	-393.85	0.33	NP_001138610.1|NP_000335.1|	11|12|9|9|24|19|19|25	128	16	1332	MBB1A_HUMAN
FLNA	FmT-MON1A_R152C	386|378|292|283	1339	0.9	246|254|245|188|348|300|315|321|226|224|287|386|345|333|164|138|90|102|376|233	NP_001104026.1	293.88	8	0	0	0	0	0	#NAME?	0.81	NP_003861.1|NP_004989.2|NP_006642.1|NP_085132.1|NP_001124160.1|NP_000357.3|NP_056364.1|NP_001306.1|NP_005264.2|NP_005393.2|NP_002957.1|NP_001824.1|NP_004692.1|NP_963906.1|NP_002028.1|NP_001159588.1|	60|57|61|66|70|68|70|74	526	65.75	2647	FLNA_HUMAN
SUPT5H	FmT-MON1A_R152C	3|3|0|0	6	0.81	0|0|4|0|0|2|4|0|0|2|0|2|0|0|5|2|2|2|7|4	NP_001104490.1	0.75	8	0	0	0	0	0	-23.59	0.15	NP_055870.2|NP_006807.1|NP_001783.2|	3|2|0|0|0|0|0|0	5	0.63	1087	SPT5H_HUMAN
EZR	FmT-MON1A_R152C	68|60|60|48	236	0.89	56|59|60|18|37|35|32|35|10|8|15|19|30|29|16|16|11|4|51|41	NP_001104547.1	51.75	8	0	0	0	0	0	-142.84	0.92	NP_003861.1|NP_005462.1|NP_001137255.1|NP_001138791.1|NP_004243.1|NP_001093.1|NP_001172006.1|NP_001187.1|NP_009148.2|NP_039234.1|	9|9|12|12|10|11|10|10	83	10.38	586	EZRI_HUMAN
NACA	FmT-MON1A_R152C	18|16|15|15	64	0.87	15|18|20|3|8|8|9|12|7|4|10|7|7|0|4|3|5|8|20|14	NP_001106673.1	14.75	8	0	0	0	0	0	-52.57	0.81	NP_001186190.1|	5|5|5|5|4|5|5|5	39	4.88	215	NACAM_HUMAN
FANCI	FmT-MON1A_R152C	18|16|15|13	62	0.9	55|54|52|42|48|46|58|53|23|23|32|39|29|31|8|8|4|3|55|40	NP_001106849.1	12.38	8	0	0	0	0	0	-220.22	0.22	NP_005707.1|	6|4|10|10|7|8|9|10	64	8	1328	FANCI_HUMAN
SEPTIN9	FmT-MON1A_R152C	26|26|22|19	93	0.88	25|28|30|17|29|31|25|26|14|18|23|27|27|21|7|11|0|0|16|21	NP_001106963.1	20.5	8	0	0	0	0	0	-86.85	0.69	NP_055047.2|NP_000446.1|NP_061979.3|NP_059980.2|NP_001162580.1|	9|7|8|8|10|9|12|10	73	9.13	586	SEPT9_HUMAN
ARHGEF7	FmT-MON1A_R152C	20|19|16|15	70	0.86	17|18|12|4|11|12|11|11|0|4|7|5|0|2|0|0|0|0|15|3	NP_001106985.1	15.38	8	0	0	0	0	0	-40.36	0.99	NP_006077.2|NP_940980.3|	7|11|10|11|7|6|9|6	67	8.38	646	E9PDQ5_HUMAN
LIMA1	FmT-MON1A_R152C	17|13|10|9	49	0.86	11|13|19|4|6|11|8|6|4|4|5|10|7|4|2|2|0|0|13|15	NP_001107018.1	8.88	8	0	0	0	0	0	-54.77	0.59	NP_003861.1|NP_004989.2|NP_057467.1|NP_056364.1|NP_004976.2|NP_005393.2|NP_001824.1|NP_940980.3|NP_001159588.1|	5|4|5|3|6|6|7|8	44	5.5	760	LIMA1_HUMAN
LSM14A	FmT-MON1A_R152C	13|12|9|8	42	0.85	13|8|11|7|2|0|0|0|0|0|3|4|5|4|3|0|3|3|14|9	NP_001107565.1	8.5	8	0	0	0	0	0	-41.25	0.72	NP_002950.3|	3|4|4|4|5|4|5|5	34	4.25	463	LS14A_HUMAN
PDLIM3	FmT-MON1A_R152C	14|12|11|11	48	0.75	6|7|4|0|0|0|0|0|0|0|0|4|0|4|0|0|0|0|6|10	NP_001107579.1	10.62	8	0	0	0	0	0	-16.8	1.47	NP_001153171.1|	4|6|4|3|4|4|6|3	34	4.25	316	A0A087WYF8_HUMAN
IRAK4	FmT-MON1A_R152C	5|5|5|4	19	0.72	5|3|3|0|0|0|0|0|0|0|0|0|0|0|0|0|0|0|2|2	NP_001107654.1	4	8	0	0	0	0	0	-11.48	1.23	NP_004086.1|	3|4|4|5|3|3|2|3	27	3.38	460	F8VVZ1_HUMAN
DHX36	FmT-MON1A_R152C	14|13|13|13	53	0.84	10|10|12|5|5|4|6|4|0|0|5|5|5|3|4|5|4|2|15|7	NP_001107869.1	11.25	8	0	0	0	0	0	-34.94	0.96		8|7|8|7|7|6|4|2	49	6.13	994	DHX36_HUMAN
WDR26	FmT-MON1A_R152C	2|0|0|0	2	0.47	0|0|0|0|0|0|0|0|0|0|0|0|0|0|0|0|0|0|0|0	NP_001108585.2	0.25	8	0.19	0.78	0.19	0.78	0.19	-3.3	2.5	NP_002739.1|NP_055428.1|	2|0|0|0|0|0|0|0	2	0.25	645	WDR26_HUMAN
ADD1	FmT-MON1A_R152C	14|13|9|7	43	0.88	22|26|24|14|10|7|10|7|4|4|6|8|7|6|2|4|0|2|16|11	NP_001110.2	8	8	0	0	0	0	0	-81.66	0.36	NP_003861.1|NP_001159588.1|	4|3|4|4|6|6|4|7	38	4.75	737	ADDA_HUMAN
ADD3	FmT-MON1A_R152C	10|8|7|7	32	0.86	10|11|7|8|12|9|8|10|0|0|3|10|3|6|2|0|0|0|7|13	NP_001112.2	6.88	8	0	0	0	0	0	-37.97	0.6	NP_003143.2|	3|5|4|4|5|3|3|3	30	3.75	674	ADDG_HUMAN
PHKA1	FmT-MON1A_R152C	13|9|8|8	38	0.8	7|8|10|0|5|5|3|3|0|0|6|7|3|5|0|0|0|0|8|4	NP_001116142.1	7.62	8	0	0	0	0	0	-25.15	0.92	NP_003012.1|	7|4|5|5|3|3|5|3	35	4.38	1210	KPB1_HUMAN
GTF3C5	FmT-MON1A_R152C	16|15|12|11	54	0.87	13|18|11|11|16|19|19|15|10|9|15|12|9|10|9|7|3|2|10|10	NP_001116295.1	11.62	8	0	0	0	0	0	-57.65	0.65		6|10|6|9|7|6|6|6	56	7	526	H7BY84_HUMAN
NCOA7	FmT-MON1A_R152C	14|13|12|10	49	0.87	13|11|15|0|0|0|2|2|0|0|0|8|4|7|0|0|0|0|20|16	NP_001116314.1	10.12	8	0	0	0	0	0	-51.75	0.63		4|5|8|7|6|6|5|4	45	5.63	931	Q5TF96_HUMAN
PPP6C	FmT-MON1A_R152C	24|22|20|19	85	0.88	30|24|24|6|10|8|7|9|8|5|8|10|10|10|0|0|0|0|27|16	NP_001116827.1	16.12	8	0	0	0	0	0	-89.1	0.61	NP_001231695.1|	4|4|5|4|6|5|5|4	37	4.63	342	PPP6_HUMAN
PARK7	FmT-MON1A_R152C	36|35|25|23	119	0.68	10|11|13|4|2|3|3|2|4|5|3|6|4|3|12|9|14|20|7|0	NP_001116849.1	18.88	8	0	0.01	0	0.01	0	-48.92	1.28	NP_004315.1|	4|4|4|4|8|9|8|8	49	6.13	189	PARK7_HUMAN
BCOR	FmT-MON1A_R152C	4|3|3|2	12	0.9	11|12|9|55|66|71|75|63|44|44|16|18|16|12|11|11|0|3|9|11	NP_001116855.1	1.5	8	0	0	0	0	0	-309.18	0.02	NP_001129675.1|NP_001238978.1|NP_079422.1|	3|0|3|2|0|0|3|0	11	1.38	1721	A1A564_HUMAN
AP1B1	FmT-MON1A_R152C	30|29|27|27	113	0.88	20|24|16|17|23|25|22|25|8|10|14|17|14|13|6|8|0|0|28|0	NP_001118.3	26.25	8	0	0	0	0	0	-64.2	1.03	NP_001123996.1|	5|6|11|7|12|14|6|11	72	9	949	AP1B1_HUMAN
CASK	FmT-MON1A_R152C	10|9|8|7	34	0.85	11|12|7|9|8|9|11|10|0|0|0|0|0|0|0|0|0|0|8|0	NP_001119526.1	7	8	0	0	0	0	0	-40.58	0.64	NP_004081.1|	3|4|7|7|4|5|4|5	39	4.88	898	A0A2R8Y6F8_HUMAN
CEP55	FmT-MON1A_R152C	7|6|5|5	23	0.83	4|5|7|2|4|8|8|4|0|0|0|3|0|0|0|0|0|0|7|0	NP_001120654.1	4.62	8	0	0	0	0	0	-26.19	0.62	NP_001007068.1|NP_001148.1|NP_005393.2|	2|4|3|4|3|2|2|3	23	2.88	464	CEP55_HUMAN
CSK	FmT-MON1A_R152C	19|18|16|15	68	0.86	10|12|10|0|4|3|4|2|10|14|13|18|9|8|2|0|3|3|20|10	NP_001120662.1	14.88	8	0	0	0	0	0	-44.89	0.92	NP_001191184.1|NP_002804.2|NP_039234.1|NP_002028.1|	9|8|8|8|9|9|7|8	66	8.25	450	CSK_HUMAN
PCID2	FmT-MON1A_R152C	11|10|8|7	36	0.85	0|0|0|11|11|8|13|7|10|10|5|6|0|0|0|0|0|0|5|6	NP_001120674.1	5.88	8	0	0	0	0	0	-51.33	0.52	NP_004614.3|	2|0|4|3|3|2|2|2	18	2.25	399	PCID2_HUMAN
SHTN1	FmT-MON1A_R152C	91|89|80|76	336	0.89	98|82|76|34|45|40|44|43|7|12|21|33|27|26|49|47|11|18|37|47	NP_001120683.1	70.12	8	0	0	0	0	0	-201.16	0.92	NP_000357.3|	25|24|24|25|25|25|25|26	199	24.88	631	SHOT1_HUMAN
UBAP2L	FmT-MON1A_R152C	95|91|90|89	365	0.9	110|118|111|41|59|53|61|60|134|148|41|71|64|56|19|22|20|15|102|73	NP_001120792.1	70.62	8	0	0	0	0	0	-436.55	0.55	NP_055047.2|	15|14|16|16|21|21|19|21	143	17.88	983	F8W726_HUMAN
GNE	FmT-MON1A_R152C	15|15|13|9	52	0.79	0|0|0|0|0|0|0|0|9|8|6|4|8|9|0|0|0|0|0|10	NP_001121699.1	7.5	8	0	0	0	0	0	-41.31	0.83	NP_002268.2|	5|6|7|9|2|0|0|2	31	3.88	753	GLCNE_HUMAN
USP8	FmT-MON1A_R152C	7|7|6|5	25	0.55	0|6|0|0|0|0|0|0|0|0|0|0|0|0|0|0|0|0|0|2	NP_001122082.1	4.5	8	0.15	0.21	0.15	0.21	0.15	-9.94	2.25	NP_054762.2|NP_002268.2|NP_055268.1|	3|2|2|3|0|2|4|3	19	2.38	1118	UBP8_HUMAN
REPS1	FmT-MON1A_R152C	10|8|8|6	32	0.84	9|9|13|3|8|7|5|5|0|2|2|6|0|0|0|0|0|0|6|3	NP_001122089.1	6.5	8	0	0	0	0	0	-33.09	0.67	NP_006268.2|	5|6|5|4|3|2|4|2	31	3.88	769	REPS1_HUMAN
PCBP2	FmT-MON1A_R152C	75|66|61|61	263	0.89	86|0|112|48|28|17|28|16|32|36|12|19|19|17|16|15|9|12|66|33	NP_001122383.1	47.25	8	0	0	0	0	0	-349.71	0.61	NP_001185706.1|NP_055050.1|NP_002779.1|NP_000148.2|NP_001015877.1|NP_003475.1|	10|10|10|10|0|2|0|2	44	5.5	365	PCBP2_HUMAN
TOMM40	FmT-MON1A_R152C	46|40|39|37	162	0.89	25|17|24|44|42|44|32|35|42|39|13|23|17|13|15|16|12|9|30|6	NP_001122388.1	28.5	8	0	0	0	0	0	-146.32	0.66	NP_004315.1|NP_002802.2|NP_057122.2|NP_001148.1|NP_001907.2|NP_055635.3|NP_055428.1|NP_055156.1|	6|6|5|6|6|6|6|6	47	5.88	361	TOM40_HUMAN
SYTL4	FmT-MON1A_R152C	97|96|95|92	380	0.9	89|104|88|42|42|42|52|47|30|27|61|78|56|54|7|8|9|5|107|90	NP_001123368.1	86.5	8	0	0	0	0	0	-243.63	0.89	NP_002857.1|	22|24|23|23|19|19|20|21	171	21.38	671	SYTL4_HUMAN
GSPT1	FmT-MON1A_R152C	150|134|131|128	543	0.9	167|188|152|26|32|28|35|29|36|32|33|55|32|47|29|32|27|27|114|64	NP_001123478.1	129	8	0	0	0	0	0	-382.5	0.83	NP_004976.2|	12|11|11|12|13|13|13|13	98	12.25	636	ERF3A_HUMAN
GEN1	FmT-MON1A_R152C	6|5|3|0	14	0.23	0|2|0|0|0|0|0|0|0|0|0|0|0|0|0|0|0|0|0|0	NP_001123481.1	1.75	8	0.47	0.83	0.47	0.83	0.47	-4.84	3.5		4|0|5|2|0|0|0|0	11	1.38	908	GEN_HUMAN
SHC1	FmT-MON1A_R152C	8|5|5|5	23	0.57	2|0|3|0|0|0|0|0|0|0|0|0|0|0|0|0|0|0|3|2	NP_001123512.1	4.38	8	0.09	0.33	0.09	0.33	0.09	-12.75	1.75	NP_003861.1|NP_002739.1|NP_003143.2|NP_000517.2|NP_005545.1|NP_001070654.1|NP_006077.2|NP_001184026.2|NP_039234.1|NP_002028.1|	3|3|0|3|3|4|7|4	27	3.38	584	SHC1_HUMAN
EEF1D	FmT-MON1A_R152C	12|11|11|10	44	0.8	9|7|4|0|6|6|6|3|3|4|2|7|3|4|3|6|3|6|7|9	NP_001123527.1	9.88	8	0	0	0	0	0	-19.45	1.23	NP_001138610.1|NP_001185706.1|NP_002739.1|NP_112168.1|NP_003469.2|NP_005244.1|NP_003286.1|	5|4|5|4|6|6|6|5	41	5.13	281	EF1D_HUMAN
KARS1	FmT-MON1A_R152C	18|15|13|12	58	0.83	11|13|11|0|0|0|0|0|6|4|2|6|3|7|3|3|3|4|12|5	NP_001123561.1	10	8	0	0	0	0	0	-38.98	0.85	NP_001631.3|NP_001107644.1|NP_002779.1|NP_001306.1|NP_004976.2|NP_055316.2|	5|4|3|3|9|7|9|6	46	5.75	625	SYK_HUMAN
KLC1	FmT-MON1A_R152C	24|23|17|17	81	0.88	23|29|26|14|17|18|22|15|8|7|7|9|11|9|5|5|0|0|20|13	NP_001123579.1	17	8	0	0	0	0	0	-81.6	0.68	NP_002739.1|NP_004975.2|NP_002950.3|NP_002268.2|	9|11|12|10|9|9|9|7	76	9.5	618	KLC1_HUMAN
YAP1	FmT-MON1A_R152C	5|5|4|4	18	0.8	6|6|5|0|0|0|0|0|0|0|2|0|0|0|0|0|0|0|5|0	NP_001123617.1	3	8	0	0	0	0	0	-25.83	0.55	NP_001138467.1|NP_004243.1|NP_004975.2|NP_001129201.1|NP_008950.1|NP_057701.1|NP_115729.1|	2|3|3|3|0|0|2|4	17	2.13	504	YAP1_HUMAN
MYO1B	FmT-MON1A_R152C	6|4|4|4	18	0.86	3|3|0|11|9|10|7|11|10|8|5|5|3|3|2|4|0|3|0|2	NP_001123630.1	3.62	8	0	0	0	0	0	-48	0.35	NP_003861.1|NP_001958.2|NP_940980.3|	4|6|0|4|4|2|4|3	27	3.38	1136	E9PDF6_HUMAN
SMARCC2	FmT-MON1A_R152C	8|7|7|5	27	0.9	4|3|0|27|24|23|24|25|5|0|8|8|5|5|13|17|7|6|5|0	NP_001123892.1	4	8	0	0	0	0	0	-112.8	0.16		2|0|0|2|4|2|3|5	18	2.25	1152	F8VXC8_HUMAN
SPTAN1	FmT-MON1A_R152C	43|35|35|30	143	0.9	14|18|20|121|105|101|91|82|12|10|28|47|40|37|46|42|4|3|29|10	NP_001123910.1	23	8	0	0	0	0	0	-444.27	0.22	NP_001158884.1|NP_002361.1|NP_003861.1|NP_004337.2|NP_001138791.1|NP_002739.1|NP_055050.1|NP_001020095.1|	7|5|5|11|20|20|21|21	110	13.75	2477	A0A0D9SF54_HUMAN
SRP9	FmT-MON1A_R152C	10|9|9|9	37	0.78	7|6|6|5|0|4|4|0|6|6|5|5|5|5|7|5|4|0|6|5	NP_001123912.1	8	8	0	0	0	0	0	-17.07	1.23	NP_001078.2|NP_060640.2|NP_000335.1|NP_002403.2|NP_002957.1|NP_001139761.1|	2|2|3|3|2|2|2|2	18	2.25	82	SRP09_HUMAN
HAUS2	FmT-MON1A_R152C	7|6|4|4	21	0.87	0|2|3|0|18|14|0|16|0|0|2|2|0|0|0|0|0|0|2|0	NP_001123919.1	3.88	8	0	0	0	0	0	-57.54	0.3	NP_002784.1|NP_002739.1|NP_068814.2|NP_055428.1|NP_006077.2|	3|3|4|2|0|3|4|3	22	2.75	204	H3BP16_HUMAN
AP1M1	FmT-MON1A_R152C	12|6|6|5	29	0.45	0|0|0|0|0|0|0|0|3|0|2|0|3|0|3|3|0|0|0|0	NP_001123996.1	5.75	8	0.23	0.92	0.23	0.92	0.23	-7.63	1.92		2|3|3|3|6|3|3|3	26	3.25	435	AP1M1_HUMAN
SPAG9	FmT-MON1A_R152C	77|72|68|66	283	0.89	77|75|83|23|58|49|53|55|24|21|48|55|41|42|12|14|7|2|77|75	NP_001123999.1	65.38	8	0	0	0	0	0	-199.61	0.84	NP_001158884.1|NP_002747.2|NP_001306.1|NP_001958.2|	26|22|27|29|28|23|28|27	210	26.25	1311	JIP4_HUMAN
AHCYL2	FmT-MON1A_R152C	18|17|15|0	50	0.8	14|0|12|0|0|0|0|0|0|0|0|0|0|0|0|0|0|0|15|0	NP_001124192.1	6.25	8	0	0	0	0	0	-46.22	0.61		2|0|2|3|0|0|0|0	7	0.88	610	SAHH3_HUMAN
HYOU1	FmT-MON1A_R152C	16|14|12|7	49	0.88	0|0|0|17|11|8|8|9|29|31|15|10|11|11|12|11|5|10|7|2	NP_001124463.1	8.12	8	0	0	0	0	0	-95.03	0.35	NP_001138238.1|NP_076962.2|NP_060633.1|NP_003818.2|NP_000148.2|	4|4|2|2|9|9|3|6	39	4.88	999	Q9BST8_HUMAN
PTPN12	FmT-MON1A_R152C	7|6|6|6	25	0.63	0|0|2|0|0|0|0|0|0|0|0|4|0|2|0|0|0|0|2|3	NP_001124480.1	4.12	8	0.03	0.06	0.03	0.06	0.03	-13.84	1.5	NP_001254703.1|NP_001171899.1|NP_001783.2|	4|2|2|4|3|0|5|0	20	2.5	661	PTN12_HUMAN
PEX5	FmT-MON1A_R152C	18|17|15|14	64	0.9	31|24|29|19|36|35|35|32|10|10|18|21|16|11|3|4|0|0|23|31	NP_001124495.1	14.12	8	0	0	0	0	0	-118.43	0.41	NP_005887.2|NP_001243411.1|	9|8|9|7|9|7|7|7	63	7.88	654	B4E0T2_HUMAN
DEK	FmT-MON1A_R152C	16|16|16|12	60	0.83	5|3|6|12|9|11|10|12|2|4|3|4|3|0|6|5|11|10|9|3	NP_001128181.1	9.38	8	0	0	0	0	0	-45.45	0.82	NP_003520.1|NP_059980.2|	2|3|2|2|8|8|6|7	38	4.75	341	B4DFG0_HUMAN
FIP1L1	FmT-MON1A_R152C	7|5|4|4	20	0.9	25|22|29|34|33|26|31|28|3|4|9|6|6|6|2|0|3|0|24|15	NP_001128409.1	3.38	8	0	0	0	0	0	-143.07	0.11	NP_003012.1|	3|0|3|0|5|4|3|2	20	2.5	588	FIP1_HUMAN
FERMT2	FmT-MON1A_R152C	53|51|30|30	164	0.87	31|28|33|7|8|8|10|7|8|5|15|18|13|16|3|8|0|0|33|23	NP_001128471.1	34.12	8	0	0	0	0	0	-78.91	1.09	NP_079422.1|NP_009148.2|NP_057179.1|	15|15|14|14|11|14|17|17	117	14.63	687	FERM2_HUMAN
DNAJA3	FmT-MON1A_R152C	23|20|19|18	80	0.89	13|12|16|17|20|16|18|16|60|57|16|20|15|12|18|16|21|22|22|6	NP_001128582.1	17.5	8	0	0	0	0	0	-136.28	0.43	NP_001138610.1|NP_003469.2|NP_005244.1|NP_004976.2|	7|5|5|5|7|4|6|6	45	5.63	453	DNJA3_HUMAN
NEDD1	FmT-MON1A_R152C	17|16|14|14	61	0.87	19|17|16|0|4|0|4|0|2|0|4|0|0|0|0|0|0|0|18|10	NP_001128647.1	14	8	0	0	0	0	0	-47.87	0.8	NP_001162580.1|	9|11|9|9|10|9|10|10	77	9.63	667	NEDD1_HUMAN
AGFG1	FmT-MON1A_R152C	73|72|66|66	277	0.89	58|62|56|29|30|33|28|25|24|25|47|36|37|32|10|14|12|7|56|71	NP_001128659.1	56	8	0	0	0	0	0	-174.02	0.91	NP_001193580.1|NP_001138519.1|NP_001123578.1|NP_077309.1|NP_001138621.1|NP_001139761.1|	12|11|13|12|11|11|12|12	94	11.75	584	AGFG1_HUMAN
GIT2	FmT-MON1A_R152C	7|6|0|0	13	0.55	0|0|7|0|0|0|0|0|0|0|0|0|0|0|0|0|0|0|0|0	NP_001128686.1	1.62	8	0.13	0.31	0.13	0.31	0.13	-9.12	0.93	NP_001093.1|NP_004573.2|NP_001131076.1|	2|0|2|0|0|0|0|0	4	0.5	729	F8VXI9_HUMAN
NDRG1	FmT-MON1A_R152C	29|28|24|22	103	0.85	17|16|18|0|3|0|0|0|12|11|11|14|17|15|5|0|0|0|21|19	NP_001128714.1	23.25	8	0	0	0	0	0	-41.38	1.24	NP_001161971.1|NP_001185706.1|NP_079422.1|NP_057701.1|NP_039234.1|	7|7|9|8|5|6|6|8	56	7	394	NDRG1_HUMAN
EEF1E1	FmT-MON1A_R152C	12|11|9|7	39	0.83	5|5|7|9|9|11|7|6|9|7|6|8|6|8|9|8|4|4|6|6	NP_001129122.1	5.88	8	0	0	0	0	0	-43.55	0.62	NP_003861.1|NP_001007068.1|	2|0|3|3|3|3|4|4	22	2.75	139	MCA3_HUMAN
PABPC4	FmT-MON1A_R152C	37|37|35|32	141	0.89	44|47|35|7|13|16|12|10|16|16|16|11|13|7|13|9|12|15|35|15	NP_001129125.1	30.12	8	0	0	0	0	0	-117.23	0.75	NP_001185706.1|NP_036429.2|NP_055050.1|NP_003469.2|NP_064601.3|	13|12|11|10|15|16|15|16	108	13.5	660	B1ANR0_HUMAN
VDAC3	FmT-MON1A_R152C	45|40|32|30	147	0.89	21|25|26|31|31|29|28|29|46|43|10|26|25|29|22|17|26|28|28|32	NP_001129166.1	29.75	8	0	0	0	0	0	-112.27	0.78	NP_057122.2|NP_001907.2|NP_110382.3|NP_803173.1|NP_444278.1|NP_055428.1|NP_001162580.1|NP_055156.1|	6|7|7|7|9|9|9|9	63	7.88	284	VDAC3_HUMAN
YWHAZ	FmT-MON1A_R152C	20|20|17|17	74	0.89	22|20|20|16|29|33|28|40|0|0|0|10|0|0|10|12|7|5|25|8	NP_001129171.1	15	8	0	0	0	0	0	-112.62	0.46	NP_001185706.1|NP_001238831.1|NP_003861.1|NP_036569.1|NP_115712.1|NP_001121620.1|NP_055263.2|NP_003520.1|NP_004243.1|NP_036429.2|NP_009202.1|NP_060640.2|NP_000446.1|NP_001107593.1|NP_001163931.1|NP_001137451.1|NP_000025.1|NP_000282.1|NP_000356.1|NP_001186190.1|NP_002403.2|NP_004449.1|NP_001484.1|NP_598407.1|NP_055647.2|NP_940980.3|	3|4|3|5|5|4|3|5	32	4	245	B0AZS6_HUMAN
ECD	FmT-MON1A_R152C	19|14|10|9	52	0.32	4|0|3|4|6|0|4|5|4|0|0|0|0|0|0|0|0|0|0|0	NP_001129224.1	9.62	8	0.35	1	0.35	1	0.35	-13.81	2.03		7|6|3|5|9|3|5|3	41	5.13	677	ECD_HUMAN
RPN2	FmT-MON1A_R152C	43|41|34|30	148	0.89	20|25|25|53|44|43|43|42|59|59|28|37|26|24|41|42|23|17|30|30	NP_001129243.1	27.12	8	0	0	0	0	0	-186.16	0.5	NP_055050.1|NP_055557.2|	8|9|9|10|17|11|13|13	90	11.25	615	RPN2_HUMAN
SPATA2	FmT-MON1A_R152C	51|48|41|40	180	0.89	43|45|43|35|35|30|33|31|28|25|28|38|35|30|11|8|5|6|56|48	NP_001129245.1	42.25	8	0	0	0	0	0	-116.19	0.88		13|12|10|12|14|13|14|12	100	12.5	520	SPAT2_HUMAN
FDPS	FmT-MON1A_R152C	12|12|9|8	41	0.78	11|9|5|0|0|0|0|0|0|0|0|0|0|0|0|0|0|0|4|0	NP_001129293.1	8.38	8	0	0	0	0	0	-19.64	1.16	NP_001117.2|NP_005887.2|NP_039234.1|	3|5|4|3|3|3|4|4	29	3.63	419	A0A087X090_HUMAN
MADD	FmT-MON1A_R152C	30|27|21|18	96	0.79	18|17|9|4|2|2|0|0|0|0|0|0|0|0|0|0|0|0|15|3	NP_001129415.1	19.25	8	0	0	0	0	0	-39.3	1.31		11|11|16|11|8|12|9|8	86	10.75	1544	A0A0A0MRB5_HUMAN
PLS3	FmT-MON1A_R152C	31|30|29|28	118	0.72	7|11|9|3|5|6|2|3|5|5|5|7|7|4|6|5|4|7|21|5	NP_001129497.1	25	8	0	0	0	0	0	-21.75	2.08	NP_001158884.1|NP_036412.1|NP_057467.1|NP_003469.2|NP_001172006.1|	5|10|8|7|12|12|14|11	79	9.88	630	PLST_HUMAN
PUF60	FmT-MON1A_R152C	30|25|23|19	97	0.89	24|17|22|36|29|35|30|36|17|22|33|32|28|25|19|18|16|18|27|27	NP_001129505.1	15.38	8	0	0	0	0	0	-137.61	0.44	NP_001138519.1|NP_002779.1|NP_001007068.1|NP_056357.1|	5|3|5|7|10|11|10|9	60	7.5	516	PUF60_HUMAN
LRIG3	FmT-MON1A_R152C	2|0|0|0	2	0.72	0|0|0|2|0|0|3|2|0|0|0|0|0|0|0|0|0|0|0|0	NP_001129523.1	0.25	8	0	0	0	0	0	-9.59	0.14		2|0|0|0|0|0|0|0	2	0.25	1059	C9K080_HUMAN
CCDC124	FmT-MON1A_R152C	11|10|10|8	39	0.15	0|2|0|0|0|0|0|0|0|0|0|0|0|0|2|0|0|0|0|5	NP_001129675.1	5.5	8	0.58	0.76	0.58	0.76	0.58	-11.46	2.44	NP_036411.1|	2|0|0|2|5|6|5|3	23	2.88	223	CC124_HUMAN
RCC2	FmT-MON1A_R152C	50|49|41|37	177	0.86	31|30|26|19|12|16|18|15|17|16|16|22|18|16|25|26|17|23|31|11	NP_001129676.1	33.75	8	0	0	0	0	0	-79.26	1.14	NP_003861.1|NP_036412.1|NP_001034554.1|NP_001484.1|	9|7|9|8|11|12|11|10	77	9.63	522	RCC2_HUMAN
LRRFIP1	FmT-MON1A_R152C	8|5|5|4	22	0.81	4|0|3|0|8|6|7|5|0|0|0|6|0|0|0|0|0|0|0|2	NP_001131022.1	3.75	8	0	0	0	0	0	-31.36	0.56	NP_003861.1|NP_001159588.1|	2|0|4|4|5|4|2|3	24	3	640	LRRF1_HUMAN
ANAPC5	FmT-MON1A_R152C	9|8|8|7	32	0.9	5|5|5|17|23|21|23|20|8|8|8|8|5|6|7|5|0|0|14|2	NP_001131031.1	5.38	8	0	0	0	0	0	-98.26	0.25	NP_002739.1|NP_055316.2|	4|5|6|7|4|2|7|0	35	4.38	643	F5H0F9_HUMAN
ANAPC7	FmT-MON1A_R152C	4|4|3|2	13	0.85	0|0|2|7|9|7|7|8|0|0|0|2|0|0|0|0|0|0|3|0	NP_001131136.1	1.88	8	0	0	0	0	0	-35.78	0.24	NP_055316.2|NP_001001329.1|	2|0|2|2|0|2|0|2	10	1.25	537	APC7_HUMAN
ILF3	FmT-MON1A_R152C	77|72|65|64	278	0.89	52|45|50|41|45|39|33|35|18|15|24|45|27|34|47|38|21|25|54|32	NP_001131145.1	47.62	8	0	0	0	0	0	-171.09	0.94	NP_001185706.1|NP_001238831.1|NP_002361.1|NP_004989.2|NP_055047.2|NP_001034554.1|NP_055050.1|NP_003469.2|NP_001036041.1|NP_005393.2|NP_036411.1|	13|15|11|12|20|17|19|18	125	15.63	706	ILF3_HUMAN
BCAP31	FmT-MON1A_R152C	12|10|10|10	42	0.84	6|4|7|3|0|2|0|0|3|3|11|15|8|7|0|3|0|0|8|6	NP_001132913.1	9.5	8	0	0	0	0	0	-30.23	0.9	NP_055047.2|NP_055050.1|NP_005561.1|	7|6|4|4|5|7|5|5	43	5.38	246	BAP31_HUMAN
ARFGAP3	FmT-MON1A_R152C	7|6|6|5	24	0	0|0|0|0|0|0|0|0|0|0|0|0|0|0|0|0|0|0|0|0	NP_001135765.1	3.5	8	1	1	1	1	1	-3.3	35		4|5|4|6|0|0|0|4	23	2.88	472	ARFG3_HUMAN
SPART	FmT-MON1A_R152C	43|38|38|37	156	0.89	41|32|38|12|18|16|11|12|10|12|16|21|15|18|7|7|5|7|41|20	NP_001135766.1	33.5	8	0	0	0	0	0	-106.45	0.88	NP_057484.3|NP_004449.1|	13|13|14|14|12|12|11|11	100	12.5	666	SPART_HUMAN
SQSTM1	FmT-MON1A_R152C	6|6|5|4	21	0.71	0|0|3|0|2|3|3|3|0|0|0|0|0|0|4|4|0|0|0|0	NP_001135770.1	3.25	8	0	0	0	0	0	-17.07	0.93	NP_001185706.1|NP_004777.1|NP_006055.3|NP_054762.2|NP_003143.2|NP_001158222.1|NP_001187.1|NP_001306.1|NP_002574.2|NP_061882.2|	2|2|3|3|0|2|0|2	14	1.75	356	SQSTM_HUMAN
OGA	FmT-MON1A_R152C	12|11|10|10	43	0.88	19|20|22|0|13|8|8|10|0|4|8|10|7|5|0|0|0|0|11|4	NP_001135906.1	8.62	8	0	0	0	0	0	-66.87	0.47	NP_001139247.1|NP_056147.2|NP_000357.3|	6|4|7|6|5|3|5|4	40	5	863	OGA_HUMAN
EDC3	FmT-MON1A_R152C	150|145|145|139	579	0.9	135|148|130|52|80|69|78|79|49|56|86|80|81|79|26|27|21|24|121|111	NP_001135915.1	134.62	8	0	0	0	0	0	-299.9	1.01		15|12|15|13|10|10|12|13	100	12.5	508	EDC3_HUMAN
PPP1R13L	FmT-MON1A_R152C	4|4|3|3	14	0.01	0|0|0|0|0|0|0|0|0|0|0|0|0|0|0|0|0|0|0|0	NP_001135974.1	2	8	0.97	0.99	0.97	0.99	0.97	-3.3	20	NP_001138610.1|	2|3|3|0|0|2|3|0	13	1.63	828	IASPP_HUMAN
LUZP1	FmT-MON1A_R152C	19|19|19|18	75	0.86	18|16|19|5|10|7|11|11|3|5|10|7|7|9|0|0|0|0|16|9	NP_001136018.1	16.25	8	0	0	0	0	0	-48.71	0.94	NP_003861.1|NP_001121369.1|NP_057467.1|NP_003469.2|	13|14|14|14|9|11|13|9	97	12.13	1076	LUZP1_HUMAN
HMMR	FmT-MON1A_R152C	8|7|7|5	27	0.84	4|4|4|0|0|4|0|0|0|2|7|7|4|5|6|14|0|0|4|3	NP_001136028.1	5.25	8	0	0	0	0	0	-32.59	0.62	NP_940980.3|	5|2|3|4|4|2|4|3	27	3.38	725	HMMR_HUMAN
ITPK1	FmT-MON1A_R152C	3|2|2|0	7	0.13	0|0|0|0|0|0|0|0|0|0|0|0|0|0|0|0|0|0|0|0	NP_001136065.1	0.88	8	0.63	0.96	0.63	0.96	0.63	-3.3	8.75		2|2|0|2|0|0|0|0	6	0.75	414	G3V4M9_HUMAN
EFTUD2	FmT-MON1A_R152C	72|70|60|59	261	0.9	133|123|118|227|242|241|236|224|89|79|126|133|150|132|107|107|43|37|133|123	NP_001136077.1	60.12	8	0	0	0	0	0	#NAME?	0.25	NP_001138610.1|NP_002361.1|NP_003305.1|NP_078880.2|NP_001138519.1|NP_003469.2|NP_002779.1|NP_073572.2|	24|22|24|23|23|25|25|23	189	23.63	937	U5S1_HUMAN
EHBP1	FmT-MON1A_R152C	15|14|12|11	52	0.76	8|8|6|0|6|5|3|6|0|2|3|4|0|5|0|0|0|0|8|8	NP_001136086.1	9.88	8	0	0	0	0	0	-24.18	1.23		9|9|7|9|4|3|6|5	52	6.5	1196	EHBP1_HUMAN
API5	FmT-MON1A_R152C	18|18|17|16	69	0.83	10|8|8|14|11|12|13|8|0|0|3|2|3|0|0|2|5|0|9|7	NP_001136402.1	12.12	8	0	0	0	0	0	-42.01	0.97		4|6|3|5|6|9|6|7	46	5.75	524	API5_HUMAN
EIF5A	FmT-MON1A_R152C	44|39|35|25	143	0.75	11|13|19|15|17|15|17|15|0|0|6|0|0|0|12|10|7|0|23|12	NP_001137232.1	23.12	8	0	0	0	0	0	-63.98	1.22	NP_001185706.1|	4|4|4|3|5|4|8|6	38	4.75	184	IF5A1_HUMAN
PLEKHA5	FmT-MON1A_R152C	7|6|6|5	24	0.86	13|4|10|0|6|8|11|6|0|3|5|4|0|0|0|0|0|0|9|0	NP_001137293.2	4.88	8	0	0	0	0	0	-42.25	0.45	NP_008985.3|NP_061883.1|	3|4|5|5|3|7|3|2	32	4	1174	A0JP02_HUMAN
TCHP	FmT-MON1A_R152C	4|4|3|3	14	0.01	0|0|0|0|0|0|0|0|0|0|0|0|0|0|0|0|0|0|0|0	NP_001137324.1	1.75	8	0.97	0.99	0.97	0.99	0.97	-3.3	17.5	NP_001121369.1|	3|0|2|2|0|2|0|0	9	1.13	498	TCHP_HUMAN
PPP1R12A	FmT-MON1A_R152C	10|10|8|7	35	0.88	11|9|10|16|16|17|21|18|4|4|6|8|5|7|0|0|0|0|7|4	NP_001137357.1	7	8	0	0	0	0	0	-67.45	0.39	NP_003861.1|NP_001121369.1|NP_057467.1|NP_001139761.1|NP_002028.1|NP_940980.3|	3|5|6|4|3|4|5|6	36	4.5	1030	MYPT1_HUMAN
COPS2	FmT-MON1A_R152C	5|3|3|2	13	0.7	2|2|4|0|0|0|0|0|0|0|0|0|0|2|0|0|0|0|3|0	NP_001137359.1	2.38	8	0	0	0	0	0	-13.84	0.86	NP_001161771.1|NP_001185706.1|NP_001156956.1|NP_003520.1|NP_003469.2|NP_004976.2|	2|0|2|2|4|2|2|2	16	2	450	B4DIH5_HUMAN
COPB1	FmT-MON1A_R152C	40|40|40|38	158	0.88	18|20|21|8|14|11|11|12|32|34|31|40|28|23|17|15|8|3|20|29	NP_001137533.1	30.88	8	0	0	0	0	0	-99.58	0.9	NP_005561.1|NP_006792.1|NP_065908.1|	13|10|13|11|18|15|17|15	112	14	953	COPB_HUMAN
CHORDC1	FmT-MON1A_R152C	31|31|31|27	120	0.84	23|17|16|0|0|0|2|5|3|2|7|5|4|6|6|5|0|4|17|13	NP_001137545.1	27.88	8	0	0	0	0	0	-32.49	1.53	NP_001139247.1|NP_004614.3|NP_006695.1|NP_006800.2|NP_001027459.1|NP_001191213.1|	9|11|9|10|8|8|8|7	70	8.75	313	CHRD1_HUMAN
DNAJC7	FmT-MON1A_R152C	23|22|18|16	79	0.01	5|2|4|3|3|0|0|3|4|0|4|0|0|2|4|7|0|3|4|0	NP_001138238.1	14.12	8	0.94	1	0.94	1	0.94	-10.36	2.83	NP_006800.2|NP_079422.1|NP_060360.3|NP_000357.3|NP_068814.2|NP_005264.2|NP_005561.1|NP_001824.1|NP_001010984.1|	6|4|6|6|11|8|6|6	53	6.63	438	DNJC7_HUMAN
PHB2	FmT-MON1A_R152C	57|52|50|44	203	0.9	39|43|41|55|77|68|70|62|75|76|52|65|64|62|38|33|38|40|44|63	NP_001138303.1	45	8	0	0	0	0	0	-222.5	0.6	NP_001138610.1|NP_085056.2|NP_001180215.1|NP_036412.1|NP_055050.1|NP_001907.2|NP_005561.1|NP_006545.1|NP_005887.2|NP_056357.1|NP_003812.1|	12|11|13|11|13|12|11|13	96	12	299	PHB2_HUMAN
MYL12B	FmT-MON1A_R152C	24|21|19|19	83	0.81	12|14|12|5|7|9|9|8|11|12|0|6|6|8|5|5|5|5|15|12	NP_001138416.1	15.88	8	0	0	0	0	0	-35.33	1.2	NP_940980.3|	6|7|5|5|7|7|7|7	51	6.38	172	ML12B_HUMAN
CCDC85C	FmT-MON1A_R152C	6|4|3|3	16	0.01	0|0|0|0|0|0|0|0|0|0|0|0|0|0|0|0|0|0|0|0	NP_001138467.1	2.25	8	0.98	1	0.98	1	0.98	-3.3	22.5	NP_001121369.1|	2|2|2|4|0|0|0|2	12	1.5	419	CC85C_HUMAN
COG2	FmT-MON1A_R152C	2|0|0|0	2	0.71	0|0|4|0|0|3|0|0|0|0|0|0|0|0|0|0|0|0|0|0	NP_001138508.1	0.25	8	0	0	0	0	0	-9.45	0.14		2|0|0|0|0|0|0|0	2	0.25	737	B7Z2Y2_HUMAN
RRP12	FmT-MON1A_R152C	12|11|8|7	38	0.89	10|6|12|17|27|26|29|26|2|9|0|7|2|0|11|11|4|0|15|5	NP_001138586.1	5.25	8	0	0	0	0	0	-121.76	0.19		2|2|0|0|8|7|5|4	28	3.5	1236	RRP12_HUMAN
RELA	FmT-MON1A_R152C	7|5|4|3	19	0.13	0|2|0|0|0|0|0|0|0|0|0|0|0|0|0|0|0|0|0|0	NP_001138610.1	3.38	8	0.62	0.91	0.62	0.91	0.62	-4.84	6.75	NP_001158884.1|NP_001185706.1|NP_001180215.1|NP_000457.1|NP_001107593.1|NP_003330.1|NP_001269.3|NP_001306.1|NP_008950.1|NP_003475.1|	3|2|2|0|5|3|3|4	22	2.75	548	A0A087X0W8_HUMAN
VPS37A	FmT-MON1A_R152C	31|24|22|19	96	0.87	21|21|18|9|11|12|12|13|8|6|8|13|12|15|0|0|0|0|20|26	NP_001138624.1	21	8	0	0	0	0	0	-56.18	0.95		9|6|8|8|8|9|7|8	63	7.88	372	VP37A_HUMAN
HBS1L	FmT-MON1A_R152C	20|18|17|16	71	0.86	10|14|10|0|6|6|5|4|0|2|6|5|7|9|0|0|0|0|23|16	NP_001138630.1	15.25	8	0	0	0	0	0	-44.59	0.97	NP_006642.1|	11|8|8|2|4|7|5|10	55	6.88	642	B7Z524_HUMAN
PRMT3	FmT-MON1A_R152C	18|14|13|11	56	0.76	5|4|2|0|3|3|5|2|8|9|9|4|6|3|10|5|0|0|3|5	NP_001138639.1	11.5	8	0	0	0	0	0	-26.21	1.28		8|8|6|4|7|6|6|7	52	6.5	454	ANM3_HUMAN
KIAA1671	FmT-MON1A_R152C	17|16|15|13	61	0.88	10|6|10|18|16|20|18|24|0|0|5|6|3|5|5|0|0|0|9|6	NP_001138678.1	12.5	8	0	0	0	0	0	-65.76	0.62	NP_001121369.1|NP_057467.1|	7|11|8|9|5|9|10|8	67	8.38	1806	K1671_HUMAN
NECAP2	FmT-MON1A_R152C	20|15|14|13	62	0.71	5|7|5|0|4|3|0|0|0|6|7|8|0|0|0|0|0|0|10|10	NP_001138749.1	13.38	8	0	0	0	0	0	-19.2	1.53	NP_057490.2|	6|4|3|6|6|5|6|6	42	5.25	273	NECP2_HUMAN
NONO	FmT-MON1A_R152C	123|121|118|115	477	0.9	98|99|93|150|126|128|133|137|179|194|36|117|111|107|82|75|74|76|90|110	NP_001138880.1	89.12	8	0	0	0	0	0	-561.31	0.54	NP_001185706.1|NP_002779.1|NP_000335.1|NP_001191184.1|NP_004976.2|NP_005393.2|NP_059980.2|NP_001162580.1|	10|10|12|9|14|12|12|13	92	11.5	471	NONO_HUMAN
TTC28	FmT-MON1A_R152C	20|18|16|11	65	0.89	40|37|45|19|39|33|32|29|6|2|5|8|6|6|0|0|0|0|33|29	NP_001138890.1	10.5	8	0	0	0	0	0	-163.97	0.26		12|10|15|14|5|5|4|3	68	8.5	2481	TTC28_HUMAN
STMN1	FmT-MON1A_R152C	30|30|25|24	109	0.81	17|14|17|2|5|5|4|4|3|0|0|6|5|3|0|0|0|0|14|16	NP_001138926.1	23.5	8	0	0	0	0	0	-34.59	1.47	NP_004989.2|NP_066299.2|NP_660309.1|NP_005244.1|NP_006077.2|	5|5|4|4|4|4|4|4	34	4.25	174	STMN1_HUMAN
RBM17	FmT-MON1A_R152C	6|6|4|3	19	0.9	19|19|26|45|50|65|56|57|7|6|12|12|8|5|7|8|5|4|12|12	NP_001139019.1	2.38	8	0	0	0	0	0	-256.39	0.04		4|0|0|0|3|3|0|2	12	1.5	401	Q5W010_HUMAN
FKBP5	FmT-MON1A_R152C	12|10|8|8	38	0	0|0|0|0|0|0|0|0|0|0|0|0|0|0|0|0|0|0|0|0	NP_001139247.1	7.38	8	1	1	1	1	1	6.51	73.75	NP_004614.3|NP_006695.1|NP_056147.2|NP_071334.1|NP_001137255.1|NP_000446.1|NP_001269.3|	5|2|7|5|6|5|3|3	36	4.5	457	FKBP5_HUMAN
SARS2	FmT-MON1A_R152C	15|11|8|7	41	0.84	11|7|12|11|7|4|7|9|0|2|4|5|4|6|5|3|8|5|11|4	NP_001139373.1	6.62	8	0	0	0	0	0	-41.64	0.59	NP_057122.2|NP_001783.2|	2|3|3|3|10|9|5|5	40	5	520	B4DJM9_HUMAN
TANC1	FmT-MON1A_R152C	9|5|4|4	22	0.79	6|4|6|0|4|0|0|0|0|3|0|0|0|0|0|0|0|0|9|0	NP_001139381.1	3.25	8	0	0	0	0	0	-29.13	0.52		3|0|5|3|4|2|0|0	17	2.13	1390	TANC1_HUMAN
MKI67	FmT-MON1A_R152C	34|31|30|28	123	0.9	32|39|39|257|253|268|285|293|60|48|77|84|71|78|137|142|52|67|81|73	NP_001139438.1	21.12	8	0	0	0	0	0	#NAME?	0.08	NP_000335.1|NP_002028.1|	7|9|8|5|20|25|21|20	115	14.38	2896	KI67_HUMAN
TBC1D15	FmT-MON1A_R152C	18|18|17|16	69	0.86	14|12|18|5|13|8|9|10|9|9|10|15|11|9|4|3|0|0|14|13	NP_001139685.2	14.62	8	0	0	0	0	0	-44.72	0.96	NP_001185706.1|NP_001238965.1|NP_803173.1|	10|9|9|9|5|6|5|9	62	7.75	674	TBC15_HUMAN
PIP4K2C	FmT-MON1A_R152C	7|6|6|5	24	0.72	4|5|4|0|0|0|0|0|0|0|0|0|0|0|0|0|0|0|3|0	NP_001139730.1	5.12	8	0	0	0	0	0	-11.15	1.28		3|2|3|3|3|3|3|3	23	2.88	421	PI42C_HUMAN
ANK3	FmT-MON1A_R152C	12|11|9|9	41	0.82	9|10|5|6|0|2|6|2|0|0|3|3|0|0|0|0|0|0|12|0	NP_001140.2	7.5	8	0	0	0	0	0	-33.32	0.81	NP_002739.1|	3|6|3|4|3|6|4|6	35	4.38	1001	ANK3_HUMAN
SLC25A5	FmT-MON1A_R152C	63|62|59|58	242	0.89	68|69|76|27|41|41|39|42|53|57|11|33|31|31|23|24|29|37|68|29	NP_001143.2	57.25	8	0	0	0	0	0	-177.32	0.81	NP_001185706.1|NP_002361.1|NP_055050.1|NP_003469.2|NP_001148.1|NP_940980.3|	7|7|7|7|7|7|7|7	56	7	298	ADT2_HUMAN
BEGAIN	FmT-MON1A_R152C	4|3|2|2	11	0.35	0|0|2|0|0|0|0|0|0|0|0|0|0|0|0|0|0|0|0|0	NP_001153003.1	1.62	8	0.29	0.53	0.29	0.53	0.29	-4.84	3.25		2|3|0|0|2|2|0|3	12	1.5	593	BEGIN_HUMAN
SYNCRIP	FmT-MON1A_R152C	67|67|67|66	267	0.9	86|91|81|50|57|58|52|57|46|40|56|74|62|64|48|54|33|26|108|66	NP_001153148.1	50.62	8	0	0	0	0	0	-305.64	0.55	NP_001185706.1|NP_003861.1|NP_002802.2|NP_055050.1|NP_055617.1|NP_003469.2|NP_002950.3|NP_055316.2|NP_006077.2|NP_963906.1|NP_851853.1|NP_001010984.1|NP_003475.1|	10|10|12|12|14|15|12|14	99	12.38	561	A0A7I2V309_HUMAN
FHL1	FmT-MON1A_R152C	11|9|8|8	36	0.29	0|0|0|0|2|0|0|0|0|0|2|0|0|0|3|0|0|0|4|0	NP_001153171.1	5.75	8	0.42	0.88	0.42	0.88	0.42	-13.84	2.09		2|0|0|2|2|2|3|4	15	1.88	296	FHL1_HUMAN
SLC25A13	FmT-MON1A_R152C	30|30|29|27	116	0.89	13|15|18|37|38|35|33|32|54|54|30|26|27|24|33|32|20|23|17|24	NP_001153682.1	23.75	8	0	0	0	0	0	-150.16	0.52		10|11|10|12|14|12|15|13	97	12.13	676	CMC2_HUMAN
SYNJ1	FmT-MON1A_R152C	4|4|3|3	14	0.35	0|0|0|0|0|0|0|0|0|0|0|0|0|0|0|0|0|0|3|0	NP_001153778.1	2.25	8	0.27	0.33	0.27	0.33	0.27	-5.88	3	NP_003017.1|NP_004989.2|NP_001171899.1|NP_001824.1|	3|2|4|3|0|2|0|2	16	2	1526	A0A0D9SGJ6_HUMAN
TRAPPC9	FmT-MON1A_R152C	4|3|3|2	12	0.67	3|0|0|2|0|0|0|0|0|0|0|0|0|0|0|0|0|0|0|3	NP_001153844.1	1.75	8	0.01	0.02	0.01	0.02	0.01	-10.53	0.88	NP_057230.1|	3|2|2|2|2|0|0|0	11	1.38	1148	TPPC9_HUMAN
APBB1	FmT-MON1A_R152C	35|35|31|30	131	0.89	42|34|42|9|16|17|15|17|13|10|12|21|12|15|6|5|0|0|39|29	NP_001155.1	30	8	0	0	0	0	0	-105.68	0.76		9|9|10|9|10|10|9|9	75	9.38	710	APBB1_HUMAN
TNIK	FmT-MON1A_R152C	23|22|20|19	84	0.86	17|14|21|0|0|0|0|0|0|4|0|0|0|0|0|0|0|0|19|8	NP_001155033.1	18.62	8	0	0	0	0	0	-43.79	1.05	NP_001238978.1|	6|5|6|7|5|9|3|7	48	6	1331	TNIK_HUMAN
PDCD6IP	FmT-MON1A_R152C	36|30|27|25	118	0.88	8|8|15|15|6|13|11|15|43|37|16|18|14|21|17|13|2|5|13|10	NP_001155901.1	19.75	8	0	0	0	0	0	-105.61	0.66	NP_003017.1|NP_057164.3|NP_060697.4|NP_002739.1|NP_006268.2|NP_001007068.1|NP_000356.1|NP_002028.1|	7|6|5|7|12|14|12|18	81	10.13	873	PDC6I_HUMAN
EWSR1	FmT-MON1A_R152C	20|18|18|13	69	0.86	18|20|12|7|3|6|5|4|7|7|14|9|9|12|7|2|5|8|15|5	NP_001156757.1	11.62	8	0	0	0	0	0	-62.16	0.69	NP_001185706.1|NP_005462.1|NP_005707.1|NP_066299.2|NP_001171899.1|NP_002802.2|NP_001034554.1|NP_001279.2|NP_009202.1|NP_060640.2|NP_003469.2|NP_000867.2|NP_068814.2|NP_001007068.1|NP_036220.1|NP_000282.1|NP_000335.1|NP_000356.1|NP_000932.3|NP_001036041.1|NP_001148.1|NP_001172006.1|NP_110382.3|NP_803173.1|NP_005333.2|NP_001004060.1|NP_005566.2|NP_001001329.1|NP_055156.1|	2|2|3|4|6|6|6|6	35	4.38	655	C9JGE3_HUMAN
SYNRG	FmT-MON1A_R152C	186|179|175|156	696	0.9	167|165|164|63|76|96|90|98|77|72|84|127|105|114|40|38|25|28|172|98	NP_001157016.1	155	8	0	0	0	0	0	-418.88	0.93		29|33|30|29|37|37|37|37	269	33.63	1236	SYNRG_HUMAN
GTF2I	FmT-MON1A_R152C	17|13|12|12	54	0.9	42|46|37|69|81|93|91|99|22|15|27|50|40|34|16|16|5|9|45|38	NP_001157108.1	12	8	0	0	0	0	0	-365.09	0.13	NP_001121598.1|	7|7|7|7|13|7|9|6	63	7.88	976	GTF2I_HUMAN
DHCR7	FmT-MON1A_R152C	4|3|0|0	7	0.9	0|0|0|9|9|9|10|14|11|9|0|5|4|3|5|3|3|2|0|3	NP_001157289.1	0.88	8	0	0	0	0	0	-50.21	0.08		4|0|0|0|0|0|0|2	6	0.75	475	DHCR7_HUMAN
CHAMP1	FmT-MON1A_R152C	10|9|9|8	36	0.9	36|46|47|53|58|67|77|69|16|16|25|32|26|26|15|15|11|7|32|32	NP_001157616.1	7	8	0	0	0	0	0	-285.38	0.1	NP_004614.3|NP_057122.2|NP_055647.2|	2|4|2|3|5|5|6|5	32	4	812	CHAP1_HUMAN
PPP6R3	FmT-MON1A_R152C	28|25|23|21	97	0.88	20|14|16|6|16|19|15|17|4|6|13|10|5|4|5|4|0|0|27|34	NP_001157632.1	21.88	8	0	0	0	0	0	-63.78	0.88	NP_000357.3|NP_001231695.1|	10|12|13|12|10|10|8|11	86	10.75	879	H7BXH2_HUMAN
PLIN3	FmT-MON1A_R152C	18|17|17|14	66	0.8	12|8|11|0|4|0|4|2|2|0|4|8|0|2|0|0|0|0|11|7	NP_001157661.1	14.25	8	0	0	0	0	0	-28.44	1.36	NP_006364.2|NP_001078.2|NP_060640.2|NP_000867.2|NP_004035.2|NP_077310.1|NP_001230500.1|	10|9|8|10|5|8|8|8	66	8.25	433	PLIN3_HUMAN
LRCH1	FmT-MON1A_R152C	9|7|7|6	29	0.79	0|2|0|5|7|4|7|7|0|0|3|0|3|2|0|0|0|0|3|3	NP_001157683.1	5.5	8	0	0	0	0	0	-22.19	0.85	NP_001231695.1|	3|4|5|4|5|3|3|3	30	3.75	763	LRCH1_HUMAN
DHX16	FmT-MON1A_R152C	8|5|5|4	22	0.87	13|9|13|9|9|5|8|9|0|0|4|7|0|2|6|4|0|3|13|11	NP_001157711.1	4.12	8	0	0	0	0	0	-49.74	0.33		3|5|2|2|2|3|2|3	22	2.75	981	DHX16_HUMAN
FLNB	FmT-MON1A_R152C	66|57|52|45	220	0.89	36|30|30|30|69|34|58|51|19|20|30|29|32|28|17|11|2|4|46|29	NP_001157789.1	43.12	8	0	0	0	0	0	-167.29	0.77	NP_003861.1|NP_004777.1|NP_004086.1|NP_005393.2|	9|12|9|16|17|20|22|17	122	15.25	2633	A0A0C4DGA1_HUMAN
RAPGEF6	FmT-MON1A_R152C	10|9|7|7	33	0.8	7|2|7|3|6|7|5|5|3|4|5|4|4|6|0|0|0|0|8|4	NP_001157858.1	6.5	8	0	0	0	0	0	-25.17	0.9		4|2|7|4|3|6|6|4	36	4.5	1609	B7Z7Y1_HUMAN
XIAP	FmT-MON1A_R152C	16|11|10|10	47	0.9	4|6|3|0|0|0|0|0|110|105|3|4|5|6|16|12|5|12|7|8	NP_001158.2	9.75	8	0	0	0	0	0	-244.92	0.16	NP_004315.1|NP_004337.2|NP_660309.1|NP_001107593.1|NP_003330.1|NP_001172006.1|NP_002950.3|NP_003812.1|NP_061882.2|	5|4|3|3|2|3|3|6	29	3.63	497	XIAP_HUMAN
AGO2	FmT-MON1A_R152C	37|37|37|35	146	0.89	24|27|27|11|23|35|33|40|50|48|14|17|12|15|18|25|3|4|31|11	NP_001158095.1	31.38	8	0	0	0	0	0	-127.11	0.73	NP_001185706.1|NP_056147.2|NP_003469.2|NP_004086.1|NP_006809.1|NP_005611.1|NP_940980.3|	13|13|13|12|11|12|11|13	98	12.25	825	AGO2_HUMAN
RBMX	FmT-MON1A_R152C	16|16|14|14	60	0.88	18|23|22|9|10|12|8|7|6|7|9|8|9|7|19|22|6|11|21|11	NP_001158275.1	12.75	8	0	0	0	0	0	-71.64	0.58	NP_002361.1|NP_006268.2|NP_057467.1|NP_003143.2|NP_001164666.1|	4|4|4|4|7|6|6|6	41	5.13	196	RBMX_HUMAN
NFKB1	FmT-MON1A_R152C	12|9|6|6	33	0.03	0|0|2|0|0|0|0|0|0|0|0|0|0|0|0|0|0|0|0|0	NP_001158884.1	5.12	8	0.91	1	0.91	1	0.91	-4.84	10.25	NP_001124160.1|NP_003469.2|NP_001269.3|NP_057531.2|NP_003143.2|NP_003475.1|	4|6|6|3|3|0|0|3	25	3.13	968	NFKB1_HUMAN
LDHA	FmT-MON1A_R152C	28|22|22|21	93	0.85	7|7|10|10|15|14|15|14|24|19|12|13|10|8|12|9|0|5|14|14	NP_001158886.1	20.25	8	0	0	0	0	0	-42.53	1.11	NP_001161971.1|NP_003469.2|NP_002779.1|NP_000025.1|NP_000282.1|NP_000356.1|NP_001148.1|NP_056357.1|NP_001139411.1|NP_001001329.1|NP_001186040.1|	7|8|7|7|10|8|9|8	64	8	361	LDHA_HUMAN
SLC25A11	FmT-MON1A_R152C	20|20|19|18	77	0.9	8|11|15|37|34|36|38|34|26|30|21|25|24|24|29|29|28|27|16|28	NP_001158889.1	17.25	8	0	0	0	0	0	-120.77	0.48	NP_055050.1|NP_001017992.1|NP_002028.1|	5|6|8|7|7|8|10|7	58	7.25	303	M2OM_HUMAN
MKS1	FmT-MON1A_R152C	8|8|7|6	29	0.59	0|2|0|2|0|0|0|0|0|0|0|0|0|0|0|0|0|0|4|4	NP_001159399.1	4.25	8	0.06	0.09	0.06	0.09	0.06	-14.84	1.42	NP_003968.2|NP_006695.1|NP_055501.2|NP_056147.2|NP_071334.1|NP_078880.2|NP_660309.1|NP_001243549.1|	3|3|4|3|0|0|0|2	15	1.88	549	A0A0S2Z5Z2_HUMAN
ELAC2	FmT-MON1A_R152C	5|5|5|4	19	0.9	27|23|22|4|3|8|4|9|6|6|0|3|2|3|4|7|0|4|25|9	NP_001159434.1	3.62	8	0	0	0	0	0	-109.45	0.15	NP_060633.1|NP_004035.2|	3|3|0|4|2|3|3|3	21	2.63	786	G5E9D5_HUMAN
EPB41	FmT-MON1A_R152C	10|10|9|7	36	0.87	8|14|7|14|11|13|11|5|0|2|6|7|7|9|0|0|0|0|8|14	NP_001159477.1	7.5	8	0	0	0	0	0	-49.55	0.55	NP_001238978.1|	6|6|5|6|6|5|6|4	44	5.5	864	A0A2R8Y5G2_HUMAN
PALLD	FmT-MON1A_R152C	8|7|6|5	26	0.59	0|0|0|0|0|0|2|0|0|0|2|0|0|0|0|0|0|0|4|3	NP_001159580.1	5.38	8	0.07	0.18	0.07	0.18	0.07	-6.76	1.95	NP_001093.1|	3|4|4|3|5|3|4|5	31	3.88	1123	PALLD_HUMAN
NDUFS2	FmT-MON1A_R152C	12|9|8|8	37	0.9	90|96|95|8|8|10|13|13|7|4|5|5|4|0|2|3|4|0|71|60	NP_001159631.1	7.12	8	0	0	0	0	0	-379.71	0.08	NP_006807.1|NP_055037.1|NP_055428.1|NP_001171908.1|	4|4|2|4|4|6|3|4	31	3.88	457	NDUS2_HUMAN
HAUS4	FmT-MON1A_R152C	16|13|13|13	55	0.75	8|9|9|0|5|6|4|0|0|0|0|5|3|5|0|0|0|0|4|4	NP_001159741.1	11.5	8	0	0	0	0	0	-20.89	1.44		9|7|5|6|7|5|4|7	50	6.25	363	HAUS4_HUMAN
CCT7	FmT-MON1A_R152C	74|73|72|70	289	0.9	89|77|101|53|65|74|57|65|33|37|33|42|39|40|22|26|28|31|91|108	NP_001159757.1	66.88	8	0	0	0	0	0	-275.93	0.69	NP_078789.2|NP_942590.1|NP_004976.2|	15|15|15|17|20|21|17|16	136	17	499	TCPH_HUMAN
SSX2IP	FmT-MON1A_R152C	14|11|9|8	42	0.78	8|7|9|3|2|0|4|4|0|0|2|0|0|2|2|0|0|0|8|3	NP_001159765.1	8.12	8	0	0	0	0	0	-24.18	1.02	NP_065859.3|NP_079330.2|NP_001121369.1|NP_001093.1|NP_004412.2|NP_444278.1|NP_001958.2|NP_002268.2|	5|5|8|6|3|2|3|5	37	4.63	614	ADIP_HUMAN
SHMT2	FmT-MON1A_R152C	27|20|17|16	80	0.9	225|253|241|16|26|21|24|23|30|27|11|13|5|8|10|10|4|3|201|222	NP_001159829.1	16.62	8	0	0	0	0	0	#NAME?	0.07	NP_001185706.1|NP_001238965.1|NP_001631.3|NP_004989.2|NP_055848.1|NP_067045.1|NP_620133.1|NP_060773.3|NP_001124160.1|NP_001121369.1|NP_003469.2|NP_001191213.1|NP_004086.1|NP_002574.2|NP_005611.1|NP_001073308.1|NP_003812.1|NP_079351.2|	6|8|6|7|11|11|9|8	66	8.25	483	GLYM_HUMAN
MPP1	FmT-MON1A_R152C	37|31|27|27	122	0.87	27|29|27|4|0|4|5|4|6|7|5|8|9|9|0|0|0|0|20|23	NP_001159933.1	26.5	8	0	0	0	0	0	-69.64	1	NP_009202.1|NP_000335.1|NP_598407.1|	9|9|11|12|10|10|13|11	85	10.63	446	EM55_HUMAN
EIF2B3	FmT-MON1A_R152C	10|9|8|7	34	0.86	7|8|4|0|0|0|0|3|11|9|11|13|7|11|0|0|0|0|0|2	NP_001160060.1	7	8	0	0	0	0	0	-42.7	0.61	NP_803173.1|NP_001029288.1|	3|4|3|3|2|3|3|3	24	3	412	EI2BG_HUMAN
TTK	FmT-MON1A_R152C	40|37|37|29	143	0.85	22|26|22|4|7|8|8|5|7|5|9|12|9|12|0|3|0|0|21|13	NP_001160163.1	30.88	8	0	0	0	0	0	-48.23	1.36	NP_079422.1|NP_002739.1|NP_001121369.1|NP_940980.3|	11|13|15|12|13|13|16|15	108	13.5	856	TTK_HUMAN
ATXN10	FmT-MON1A_R152C	29|25|23|21	98	0.86	16|21|16|6|9|6|6|6|13|16|17|20|15|19|3|0|2|0|20|21	NP_001161093.1	21.62	8	0	0	0	0	0	-52.28	1.05	NP_005264.2|	6|7|6|6|8|5|8|8	54	6.75	411	ATX10_HUMAN
LPP	FmT-MON1A_R152C	36|33|33|31	133	0.82	14|13|16|0|0|0|0|2|2|2|3|7|4|5|0|0|0|0|20|25	NP_001161143.1	30.88	8	0	0	0	0	0	-31.43	1.65	NP_001193580.1|NP_001257405.1|NP_001123578.1|NP_057701.1|NP_001139761.1|	11|9|10|11|12|14|12|12	91	11.38	612	C9JUT4_HUMAN
SBNO1	FmT-MON1A_R152C	6|3|3|2	14	0.9	26|34|24|14|29|25|34|31|7|10|14|22|15|21|10|10|5|3|20|6	NP_001161328.1	2	8	0	0	0	0	0	-144.18	0.06		4|0|2|3|0|2|0|2	13	1.63	1393	SBNO1_HUMAN
KLHL13	FmT-MON1A_R152C	24|23|22|15	84	0.14	0|0|0|0|0|0|0|0|0|0|0|0|0|0|0|0|0|0|14|0	NP_001161771.1	13.38	8	0.62	0.7	0.62	0.7	0.62	-15.98	3.82	NP_056147.2|NP_061335.1|	8|10|11|12|0|5|0|6	52	6.5	658	KLH13_HUMAN
CNDP2	FmT-MON1A_R152C	19|16|15|13	63	0.24	0|3|4|2|0|2|3|0|2|0|2|0|0|3|0|2|0|0|9|5	NP_001161971.1	10.5	8	0.45	0.97	0.45	0.97	0.45	-15.57	2	NP_004243.1|NP_057179.1|	2|5|5|3|7|6|4|8	40	5	391	CNDP2_HUMAN
NDC1	FmT-MON1A_R152C	7|4|4|4	19	0.86	8|8|10|9|11|10|7|7|4|6|6|4|0|0|0|0|0|0|10|4	NP_001162023.1	3.5	8	0	0	0	0	0	-46.88	0.34	NP_004976.2|	3|4|2|7|2|3|3|0	24	3	634	NDC1_HUMAN
STIM2	FmT-MON1A_R152C	8|5|5|5	23	0.85	12|9|8|5|10|7|9|10|0|0|4|4|0|0|0|0|0|0|5|5	NP_001162588.1	2.88	8	0	0	0	0	0	-46.88	0.28		4|3|3|0|3|0|0|0	13	1.63	599	STIM2_HUMAN
TJP2	FmT-MON1A_R152C	20|17|12|12	61	0.86	9|8|12|8|11|15|17|13|0|0|0|3|2|2|0|0|0|0|18|6	NP_001163886.1	12.5	8	0	0	0	0	0	-50.76	0.79	NP_003861.1|NP_057467.1|NP_001002877.1|	9|8|10|12|2|7|7|6	61	7.63	1157	A0A3B3IU51_HUMAN
ATAD3A	FmT-MON1A_R152C	37|35|27|21	120	0.86	15|12|11|11|7|10|10|13|22|25|10|14|10|12|16|19|17|20|22|11	NP_001164006.1	19.5	8	0	0	0	0	0	-74.99	0.88	NP_001907.2|	5|5|6|5|17|11|10|12	71	8.88	586	ATD3A_HUMAN
STEEP1	FmT-MON1A_R152C	12|9|7|7	35	0.86	14|13|8|4|3|2|3|0|5|0|0|5|0|0|0|2|0|3|17|11	NP_001164040.1	7.62	8	0	0	0	0	0	-44.87	0.55		3|3|3|3|2|3|5|4	26	3.25	173	STEEP_HUMAN
FUS	FmT-MON1A_R152C	42|41|39|36	158	0.88	32|32|27|28|27|26|23|21|17|11|20|20|20|19|23|25|12|20|40|19	NP_001164105.1	24.12	8	0	0	0	0	0	-122.86	0.73	NP_001185706.1|NP_003923.2|NP_006800.2|NP_079422.1|NP_055050.1|NP_057467.1|NP_001107593.1|NP_003469.2|NP_076998.1|NP_000025.1|NP_000282.1|NP_056357.1|NP_001010853.1|NP_001186040.1|	4|4|3|4|10|9|9|9	52	6.5	525	FUS_HUMAN
SRGAP2	FmT-MON1A_R152C	10|10|9|9	38	0.69	5|3|6|0|0|0|0|0|0|0|0|0|0|0|0|0|0|0|2|5	NP_001164108.1	8.12	8	0	0	0	0	0	-12.34	1.71	NP_006268.2|NP_057467.1|NP_001020095.1|	5|5|3|5|4|4|7|5	38	4.75	1070	A0A075B7B5_HUMAN
LAS1L	FmT-MON1A_R152C	3|3|3|2	11	0.9	14|11|15|25|31|31|26|30|0|4|6|6|6|2|3|6|0|0|20|12	NP_001164120.1	1.62	8	0	0	0	0	0	-132.98	0.06		2|0|0|0|2|2|2|3	11	1.38	717	A0A7I2V3R6_HUMAN
BCAR1	FmT-MON1A_R152C	5|4|3|3	15	0.75	5|2|4|0|0|0|0|0|0|0|0|0|0|0|0|0|0|0|4|0	NP_001164185.1	2.12	8	0	0	0	0	0	-18.17	0.57	NP_001137255.1|NP_001306.1|NP_002028.1|	3|2|4|2|0|0|0|2	13	1.63	916	BCAR1_HUMAN
LARP4	FmT-MON1A_R152C	11|7|6|6	30	0.79	8|7|8|6|3|4|3|3|0|5|0|3|3|4|0|0|0|4|6|3	NP_001164275.1	4.38	8	0	0	0	0	0	-33.56	0.6		2|2|0|0|4|3|3|5	19	2.38	445	LARP4_HUMAN
ISYNA1	FmT-MON1A_R152C	13|9|9|8	39	0.82	9|5|9|2|0|4|6|6|2|0|0|0|7|4|0|3|0|0|8|12	NP_001164409.1	8.12	8	0	0	0	0	0	-30.02	0.86	NP_085056.2|NP_001138791.1|NP_000025.1|NP_001172006.1|NP_002804.2|	4|4|4|6|5|4|5|4	36	4.5	504	INO1_HUMAN
UBAP1	FmT-MON1A_R152C	17|16|16|16	65	0.86	16|16|18|0|0|0|0|0|3|7|5|10|5|8|0|0|0|0|14|9	NP_001164674.1	14.62	8	0	0	0	0	0	-43.93	0.91		7|5|7|8|4|5|5|6	47	5.88	502	UBAP1_HUMAN
PEG10	FmT-MON1A_R152C	16|15|12|11	54	0.83	15|11|12|0|2|4|3|4|0|0|0|0|0|0|0|0|0|0|7|5	NP_001165908.1	11.38	8	0	0	0	0	0	-31.23	1.01	NP_001071639.1|NP_061882.2|	4|4|3|5|5|7|5|5	38	4.75	784	B4DSP0_HUMAN
EIF4G2	FmT-MON1A_R152C	114|111|107|106	438	0.9	114|124|121|49|74|71|77|69|58|52|83|86|91|85|38|35|22|15|109|107	NP_001166176.1	102	8	0	0	0	0	0	-291.13	0.87	NP_001958.2|	24|25|28|27|27|28|28|27	214	26.75	907	D3DQV9_HUMAN
SEC23B	FmT-MON1A_R152C	19|18|14|14	65	0.88	25|25|21|8|9|13|8|10|22|21|7|7|7|7|6|10|7|4|16|12	NP_001166216.1	14.12	8	0	0	0	0	0	-74.48	0.61	NP_078789.2|NP_059980.2|NP_006792.1|	4|7|5|5|6|6|3|4	40	5	767	A0A2R8YFH5_HUMAN
YTHDF2	FmT-MON1A_R152C	16|16|15|15	62	0.85	13|15|9|4|7|3|2|4|9|9|6|5|6|7|7|4|2|5|16|11	NP_001166599.1	14	8	0	0	0	0	0	-35.54	1.02		5|4|4|4|5|4|5|4	35	4.38	579	YTHD2_HUMAN
MAP7D3	FmT-MON1A_R152C	11|10|10|9	40	0.81	8|8|9|0|4|4|4|2|0|0|0|0|0|0|0|0|0|0|8|4	NP_001166987.1	8.75	8	0	0	0	0	0	-23.4	1.06	NP_006077.2|	4|6|5|7|7|6|6|6	47	5.88	858	MA7D3_HUMAN
RABL6	FmT-MON1A_R152C	12|8|7|6	33	0.86	5|7|6|3|5|6|9|12|6|6|14|13|10|10|4|6|0|0|5|11	NP_001167459.1	5.62	8	0	0	0	0	0	-56.91	0.45	NP_001186904.1|NP_001070654.1|	2|0|3|4|4|4|4|6	27	3.38	730	G3V154_HUMAN
LDHB	FmT-MON1A_R152C	26|25|22|18	91	0.81	11|7|9|13|13|9|12|12|13|13|12|10|12|11|7|7|0|4|16|15	NP_001167568.1	16.5	8	0	0	0	0	0	-44.75	1.16	NP_001238978.1|NP_115712.1|NP_689880.1|NP_004243.1|NP_001124160.1|NP_055050.1|NP_000282.1|NP_000356.1|NP_057490.2|NP_001139411.1|NP_940980.3|NP_001186040.1|	6|5|6|5|8|9|8|7	54	6.75	334	A0A5F9ZHM4_HUMAN
ARL1	FmT-MON1A_R152C	12|10|10|9	41	0.87	10|11|6|10|7|8|9|8|15|16|17|13|12|13|16|14|5|6|14|8	NP_001168.1	9	8	0	0	0	0	0	-51.75	0.56		4|4|4|3|4|5|5|4	33	4.13	181	B4DZG7_HUMAN
PPP2R2A	FmT-MON1A_R152C	40|39|35|31	145	0.88	31|26|32|17|28|21|20|26|12|17|19|20|26|15|31|33|19|13|33|0	NP_001171062.1	29.88	8	0	0	0	0	0	-87.97	0.93	NP_001257405.1|NP_001163931.1|NP_004086.1|	8|7|9|7|11|11|10|11	74	9.25	457	A0A590UJJ1_HUMAN
SF1	FmT-MON1A_R152C	20|19|14|14	67	0.9	35|39|36|36|36|33|36|40|18|18|21|23|27|19|16|17|4|3|24|20	NP_001171501.1	13.25	8	0	0	0	0	0	-143.23	0.35	NP_005029.1|NP_055047.2|NP_002779.1|NP_057122.2|NP_000282.1|NP_060716.2|NP_004127.1|	3|5|4|4|5|8|4|7	40	5	673	SF01_HUMAN
ASNS	FmT-MON1A_R152C	53|53|39|37	182	0.88	23|21|25|3|11|7|10|12|16|18|17|24|22|13|9|13|6|3|29|57	NP_001171546.1	38.62	8	0	0	0	0	0	-82.34	1.14	NP_004989.2|NP_001123578.1|	10|14|13|16|12|13|14|15	107	13.38	540	ASNS_HUMAN
VDAC2	FmT-MON1A_R152C	53|53|48|45	199	0.89	50|39|43|38|35|39|37|38|31|38|31|28|23|26|22|24|33|35|49|33	NP_001171712.1	38.62	8	0	0	0	0	0	-132.96	0.85	NP_001907.2|NP_006545.1|NP_110382.3|NP_803173.1|NP_055037.1|NP_055428.1|NP_055182.3|NP_055156.1|	6|7|9|8|8|8|9|9	64	8	309	VDAC2_HUMAN
PARD3	FmT-MON1A_R152C	6|5|4|3	18	0.72	3|0|0|0|3|5|3|0|0|0|2|0|3|0|0|0|0|0|2|0	NP_001171714.1	3.12	8	0	0	0	0	0	-17.07	0.89		3|4|2|3|2|3|0|2	19	2.38	1353	Q5VWU8_HUMAN
ESYT1	FmT-MON1A_R152C	34|34|33|28	129	0.9	25|28|28|52|64|57|68|58|14|16|25|29|18|23|11|9|10|6|37|33	NP_001171725.1	27.38	8	0	0	0	0	0	-206.89	0.44	NP_055428.1|	10|10|15|13|14|13|13|14	102	12.75	1114	ESYT1_HUMAN
WDR44	FmT-MON1A_R152C	9|7|7|7	30	0.66	5|0|3|0|0|0|0|0|0|0|2|2|0|0|0|0|0|0|4|3	NP_001171894.1	5	8	0.01	0.03	0.01	0.03	0.01	-18.17	1.33		8|6|6|6|0|2|3|3	34	4.25	905	WDR44_HUMAN
WNK1	FmT-MON1A_R152C	19|15|14|13	61	0.87	3|5|7|15|14|18|20|19|7|3|15|11|4|6|15|10|0|0|7|6	NP_001171914.1	12.75	8	0	0	0	0	0	-55.53	0.71	NP_001078.2|NP_056357.1|	6|6|6|8|9|8|8|8	59	7.38	2642	F5GWT4_HUMAN
MARF1	FmT-MON1A_R152C	4|3|2|2	11	0.03	0|0|0|0|0|0|0|0|0|0|0|0|0|0|0|0|0|0|0|0	NP_001171927.1	1.62	8	0.87	0.99	0.87	0.99	0.87	-3.3	16.25		3|2|2|4|0|2|0|0	13	1.63	1742	MARF1_HUMAN
PFDN6	FmT-MON1A_R152C	14|13|12|12	51	0.78	7|8|8|0|4|3|4|4|0|0|0|0|4|4|4|4|0|3|9|5	NP_001172110.1	11.12	8	0	0	0	0	0	-22.46	1.39	NP_078880.2|	5|6|5|6|4|3|3|3	35	4.38	129	PFD6_HUMAN
DHX35	FmT-MON1A_R152C	7|7|6|4	24	0.9	23|24|34|42|51|48|48|47|7|10|13|17|14|8|10|11|2|0|18|31	NP_001177738.1	3.62	8	0	0	0	0	0	-218.23	0.07		6|3|5|7|0|3|2|0	26	3.25	672	Q5THR1_HUMAN
ORC4	FmT-MON1A_R152C	6|3|3|3	15	0.83	0|0|0|5|5|4|5|3|11|8|0|2|0|3|0|0|0|0|5|0	NP_001177808.1	2.12	8	0	0	0	0	0	-33.59	0.29		2|2|0|0|3|0|2|2	11	1.38	436	ORC4_HUMAN
SRSF11	FmT-MON1A_R152C	13|11|8|7	39	0.85	7|10|8|11|13|10|10|12|6|8|6|9|9|8|12|10|4|7|7|10	NP_001177916.1	6.75	8	0	0	0	0	0	-47.58	0.56	NP_060695.2|NP_001007068.1|	2|2|2|2|4|5|4|4	25	3.13	483	B4DWT1_HUMAN
PSMD1	FmT-MON1A_R152C	19|18|16|14	67	0.83	9|11|9|10|9|11|11|12|11|12|9|12|6|10|11|13|0|0|11|2	NP_001177966.1	13.25	8	0	0	0	0	0	-36.87	1.08	NP_002783.1|NP_002784.1|NP_004777.1|NP_063937.2|NP_002802.2|NP_002785.1|NP_002779.1|NP_001186190.1|NP_002789.1|NP_002804.2|NP_008933.2|	5|5|7|6|8|11|8|8	58	7.25	922	PSMD1_HUMAN
NUP62	FmT-MON1A_R152C	32|32|31|29	124	0.89	22|24|23|30|37|40|43|40|45|38|13|17|18|14|9|11|13|15|22|18	NP_001180286.1	26.88	8	0	0	0	0	0	-130.51	0.64	NP_001254703.1|NP_036429.2|NP_001279.2|NP_061883.1|NP_003469.2|NP_963906.1|	6|9|7|9|7|9|7|7	61	7.63	522	NUP62_HUMAN
DDX3X	FmT-MON1A_R152C	114|112|106|100	432	0.9	107|100|92|88|106|95|107|111|100|101|46|63|79|81|76|70|59|49|112|81	NP_001180345.1	102.12	8	0	0	0	0	0	-254.1	0.93	NP_001185706.1|NP_002361.1|NP_001034554.1|NP_003469.2|NP_001958.2|	25|21|24|26|21|19|22|24	182	22.75	661	A0A2R8Y7T2_HUMAN
NSUN2	FmT-MON1A_R152C	35|29|24|23	111	0.89	19|16|18|18|16|12|10|21|33|41|23|32|30|28|11|16|15|12|19|25	NP_001180384.1	18.38	8	0	0	0	0	0	-127.13	0.54	NP_001193580.1|NP_003469.2|NP_001129419.1|	6|6|4|6|11|17|12|11	73	9.13	732	NSUN2_HUMAN
PEX19	FmT-MON1A_R152C	15|11|11|8	45	0.45	0|3|4|0|0|0|0|0|0|0|0|0|0|0|0|0|0|0|7|4	NP_001180573.1	7.88	8	0.23	0.83	0.23	0.83	0.23	-12.93	1.75	NP_002784.1|NP_071334.1|NP_660309.1|NP_001907.2|NP_004472.1|NP_055428.1|	3|3|3|2|5|4|3|5	28	3.5	279	B7Z8B3_HUMAN
EIF4G1	FmT-MON1A_R152C	123|118|117|99	457	0.9	108|97|106|53|73|79|67|76|49|46|68|88|69|72|34|37|26|38|120|72	NP_001181875.1	101.88	8	0	0	0	0	0	-277.13	0.95	NP_003861.1|NP_001958.2|	25|29|30|30|28|32|29|31	234	29.25	1606	IF4G1_HUMAN
MATR3	FmT-MON1A_R152C	58|56|52|47	213	0.9	42|37|39|90|111|106|106|93|24|28|28|23|24|25|42|38|37|43|38|30	NP_001181883.1	34.25	8	0	0	0	0	0	-408.07	0.33	NP_001238831.1|NP_002361.1|NP_476516.1|NP_060695.2|NP_938020.2|	6|5|4|4|14|13|15|11	72	9	847	A0A0R4J2E8_HUMAN
CEP152	FmT-MON1A_R152C	7|6|6|6	25	0.88	7|6|6|18|15|12|14|13|0|3|5|5|3|0|5|3|0|0|4|4	NP_001181927.1	4.75	8	0	0	0	0	0	-68.06	0.32	NP_001185706.1|NP_009190.2|NP_055935.4|NP_056142.2|NP_001121369.1|	5|3|3|4|3|0|5|4	27	3.38	1710	CE152_HUMAN
PPIE	FmT-MON1A_R152C	26|26|25|21	98	0.89	37|35|40|19|25|20|20|21|5|0|7|0|0|8|0|0|4|10|49|13	NP_001181936.1	18.5	8	0	0	0	0	0	-142.54	0.46	NP_002361.1|NP_073572.2|	9|7|8|9|4|4|3|4	48	6	314	PPIE_HUMAN
ANKRD28	FmT-MON1A_R152C	24|16|14|13	67	0.89	28|29|34|27|29|32|28|31|5|6|4|14|9|7|7|0|0|0|31|19	NP_001182027.1	14.25	8	0	0	0	0	0	-110.52	0.45	NP_001121369.1|NP_061174.1|NP_001007068.1|NP_001244928.1|NP_001231695.1|	5|5|7|7|8|8|10|9	59	7.38	899	B4DIW9_HUMAN
COG4	FmT-MON1A_R152C	4|4|3|3	14	0.71	2|2|5|2|0|0|0|0|0|0|0|0|0|0|0|0|0|0|0|0	NP_001182068.1	2.25	8	0	0	0	0	0	-13.84	0.82		3|2|3|2|0|0|3|2	15	1.88	768	A0A0A0MS45_HUMAN
RAB9A	FmT-MON1A_R152C	6|5|5|0	16	0.8	0|3|0|6|5|6|4|3|5|4|3|0|2|3|4|2|0|0|3|0	NP_001182257.1	2	8	0	0	0	0	0	-25.83	0.36	NP_009115.2|NP_055428.1|NP_001484.1|	2|2|3|0|0|0|0|0	7	0.88	201	RAB9A_HUMAN
CLINT1	FmT-MON1A_R152C	42|41|34|33	150	0.89	37|35|41|12|13|13|12|13|24|19|17|27|16|21|10|9|3|5|40|38	NP_001182484.1	32.88	8	0	0	0	0	0	-104.72	0.84	NP_003861.1|	14|12|12|12|14|13|16|15	108	13.5	643	EPN4_HUMAN
HSDL2	FmT-MON1A_R152C	5|4|4|4	17	0.85	3|7|8|0|0|5|5|0|11|8|5|0|0|0|0|0|0|0|7|5	NP_001182751.1	3.5	8	0	0	0	0	0	-32.71	0.41	NP_001121369.1|NP_004976.2|NP_055037.1|	2|2|2|2|2|2|2|2	16	2	345	HSDL2_HUMAN
DPYSL2	FmT-MON1A_R152C	148|142|138|136	564	0.9	135|129|124|35|52|55|49|52|34|34|49|61|44|56|13|17|7|9|133|106	NP_001184222.1	133.75	8	0	0	0	0	0	-295.89	1.03		21|21|21|21|23|22|22|25	176	22	677	A0A1C7CYX9_HUMAN
DPYSL3	FmT-MON1A_R152C	107|104|101|100	412	0.89	88|86|91|22|33|36|32|32|19|22|36|55|50|47|8|16|2|6|79|71	NP_001184223.1	96.88	8	0	0	0	0	0	-187.07	1.13	NP_001185706.1|NP_003923.2|NP_940980.3|	19|18|20|18|18|20|20|19	152	19	684	DPYL3_HUMAN
STON1	FmT-MON1A_R152C	8|8|6|5	27	0.04	0|2|0|0|0|0|0|0|0|0|0|0|0|0|0|0|0|0|0|0	NP_001185522.1	4.75	8	0.86	0.95	0.86	0.95	0.86	-1.64	9.5		2|2|3|4|3|4|5|2	25	3.13	1158	STON1_HUMAN
RBBP7	FmT-MON1A_R152C	21|21|21|19	82	0.88	21|25|27|9|7|6|8|9|17|14|5|7|0|0|0|3|3|5|26|8	NP_001185648.1	19.12	8	0	0	0	0	0	-72.14	0.77	NP_001117.2|NP_003520.1|NP_001238833.1|NP_005887.2|NP_001015877.1|	6|7|7|7|3|3|3|3	39	4.88	469	RBBP7_HUMAN
CUL2	FmT-MON1A_R152C	4|4|3|3	14	0.01	0|0|0|0|0|0|0|0|0|0|0|0|0|0|0|0|0|0|0|0	NP_001185706.1	2	8	0.97	0.99	0.97	0.99	0.97	-3.3	20	NP_001193580.1|NP_001238978.1|NP_003923.2|NP_057078.1|NP_001017992.1|NP_003469.2|NP_000025.1|NP_000517.2|NP_002443.3|NP_005545.1|NP_055428.1|NP_055647.2|	2|3|4|2|2|0|0|0	13	1.63	745	A0A0A0MTN0_HUMAN
ARPC4	FmT-MON1A_R152C	9|8|8|7	32	0.69	5|4|3|2|2|0|4|3|0|0|3|3|0|3|4|4|4|4|3|0	NP_001185709.1	6.88	8	0	0.01	0	0.01	0	-12.04	1.62	NP_001193580.1|NP_003861.1|NP_004989.2|NP_940980.3|	4|4|2|3|3|3|3|4	26	3.25	187	ARPC4_HUMAN
ASCC1	FmT-MON1A_R152C	21|20|20|19	80	0.86	15|15|16|6|10|9|10|8|9|6|11|17|14|13|0|3|4|5|21|17	NP_001185727.1	17.75	8	0	0	0	0	0	-48.82	1		9|11|9|9|7|7|11|9	72	9	357	A0A5F9ZH79_HUMAN
EIF4G3	FmT-MON1A_R152C	28|26|26|25	105	0.89	25|33|40|9|17|17|12|13|7|8|14|13|11|8|4|2|0|0|34|4	NP_001185730.1	21.75	8	0	0	0	0	0	-100.8	0.66	NP_001958.2|	8|8|6|7|6|7|6|7	55	6.88	1621	A0A0A0MSA7_HUMAN
RBM12	FmT-MON1A_R152C	3|3|2|2	10	0.9	9|12|10|0|2|2|4|0|2|0|3|4|5|3|0|0|0|0|10|11	NP_001185767.1	1.25	8	0	0	0	0	0	-49.12	0.12	NP_055647.2|	3|0|0|3|2|2|0|0	10	1.25	932	Q5JX62_HUMAN
CCP110	FmT-MON1A_R152C	9|9|8|7	33	0.81	4|5|5|8|8|5|6|2|0|3|4|4|2|0|0|0|0|0|0|8	NP_001185951.1	7.12	8	0	0	0	0	0	-22.31	0.95	NP_001121369.1|NP_004412.2|	6|6|6|6|3|4|6|5	42	5.25	1012	CP110_HUMAN
TBC1D24	FmT-MON1A_R152C	2|0|0|0	2	0.47	0|0|0|0|0|0|0|0|0|0|0|0|0|0|0|0|0|0|0|0	NP_001186036.1	0.25	8	0.19	0.78	0.19	0.78	0.19	-3.3	2.5		2|0|0|0|0|0|0|0	2	0.25	559	TBC24_HUMAN
TANK	FmT-MON1A_R152C	13|11|11|10	45	0.84	13|10|8|0|0|0|0|0|2|0|0|5|0|0|0|0|0|0|13|5	NP_001186064.1	9.25	8	0	0	0	0	0	-35.95	0.84	NP_001269.3|	4|3|6|4|3|2|3|3	28	3.5	425	TANK_HUMAN
PSMC5	FmT-MON1A_R152C	67|56|50|49	222	0.89	48|45|48|26|39|43|47|47|37|29|31|39|41|40|24|26|5|9|71|27	NP_001186092.1	49.38	8	0	0	0	0	0	-139.9	0.92	NP_002783.1|NP_002784.1|NP_004315.1|NP_002802.2|NP_002785.1|NP_002779.1|NP_001186190.1|NP_002789.1|NP_002804.2|NP_008933.2|	17|18|13|15|12|13|13|16	117	14.63	398	PRS8_HUMAN
TBC1D23	FmT-MON1A_R152C	9|8|7|7	31	0.8	6|7|5|2|3|0|0|0|0|0|0|0|0|0|0|0|0|0|5|9	NP_001186127.1	3.88	8	0	0	0	0	0	-31.36	0.57	NP_000446.1|	4|4|4|4|0|0|0|0	16	2	699	TBC23_HUMAN
NEK1	FmT-MON1A_R152C	14|12|12|10	48	0.84	14|7|9|6|7|7|7|5|5|0|5|11|6|7|0|3|0|0|7|11	NP_001186326.1	9.75	8	0	0	0	0	0	-39.19	0.87	NP_001257405.1|NP_008985.3|NP_004976.2|NP_940980.3|	9|7|10|8|6|5|2|6	53	6.63	1286	NEK1_HUMAN
PDCD4	FmT-MON1A_R152C	9|9|9|7	34	0.86	13|12|12|4|2|0|0|3|4|0|0|0|4|0|0|0|0|0|13|6	NP_001186421.1	6	8	0	0	0	0	0	-56.91	0.48	NP_001078.2|NP_002789.1|NP_055316.2|NP_001958.2|NP_940980.3|	4|0|2|3|4|5|4|4	26	3.25	455	PDCD4_HUMAN
PMF1-BGLAP	FmT-MON1A_R152C	9|9|9|8	35	0.34	5|0|4|0|0|0|0|0|0|0|0|0|0|0|0|0|0|0|0|0	NP_001186591.1	5.5	8	0.31	0.34	0.31	0.34	0.31	-11.24	2.44		5|5|5|5|0|0|2|2	24	3	211	A0A087WT04_HUMAN
DAP3	FmT-MON1A_R152C	7|7|6|5	25	0.9	137|127|127|34|48|47|44|46|9|9|18|20|18|12|8|15|2|5|127|106	NP_001186778.1	5	8	0	0	0	0	0	-565.22	0.04		3|5|3|3|3|5|2|3	27	3.38	398	RT29_HUMAN
KIF16B	FmT-MON1A_R152C	19|14|10|6	49	0.46	4|5|4|3|0|0|0|0|0|0|6|0|0|0|0|0|0|0|9|2	NP_001186794.1	8	8	0.22	0.86	0.22	0.86	0.22	-28.01	1.33		7|3|12|9|2|4|4|0	41	5.13	1266	A0A1B0GTU3_HUMAN
NDUFS1	FmT-MON1A_R152C	29|24|24|21	98	0.9	124|123|129|17|16|19|20|19|11|9|11|10|5|8|5|6|4|3|83|90	NP_001186910.1	15	8	0	0	0	0	0	-501.92	0.13	NP_001238965.1|NP_004337.2|NP_001186904.1|NP_005264.2|NP_803173.1|NP_055037.1|NP_001171908.1|NP_055156.1|	2|3|7|3|11|14|12|10	62	7.75	691	B4DJ81_HUMAN
CORO7-PAM16	FmT-MON1A_R152C	144|138|120|117	519	0.9	119|123|120|0|0|0|0|0|0|0|0|0|0|0|0|0|9|0|132|111	NP_001188408.1	90.12	8	0	0	0	0	0	-555.26	0.73		14|15|0|0|17|17|15|16	94	11.75	1048	A0A0A6YYL4_HUMAN
PRDX1	FmT-MON1A_R152C	125|124|121|119	489	0.89	58|59|59|55|55|58|53|55|49|43|49|66|49|55|67|68|62|78|68|31	NP_001189360.1	92	8	0	0	0	0	0	-165.66	1.31	NP_001257405.1|NP_002361.1|NP_004315.1|NP_055050.1|NP_003469.2|NP_001186190.1|NP_057238.3|NP_008933.2|NP_001129419.1|	11|12|11|12|17|14|16|15	108	13.5	199	PRDX1_HUMAN
EDRF1	FmT-MON1A_R152C	5|4|3|3	15	0.77	2|5|6|0|4|0|0|0|0|0|0|0|0|0|0|0|0|0|0|0	NP_001189367.1	2.5	8	0	0	0	0	0	-20.33	0.59	NP_004315.1|NP_004614.3|NP_001123578.1|NP_075568.1|NP_006535.1|	3|3|0|4|3|2|0|3	18	2.25	1238	EDRF1_HUMAN
NIPSNAP1	FmT-MON1A_R152C	6|5|4|4	19	0.88	19|22|23|0|0|0|0|0|0|0|0|0|0|0|0|0|0|0|14|11	NP_001189431.1	3.5	8	0	0	0	0	0	-88.19	0.18	NP_055523.1|NP_061174.1|	2|2|2|0|2|2|3|2	15	1.88	264	NIPS1_HUMAN
MAPT	FmT-MON1A_R152C	15|14|9|7	45	0.72	6|5|9|0|0|0|0|0|0|0|0|2|0|2|0|0|0|0|5|8	NP_001190180.1	7.5	8	0	0	0	0	0	-24.15	1.07	NP_063937.2|NP_003330.1|NP_001191213.1|NP_006077.2|NP_002028.1|NP_940980.3|	5|2|3|2|5|6|8|6	37	4.63	381	A0A7I2PJZ2_HUMAN
MTA1	FmT-MON1A_R152C	22|19|18|14	73	0.89	19|20|17|39|31|28|38|47|13|13|17|21|12|16|16|13|11|14|24|13	NP_001190187.1	11.88	8	0	0	0	0	0	-157.44	0.31	NP_940980.3|NP_065908.1|	3|2|3|3|8|8|7|5	39	4.88	430	MTA1_HUMAN
SSR4	FmT-MON1A_R152C	19|18|16|16	69	0.86	9|7|8|9|9|9|8|8|12|17|8|12|17|15|7|4|6|8|13|12	NP_001191455.1	15.25	8	0	0	0	0	0	-40.36	0.98	NP_055050.1|NP_003469.2|NP_001783.2|	4|4|4|4|4|3|3|3	29	3.63	184	SSRD_HUMAN
ISY1-RAB43	FmT-MON1A_R152C	25|24|23|22	94	0.9	58|72|66|0|0|0|0|0|0|0|0|0|0|0|0|0|0|0|35|0	NP_001191819.1	18	8	0	0	0	0	0	-222.75	0.31		7|6|8|9|5|7|7|6	55	6.88	331	ISY1_HUMAN
MAVS	FmT-MON1A_R152C	17|12|11|11	51	0.83	6|5|7|4|4|3|4|5|3|3|8|10|7|7|3|0|0|3|14|13	NP_001193420.1	10.5	8	0	0	0	0	0	-33.01	0.93	NP_002783.1|NP_001029082.1|NP_001269.3|NP_055635.3|NP_003812.1|	6|4|5|7|5|3|6|5	41	5.13	399	MAVS_HUMAN
CHTOP	FmT-MON1A_R152C	7|7|4|4	22	0.75	4|5|5|3|0|0|0|0|0|0|2|2|0|0|0|0|0|2|4|4	NP_001193541.1	3.75	8	0	0	0	0	0	-21.44	0.83	NP_002361.1|NP_001121369.1|NP_057467.1|NP_079351.2|NP_001002877.1|	2|0|2|2|3|3|3|3	18	2.25	249	A0A087X1B7_HUMAN
SH3GLB1	FmT-MON1A_R152C	8|7|7|7	29	0.09	3|0|0|0|0|0|0|0|0|0|0|0|0|0|0|0|0|0|0|0	NP_001193580.1	6	8	0.72	0.79	0.72	0.79	0.72	-0.71	8	NP_001257405.1|NP_004315.1|NP_001123578.1|NP_060640.2|NP_004573.2|NP_001139761.1|	2|3|3|3|5|4|3|3	26	3.25	394	A0A087WW40_HUMAN
PRKAG1	FmT-MON1A_R152C	14|12|11|10	47	0.83	6|8|10|11|9|6|11|7|4|5|0|4|4|5|0|0|0|3|9|5	NP_001193638.1	9.62	8	0	0	0	0	0	-32.97	0.94	NP_000282.1|	5|7|8|7|5|4|6|5	47	5.88	340	AAKG1_HUMAN
NSFL1C	FmT-MON1A_R152C	6|4|4|3	17	0.61	0|2|0|0|0|0|0|0|0|0|0|0|0|0|0|0|0|0|2|4	NP_001193665.1	2.5	8	0.05	0.15	0.05	0.15	0.05	-10.49	1.25	NP_004315.1|NP_079330.2|NP_004035.2|NP_003959.3|NP_001010984.1|NP_001240775.1|	3|0|3|0|0|3|3|4	16	2	372	NSF1C_HUMAN
RAB11A	FmT-MON1A_R152C	10|8|6|0	24	0.81	8|7|7|0|0|0|0|0|0|0|0|0|0|0|0|0|0|0|8|0	NP_001193765.1	3	8	0	0	0	0	0	-34.67	0.4	NP_001238965.1|NP_001172006.1|NP_077310.1|NP_001138621.1|NP_940980.3|	3|5|0|5|0|0|0|0	13	1.63	155	B4DQU5_HUMAN
HNRNPDL	FmT-MON1A_R152C	17|17|16|16	66	0.9	32|29|23|27|37|35|34|34|17|16|19|25|22|18|21|26|13|10|36|26	NP_001193929.1	11.5	8	0	0	0	0	0	-139.79	0.32	NP_079422.1|NP_065392.1|NP_003469.2|NP_004035.2|NP_055316.2|NP_001010984.1|	3|3|3|3|7|8|7|8	42	5.25	363	A0A087WUK2_HUMAN
SERPINH1	FmT-MON1A_R152C	33|32|28|26	119	0.88	14|20|15|33|30|27|33|31|23|27|8|16|12|12|24|28|26|29|23|21	NP_001193943.1	25.5	8	0	0	0	0	0	-91.73	0.8	NP_004315.1|NP_055050.1|NP_059980.2|NP_055428.1|	9|12|9|10|12|12|12|11	87	10.88	418	SERPH_HUMAN
BUB1B	FmT-MON1A_R152C	51|48|46|42	187	0.88	27|41|37|6|26|17|22|17|5|11|14|20|13|10|5|6|0|0|42|30	NP_001202.4	42.62	8	0	0	0	0	0	-87.35	1.14	NP_001180215.1|NP_002779.1|NP_008950.1|NP_001001329.1|	19|14|16|14|19|18|18|18	136	17	1050	BUB1B_HUMAN
C1QBP	FmT-MON1A_R152C	84|82|77|71	314	0.9	102|110|123|93|140|134|143|140|104|98|69|82|93|67|40|35|28|32|119|101	NP_001203.1	69	8	0	0	0	0	0	-457.14	0.5	NP_055050.1|NP_003469.2|	5|5|5|6|8|8|8|8	53	6.63	282	I3L3B0_HUMAN
CAMK2D	FmT-MON1A_R152C	9|8|8|6	31	0.84	0|4|0|5|9|7|10|10|3|3|2|3|4|3|2|2|0|0|0|0	NP_001212.2	5.75	8	0	0	0	0	0	-41.31	0.64	NP_001026.2|NP_055037.1|	4|3|2|0|2|2|2|4	19	2.38	499	D6R938_HUMAN
TWF1	FmT-MON1A_R152C	15|12|12|11	50	0.77	7|10|8|0|0|0|0|0|0|0|0|0|0|0|0|0|0|0|8|5	NP_001229326.1	10.38	8	0	0	0	0	0	-21.8	1.26	NP_003861.1|NP_003959.3|	8|3|6|7|5|7|5|6	47	5.88	357	TWF1_HUMAN
RBM39	FmT-MON1A_R152C	38|38|32|29	137	0.89	35|31|43|48|40|36|39|41|38|31|30|29|28|24|27|20|24|20|34|36	NP_001229528.1	21.5	8	0	0	0	0	0	-172.48	0.5	NP_002361.1|NP_060695.2|NP_001007068.1|NP_001010984.1|	2|5|5|3|11|11|10|10	57	7.13	508	G3XAC6_HUMAN
RAB2A	FmT-MON1A_R152C	15|15|15|12	57	0.86	5|3|3|12|13|14|16|16|9|11|8|9|8|7|14|10|10|9|7|8	NP_001229573.1	10.25	8	0	0	0	0	0	-49.92	0.68	NP_001238965.1|NP_066299.2|NP_002739.1|NP_004365.1|NP_001240775.1|NP_055268.1|	3|4|4|2|7|9|8|5	42	5.25	188	RAB2A_HUMAN
MTHFD1L	FmT-MON1A_R152C	15|14|12|12	53	0.89	29|30|31|7|5|4|4|7|19|16|5|7|4|6|0|4|5|0|29|23	NP_001229696.1	9.38	8	0	0	0	0	0	-118.08	0.32		3|4|4|3|7|9|8|9	47	5.88	979	A0A087WVM4_HUMAN
ARFGAP2	FmT-MON1A_R152C	21|17|16|15	69	0.8	11|12|14|0|0|2|0|0|2|0|5|6|0|0|0|0|0|0|7|9	NP_001229761.1	15	8	0	0	0	0	0	-27.44	1.3		8|7|8|10|6|6|9|8	62	7.75	493	A0A0D9SF70_HUMAN
AP2A2	FmT-MON1A_R152C	18|18|15|15	66	0.87	16|14|21|18|5|7|13|6|12|14|8|6|0|0|0|0|0|0|17|6	NP_001229766.1	14.75	8	0	0	0	0	0	-53.52	0.82	NP_003861.1|NP_003818.2|	7|3|7|8|8|5|8|8	54	6.75	940	AP2A2_HUMAN
PPP6R2	FmT-MON1A_R152C	8|8|6|4	26	0.65	0|2|0|0|0|0|0|0|2|0|0|0|0|0|0|0|0|0|4|6	NP_001229827.1	3.75	8	0.01	0.02	0.01	0.02	0.01	-17.14	1.07	NP_003305.1|NP_003968.2|NP_001007068.1|NP_056263.1|NP_001231695.1|	3|3|6|4|0|0|3|0	19	2.38	959	PP6R2_HUMAN
EIF3L	FmT-MON1A_R152C	21|16|16|13	66	0.87	22|18|21|6|9|11|11|16|6|5|8|7|4|4|6|5|2|4|18|10	NP_001229852.1	11.25	8	0	0	0	0	0	-72.13	0.57	NP_001958.2|	6|4|4|4|10|7|10|7	52	6.5	516	B0QY89_HUMAN
CD2BP2	FmT-MON1A_R152C	7|6|5|5	23	0.9	18|22|20|21|24|24|23|28|7|9|13|14|15|16|11|7|2|0|19|10	NP_001230575.1	4.12	8	0	0	0	0	0	-103.16	0.17	NP_001238965.1|NP_002757.2|NP_003012.1|NP_115712.1|NP_060695.2|NP_001958.2|NP_002804.2|NP_940980.3|	2|4|2|3|2|2|4|3	22	2.75	341	CD2B2_HUMAN
RAB6A	FmT-MON1A_R152C	15|14|13|10	52	0.79	0|8|10|0|4|4|0|0|5|6|0|6|6|5|7|7|4|10|8|0	NP_001230648.1	8.75	8	0	0	0	0	0	-41.31	0.97	NP_001121369.1|NP_001484.1|	3|2|0|2|3|2|0|5	17	2.13	175	RAB6A_HUMAN
TRA2B	FmT-MON1A_R152C	11|9|8|7	35	0.86	10|7|9|9|9|7|6|6|0|0|0|0|0|0|17|13|9|5|11|10	NP_001230808.1	7	8	0	0	0	0	0	-45.39	0.55	NP_002361.1|NP_001034554.1|NP_003469.2|NP_055428.1|	2|2|2|2|3|3|2|2	18	2.25	188	TRA2B_HUMAN
TPD52L2	FmT-MON1A_R152C	24|21|20|18	83	0.86	16|15|15|0|5|5|4|4|6|6|4|8|8|5|0|0|2|2|21|18	NP_001230824.1	13	8	0	0	0	0	0	-65.34	0.74	NP_001257405.1|NP_003469.2|	8|10|8|11|3|4|4|3	51	6.38	222	A0A087WYR3_HUMAN
PRPSAP2	FmT-MON1A_R152C	19|16|16|11	62	0.55	0|0|7|0|3|0|0|0|5|4|7|7|3|5|0|0|3|0|4|2	NP_001230865.1	10.38	8	0.16	0.58	0.16	0.58	0.16	-30.25	1.6	NP_002757.2|NP_003861.1|	3|4|6|0|5|8|6|6	38	4.75	329	KPRB_HUMAN
LRCH2	FmT-MON1A_R152C	6|6|6|4	22	0.82	5|4|8|3|8|3|4|4|0|0|4|5|3|3|0|0|0|0|0|0	NP_001230892.1	3.88	8	0	0	0	0	0	-30.25	0.6	NP_078880.2|NP_001231695.1|	3|4|0|3|4|2|3|5	24	3	748	LRCH2_HUMAN
KIF1A	FmT-MON1A_R152C	8|6|3|2	19	0.74	4|0|4|0|2|3|5|0|3|4|0|0|0|0|0|0|0|0|0|5	NP_001230937.1	2.62	8	0	0	0	0	0	-21.44	0.58	NP_002779.1|	2|2|2|0|5|4|0|0	15	1.88	1791	A0A3B3IT28_HUMAN
CCNT1	FmT-MON1A_R152C	8|5|5|5	23	0.9	19|20|19|11|9|12|8|11|3|0|8|8|4|7|2|0|0|0|17|12	NP_001231.2	4.25	8	0	0	0	0	0	-84.83	0.23		4|0|4|3|5|3|3|3	25	3.13	726	CCNT1_HUMAN
GFPT1	FmT-MON1A_R152C	23|17|17|15	72	0.88	10|8|11|5|4|3|6|6|34|34|16|19|11|14|5|5|4|3|10|11	NP_001231639.1	13.12	8	0	0	0	0	0	-91.58	0.51	NP_003305.1|	4|4|5|6|9|8|9|10	55	6.88	699	GFPT1_HUMAN
PRPF4	FmT-MON1A_R152C	8|8|8|7	31	0.9	35|32|35|29|38|28|36|35|15|15|13|25|24|24|9|11|8|9|28|28	NP_001231855.1	6.25	8	0	0	0	0	0	-152.84	0.17	NP_002403.2|	6|3|4|5|2|3|2|4	29	3.63	521	PRP4_HUMAN
PPP1CC	FmT-MON1A_R152C	58|53|49|40	200	0.89	64|0|65|9|7|41|11|13|0|0|15|16|3|2|2|0|2|0|73|13	NP_001231903.1	42.75	8	0	0	0	0	0	-179.7	0.7	NP_003787.2|NP_003861.1|NP_078880.2|NP_110442.1|NP_001255968.1|NP_001279.2|NP_006268.2|NP_001026.2|NP_068814.2|NP_079461.2|NP_940980.3|	3|3|3|3|3|4|3|2	24	3	337	PP1G_HUMAN
ASAP1	FmT-MON1A_R152C	4|3|3|2	12	0.67	0|2|4|0|0|0|0|0|0|0|0|0|0|0|0|0|0|0|2|0	NP_001234925.1	2.25	8	0.01	0.02	0.01	0.02	0.01	-10.49	1.12	NP_003017.1|NP_001171899.1|NP_002028.1|	2|2|3|2|0|2|2|2	15	1.88	1122	A0A0A0MRE5_HUMAN
TNK1	FmT-MON1A_R152C	11|9|8|6	34	0.06	0|2|3|0|0|0|0|0|0|0|0|0|0|0|0|0|0|0|2|0	NP_001238831.1	4.25	8	0.76	0.99	0.76	0.99	0.76	-9.59	2.43		4|5|6|6|0|0|0|0	21	2.63	666	TNK1_HUMAN
RAB5B	FmT-MON1A_R152C	9|9|7|0	25	0.17	0|0|0|0|3|0|0|0|0|2|0|0|0|0|3|0|0|0|0|0	NP_001238965.1	3.12	8	0.53	0.87	0.53	0.87	0.53	-10.53	1.56	NP_001121369.1|NP_001484.1|NP_940980.3|	3|0|0|0|0|2|2|0	7	0.88	215	RAB5B_HUMAN
RAB5C	FmT-MON1A_R152C	27|26|26|25	104	0.87	9|9|11|24|23|22|21|23|15|16|11|13|8|9|12|14|18|15|13|6	NP_001238968.1	19.12	8	0	0	0	0	0	-73.47	0.83	NP_001121620.1|NP_071735.2|NP_001238833.1|NP_055617.1|NP_000867.2|NP_054762.2|NP_055428.1|NP_001073308.1|NP_001484.1|NP_057215.3|NP_001171908.1|NP_055268.1|	4|4|4|4|4|5|5|5	35	4.38	249	RAB5C_HUMAN
PCMT1	FmT-MON1A_R152C	52|49|48|34	183	0.46	14|17|18|13|15|9|15|11|8|13|8|9|10|11|19|13|21|15|19|14	NP_001238978.1	32.25	8	0.21	0.74	0.21	0.74	0.21	-50.98	1.68	NP_037458.3|NP_057205.2|NP_001158503.1|NP_008950.1|NP_057490.2|NP_001484.1|NP_003812.1|	10|7|5|7|9|10|8|8	64	8	286	A0A0A0MRJ6_HUMAN
USP15	FmT-MON1A_R152C	18|15|14|13	60	0.88	21|15|17|0|3|4|4|4|4|2|8|9|4|6|0|3|0|0|24|19	NP_001239007.1	10.38	8	0	0	0	0	0	-91.54	0.51	NP_002802.2|NP_112168.1|NP_001093582.1|NP_000025.1|NP_002950.3|NP_055316.2|NP_001129419.1|NP_002268.2|	8|7|7|6|6|2|7|0	43	5.38	981	UBP15_HUMAN
GEMIN5	FmT-MON1A_R152C	8|7|7|6	28	0.88	4|9|8|12|24|19|18|20|0|4|0|9|0|3|3|4|0|2|10|7	NP_001239085.1	5.88	8	0	0	0	0	0	-77.05	0.29	NP_055050.1|NP_003469.2|NP_000335.1|NP_079051.9|	2|3|3|2|3|5|3|5	26	3.25	1507	GEMI5_HUMAN
RPL15	FmT-MON1A_R152C	28|27|27|24	106	0.88	21|20|21|13|16|15|21|20|17|14|12|19|14|9|14|14|18|19|29|27	NP_001240308.1	24	8	0	0	0	0	0	-58.92	0.98	NP_002361.1|NP_055050.1|NP_003469.2|	8|8|7|8|7|8|7|7	60	7.5	204	RL15_HUMAN
DPYSL5	FmT-MON1A_R152C	18|15|14|13	60	0.85	13|13|13|0|0|0|4|0|2|0|3|8|4|5|0|0|0|0|13|15	NP_001240652.1	12.88	8	0	0	0	0	0	-38	0.95		6|7|9|7|9|7|8|7	60	7.5	564	DPYL5_HUMAN
AP4B1	FmT-MON1A_R152C	10|9|9|8	36	0.89	21|25|23|5|3|5|4|3|0|0|3|6|0|2|0|0|0|0|31|25	NP_001240781.1	8	8	0	0	0	0	0	-95.86	0.31	NP_001121598.1|NP_004205.2|	4|3|6|5|3|4|3|5	33	4.13	739	B1ALD0_HUMAN
TDRP	FmT-MON1A_R152C	16|16|12|12	56	0.84	6|10|4|3|0|6|5|4|4|3|7|4|5|7|0|0|0|0|19|13	NP_001243042.1	9.75	8	0	0	0	0	0	-43.04	0.8		4|4|4|5|3|3|4|3	30	3.75	198	TDRP_HUMAN
TRIM65	FmT-MON1A_R152C	3|3|3|2	11	0.03	0|0|0|0|0|0|0|0|0|0|0|0|0|0|0|0|0|0|0|0	NP_001243053.1	1.62	8	0.91	0.96	0.91	0.96	0.91	-3.3	16.25		3|2|0|2|0|2|2|0	11	1.38	495	TRI65_HUMAN
FLII	FmT-MON1A_R152C	15|12|10|10	47	0.84	7|5|8|4|11|10|11|8|9|13|6|5|0|0|3|4|0|3|7|0	NP_001243193.1	8.38	8	0	0	0	0	0	-41.64	0.74	NP_003861.1|NP_001034554.1|NP_001159588.1|	3|5|5|3|4|4|7|5	36	4.5	1258	FLII_HUMAN
KRT8	FmT-MON1A_R152C	49|45|43|41	178	0.89	31|34|37|48|53|45|46|38|69|62|42|42|40|49|25|25|16|18|31|16	NP_001243211.1	37.5	8	0	0	0	0	0	-180.78	0.64	NP_001306.1|NP_055428.1|NP_002268.2|	13|12|16|14|16|16|16|18	121	15.13	511	K2C8_HUMAN
STK3	FmT-MON1A_R152C	45|41|40|40	166	0.8	20|22|21|11|7|9|7|7|7|5|9|12|12|12|6|8|0|0|22|18	NP_001243241.1	39.12	8	0	0	0	0	0	-33.1	1.84	NP_004337.2|NP_061174.1|NP_004086.1|NP_940980.3|NP_001231695.1|	10|10|11|9|6|7|6|11	70	8.75	519	A0A087WZ06_HUMAN
MCMBP	FmT-MON1A_R152C	8|7|7|6	28	0.73	0|5|0|0|3|5|3|5|0|2|0|0|0|0|0|0|0|0|0|0	NP_001243307.1	5.38	8	0	0	0	0	0	-16.31	1.19	NP_115712.1|NP_057078.1|NP_060640.2|NP_004573.2|NP_057179.1|	2|3|3|2|5|3|6|6	30	3.75	640	MCMBP_HUMAN
DNAAF10	FmT-MON1A_R152C	8|8|7|7	30	0.68	2|2|2|0|0|0|0|0|0|0|3|0|0|0|0|0|0|0|8|0	NP_001243405.1	6.38	8	0	0.01	0	0.01	0	-9.97	1.7	NP_078880.2|NP_115729.1|NP_002957.1|	3|5|4|4|4|5|4|3	32	4	288	Q8ND98_HUMAN
SLC25A1	FmT-MON1A_R152C	10|10|7|7	34	0.85	6|8|10|9|7|4|7|4|8|8|3|10|9|7|5|4|4|6|9|14	NP_001243463.1	6.62	8	0	0	0	0	0	-37.15	0.62	NP_055182.3|	3|3|3|2|4|3|2|4	24	3	318	B4DP62_HUMAN
RPL10	FmT-MON1A_R152C	19|19|19|18	75	0.87	15|21|17|9|8|8|0|8|22|18|17|14|11|11|10|8|10|13|11|14	NP_001243509.1	16.88	8	0	0	0	0	0	-53.69	0.87	NP_002361.1|NP_001078.2|NP_002739.1|NP_036429.2|NP_055050.1|NP_001121598.1|NP_000335.1|NP_002906.1|NP_057185.1|NP_076968.2|NP_001029288.1|NP_598407.1|NP_851853.1|NP_002028.1|NP_001015877.1|	6|6|6|6|3|4|3|3	37	4.63	178	RL10_HUMAN
FAM193A	FmT-MON1A_R152C	10|9|6|6	31	0.8	9|6|8|0|6|6|6|4|0|0|4|0|2|0|0|2|0|0|0|4	NP_001243595.1	4.62	8	0	0	0	0	0	-33.56	0.64		4|4|8|6|3|0|2|0	27	3.38	1265	F193A_HUMAN
MELK	FmT-MON1A_R152C	3|2|0|0	5	0.77	3|4|3|0|0|0|0|0|0|0|0|0|0|0|0|0|0|0|3|0	NP_001243614.1	0.62	8	0	0	0	0	0	-15.96	0.19		3|2|0|0|0|0|0|0	5	0.63	610	MELK_HUMAN
PAF1	FmT-MON1A_R152C	6|5|4|3	18	0.9	16|15|19|15|14|18|17|16|5|3|5|6|2|3|7|9|0|0|13|0	NP_001243755.1	3.25	8	0	0	0	0	0	-79.24	0.19	NP_003520.1|NP_001269.3|NP_002779.1|NP_001070654.1|	3|2|0|3|2|2|2|2	16	2	485	B4DGJ5_HUMAN
POLD1	FmT-MON1A_R152C	18|15|14|13	60	0.84	11|14|16|2|3|2|0|0|6|7|2|5|0|0|0|0|0|0|10|8	NP_001243778.1	10.75	8	0	0	0	0	0	-45.39	0.84	NP_115712.1|NP_002403.2|NP_056357.1|NP_055647.2|NP_002028.1|NP_001010984.1|	3|2|4|4|8|8|7|8	44	5.5	1107	A0A087WYJ2_HUMAN
DNAJC6	FmT-MON1A_R152C	5|4|4|4	17	0.6	0|0|3|0|0|0|0|0|0|0|0|0|0|0|0|0|0|0|4|0	NP_001243793.1	2.88	8	0.05	0.1	0.05	0.1	0.05	-9.45	1.64		3|2|0|2|3|2|2|0	14	1.75	970	AUXI_HUMAN
KANK1	FmT-MON1A_R152C	26|17|16|15	74	0.89	15|16|13|27|30|32|25|33|10|11|29|30|18|24|14|17|0|0|25|15	NP_001243805.1	15.62	8	0	0	0	0	0	-109.96	0.5		6|12|6|7|8|10|10|9	68	8.5	1352	KANK1_HUMAN
DDX21	FmT-MON1A_R152C	96|89|82|73	340	0.9	49|56|52|122|117|106|110|116|57|53|55|59|65|53|69|64|55|64|59|66	NP_001243839.1	62	8	0	0	0	0	0	-393.83	0.53	NP_001034554.1|NP_057467.1|	16|17|19|16|22|22|23|21	156	19.5	715	DDX21_HUMAN
CDC5L	FmT-MON1A_R152C	33|32|27|23	115	0.89	24|31|25|69|54|54|50|50|13|16|27|26|30|24|35|34|12|12|28|24	NP_001244.1	17.12	8	0	0	0	0	0	-236.67	0.3	NP_002361.1|NP_003861.1|NP_006695.1|NP_056121.2|NP_056437.4|NP_061138.3|NP_631908.1|NP_000364.1|NP_060773.3|NP_004841.2|NP_001034554.1|NP_055050.1|NP_004265.3|NP_001107593.1|NP_000335.1|NP_001020095.1|NP_001148.1|NP_001158503.1|NP_001186190.1|NP_001187.1|NP_002906.1|NP_005365.3|NP_006535.1|NP_057159.2|NP_055316.2|NP_079461.2|NP_001958.2|NP_079051.9|	2|4|5|5|14|14|14|12	70	8.75	802	CDC5L_HUMAN
DDX6	FmT-MON1A_R152C	48|46|44|42	180	0.89	44|53|41|16|20|16|21|20|25|19|23|26|19|26|11|15|17|19|43|34	NP_001244120.1	40.75	8	0	0	0	0	0	-117.79	0.9	NP_036429.2|NP_001129419.1|	14|13|14|15|14|12|13|13	108	13.5	483	DDX6_HUMAN
CUL3	FmT-MON1A_R152C	14|12|12|11	49	0.86	12|13|15|8|6|8|9|11|0|0|0|0|0|2|2|2|2|3|19|0	NP_001244126.1	10.62	8	0	0	0	0	0	-46.75	0.72	NP_002783.1|NP_009115.2|NP_056147.2|NP_061335.1|NP_078880.2|NP_620133.1|NP_055634.3|NP_001138519.1|NP_000364.1|NP_001117.2|NP_036412.1|NP_057205.2|NP_115824.1|NP_036429.2|NP_060695.2|NP_001034554.1|NP_003330.1|NP_001017992.1|NP_078895.2|NP_003469.2|NP_057122.2|NP_000025.1|NP_000335.1|NP_000517.2|NP_001036041.1|NP_001158222.1|NP_001172006.1|NP_075568.1|NP_076968.2|NP_006809.1|NP_055428.1|NP_073572…	8|6|8|6|8|7|5|7	55	6.88	702	CUL3_HUMAN
HNRNPH1	FmT-MON1A_R152C	78|71|70|65	284	0.9	52|55|51|152|143|144|142|152|150|159|53|70|59|52|93|91|72|75|55|39	NP_001244222.1	53.25	8	0	0	0	0	0	-558.61	0.35	NP_002361.1|NP_001138519.1|NP_055050.1|NP_003469.2|NP_000335.1|NP_000382.3|NP_002804.2|NP_963906.1|	9|9|8|8|9|9|9|9	70	8.75	449	E9PCY7_HUMAN
ARRB2	FmT-MON1A_R152C	4|3|2|2	11	0.69	2|2|3|0|0|0|0|0|0|0|0|0|0|0|0|0|0|0|2|0	NP_001244257.1	1.62	8	0	0.01	0	0.01	0	-11.65	0.72	NP_066299.2|NP_008985.3|NP_036429.2|NP_001279.2|NP_009202.1|NP_003469.2|NP_001269.3|NP_001131076.1|NP_001824.1|NP_006077.2|NP_112241.2|	2|0|0|0|3|2|2|2	11	1.38	430	K7ENA6_HUMAN
AMPD2	FmT-MON1A_R152C	36|34|30|28	128	0.76	17|17|20|0|0|4|2|3|4|3|9|10|8|10|0|0|0|0|11|11	NP_001244289.1	23.38	8	0	0	0	0	0	-41.49	1.44		14|18|16|15|7|9|7|9	95	11.88	879	AMPD2_HUMAN
COPS4	FmT-MON1A_R152C	7|7|6|6	26	0.78	2|5|6|6|4|5|4|0|0|0|3|2|0|3|0|0|0|2|4|3	NP_001244935.1	5.38	8	0	0	0	0	0	-20.3	0.98	NP_036569.1|NP_001156956.1|NP_000446.1|NP_003469.2|NP_004976.2|	2|4|2|2|3|3|4|4	24	3	352	D6RAX7_HUMAN
HARS1	FmT-MON1A_R152C	20|19|18|16	73	0.72	7|8|9|3|5|4|5|4|0|5|6|8|6|7|0|0|0|0|11|3	NP_001244970.1	13.38	8	0	0	0	0	0	-22.96	1.49	NP_003305.1|NP_073572.2|	5|5|4|5|10|9|10|8	56	7	489	B4DDD8_HUMAN
EPS15L1	FmT-MON1A_R152C	50|36|35|33	154	0.89	41|42|44|31|55|45|50|53|26|26|46|51|40|38|10|7|5|7|49|35	NP_001245303.1	31.25	8	0	0	0	0	0	-167.7	0.6	NP_006268.2|	11|14|16|19|17|13|22|18	130	16.25	910	EP15R_HUMAN
CLPB	FmT-MON1A_R152C	7|5|5|5	22	0.78	4|4|5|3|0|0|2|0|6|3|0|0|0|0|4|2|0|0|6|3	NP_001245321.1	3.5	8	0	0	0	0	0	-24.72	0.67		3|0|2|0|4|5|4|5	23	2.88	677	CLPB_HUMAN
TARS1	FmT-MON1A_R152C	38|38|34|32	142	0.82	10|10|9|2|8|5|4|8|6|5|5|7|8|12|4|4|0|0|30|21	NP_001245366.1	29.12	8	0	0	0	0	0	-36.14	1.6	NP_001631.3|NP_006800.2|NP_079422.1|NP_001107593.1|	14|15|15|15|9|8|10|10	96	12	723	SYTC_HUMAN
CDC20	FmT-MON1A_R152C	6|5|5|4	20	0.82	8|6|6|0|0|0|3|4|0|0|2|3|0|0|3|0|0|0|7|0	NP_001246.2	2.75	8	0	0	0	0	0	-31.36	0.41	NP_001180215.1|NP_008950.1|NP_055316.2|NP_002268.2|	3|3|4|5|0|0|0|2	17	2.13	499	CDC20_HUMAN
DCTN2	FmT-MON1A_R152C	32|31|30|28	121	0.86	24|19|18|13|17|16|19|20|2|7|15|20|14|16|5|6|0|0|22|12	NP_001248341.1	28	8	0	0	0	0	0	-46.72	1.3	NP_942590.1|NP_002739.1|NP_002789.1|	12|12|11|12|13|11|12|12	95	11.88	403	A8K8J9_HUMAN
PSMG1	FmT-MON1A_R152C	5|4|4|3	16	0.78	0|5|0|0|0|0|0|0|0|0|0|0|0|3|3|2|0|0|7|3	NP_001248753.1	3	8	0	0	0	0	0	-21.44	0.67	NP_002783.1|NP_940980.3|	2|2|2|2|2|2|2|0	14	1.75	283	PSMG1_HUMAN
AP3D1	FmT-MON1A_R152C	34|31|29|26	120	0.9	29|31|37|46|46|49|47|50|29|32|31|43|51|50|43|45|16|14|34|15	NP_001248755.1	26.25	8	0	0	0	0	0	-160.8	0.53	NP_061138.3|NP_005820.1|NP_001138621.1|	14|16|14|16|11|12|11|9	103	12.88	1215	AP3D1_HUMAN
CNOT1	FmT-MON1A_R152C	75|67|65|62	269	0.89	55|52|54|30|45|47|47|55|37|47|17|25|21|22|7|6|2|3|59|13	NP_001252541.1	64.12	8	0	0	0	0	0	-112.34	1.15	NP_001007068.1|NP_004976.2|	31|36|35|32|33|35|36|27	265	33.13	2371	CNOT1_HUMAN
LARP7	FmT-MON1A_R152C	5|3|3|2	13	0.9	11|11|13|10|7|9|9|7|0|3|6|7|3|3|5|5|0|3|11|11	NP_001253968.1	1.62	8	0	0	0	0	0	-52.45	0.14	NP_079330.2|	2|0|0|3|0|4|0|2	11	1.38	589	LARP7_HUMAN
PSME3	FmT-MON1A_R152C	37|33|31|31	132	0.9	60|61|64|32|36|36|31|43|14|11|32|35|23|29|12|13|18|13|71|26	NP_001253974.1	27.75	8	0	0	0	0	0	-229.42	0.43	NP_002783.1|NP_002784.1|NP_002785.1|NP_114091.3|NP_002779.1|	7|4|8|5|8|7|8|7	54	6.75	265	B3KQ25_HUMAN
SNX17	FmT-MON1A_R152C	6|6|6|6	24	0.62	0|3|0|0|0|0|0|0|0|0|0|0|0|0|0|0|0|0|7|0	NP_001253988.1	4.5	8	0.04	0.04	0.04	0.04	0.04	-12.24	1.8	NP_002028.1|	2|3|3|3|0|2|3|4	20	2.5	458	SNX17_HUMAN
PDCD6	FmT-MON1A_R152C	20|17|17|16	70	0.71	4|6|3|6|6|6|5|9|8|10|8|8|2|8|4|5|8|7|6|6	NP_001254485.1	13	8	0	0	0	0	0	-23.63	1.49	NP_003469.2|NP_001148.1|NP_005561.1|NP_963906.1|NP_039234.1|	3|4|3|3|6|7|6|6	38	4.75	189	A0A024QZ42_HUMAN
SRP72	FmT-MON1A_R152C	23|20|19|17	79	0.85	15|14|17|18|13|11|14|12|5|6|11|15|13|13|9|10|4|4|16|6	NP_001254651.1	12	8	0	0	0	0	0	-63.93	0.73		2|2|2|3|6|9|8|8	40	5	610	SRP72_HUMAN
IFT20	FmT-MON1A_R152C	6|5|3|2	16	0.01	0|0|0|0|0|0|0|0|0|0|0|0|0|0|0|0|0|0|0|0	NP_001254703.1	2.25	8	0.93	1	0.93	1	0.93	-3.3	22.5		2|2|2|0|0|2|0|2	10	1.25	158	A0A087X2B4_HUMAN
ILF2	FmT-MON1A_R152C	86|76|76|75	313	0.89	66|73|64|79|82|84|76|75|36|35|47|58|50|47|64|64|28|24|64|53	NP_001254738.1	53.12	8	0	0	0	0	0	-273.96	0.66	NP_002361.1|NP_005029.1|NP_001034554.1|NP_055050.1|NP_003469.2|NP_057185.1|NP_001164666.1|	10|10|9|10|14|14|14|13	94	11.75	352	B4DY09_HUMAN
PPP2R5D	FmT-MON1A_R152C	11|8|8|7	34	0.53	0|3|3|2|3|2|2|4|2|3|3|0|3|3|0|2|0|0|3|0	NP_001257405.1	5.88	8	0.19	0.64	0.19	0.64	0.19	-15.96	1.81		5|4|5|4|3|3|0|4	28	3.5	451	2A5D_HUMAN
PSMD11	FmT-MON1A_R152C	18|13|13|11	55	0.64	5|5|0|7|4|5|6|5|4|3|0|3|2|6|3|2|3|3|9|6	NP_001257411.1	11.62	8	0.02	0.08	0.02	0.08	0.02	-15.93	1.66	NP_002783.1|NP_002784.1|NP_002802.2|NP_002785.1|NP_002779.1|NP_001186190.1|NP_002789.1|NP_002804.2|NP_008933.2|NP_940980.3|NP_055156.1|	6|5|6|4|8|8|6|6	49	6.13	422	PSD11_HUMAN
MED23	FmT-MON1A_R152C	31|28|25|24	108	0.9	41|41|51|81|86|81|82|85|44|47|46|58|59|64|34|37|9|12|56|57	NP_001257450.1	25.5	8	0	0	0	0	0	-290.2	0.31	NP_079330.2|NP_002802.2|NP_064711.1|NP_001247418.1|NP_065908.1|	12|13|16|13|12|14|11|13	104	13	1359	Q5JWT2_HUMAN
ARHGAP12	FmT-MON1A_R152C	9|7|4|4	24	0	0|0|0|0|0|0|0|0|0|0|0|0|0|0|0|0|0|0|0|0	NP_001257624.1	3.88	8	1	1	1	1	1	-3.3	38.75		5|4|2|2|2|2|0|0	17	2.13	841	Q1RLN5_HUMAN
SLC25A10	FmT-MON1A_R152C	12|9|7|5	33	0.87	9|8|8|15|10|13|11|12|15|14|13|17|11|10|11|11|15|14|7|12	NP_001257817.1	5.62	8	0	0	0	0	0	-70.3	0.36	NP_055428.1|	3|2|2|0|4|2|3|3	19	2.38	296	F6RGN5_HUMAN
HAUS6	FmT-MON1A_R152C	28|25|24|22	99	0.88	17|17|25|13|21|28|28|21|13|4|19|17|13|15|9|7|0|0|20|9	NP_001257819.1	22.38	8	0	0	0	0	0	-65.88	0.88	NP_001121369.1|	10|8|15|11|11|12|12|11	90	11.25	920	Q5SYF9_HUMAN
TRAPPC3	FmT-MON1A_R152C	4|3|3|2	12	0.72	2|0|0|0|0|0|0|0|0|0|2|5|0|0|0|0|0|0|0|2	NP_001257824.1	1.5	8	0	0	0	0	0	-13.84	0.55	NP_057230.1|NP_001160093.1|	2|2|3|0|0|0|2|0	9	1.13	134	A0A087WWM0_HUMAN
NOSIP	FmT-MON1A_R152C	16|15|12|11	54	0.89	21|27|27|4|7|6|7|2|5|3|8|12|8|9|4|3|6|5|32|19	NP_001257889.1	11.5	8	0	0	0	0	0	-96.31	0.43		6|7|4|4|3|5|4|5	38	4.75	301	A0A075B6F9_HUMAN
IST1	FmT-MON1A_R152C	28|26|22|22	98	0.83	14|17|15|0|0|0|0|0|5|0|12|5|6|4|0|0|0|0|18|7	NP_001257904.1	18.12	8	0	0	0	0	0	-45.74	1.13	NP_001631.3|NP_055761.2|NP_055111.1|	7|8|6|7|6|9|6|7	56	7	366	IST1_HUMAN
CHD4	FmT-MON1A_R152C	44|38|38|37	157	0.9	91|100|101|179|241|191|199|231|72|67|111|120|89|84|61|66|37|37|97|85	NP_001264.2	29.88	8	0	0	0	0	0	#NAME?	0.14	NP_003520.1|NP_001015877.1|	9|10|8|11|16|19|14|16	103	12.88	1912	A0A0C4DGG9_HUMAN
CIRBP	FmT-MON1A_R152C	18|13|13|6	50	0.87	15|16|18|19|14|15|14|15|8|8|10|11|9|5|6|9|6|4|15|12	NP_001271.1	7.75	8	0	0	0	0	0	-76.99	0.46	NP_003469.2|NP_004692.1|	2|2|0|3|3|2|4|4	20	2.5	172	D6W5Y5_HUMAN
AP3S1	FmT-MON1A_R152C	14|12|12|9	47	0.79	9|8|8|0|0|2|3|6|7|5|4|5|5|4|2|3|3|2|6|8	NP_001275.1	8.38	8	0	0	0	0	0	-27.08	1.02		5|3|4|6|3|2|4|3	30	3.75	193	F5H459_HUMAN
CLNS1A	FmT-MON1A_R152C	41|41|40|39	161	0.79	19|12|18|4|5|4|4|4|5|0|8|9|8|8|0|0|0|0|26|7	NP_001284.1	34	8	0	0	0	0	0	-38.33	1.81	NP_002361.1|NP_055050.1|NP_004035.2|NP_009148.2|NP_057490.2|NP_001958.2|	7|6|5|6|7|6|5|6	48	6	237	E9PJF4_HUMAN
CSE1L	FmT-MON1A_R152C	58|58|52|49	217	0.89	17|22|18|46|62|47|56|58|17|17|19|15|19|20|20|25|22|21|23|8	NP_001307.2	38.62	8	0	0	0	0	0	-186.91	0.69	NP_004777.1|NP_006055.3|NP_085056.2|NP_002739.1|NP_004243.1|NP_001191213.1|NP_000282.1|NP_055428.1|NP_940980.3|NP_001129419.1|	15|13|10|10|19|18|17|17	119	14.88	971	XPO2_HUMAN
CSNK2B	FmT-MON1A_R152C	6|6|5|5	22	0.84	6|6|8|0|0|0|0|0|6|6|3|2|0|0|0|0|0|0|11|0	NP_001311.3	4.75	8	0	0	0	0	0	-27.2	0.61	NP_005029.1|NP_001243385.1|NP_001107593.1|NP_001163931.1|NP_001230903.1|NP_003143.2|NP_001306.1|NP_005365.3|	2|2|2|2|2|3|3|3	19	2.38	215	N0E644_HUMAN
CSRP2	FmT-MON1A_R152C	20|19|12|11	62	0.74	4|7|5|0|0|0|0|0|3|3|5|5|2|3|4|2|3|8|15|6	NP_001312.1	9.62	8	0	0	0	0	0	-41.1	1.07	NP_057467.1|	4|4|0|3|4|4|4|4	27	3.38	193	CSRP2_HUMAN
CSTF2	FmT-MON1A_R152C	16|15|15|12	58	0.9	36|42|41|30|56|41|55|54|0|0|16|14|20|14|6|5|0|0|50|39	NP_001316.1	7.25	8	0	0	0	0	0	-241.8	0.13	NP_055268.1|	7|4|3|7|0|0|0|0	21	2.63	577	E7EWR4_HUMAN
CSTF3	FmT-MON1A_R152C	11|10|8|6	35	0.75	4|6|4|5|4|6|6|6|0|0|0|0|0|0|0|0|0|0|6|2	NP_001317.1	4.62	8	0	0	0	0	0	-28.01	0.77	NP_112241.2|	2|0|0|0|3|4|4|3	16	2	717	CSTF3_HUMAN
DAD1	FmT-MON1A_R152C	10|9|9|6	34	0.82	0|0|0|5|5|4|4|5|11|10|0|6|0|0|4|4|5|6|4|5	NP_001335.1	6.62	8	0	0	0	0	0	-27.08	0.8		2|2|2|3|3|3|2|2	19	2.38	113	DAD1_HUMAN
DARS1	FmT-MON1A_R152C	28|28|24|21	101	0.88	8|6|8|16|12|8|12|12|31|31|20|23|21|18|11|9|5|8|10|17	NP_001340.2	17.88	8	0	0	0	0	0	-90.22	0.67	NP_037458.3|NP_001107644.1|NP_003469.2|NP_001007068.1|NP_001010984.1|	7|8|7|6|15|13|12|12	80	10	501	SYDC_HUMAN
DHX9	FmT-MON1A_R152C	160|139|129|126	554	0.9	104|110|106|237|200|198|222|214|129|123|83|107|100|99|155|136|122|116|107|93	NP_001348.2	110.75	8	0	0	0	0	0	-711.26	0.51	NP_004777.1|NP_476516.1|NP_003469.2|NP_000335.1|NP_001172006.1|NP_055635.3|NP_079351.2|	26|29|26|25|34|32|34|32	238	29.75	1270	DHX9_HUMAN
DHX15	FmT-MON1A_R152C	57|56|52|51	216	0.9	69|61|75|72|109|102|92|94|46|38|36|54|46|39|74|57|33|47|82|68	NP_001349.2	41.62	8	0	0	0	0	0	-351.31	0.42	NP_002361.1|NP_001034554.1|NP_003469.2|	13|17|14|13|17|17|16|19	126	15.75	795	DHX15_HUMAN
DYNC1H1	FmT-MON1A_R152C	147|143|125|111	526	0.89	28|36|29|62|75|79|77|73|92|94|64|77|57|62|68|65|30|25|41|36	NP_001367.2	84.25	8	0	0	0	0	0	-280.86	0.99	NP_001121369.1|NP_940980.3|NP_001010984.1|	27|26|20|33|72|78|57|67	380	47.5	4646	DYHC1_HUMAN
DRG2	FmT-MON1A_R152C	17|16|13|10	56	0.85	9|8|16|4|5|5|5|0|12|7|13|12|5|6|8|10|0|7|8|2	NP_001379.1	11.62	8	0	0	0	0	0	-38.86	0.88		7|5|6|6|4|7|7|4	46	5.75	364	A8MZF9_HUMAN
ECH1	FmT-MON1A_R152C	13|12|11|10	46	0.9	51|46|46|28|27|21|25|21|6|6|15|13|13|10|33|32|29|22|38|17	NP_001389.2	9.88	8	0	0	0	0	0	-175.63	0.22	NP_003861.1|NP_001121369.1|NP_001070654.1|NP_001139411.1|	4|5|6|5|6|8|5|7	46	5.75	328	ECH1_HUMAN
EEF1A1	FmT-MON1A_R152C	151|148|146|145	590	0.9	102|115|125|64|85|96|92|116|120|115|59|89|77|73|36|48|68|70|129|148	NP_001393.1	125.38	8	0	0	0	0	0	-324.71	0.96	NP_002361.1|NP_004777.1|NP_055050.1|NP_001180207.1|NP_114091.3|NP_003469.2|NP_002779.1|NP_068814.2|NP_000282.1|NP_000335.1|NP_001306.1|NP_002403.2|NP_004976.2|NP_001139411.1|NP_940980.3|NP_112241.2|	17|15|15|16|17|17|20|16	133	16.63	462	EF1A1_HUMAN
EEF1G	FmT-MON1A_R152C	59|55|51|41	206	0.88	30|33|30|21|24|27|24|28|26|28|30|31|26|28|26|29|21|22|50|24	NP_001395.1	37.38	8	0	0	0	0	0	-104.13	1.04	NP_036569.1|NP_001186190.1|NP_006077.2|	8|10|10|8|15|14|11|11	87	10.88	437	EF1G_HUMAN
EIF2B1	FmT-MON1A_R152C	7|6|6|6	25	0.82	3|0|4|0|3|2|0|2|8|8|0|7|6|0|2|3|0|2|3|3	NP_001405.1	5.25	8	0	0	0	0	0	-25.17	0.72	NP_000446.1|NP_001172006.1|NP_803173.1|NP_001153239.1|NP_002950.3|NP_001013454.1|NP_001029288.1|	2|2|4|4|3|3|2|3	23	2.88	305	EI2BA_HUMAN
EIF2S3	FmT-MON1A_R152C	33|26|25|23	107	0.88	25|18|26|17|24|29|17|24|17|16|11|15|16|16|21|12|7|11|28|24	NP_001406.1	22.75	8	0	0	0	0	0	-77.04	0.84	NP_003861.1|NP_003968.2|NP_002739.1|NP_001131076.1|	13|9|10|12|12|10|10|10	86	10.75	472	IF2G_HUMAN
EIF4A1	FmT-MON1A_R152C	121|110|107|105	443	0.89	73|79|83|66|67|106|55|56|94|82|63|66|61|87|58|44|76|57|91|54	NP_001407.1	91.25	8	0	0	0	0	0	-242.77	0.97	NP_078880.2|NP_002739.1|NP_001186190.1|NP_077310.1|NP_001958.2|NP_056357.1|	19|17|17|18|16|15|16|14	132	16.5	406	IF4A1_HUMAN
EIF4B	FmT-MON1A_R152C	49|46|45|44	184	0.89	39|39|40|23|32|31|35|33|24|27|45|45|33|38|14|13|10|13|70|63	NP_001408.2	42.25	8	0	0	0	0	0	-155.97	0.76	NP_002361.1|	8|8|9|9|10|10|10|10	74	9.25	611	E7EX17_HUMAN
ELAVL1	FmT-MON1A_R152C	26|24|22|20	92	0.88	15|17|17|22|21|23|21|24|24|24|22|20|19|16|15|23|14|21|17|15	NP_001410.2	18.5	8	0	0	0	0	0	-76.52	0.78	NP_003923.2|NP_004337.2|NP_055848.1|NP_057164.3|NP_067045.1|NP_071413.1|NP_085056.2|NP_055634.3|NP_570719.1|NP_004081.1|NP_001001974.1|NP_060697.4|NP_001029082.1|NP_004841.2|NP_001003722.1|NP_001014402.1|NP_002739.1|NP_006566.2|NP_036429.2|NP_055761.2|NP_787050.6|NP_001027459.1|NP_001034554.1|NP_079037.3|NP_001124160.1|NP_060640.2|NP_001180207.1|NP_055617.1|NP_003469.2|NP_000357.3|NP_001269.3|NP_…	7|6|6|6|8|10|6|11	60	7.5	326	ELAV1_HUMAN
ENO1	FmT-MON1A_R152C	317|309|308|280	1214	0.9	229|197|225|180|175|184|176|169|440|425|147|264|285|263|120|122|89|85|193|208	NP_001419.1	237.88	8	0	0	0	0	0	#NAME?	0.67	NP_004989.2|NP_085056.2|NP_003469.2|NP_001191213.1|NP_002779.1|NP_000025.1|NP_000282.1|NP_000356.1|NP_001008273.1|NP_059139.3|NP_075568.1|NP_055428.1|NP_056357.1|NP_036531.1|NP_005810.1|NP_003812.1|NP_056365.1|NP_002028.1|NP_079351.2|	14|15|16|16|22|26|23|23	155	19.38	434	A0A2R8Y6G6_HUMAN
EPB41L2	FmT-MON1A_R152C	21|21|20|19	81	0.9	34|30|36|29|32|36|37|37|13|14|19|36|24|22|10|10|5|7|26|27	NP_001422.1	17.5	8	0	0	0	0	0	-126.79	0.48		10|11|11|9|7|9|9|8	74	9.25	1005	E9PHY5_HUMAN
FBL	FmT-MON1A_R152C	32|30|27|25	114	0.89	41|41|35|30|22|22|22|28|14|19|14|16|18|16|19|24|16|18|36|17	NP_001427.2	22.88	8	0	0	0	0	0	-126.63	0.6	NP_002361.1|NP_476516.1|NP_000335.1|NP_002403.2|NP_004976.2|NP_001015877.1|	6|6|7|8|9|9|12|8	65	8.13	321	FBRL_HUMAN
FOXO3	FmT-MON1A_R152C	17|13|13|13	56	0.83	12|9|14|0|4|0|0|2|0|3|4|7|4|5|0|0|0|0|12|8	NP_001446.1	12.38	8	0	0	0	0	0	-29.83	1.05	NP_002739.1|NP_001269.3|NP_000282.1|	6|7|5|7|5|6|6|6	48	6	673	FOXO3_HUMAN
XRCC6	FmT-MON1A_R152C	58|50|49|44	201	0.89	39|35|38|72|63|64|56|64|45|49|47|48|56|55|53|56|19|21|55|43	NP_001460.1	41.75	8	0	0	0	0	0	-204.58	0.63	NP_003923.2|NP_004315.1|NP_005029.1|NP_055870.2|NP_476516.1|NP_001025226.1|NP_003520.1|NP_001107593.1|NP_003469.2|NP_002779.1|NP_003286.1|NP_000932.3|NP_002403.2|NP_001139411.1|NP_003475.1|	13|13|15|14|19|18|20|18	130	16.25	609	B1AHC9_HUMAN
GTF3C1	FmT-MON1A_R152C	5|5|4|4	18	0.9	6|11|11|22|18|19|16|17|0|0|5|3|2|4|12|11|3|0|8|3	NP_001511.2	2.5	8	0	0	0	0	0	-85.94	0.13	NP_001034554.1|NP_005810.1|	2|0|0|0|3|4|3|4	16	2	2109	TF3C1_HUMAN
HDAC2	FmT-MON1A_R152C	17|17|14|14	62	0.89	22|18|25|13|34|26|33|25|19|17|8|15|11|0|5|8|9|7|19|6	NP_001518.3	13.38	8	0	0	0	0	0	-110.8	0.45	NP_003520.1|NP_002779.1|NP_000335.1|	3|5|6|6|2|6|5|6	39	4.88	488	HDAC2_HUMAN
PRMT1	FmT-MON1A_R152C	28|27|25|24	104	0.89	42|25|34|12|14|15|12|14|5|0|14|14|12|9|7|8|0|0|31|13	NP_001527.3	20.38	8	0	0	0	0	0	-112.08	0.62	NP_002361.1|NP_003520.1|NP_003143.2|	7|8|9|8|12|10|8|10	72	9	371	ANM1_HUMAN
DNAJA1	FmT-MON1A_R152C	37|36|32|28	133	0.87	20|22|22|21|24|19|31|20|11|12|10|5|10|5|16|12|17|11|17|7	NP_001530.1	27.62	8	0	0	0	0	0	-63.08	1.12	NP_003861.1|NP_003469.2|NP_002779.1|NP_002105.2|NP_000382.3|NP_940980.3|NP_001001329.1|	10|9|10|10|7|11|9|11	77	9.63	397	DNJA1_HUMAN
IGBP1	FmT-MON1A_R152C	56|54|51|50	211	0.9	72|78|70|10|18|13|17|17|12|11|28|28|21|18|3|5|2|3|65|63	NP_001542.1	48.5	8	0	0	0	0	0	-207.47	0.68	NP_115712.1|NP_660309.1|NP_001180207.1|NP_005611.1|	10|8|12|12|10|12|12|11	87	10.88	339	IGBP1_HUMAN
EIF3E	FmT-MON1A_R152C	33|28|27|18	106	0.87	20|24|27|18|20|17|19|13|25|22|9|13|14|13|9|13|0|0|25|10	NP_001559.1	21.38	8	0	0	0	0	0	-76.12	0.85	NP_057185.1|	9|9|6|11|9|8|9|8	69	8.63	445	EIF3E_HUMAN
AARS1	FmT-MON1A_R152C	22|22|21|21	86	0.45	5|7|9|5|6|7|7|7|0|0|0|0|0|0|0|0|0|0|9|2	NP_001596.2	15.62	8	0.23	0.34	0.23	0.34	0.23	-20.89	1.95	NP_057122.2|	5|7|5|5|10|10|9|9	60	7.5	968	SYAC_HUMAN
PARP1	FmT-MON1A_R152C	73|66|59|58	256	0.9	64|59|59|94|93|94|98|95|51|49|80|77|68|75|129|126|53|54|58|59	NP_001609.2	43.88	8	0	0	0	0	0	-422.94	0.39	NP_004337.2|NP_055870.2|NP_068814.2|	12|12|17|13|26|30|25|28	163	20.38	1014	PARP1_HUMAN
GRK2	FmT-MON1A_R152C	24|17|16|15	72	0.6	9|10|8|0|0|0|0|0|0|0|0|2|0|0|0|0|0|0|9|8	NP_001610.2	15.38	8	0.05	0.2	0.05	0.2	0.05	-18.64	1.71	NP_005264.2|	7|7|6|5|7|9|8|11	60	7.5	689	ARBK1_HUMAN
AHNAK	FmT-MON1A_R152C	150|148|139|132	569	0.9	82|97|95|308|289|300|274|278|161|154|228|294|235|246|78|68|14|18|101|136	NP_001611.1	113.62	8	0	0	0	0	0	#NAME?	0.38	NP_066299.2|NP_001172006.1|NP_002957.1|	51|42|47|49|72|70|64|75	470	58.75	5890	AHNK_HUMAN
SLC25A6	FmT-MON1A_R152C	53|50|50|47	200	0.89	50|47|56|13|20|20|21|20|26|23|15|20|20|18|12|7|7|7|55|9	NP_001627.2	45.5	8	0	0	0	0	0	-134.56	0.88	NP_055047.2|NP_055050.1|NP_002403.2|NP_940980.3|NP_002268.2|	3|2|3|3|4|3|3|4	25	3.13	298	ADT3_HUMAN
APEH	FmT-MON1A_R152C	8|6|5|4	23	0.06	0|0|0|0|0|0|0|0|0|0|0|0|0|0|0|0|0|0|0|2	NP_001631.3	3.25	8	0.75	0.95	0.75	0.95	0.75	-4.84	6.5	NP_002574.2|NP_061882.2|	2|4|2|3|0|2|0|0	13	1.63	732	ACPH_HUMAN
ARAF	FmT-MON1A_R152C	12|11|10|10	43	0.82	8|10|12|2|0|0|5|4|4|0|0|0|4|3|2|3|3|3|0|4	NP_001645.1	9.5	8	0	0	0	0	0	-23.71	1.09	NP_060962.2|NP_004573.2|NP_004976.2|NP_055428.1|	3|3|3|4|7|5|6|4	35	4.38	606	ARAF_HUMAN
ARCN1	FmT-MON1A_R152C	30|29|29|25	113	0.87	23|25|20|6|8|12|11|12|12|16|11|19|20|15|13|13|10|11|24|23	NP_001646.2	23.88	8	0	0	0	0	0	-62.75	1.01		9|10|9|9|13|14|12|11	87	10.88	511	B0YIW6_HUMAN
ARF4	FmT-MON1A_R152C	46|39|37|35	157	0.87	28|29|29|4|4|7|6|7|7|8|9|6|3|3|7|6|17|4|29|11	NP_001651.1	34.88	8	0	0	0	0	0	-62.12	1.21	NP_005887.2|	4|5|5|3|4|5|4|5	35	4.38	180	ARF4_HUMAN
ARF6	FmT-MON1A_R152C	12|12|12|11	47	0.83	4|2|6|4|5|2|4|4|10|10|8|11|8|8|5|4|2|2|4|7	NP_001654.1	8.88	8	0	0	0	0	0	-33.09	0.91	NP_003861.1|NP_005820.1|NP_001138791.1|NP_005393.2|NP_006535.1|	2|2|3|2|4|4|4|4	25	3.13	175	ARF6_HUMAN
ARL2	FmT-MON1A_R152C	13|13|11|10	47	0.87	17|16|16|3|4|4|6|6|16|15|11|15|8|6|3|5|7|7|12|13	NP_001658.2	9.62	8	0	0	0	0	0	-55.03	0.59		4|4|5|5|7|5|3|6	39	4.88	184	ARL2_HUMAN
ATP1B3	FmT-MON1A_R152C	10|10|7|6	33	0.67	4|3|5|0|0|0|0|0|0|0|4|0|0|0|0|0|0|0|0|5	NP_001670.1	6	8	0.01	0.01	0.01	0.01	0.01	-14.48	1.33	NP_085056.2|NP_001093582.1|NP_001186904.1|NP_001907.2|NP_064539.1|NP_055037.1|NP_056357.1|NP_055557.2|NP_001171908.1|NP_055156.1|	2|3|3|2|2|3|2|4	21	2.63	279	AT1B3_HUMAN
ATP2A2	FmT-MON1A_R152C	70|69|68|63	270	0.9	43|44|41|102|99|93|90|94|54|58|46|62|38|38|46|46|38|33|48|52	NP_001672.1	46.12	8	0	0	0	0	0	-355.86	0.48	NP_005561.1|NP_001010984.1|	13|10|12|13|17|15|13|16	109	13.63	997	A0A0C4DH86_HUMAN
ATP5F1B	FmT-MON1A_R152C	141|138|124|119	522	0.9	153|141|132|96|91|76|97|85|145|129|85|94|99|93|47|41|42|39|155|150	NP_001677.2	93.5	8	0	0	0	0	0	-504.92	0.62	NP_066299.2|NP_055050.1|NP_002779.1|NP_000335.1|NP_055428.1|NP_001010984.1|	17|18|18|16|21|22|20|20	152	19	529	ATPB_HUMAN
ATP5PB	FmT-MON1A_R152C	7|7|6|5	25	0.83	4|6|6|8|7|6|8|7|0|0|0|0|0|0|0|0|3|4|7|3	NP_001679.2	3.88	8	0	0	0	0	0	-34.67	0.52	NP_001279.2|NP_001186904.1|NP_000357.3|NP_005561.1|NP_055156.1|	3|2|0|0|2|3|4|3	17	2.13	256	AT5F1_HUMAN
ATP6V1A	FmT-MON1A_R152C	33|31|27|23	114	0.88	29|25|29|9|8|8|9|8|10|10|17|17|14|9|7|6|0|0|31|14	NP_001681.2	24	8	0	0	0	0	0	-80.97	0.84	NP_004777.1|NP_057078.1|NP_000335.1|NP_009148.2|NP_055316.2|NP_001129419.1|	10|11|11|10|13|10|12|15	92	11.5	617	VATA_HUMAN
ATP6V1B2	FmT-MON1A_R152C	11|11|10|7	39	0.87	17|14|13|0|3|0|2|0|7|8|9|16|8|11|0|0|0|0|11|0	NP_001684.2	7	8	0	0	0	0	0	-57.5	0.47	NP_055870.2|NP_057078.1|NP_003818.2|NP_008950.1|NP_057490.2|	3|3|3|6|5|4|3|5	32	4	511	VATB2_HUMAN
ATP6V1E1	FmT-MON1A_R152C	6|5|4|4	19	0.78	4|6|0|0|0|0|0|0|2|0|4|5|3|3|0|0|0|0|0|0	NP_001687.1	2.62	8	0	0	0	0	0	-22.54	0.55	NP_057078.1|NP_000025.1|NP_004879.1|NP_077310.1|NP_002957.1|NP_001162580.1|	4|2|2|2|0|0|0|2	12	1.5	226	VATE1_HUMAN
ATP5PO	FmT-MON1A_R152C	45|42|38|33	158	0.86	23|24|28|32|21|22|25|23|13|8|9|13|15|16|16|17|21|16|18|8	NP_001688.1	24.75	8	0	0	0	0	0	-95.78	0.91	NP_055050.1|NP_001907.2|NP_055037.1|NP_055156.1|	5|4|4|4|7|7|7|7	45	5.63	213	ATPO_HUMAN
BSG	FmT-MON1A_R152C	13|11|10|9	43	0.72	3|4|4|0|0|0|0|0|3|0|0|2|0|0|4|6|5|6|8|3	NP_001719.2	6.62	8	0	0	0	0	0	-29.13	1.06	NP_060773.3|NP_055523.1|NP_001020095.1|NP_055182.3|NP_064710.4|	2|3|2|0|4|5|4|5	25	3.13	385	BASI_HUMAN
CALM1	FmT-MON1A_R152C	34|30|26|25	115	0.84	17|20|23|8|9|5|7|3|3|0|5|5|5|4|0|0|0|0|18|15	NP_001734.1	25.25	8	0	0	0	0	0	-42.57	1.29	NP_003861.1|NP_055047.2|NP_001034554.1|NP_009202.1|NP_057467.1|NP_004265.3|NP_000446.1|NP_001026.2|NP_003286.1|NP_001186190.1|NP_004976.2|NP_005393.2|NP_004844.1|NP_940980.3|	6|7|6|6|6|6|7|6	50	6.25	149	CALM1_HUMAN
CCT6A	FmT-MON1A_R152C	103|102|101|97	403	0.9	139|141|150|66|66|66|57|57|114|95|83|85|82|73|30|33|33|28|120|149	NP_001753.1	81.12	8	0	0	0	0	0	-463.1	0.56	NP_078789.2|NP_001138519.1|NP_002779.1|NP_002877.2|	17|16|12|17|19|19|16|16	132	16.5	531	TCPZ_HUMAN
CDK1	FmT-MON1A_R152C	76|74|72|72	294	0.89	60|55|60|34|29|37|34|38|69|68|36|52|39|43|26|20|17|24|71|47	NP_001777.1	70	8	0	0	0	0	0	-146.2	1.04	NP_060962.2|NP_001107593.1|NP_001137451.1|NP_002403.2|NP_002950.3|NP_004692.1|NP_002028.1|	11|14|13|13|14|14|13|15	107	13.38	297	A0A024QZP7_HUMAN
CDC25C	FmT-MON1A_R152C	21|18|17|17	73	0.86	18|16|16|3|4|0|0|2|0|0|7|8|5|0|0|0|0|0|19|8	NP_001781.2	16.88	8	0	0	0	0	0	-43.55	0.98	NP_001107593.1|NP_001306.1|	8|6|8|8|7|7|9|8	61	7.63	473	MPIP3_HUMAN
CDK2	FmT-MON1A_R152C	14|12|12|10	48	0.88	11|13|16|9|7|8|7|5|17|19|11|15|12|10|5|8|6|6|21|8	NP_001789.2	10.25	8	0	0	0	0	0	-58.66	0.56	NP_003861.1|NP_003923.2|NP_004337.2|NP_006364.2|NP_066299.2|NP_036429.2|NP_001279.2|NP_001124160.1|NP_001163931.1|NP_055617.1|NP_001093.1|NP_000357.3|NP_003286.1|NP_000025.1|NP_000282.1|NP_000356.1|NP_001172006.1|NP_002403.2|NP_003680.2|NP_004035.2|NP_005264.2|NP_002789.1|NP_002950.3|NP_001484.1|NP_001824.1|NP_002804.2|NP_005887.2|NP_004692.1|NP_001164666.1|NP_039234.1|NP_001159588.1|	3|2|4|3|4|2|3|4	25	3.13	298	E7ESI2_HUMAN
CDR2	FmT-MON1A_R152C	3|2|0|0	5	0.85	4|3|0|5|6|7|7|11|0|0|0|0|0|0|0|0|0|0|4|0	NP_001793.1	0.62	8	0	0	0	0	0	-35.78	0.08	NP_002802.2|	2|0|0|0|0|2|0|0	4	0.5	454	CDR2_HUMAN
CKB	FmT-MON1A_R152C	46|41|39|35	161	0.8	18|19|19|6|6|8|7|5|7|0|6|9|10|7|17|20|0|0|28|9	NP_001814.2	29.75	8	0	0	0	0	0	-57.74	1.38	NP_006055.3|NP_004243.1|NP_001124160.1|NP_001093.1|NP_000357.3|NP_002779.1|NP_000025.1|	8|8|6|7|9|9|8|8	63	7.88	381	G3V4N7_HUMAN
CNN3	FmT-MON1A_R152C	85|71|66|64	286	0.88	46|53|49|5|14|13|13|11|10|10|16|21|12|17|6|5|2|8|59|23	NP_001830.1	51.88	8	0	0	0	0	0	-152.61	1		10|10|10|11|11|11|12|12	87	10.88	329	CNN3_HUMAN
COX4I1	FmT-MON1A_R152C	15|14|13|12	54	0.56	5|5|3|4|4|5|4|4|0|3|0|3|3|4|0|2|6|5|5|5	NP_001852.1	7.88	8	0.13	0.33	0.13	0.33	0.13	-24.72	1.5	NP_001186904.1|NP_000357.3|NP_001007068.1|NP_000025.1|NP_055428.1|	2|3|0|0|6|5|4|5	25	3.13	169	H3BNV9_HUMAN
CSNK2A1	FmT-MON1A_R152C	17|15|15|14	61	0.89	23|23|28|8|12|9|10|11|42|43|11|13|10|11|10|11|6|3|22|10	NP_001886.1	8.88	8	0	0	0	0	0	-152.71	0.26	NP_003968.2|NP_006695.1|NP_056121.2|NP_001138519.1|NP_057467.1|NP_001107593.1|NP_004412.2|NP_001269.3|NP_000867.2|NP_002779.1|NP_001306.1|NP_002403.2|NP_001002877.1|	8|5|0|9|0|0|8|5	35	4.38	391	CSK21_HUMAN
CSNK2A2	FmT-MON1A_R152C	8|7|6|6	27	0.9	11|15|15|8|10|7|6|8|22|27|3|4|0|0|3|2|0|0|16|3	NP_001887.1	5.62	8	0	0	0	0	0	-82.19	0.28	NP_060962.2|NP_001163931.1|NP_000084.3|NP_001137451.1|NP_002403.2|	4|4|5|6|2|4|2|2	29	3.63	350	CSK22_HUMAN
CTNNA1	FmT-MON1A_R152C	29|29|26|19	103	0.87	19|20|22|23|26|20|20|25|0|4|10|6|8|8|0|3|2|0|23|9	NP_001894.2	20	8	0	0	0	0	0	-78.55	0.82	NP_063937.2|NP_001093.1|NP_001783.2|	9|9|9|10|11|12|12|11	83	10.38	906	G3XAM7_HUMAN
CTPS1	FmT-MON1A_R152C	46|45|45|40	176	0.89	34|33|40|22|19|21|22|21|51|44|35|38|32|32|18|15|12|7|38|24	NP_001896.2	36.88	8	0	0	0	0	0	-117.37	0.85	NP_004614.3|NP_060697.4|NP_001121369.1|NP_003469.2|NP_001191213.1|NP_002779.1|NP_009148.2|	13|9|11|10|11|12|10|11	87	10.88	591	B4E1E0_HUMAN
CTSB	FmT-MON1A_R152C	6|6|3|2	17	0.7	0|0|0|3|2|0|2|0|6|0|0|0|0|0|0|2|0|0|0|0	NP_001899.1	2.62	8	0	0	0	0	0	-16.01	0.81	NP_001121369.1|NP_000446.1|NP_002957.1|	2|0|2|2|4|2|4|0	16	2	339	CATB_HUMAN
DDB1	FmT-MON1A_R152C	8|7|7|5	27	0.8	0|3|0|4|2|3|0|3|2|2|2|3|3|0|0|3|2|0|16|0	NP_001914.3	5.38	8	0	0	0	0	0	-23.63	0.83	NP_056147.2|NP_942590.1|NP_001138519.1|NP_001156956.1|NP_003520.1|NP_001279.2|NP_001107593.1|NP_003469.2|NP_005264.2|NP_055428.1|NP_039234.1|	6|5|6|4|5|2|4|4	36	4.5	1140	DDB1_HUMAN
DSG2	FmT-MON1A_R152C	10|9|8|6	33	0.87	8|10|11|3|13|14|16|13|0|0|6|7|2|5|0|0|0|0|13|2	NP_001934.2	7	8	0	0	0	0	0	-48.13	0.5	NP_003861.1|	5|5|4|6|3|7|3|5	38	4.75	1118	DSG2_HUMAN
EEF1A2	FmT-MON1A_R152C	84|81|76|64	305	0.89	64|55|47|0|0|0|0|0|3|0|2|3|3|0|0|0|0|0|58|0	NP_001949.1	52.5	8	0	0	0	0	0	-251.9	0.94	NP_002739.1|NP_000446.1|NP_004263.1|NP_003469.2|NP_001269.3|NP_002403.2|NP_940980.3|NP_112241.2|	2|0|0|3|4|3|3|3	18	2.25	463	EF1A2_HUMAN
EEF2	FmT-MON1A_R152C	180|171|156|155	662	0.9	141|132|138|127|139|122|135|127|42|38|48|58|73|56|64|64|49|49|157|72	NP_001952.1	156.88	8	0	0	0	0	0	-302.07	1.09	NP_004337.2|NP_055050.1|NP_003469.2|NP_002779.1|NP_000282.1|NP_001186190.1|NP_001306.1|NP_004035.2|NP_057179.1|	28|27|29|29|29|31|25|30	228	28.5	858	EF2_HUMAN
EIF5	FmT-MON1A_R152C	11|11|11|10	43	0.86	8|10|9|0|0|0|0|0|0|0|12|16|14|13|0|0|0|2|11|12	NP_001960.2	8.38	8	0	0	0	0	0	-49.55	0.61	NP_001153239.1|	4|5|3|3|6|5|6|5	37	4.63	431	IF5_HUMAN
EPS15	FmT-MON1A_R152C	33|28|27|26	114	0.89	34|31|37|13|36|37|36|34|17|20|28|42|31|29|5|4|0|2|35|24	NP_001972.1	25.12	8	0	0	0	0	0	-114.44	0.66	NP_003861.1|NP_001121620.1|NP_006268.2|NP_003330.1|NP_000517.2|NP_001306.1|NP_005545.1|NP_002028.1|	10|13|10|10|13|15|16|16	103	12.88	896	EPS15_HUMAN
FKBP3	FmT-MON1A_R152C	16|16|12|11	55	0.81	13|9|8|4|4|2|4|2|0|0|5|5|7|6|4|5|3|3|10|7	NP_002004.1	10.75	8	0	0	0	0	0	-30.03	1.07		6|5|5|7|5|6|3|5	42	5.25	224	FKBP3_HUMAN
FKBP4	FmT-MON1A_R152C	47|44|41|38	170	0.68	11|11|12|12|13|15|15|17|6|6|9|4|5|5|16|17|25|17|13|5	NP_002005.1	38.25	8	0	0.01	0	0.01	0	-26.74	2.01	NP_006695.1|NP_056147.2|NP_001137255.1|NP_001138791.1|	13|10|11|13|12|14|15|13	101	12.63	459	FKBP4_HUMAN
FOXO1	FmT-MON1A_R152C	5|4|4|4	17	0.65	3|0|6|0|0|0|0|0|0|0|0|0|0|0|0|0|0|0|0|0	NP_002006.2	2.38	8	0.02	0.03	0.02	0.03	0.02	-11.16	1.06	NP_001180215.1|NP_001107644.1|	3|2|4|3|0|0|0|3	15	1.88	655	FOXO1_HUMAN
GAPDH	FmT-MON1A_R152C	131|125|120|120	496	0.9	117|115|109|92|109|95|87|82|70|72|83|79|80|73|31|31|20|19|93|64	NP_002037.2	102.12	8	0	0	0	0	0	-295.25	0.91	NP_057164.3|NP_001191213.1|NP_002779.1|NP_000025.1|NP_000282.1|NP_000335.1|NP_000356.1|NP_001187.1|NP_001139411.1|NP_003812.1|	15|15|16|16|18|16|15|18	129	16.13	335	G3P_HUMAN
GTF2F1	FmT-MON1A_R152C	13|12|12|12	49	0.89	27|31|34|4|7|7|6|7|5|3|9|13|7|11|2|4|0|3|27|21	NP_002087.2	10.25	8	0	0	0	0	0	-111.87	0.34	NP_003787.2|NP_001135779.1|NP_001002877.1|	7|5|4|4|4|4|5|4	37	4.63	517	T2FA_HUMAN
HNRNPA1	FmT-MON1A_R152C	71|64|62|59	256	0.9	114|116|108|49|80|72|73|64|42|37|49|60|58|56|46|47|36|37|75|72	NP_002127.1	50.88	8	0	0	0	0	0	-351.99	0.49	NP_003861.1|NP_085056.2|NP_036429.2|NP_003469.2|NP_001188294.1|NP_001269.3|NP_001191213.1|NP_002779.1|NP_068814.2|NP_000025.1|NP_000282.1|NP_000335.1|NP_000517.2|NP_004086.1|NP_005545.1|NP_005330.1|NP_001958.2|NP_002804.2|NP_001184026.2|NP_039234.1|	10|8|8|7|11|10|9|10	73	9.13	320	ROA1_HUMAN
HNRNPK	FmT-MON1A_R152C	78|73|69|68	288	0.9	202|196|214|144|142|133|139|137|47|42|59|71|71|62|68|63|54|72|178|160	NP_002131.2	53.12	8	0	0	0	0	0	#NAME?	0.27	NP_002361.1|NP_055050.1|NP_006268.2|NP_003469.2|	10|10|12|11|13|13|15|15	99	12.38	464	HNRPK_HUMAN
HSPA4	FmT-MON1A_R152C	51|49|48|46	194	0.88	39|39|44|11|17|18|18|20|6|6|11|11|10|8|8|9|3|5|35|14	NP_002145.3	44.12	8	0	0	0	0	0	-89.05	1.12	NP_003012.1|NP_003305.1|NP_003923.2|NP_004315.1|NP_006695.1|NP_001137255.1|NP_001123578.1|NP_055050.1|NP_003469.2|NP_001191213.1|NP_001008273.1|NP_000148.2|NP_940980.3|NP_001528.1|	15|15|14|17|21|16|17|16	131	16.38	840	HSP74_HUMAN
HSPD1	FmT-MON1A_R152C	219|210|201|182	812	0.9	132|138|127|236|192|183|167|162|57|47|49|73|53|55|102|112|68|79|128|90	NP_002147.2	131.12	8	0	0	0	0	0	-677.46	0.67	NP_004315.1|NP_004337.2|NP_057164.3|NP_001171899.1|NP_056338.2|NP_002739.1|NP_055050.1|NP_002779.1|NP_000025.1|NP_001191184.1|NP_001306.1|NP_004976.2|NP_000148.2|NP_001013454.1|NP_001193942.1|NP_940980.3|NP_002268.2|	26|24|22|23|28|29|26|25	203	25.38	573	CH60_HUMAN
IARS1	FmT-MON1A_R152C	49|41|39|29	158	0.9	12|11|14|26|28|25|23|28|69|88|63|60|40|50|25|27|14|10|10|36	NP_002152.2	26.75	8	0	0	0	0	0	-263.51	0.38	NP_001007068.1|NP_004976.2|	8|8|9|8|18|21|19|14	105	13.13	1262	J3KR24_HUMAN
ITGB1	FmT-MON1A_R152C	7|7|4|3	21	0.78	4|7|4|2|3|0|0|3|0|0|0|2|0|0|0|0|0|0|6|2	NP_002202.2	3.25	8	0	0	0	0	0	-24.72	0.62	NP_001093.1|NP_056357.1|	2|3|0|0|3|3|3|2	16	2	798	ITB1_HUMAN
KPNA1	FmT-MON1A_R152C	8|6|4|0	18	0.84	0|0|0|6|10|7|7|11|0|0|0|2|0|2|0|0|0|0|0|0	NP_002255.3	2.25	8	0	0	0	0	0	-40.22	0.26		3|0|0|3|0|2|0|0	8	1	538	IMA5_HUMAN
KPNB1	FmT-MON1A_R152C	93|92|92|86	363	0.9	90|91|92|132|145|132|135|132|44|32|60|62|63|68|43|45|34|31|120|68	NP_002256.2	66.5	8	0	0	0	0	0	-474.16	0.49	NP_036569.1|NP_942590.1|NP_001003722.1|NP_055050.1|NP_076962.2|NP_000335.1|NP_002403.2|	17|16|19|16|19|19|22|21	149	18.63	876	IMB1_HUMAN
KPNA2	FmT-MON1A_R152C	32|26|26|21	105	0.89	24|23|26|29|47|46|50|38|30|26|15|12|13|10|12|16|14|22|27|11	NP_002257.1	19	8	0	0	0	0	0	-163.7	0.42	NP_001138519.1|NP_055050.1|NP_001093.1|	5|5|5|3|8|10|8|7	51	6.38	529	IMA1_HUMAN
KPNA3	FmT-MON1A_R152C	31|31|30|28	120	0.88	27|24|26|23|32|26|25|26|14|11|11|15|18|18|8|10|0|0|23|19	NP_002258.2	27.75	8	0	0	0	0	0	-69.24	1	NP_060640.2|NP_001135779.1|	8|9|8|7|8|8|8|9	65	8.13	521	IMA4_HUMAN
TNPO1	FmT-MON1A_R152C	24|24|24|23	95	0.89	35|24|38|25|38|31|37|35|13|12|17|24|17|25|8|6|0|0|44|34	NP_002261.3	21.88	8	0	0	0	0	0	-126.06	0.56	NP_072097.2|NP_004127.1|NP_006077.2|NP_940980.3|	6|9|7|9|7|10|8|8	64	8	898	TNPO1_HUMAN
IPO5	FmT-MON1A_R152C	60|58|58|57	233	0.89	20|18|19|40|42|47|46|47|20|27|27|35|27|22|15|13|8|5|26|16	NP_002262.3	37	8	0	0	0	0	0	-162.02	0.81	NP_004035.2|	9|7|7|6|17|16|17|16	95	11.88	1115	IPO5_HUMAN
KRT19	FmT-MON1A_R152C	24|21|21|15	81	0.88	10|10|10|23|12|15|17|13|29|24|8|6|3|9|3|4|0|0|18|0	NP_002267.2	16.62	8	0	0	0	0	0	-73.32	0.71	NP_002361.1|NP_001186190.1|	8|7|12|8|10|10|5|12	72	9	400	K1C19_HUMAN
LBR	FmT-MON1A_R152C	43|43|40|40	166	0.9	63|66|81|82|105|92|106|103|43|45|55|56|57|47|30|35|33|39|86|71	NP_002287.2	37.75	8	0	0	0	0	0	-358.11	0.37	NP_003520.1|	10|10|11|10|10|10|10|8	79	9.88	615	LBR_HUMAN
LCP1	FmT-MON1A_R152C	22|20|20|20	82	0.76	0|4|0|0|0|0|0|2|0|0|5|4|0|0|0|0|0|0|23|9	NP_002289.2	17.88	8	0	0	0	0	0	-22.1	1.74		8|7|8|5|6|7|8|4	53	6.63	627	PLSL_HUMAN
MAGOH	FmT-MON1A_R152C	15|12|12|11	50	0.29	7|0|5|0|0|0|0|0|0|0|0|0|0|0|0|0|0|0|0|0	NP_002361.1	10.38	8	0.39	0.59	0.39	0.59	0.39	-3.66	3.46	NP_055815.1|NP_001243549.1|NP_001034554.1|NP_009202.1|NP_057467.1|NP_000517.2|NP_001180457.1|NP_001015877.1|	6|6|6|6|5|4|4|4	41	5.13	146	MGN_HUMAN
MAP4	FmT-MON1A_R152C	171|166|155|140	632	0.9	189|181|205|117|206|188|191|188|124|123|185|222|198|174|76|79|34|40|143|155	NP_002366.2	143.5	8	0	0	0	0	0	-569.87	0.69	NP_078789.2|	29|28|29|32|33|36|39|36	262	32.75	1152	MAP4_HUMAN
MCM3	FmT-MON1A_R152C	38|36|34|32	140	0.89	14|18|14|58|47|46|53|54|40|42|25|31|23|24|26|29|28|25|18|10	NP_002379.3	24.62	8	0	0	0	0	0	-202.83	0.46	NP_115712.1|NP_002739.1|NP_001017992.1|NP_002779.1|NP_002403.2|NP_002906.1|	12|11|6|6|19|18|15|16	103	12.88	853	A0A499FHX9_HUMAN
MTRR	FmT-MON1A_R152C	14|13|12|11	50	0.81	12|7|11|0|0|0|0|0|0|0|0|2|0|0|0|0|0|0|8|5	NP_002445.2	10.25	8	0	0	0	0	0	-26.39	1.08	NP_060697.4|	3|6|5|5|6|4|6|7	42	5.25	698	MTRR_HUMAN
MYH9	FmT-MON1A_R152C	86|85|61|57	289	0.87	14|15|19|15|22|24|6|7|16|18|22|34|22|26|38|44|15|19|38|60	NP_002464.1	57.38	8	0	0	0	0	0	-114.76	1.27	NP_003861.1|NP_004989.2|NP_066299.2|NP_001138791.1|NP_001034554.1|NP_001017992.1|NP_001093.1|NP_000357.3|NP_001269.3|NP_009133.2|NP_056364.1|NP_005264.2|NP_005393.2|NP_803173.1|NP_002574.2|NP_001070654.1|NP_002214.2|NP_001824.1|NP_003812.1|NP_002028.1|NP_001159588.1|	20|18|25|25|37|37|27|27	216	27	1960	MYH9_HUMAN
NCBP1	FmT-MON1A_R152C	7|7|6|5	25	0.85	6|10|8|10|5|5|9|7|2|2|2|3|0|0|4|5|3|0|10|3	NP_002477.1	5.12	8	0	0	0	0	0	-33.09	0.53	NP_003305.1|NP_006364.2|NP_055050.1|NP_003469.2|NP_036411.1|NP_001002877.1|	3|3|3|4|4|4|2|5	28	3.5	790	NCBP1_HUMAN
NPM1	FmT-MON1A_R152C	133|125|111|103	472	0.9	66|67|69|131|150|152|139|161|76|75|76|99|94|85|65|82|80|64|87|75	NP_002511.1	82.25	8	0	0	0	0	0	-527.31	0.55	NP_005029.1|NP_055870.2|NP_036465.2|NP_001025226.1|NP_003520.1|NP_009202.1|NP_055050.1|NP_001180207.1|NP_003469.2|NP_000335.1|NP_057185.1|NP_444278.1|NP_005611.1|NP_002957.1|NP_006077.2|NP_001015877.1|NP_443198.1|NP_003475.1|	6|6|6|6|5|7|6|6	48	6	294	NPM_HUMAN
NUP88	FmT-MON1A_R152C	27|27|26|23	103	0.89	24|22|28|30|40|41|39|36|45|37|2|0|4|2|5|5|23|16|19|3	NP_002523.2	22.75	8	0	0	0	0	0	-129.69	0.55	NP_036429.2|	9|7|7|7|12|12|12|10	76	9.5	741	NUP88_HUMAN
PABPC1	FmT-MON1A_R152C	59|57|57|52	225	0.89	58|66|52|18|32|31|30|29|31|21|30|35|35|31|33|27|25|25|67|40	NP_002559.2	46.25	8	0	0	0	0	0	-178.09	0.76	NP_003012.1|NP_005462.1|NP_001243549.1|NP_036429.2|NP_787050.6|NP_055050.1|NP_003469.2|NP_001958.2|NP_002804.2|	15|14|14|9|18|20|20|20	130	16.25	636	PABP1_HUMAN
PAK2	FmT-MON1A_R152C	160|155|147|142	604	0.9	134|138|152|19|25|25|26|26|30|28|26|69|62|51|18|15|0|7|116|167	NP_002568.2	142.5	8	0	0	0	0	0	-350.28	0.96	NP_004337.2|NP_077309.1|NP_001484.1|NP_002028.1|	23|24|24|23|22|22|23|24	185	23.13	524	PAK2_HUMAN
PCNA	FmT-MON1A_R152C	18|17|13|12	60	0.86	8|10|15|6|8|7|9|10|18|17|4|10|7|9|12|10|7|0|8|10	NP_002583.1	9.75	8	0	0	0	0	0	-62.7	0.63	NP_003012.1|NP_005462.1|NP_003105.2|NP_001107593.1|NP_003469.2|NP_004205.2|NP_000025.1|NP_000282.1|NP_000356.1|NP_001172006.1|NP_002403.2|NP_002906.1|NP_003680.2|NP_009148.2|NP_001010984.1|	4|4|3|2|5|5|4|5	32	4	261	PCNA_HUMAN
PFDN1	FmT-MON1A_R152C	6|5|4|4	19	0.67	2|0|4|2|0|0|0|0|0|0|0|0|0|0|0|0|0|0|3|0	NP_002613.2	4.25	8	0.01	0.02	0.01	0.02	0.01	-8.19	1.55	NP_001958.2|NP_001139761.1|	4|4|3|3|2|3|3|3	25	3.13	122	PFD1_HUMAN
PFDN5	FmT-MON1A_R152C	29|26|23|18	96	0.82	16|15|10|15|17|15|14|15|7|7|10|12|11|9|10|16|2|3|11|11	NP_002615.2	17.62	8	0	0	0	0	0	-45.74	1.1	NP_003787.2|NP_071413.1|NP_078880.2|NP_110442.1|NP_006642.1|NP_068814.2|NP_005264.2|	4|5|4|5|4|7|5|5	39	4.88	154	PFD5_HUMAN
PFKL	FmT-MON1A_R152C	21|20|18|16	75	0.89	9|9|8|9|8|8|9|8|38|36|31|22|24|21|7|8|6|5|14|9	NP_002617.3	16.5	8	0	0	0	0	0	-104.35	0.51	NP_001117.2|NP_055428.1|NP_002804.2|	7|7|8|7|8|6|9|6	58	7.25	780	PFKAL_HUMAN
PFKP	FmT-MON1A_R152C	37|31|30|26	124	0.86	15|15|13|11|19|17|20|22|23|24|13|15|11|12|11|14|12|9|23|20	NP_002618.1	26.62	8	0	0	0	0	0	-55.02	1.16	NP_006364.2|NP_060697.4|NP_001172006.1|NP_055428.1|	10|9|9|12|13|9|13|10	85	10.63	784	A0A7I2V3Z0_HUMAN
PGAM1	FmT-MON1A_R152C	25|23|23|17	88	0.66	7|9|9|0|4|0|0|0|0|0|0|0|0|0|0|0|0|0|12|10	NP_002620.1	16.62	8	0.01	0.04	0.01	0.04	0.01	-25.04	1.66	NP_000364.1|NP_002779.1|NP_000356.1|	5|3|3|6|7|6|8|7	45	5.63	254	PGAM1_HUMAN
PGD	FmT-MON1A_R152C	26|19|19|19	83	0.82	6|8|13|12|9|12|14|19|5|0|7|2|0|0|6|8|4|4|13|3	NP_002622.2	14.88	8	0	0	0	0	0	-46.75	1.01	NP_001124160.1|NP_001484.1|	5|8|4|7|10|8|10|11	63	7.88	483	6PGD_HUMAN
PHB	FmT-MON1A_R152C	58|56|51|48	213	0.89	34|30|36|42|33|37|40|37|49|41|40|39|34|39|32|40|22|23|28|38	NP_002625.1	39.88	8	0	0	0	0	0	-128.13	0.93	NP_056142.2|NP_055050.1|NP_001093.1|NP_001907.2|NP_002403.2|NP_004365.1|NP_004976.2|NP_005561.1|NP_006545.1|NP_001010984.1|	7|9|9|10|13|12|13|10	83	10.38	272	PHB_HUMAN
SLC25A3	FmT-MON1A_R152C	36|35|35|33	139	0.89	14|14|15|28|28|36|34|28|36|39|22|28|29|27|16|18|18|24|19|33	NP_002626.1	24.38	8	0	0	0	0	0	-120.77	0.67	NP_055050.1|NP_001907.2|NP_006545.1|NP_055156.1|	9|6|6|6|8|8|8|8	59	7.38	361	MPCP_HUMAN
PIK3C2A	FmT-MON1A_R152C	58|53|52|46	209	0.71	14|16|21|5|20|14|16|16|16|17|15|17|12|12|0|4|0|0|26|28	NP_002636.2	44.12	8	0	0	0	0	0	-50.3	1.86	NP_003861.1|NP_000282.1|NP_001244928.1|NP_001824.1|	23|24|24|22|15|25|23|20	176	22	1686	A0A0C4DGF9_HUMAN
PIK3C3	FmT-MON1A_R152C	51|44|42|40	177	0.64	21|13|23|4|10|5|5|5|4|4|15|11|15|12|0|3|0|0|21|7	NP_002638.2	36.88	8	0.02	0.07	0.02	0.07	0.02	-32.95	1.84	NP_055417.1|NP_060773.3|	18|15|15|19|12|14|11|14	118	14.75	887	A8MYT4_HUMAN
PKM	FmT-MON1A_R152C	98|94|93|89	374	0.9	69|77|71|87|98|20|98|115|176|174|51|82|79|70|115|110|90|98|88|84	NP_002645.3	89.38	8	0	0	0	0	0	-411.21	0.62	NP_004315.1|NP_005029.1|NP_071334.1|NP_001163931.1|NP_003469.2|NP_002779.1|NP_000025.1|NP_000282.1|NP_000335.1|NP_001186190.1|NP_002403.2|NP_057701.1|NP_057215.3|	18|18|19|18|18|20|19|20	150	18.75	531	B4DNK4_HUMAN
POLR2E	FmT-MON1A_R152C	13|13|11|10	47	0.83	7|8|11|5|7|7|7|6|5|6|6|9|0|6|3|6|0|3|12|5	NP_002686.2	9.5	8	0	0	0	0	0	-30.03	0.95	NP_003787.2|NP_078880.2|NP_001131076.1|	4|3|5|3|5|4|3|4	31	3.88	210	RPAB1_HUMAN
PPAT	FmT-MON1A_R152C	20|18|16|16	70	0.66	7|10|7|0|3|3|3|0|0|0|6|4|3|3|0|2|2|2|8|7	NP_002694.3	15.62	8	0.01	0.04	0.01	0.04	0.01	-13.76	1.95		10|8|9|8|8|9|10|6	68	8.5	517	PUR1_HUMAN
PPP1R7	FmT-MON1A_R152C	6|5|5|5	21	0.32	0|0|0|0|0|0|0|0|0|0|0|0|0|0|0|0|0|0|4|0	NP_002703.1	2.88	8	0.36	0.43	0.36	0.43	0.36	-5.75	2.88	NP_001123578.1|NP_002739.1|NP_002356.2|	4|4|3|3|0|0|2|0	16	2	360	PP1R7_HUMAN
PREP	FmT-MON1A_R152C	12|11|11|10	44	0.73	4|5|4|0|0|0|0|0|0|0|0|4|3|0|0|0|0|0|8|7	NP_002717.3	9.25	8	0	0	0	0	0	-15.3	1.54	NP_003968.2|NP_000025.1|	5|3|4|4|3|4|6|3	32	4	710	PPCE_HUMAN
PKN1	FmT-MON1A_R152C	50|47|47|46	190	0.89	45|53|42|16|19|27|29|28|18|20|23|35|33|35|11|8|2|4|32|35	NP_002732.3	43.38	8	0	0	0	0	0	-105.4	0.99	NP_004337.2|NP_001180207.1|NP_001093.1|NP_002747.2|NP_001306.1|NP_598407.1|NP_002268.2|	18|17|17|18|15|14|16|17	132	16.5	942	PKN1_HUMAN
MAP2K1	FmT-MON1A_R152C	11|11|8|8	38	0.84	8|5|8|0|0|0|0|0|11|12|5|4|4|0|0|0|0|0|6|5	NP_002746.1	8.12	8	0	0	0	0	0	-29.09	0.83	NP_003861.1|NP_004315.1|NP_000446.1|NP_004976.2|	5|7|5|2|6|6|6|7	44	5.5	393	H3BRW9_HUMAN
PRPSAP1	FmT-MON1A_R152C	15|6|5|5	31	0.46	5|4|2|0|0|0|0|0|5|4|0|2|0|2|0|0|0|0|2|0	NP_002757.2	5.38	8	0.21	0.83	0.21	0.83	0.21	-21.44	1.19		3|2|4|4|4|0|2|3	22	2.75	385	B4DP31_HUMAN
PSMA7	FmT-MON1A_R152C	7|6|5|5	23	0.12	0|0|0|0|0|0|0|0|2|0|0|0|0|0|0|0|0|2|0|0	NP_002783.1	3.38	8	0.65	0.9	0.65	0.9	0.65	-6.3	3.38	NP_002784.1|NP_002802.2|NP_001129473.1|NP_002739.1|NP_002785.1|NP_002779.1|NP_001186190.1|NP_002789.1|NP_008933.2|	3|0|0|4|3|3|0|2	15	1.88	248	PSA7_HUMAN
PSMB1	FmT-MON1A_R152C	2|2|0|0	4	0.3	0|0|0|0|0|0|0|0|0|0|0|0|0|0|0|0|0|0|0|0	NP_002784.1	0.5	8	0.39	0.78	0.39	0.78	0.39	-3.3	5	NP_006695.1|NP_002802.2|NP_002785.1|NP_001180207.1|NP_002779.1|NP_000282.1|NP_001186190.1|NP_057701.1|NP_002789.1|NP_008933.2|NP_039234.1|	2|0|0|0|0|2|0|0	4	0.5	241	PSB1_HUMAN
PSMC1	FmT-MON1A_R152C	24|22|22|20	88	0.86	13|16|14|9|15|18|15|14|13|12|12|11|13|7|6|7|0|0|24|6	NP_002793.2	17.62	8	0	0	0	0	0	-52.57	0.97	NP_004777.1|NP_057078.1|NP_036412.1|NP_002802.2|NP_002785.1|NP_001180207.1|NP_002779.1|NP_001186190.1|NP_003680.2|NP_002789.1|NP_008933.2|NP_001193942.1|NP_055156.1|	5|7|6|6|7|8|8|7	54	6.75	440	PRS4_HUMAN
PSMC2	FmT-MON1A_R152C	45|40|37|33	155	0.86	19|22|25|16|20|18|19|20|21|18|19|27|21|19|12|17|7|5|29|13	NP_002794.1	30.12	8	0	0	0	0	0	-63.49	1.17	NP_004777.1|NP_002802.2|NP_002785.1|NP_001180207.1|NP_002779.1|NP_001186190.1|NP_008950.1|NP_002789.1|NP_057490.2|NP_002804.2|NP_008933.2|NP_001135779.1|NP_001010984.1|NP_055156.1|	9|9|10|10|15|16|13|14	96	12	433	PRS7_HUMAN
PSMC3	FmT-MON1A_R152C	45|43|42|41	171	0.88	30|33|33|31|24|21|22|24|20|22|34|31|23|27|22|33|17|15|38|25	NP_002795.2	37	8	0	0	0	0	0	-84.34	1.07	NP_004315.1|NP_004777.1|NP_476516.1|NP_002802.2|NP_002785.1|NP_002779.1|NP_001186190.1|NP_002789.1|NP_002214.2|NP_002804.2|NP_008933.2|NP_055156.1|	12|11|12|11|11|11|12|14	94	11.75	439	PRS6A_HUMAN
PSMC6	FmT-MON1A_R152C	21|20|19|18	78	0.85	13|12|16|4|5|4|6|5|8|6|4|6|4|6|4|0|3|3|19|10	NP_002797.3	15.88	8	0	0	0	0	0	-40.16	1.06	NP_004777.1|NP_036412.1|NP_002802.2|NP_002785.1|NP_001180207.1|NP_002779.1|NP_001007068.1|NP_001186190.1|NP_008950.1|NP_057701.1|NP_002789.1|NP_002804.2|NP_008933.2|NP_055156.1|	5|4|5|5|9|9|8|8	53	6.63	403	A0A087X2I1_HUMAN
PSMD2	FmT-MON1A_R152C	33|32|32|31	128	0.86	12|12|11|17|17|13|14|18|27|20|21|18|19|20|18|15|6|7|21|8	NP_002799.3	29.25	8	0	0	0	0	0	-45.04	1.31	NP_003012.1|NP_003787.2|NP_004777.1|NP_006642.1|NP_002802.2|NP_002785.1|NP_001180207.1|NP_002779.1|NP_068814.2|NP_001186190.1|NP_005264.2|NP_002789.1|NP_055428.1|NP_002804.2|NP_008933.2|NP_055156.1|	11|13|14|13|13|9|11|11	95	11.88	908	PSMD2_HUMAN
PSMD3	FmT-MON1A_R152C	44|42|41|31	158	0.89	22|30|28|12|18|9|10|8|47|44|23|19|30|26|11|14|12|21|34|26	NP_002800.2	31.12	8	0	0	0	0	0	-119.44	0.8	NP_004777.1|NP_006695.1|NP_476516.1|NP_002802.2|NP_002785.1|NP_001180207.1|NP_002779.1|NP_001186190.1|NP_002789.1|NP_002804.2|NP_008933.2|NP_001010984.1|NP_055156.1|	16|13|13|13|15|13|13|15	111	13.88	534	PSMD3_HUMAN
PSMD4	FmT-MON1A_R152C	10|10|7|6	33	0.72	5|0|0|0|0|0|0|0|7|4|4|4|4|5|2|2|3|0|4|0	NP_002801.1	5.75	8	0	0	0	0	0	-19.28	1.1	NP_004777.1|NP_002802.2|NP_002785.1|NP_002779.1|NP_000025.1|NP_001186190.1|NP_008950.1|NP_002789.1|NP_002804.2|NP_008933.2|NP_001010984.1|	4|2|2|2|7|6|3|5	31	3.88	377	PSMD4_HUMAN
PSMD8	FmT-MON1A_R152C	11|10|9|9	39	0.65	3|4|5|0|0|0|0|0|0|0|0|0|0|0|0|0|2|4|5|0	NP_002803.2	8.88	8	0.01	0.04	0.01	0.04	0.01	-8.63	1.97	NP_004777.1|NP_002802.2|NP_002785.1|NP_002779.1|NP_001186190.1|NP_002789.1|NP_002804.2|NP_008933.2|	6|4|3|4|6|5|5|5	38	4.75	350	PSMD8_HUMAN
PSMD12	FmT-MON1A_R152C	18|18|14|14	64	0.81	5|0|3|4|15|9|11|9|5|5|3|5|0|0|6|2|3|0|0|0	NP_002807.1	11.5	8	0	0	0	0	0	-33.92	1.05	NP_003012.1|NP_004777.1|NP_005029.1|NP_476516.1|NP_002802.2|NP_002785.1|NP_002779.1|NP_001186190.1|NP_004976.2|NP_002789.1|NP_002804.2|NP_008933.2|	3|4|5|5|7|6|6|7	43	5.38	456	PSD12_HUMAN
PSMD13	FmT-MON1A_R152C	8|7|7|7	29	0.79	4|4|5|0|5|5|5|4|0|4|8|7|2|2|0|2|0|0|5|0	NP_002808.3	5.88	8	0	0	0	0	0	-19.32	0.94	NP_004777.1|NP_001137255.1|NP_002802.2|NP_002785.1|NP_002779.1|NP_001186190.1|NP_002789.1|NP_002804.2|NP_008933.2|	4|3|3|5|6|5|5|3	34	4.25	376	PSD13_HUMAN
PTBP1	FmT-MON1A_R152C	117|116|116|113	462	0.9	97|101|97|229|188|204|180|187|100|98|127|141|124|104|118|111|74|56|109|77	NP_002810.1	77.38	8	0	0	0	0	0	#NAME?	0.38	NP_003861.1|NP_001034554.1|NP_001107593.1|NP_003469.2|NP_002779.1|NP_055635.3|NP_003475.1|	7|7|12|12|15|15|15|13	96	12	557	A0A0D9SF20_HUMAN
PTPN1	FmT-MON1A_R152C	14|13|12|12	51	0.85	11|7|14|9|8|10|11|14|4|2|0|8|0|2|0|0|2|4|13|9	NP_002818.1	11.38	8	0	0	0	0	0	-39.8	0.88	NP_009190.2|NP_001093.1|NP_000084.3|NP_003143.2|NP_004472.1|NP_004976.2|	8|6|8|7|5|4|4|6	48	6	435	B4DSN5_HUMAN
PTPN11	FmT-MON1A_R152C	29|22|20|18	89	0.78	12|14|12|0|0|0|0|0|0|0|2|4|3|4|3|0|0|0|18|7	NP_002825.3	14.88	8	0	0	0	0	0	-43.75	1.06	NP_003143.2|NP_001306.1|NP_077309.1|NP_543012.1|NP_002028.1|	4|5|5|7|9|10|10|9	59	7.38	593	PTN11_HUMAN
ABCD3	FmT-MON1A_R152C	19|19|18|18	74	0.9	23|21|28|41|38|40|41|43|29|29|28|27|17|22|20|23|18|10|25|7	NP_002849.1	16.25	8	0	0	0	0	0	-149.5	0.39	NP_004976.2|NP_055428.1|NP_001070654.1|	8|7|7|7|8|6|8|4	55	6.88	659	ABCD3_HUMAN
RAB3A	FmT-MON1A_R152C	6|0|0|0	6	0.55	0|0|0|0|3|0|0|0|0|0|0|0|0|0|0|0|0|0|0|0	NP_002857.1	0.75	8	0.15	0.59	0.15	0.59	0.15	-5.88	1	NP_004573.2|	2|0|0|0|0|0|0|0	2	0.25	220	RAB3A_HUMAN
RAB13	FmT-MON1A_R152C	14|11|11|10	46	0.74	6|6|7|3|4|5|3|5|7|6|6|5|5|5|4|0|5|4|8|0	NP_002861.1	9.25	8	0	0	0	0	0	-32.43	1.32	NP_055050.1|NP_002950.3|NP_001484.1|	2|3|3|3|0|3|3|3	20	2.5	203	A0A087WWB9_HUMAN
RAF1	FmT-MON1A_R152C	11|10|9|6	36	0.76	0|9|10|0|0|0|0|0|0|0|3|0|0|0|0|0|0|0|0|3	NP_002871.1	4.5	8	0	0	0	0	0	-28.84	0.72	NP_056147.2|NP_060962.2|NP_078789.2|NP_001255968.1|NP_003330.1|NP_004976.2|NP_005264.2|NP_002028.1|	2|3|2|2|0|0|0|0	9	1.13	648	RAF1_HUMAN
RANBP1	FmT-MON1A_R152C	25|23|20|15	83	0.68	12|12|8|6|0|7|8|4|5|5|7|8|3|7|7|0|3|7|9|8	NP_002873.1	16.38	8	0	0.02	0	0.02	0	-24.48	1.6	NP_037458.3|NP_071413.1|NP_057078.1|NP_036412.1|NP_005887.2|	4|5|4|4|5|6|5|5	38	4.75	201	F6WQW2_HUMAN
RANGAP1	FmT-MON1A_R152C	67|60|56|48	231	0.9	61|73|58|74|87|76|89|82|27|28|25|37|31|30|25|24|20|15|61|27	NP_002874.1	46.88	8	0	0	0	0	0	-272.6	0.56	NP_057701.1|NP_001129419.1|	15|14|13|16|20|19|20|20	137	17.13	587	RAGP1_HUMAN
RARS1	FmT-MON1A_R152C	29|23|23|18	93	0.88	11|9|8|15|17|26|13|14|31|29|17|19|18|16|11|8|5|10|10|16	NP_002878.2	15.5	8	0	0	0	0	0	-99.9	0.59	NP_001007068.1|NP_006077.2|	4|6|8|5|13|14|10|11	71	8.88	660	SYRC_HUMAN
RASA1	FmT-MON1A_R152C	14|12|12|10	48	0.55	3|6|4|0|0|0|0|0|0|0|2|0|0|5|0|0|0|0|3|4	NP_002881.1	9.25	8	0.13	0.41	0.13	0.41	0.13	-10.9	1.95	NP_000446.1|	6|5|6|8|4|4|4|8	45	5.63	1047	RASA1_HUMAN
RECQL	FmT-MON1A_R152C	16|16|15|13	60	0.9	34|37|34|4|13|10|13|11|5|12|25|22|16|18|10|8|11|13|32|15	NP_002898.2	12.38	8	0	0	0	0	0	-122.59	0.36	NP_003520.1|	6|5|7|8|8|4|8|10	56	7	649	RECQ1_HUMAN
UPF1	FmT-MON1A_R152C	127|126|125|124	502	0.9	121|115|112|25|36|35|27|36|50|43|62|68|68|67|22|14|14|17|109|119	NP_002902.2	120.5	8	0	0	0	0	0	-259.46	1.03	NP_004614.3|NP_056142.2|NP_001121369.1|NP_003469.2|NP_110382.3|NP_002950.3|NP_056357.1|NP_001129419.1|	33|30|32|35|31|31|35|31	258	32.25	1118	RENT1_HUMAN
RFC2	FmT-MON1A_R152C	15|14|13|13	55	0.83	2|0|3|12|11|9|10|10|5|8|7|8|6|6|3|3|2|0|3|2	NP_002905.2	8.75	8	0	0	0	0	0	-42.25	0.81	NP_002906.1|	2|3|3|2|5|4|5|4	28	3.5	320	A0A087WVY3_HUMAN
RFC4	FmT-MON1A_R152C	20|19|15|13	67	0.86	15|13|16|14|15|15|13|16|3|4|0|6|3|5|3|3|0|0|19|8	NP_002907.1	13.75	8	0	0	0	0	0	-47.68	0.83	NP_002906.1|	4|3|3|5|9|8|4|8	44	5.5	363	RFC4_HUMAN
RPA1	FmT-MON1A_R152C	11|10|9|9	39	0.9	16|19|19|23|16|21|19|20|7|9|14|24|19|15|19|17|5|4|22|24	NP_002936.1	8	8	0	0	0	0	0	-84.22	0.34	NP_003861.1|NP_004989.2|NP_078789.2|NP_001121620.1|NP_008985.3|NP_057467.1|NP_001017992.1|NP_001187.1|NP_002906.1|NP_003818.2|NP_006807.1|NP_001131076.1|NP_057215.3|NP_001135779.1|NP_079351.2|NP_001010984.1|	5|4|4|6|6|6|4|6	41	5.13	616	RFA1_HUMAN
RPA2	FmT-MON1A_R152C	8|8|5|4	25	0.86	8|14|14|8|8|9|4|9|0|0|3|8|0|2|0|0|0|0|9|3	NP_002937.1	4	8	0	0	0	0	0	-52.45	0.35	NP_003861.1|NP_004989.2|NP_078789.2|NP_001121620.1|NP_057484.3|NP_001107593.1|NP_001017992.1|NP_001187.1|NP_002906.1|NP_003818.2|NP_004976.2|NP_006807.1|NP_001131076.1|NP_057215.3|NP_001135779.1|NP_079351.2|	2|2|2|3|2|2|0|3	16	2	270	RFA2_HUMAN
RPA3	FmT-MON1A_R152C	5|5|5|3	18	0.9	4|10|7|0|7|7|6|9|2|3|7|9|5|4|3|3|0|0|16|11	NP_002938.1	3.62	8	0	0	0	0	0	-45.45	0.32	NP_003861.1|NP_004989.2|NP_078789.2|NP_001121620.1|NP_001017992.1|NP_002906.1|NP_003818.2|NP_006807.1|NP_001131076.1|NP_057215.3|NP_079351.2|	2|3|2|3|3|2|2|2	19	2.38	121	B5MC59_HUMAN
MRPL12	FmT-MON1A_R152C	11|10|9|4	34	0.78	5|7|7|0|0|0|0|0|0|0|0|0|4|3|5|0|0|0|5|9	NP_002940.2	5.62	8	0	0	0	0	0	-32.43	0.8	NP_057701.1|	3|3|0|3|5|5|2|5	26	3.25	198	RM12_HUMAN
RPN1	FmT-MON1A_R152C	44|40|37|34	155	0.88	24|28|26|30|21|29|27|34|22|21|12|15|16|15|19|19|12|20|29|17	NP_002941.1	30.38	8	0	0	0	0	0	-83.08	1	NP_003012.1|NP_055050.1|NP_001907.2|NP_001004060.1|NP_055156.1|	14|10|10|9|15|15|14|14	101	12.63	607	B7Z4L4_HUMAN
RPS2	FmT-MON1A_R152C	77|76|72|72	297	0.89	67|70|76|57|66|59|65|55|61|62|57|56|60|58|38|39|42|44|77|91	NP_002943.2	67.62	8	0	0	0	0	0	-201.61	0.86	NP_001034554.1|NP_055050.1|NP_001186904.1|NP_003469.2|NP_000335.1|NP_940980.3|	11|11|11|11|10|9|10|10	83	10.38	293	RS2_HUMAN
ATXN2	FmT-MON1A_R152C	11|10|8|8	37	0.84	7|7|10|0|3|3|2|0|10|11|5|9|5|4|2|2|0|0|7|0	NP_002964.3	7	8	0	0	0	0	0	-39.03	0.7	NP_003017.1|NP_001093.1|	6|6|5|2|5|5|5|7	41	5.13	1313	F8VQP2_HUMAN
SET	FmT-MON1A_R152C	21|20|20|19	80	0.89	41|35|36|10|14|14|16|13|14|14|12|17|13|13|0|0|0|0|40|36	NP_003002.2	18.12	8	0	0	0	0	0	-129.05	0.47	NP_055870.2|NP_003520.1|NP_001124160.1|NP_001007068.1|NP_001172006.1|NP_001186190.1|NP_002403.2|	7|7|6|8|5|7|6|5	51	6.38	277	A0A0C4DFV9_HUMAN
SGTA	FmT-MON1A_R152C	9|5|4|4	22	0.1	0|0|0|0|0|0|0|0|0|0|0|0|0|0|0|0|0|0|2|0	NP_003012.1	3.5	8	0.68	0.98	0.68	0.98	0.68	-4.84	7	NP_001121620.1|NP_006642.1|NP_001117.2|NP_036412.1|NP_055050.1|NP_005545.1|NP_009148.2|NP_001484.1|	2|3|4|4|2|0|2|0	17	2.13	313	SGTA_HUMAN
SH3GL1	FmT-MON1A_R152C	29|27|25|24	105	0.88	28|32|30|9|18|10|15|12|6|5|11|13|11|11|8|11|5|3|28|23	NP_003016.1	23.38	8	0	0	0	0	0	-84.87	0.79	NP_003017.1|NP_003305.1|NP_006268.2|NP_001092281.1|NP_940980.3|	6|6|6|5|4|5|6|5	43	5.38	368	SH3G1_HUMAN
SH3GL2	FmT-MON1A_R152C	11|11|10|8	40	0	0|0|0|0|0|0|0|0|0|0|0|0|0|0|0|0|0|0|0|0	NP_003017.1	7.75	8	1	1	1	1	1	-3.3	77.5	NP_940980.3|	2|2|3|2|0|2|2|3	16	2	352	SH3G2_HUMAN
SNRNP70	FmT-MON1A_R152C	19|18|13|11	61	0.86	14|13|18|8|11|11|11|9|4|6|3|7|5|5|9|11|0|0|16|0	NP_003080.2	9	8	0	0	0	0	0	-69.18	0.59	NP_055050.1|NP_003469.2|NP_000335.1|	4|3|3|0|8|6|6|6	36	4.5	437	RU17_HUMAN
SNRPB	FmT-MON1A_R152C	17|15|10|10	52	0.84	12|10|11|0|0|0|0|0|0|0|0|0|0|0|0|0|0|0|16|0	NP_003082.1	10.38	8	0	0	0	0	0	-43.31	0.85	NP_003469.2|NP_002779.1|NP_000335.1|NP_079051.9|NP_001171753.1|	3|3|4|4|5|4|4|3	30	3.75	231	RSMB_HUMAN
SNRPE	FmT-MON1A_R152C	14|13|13|11	51	0.86	6|8|6|13|14|12|13|14|8|9|0|11|9|12|5|6|0|0|14|0	NP_003085.1	11.38	8	0	0	0	0	0	-38.95	0.83	NP_055050.1|NP_003469.2|NP_000335.1|NP_079051.9|	2|3|2|2|3|3|2|3	20	2.5	92	RUXE_HUMAN
SNRPG	FmT-MON1A_R152C	10|10|10|8	38	0.79	8|7|9|0|4|5|4|4|0|0|0|0|0|0|0|0|0|0|0|4	NP_003087.1	7.62	8	0	0	0	0	0	-23.16	1.05	NP_003469.2|NP_000335.1|NP_036411.1|NP_079051.9|	2|2|2|2|2|2|2|2	16	2	76	C9JVQ0_HUMAN
SNX1	FmT-MON1A_R152C	26|24|20|19	89	0.85	17|20|17|0|4|4|6|0|5|8|7|13|6|6|3|2|0|0|16|9	NP_003090.2	18.75	8	0	0	0	0	0	-47.87	1.07	NP_001159588.1|	9|11|10|10|9|5|7|9	70	8.75	522	SNX1_HUMAN
SNX2	FmT-MON1A_R152C	18|17|16|16	67	0.8	8|9|9|4|0|0|2|2|10|11|0|0|3|0|0|0|0|0|11|5	NP_003091.2	14.88	8	0	0	0	0	0	-24.48	1.45	NP_055848.1|NP_004976.2|NP_002574.2|	10|7|11|9|8|4|7|6	62	7.75	519	SNX2_HUMAN
SORD	FmT-MON1A_R152C	9|8|7|7	31	0.6	0|3|2|0|0|0|2|2|0|0|0|4|0|0|0|0|0|0|4|0	NP_003095.2	5.88	8	0.05	0.14	0.05	0.14	0.05	-9.97	1.81	NP_660309.1|NP_000357.3|NP_000356.1|	2|3|2|4|5|5|5|3	29	3.63	357	DHSO_HUMAN
SPTBN1	FmT-MON1A_R152C	13|13|7|6	39	0.9	0|3|4|53|47|49|50|46|0|3|11|8|4|4|18|26|7|0|5|5	NP_003119.2	6.38	8	0	0	0	0	0	-223.84	0.13	NP_003861.1|NP_036569.1|NP_055050.1|NP_000357.3|NP_001306.1|NP_001783.2|	4|4|2|0|12|11|7|3	43	5.38	2364	SPTB2_HUMAN
SRP14	FmT-MON1A_R152C	20|19|17|16	72	0.85	11|8|11|0|13|15|12|16|10|6|14|13|12|11|9|8|9|6|12|10	NP_003125.3	13.88	8	0	0	0	0	0	-45.75	0.96	NP_001139761.1|NP_001015877.1|	4|4|3|5|6|6|6|5	39	4.88	136	SRP14_HUMAN
SRP54	FmT-MON1A_R152C	56|48|47|47	198	0.89	55|54|54|21|26|23|25|19|17|18|18|33|30|26|7|9|3|4|38|57	NP_003127.1	46.5	8	0	0	0	0	0	-138.92	0.85	NP_000335.1|	15|15|16|16|16|14|16|17	125	15.63	504	SRP54_HUMAN
SRPK1	FmT-MON1A_R152C	11|9|8|7	35	0.8	7|0|5|6|5|4|3|3|5|4|8|6|7|8|6|4|0|0|5|7	NP_003128.3	4.62	8	0	0	0	0	0	-34.67	0.62	NP_065392.1|NP_001269.3|NP_001306.1|NP_940980.3|	2|0|0|0|3|4|4|3	16	2	655	SRPK1_HUMAN
SRPRA	FmT-MON1A_R152C	35|35|34|33	137	0.9	35|51|52|46|62|69|70|70|27|27|38|39|33|30|16|21|12|10|52|38	NP_003130.2	31.25	8	0	0	0	0	0	-219.62	0.46	NP_476516.1|NP_055050.1|	12|12|13|11|12|13|9|11	93	11.63	638	SRPRA_HUMAN
SSB	FmT-MON1A_R152C	26|25|21|17	89	0.89	21|29|26|9|7|10|9|8|9|11|17|19|11|10|6|5|6|4|43|25	NP_003133.1	17.62	8	0	0	0	0	0	-102.58	0.57		8|9|7|7|10|9|9|8	67	8.38	408	LA_HUMAN
SSRP1	FmT-MON1A_R152C	19|13|12|10	54	0.89	10|10|9|16|9|17|13|10|15|17|17|20|10|17|47|58|6|9|13|9	NP_003137.1	10.5	8	0	0	0	0	0	-138.69	0.3	NP_036465.2|NP_003520.1|NP_001124160.1|NP_002403.2|NP_005333.2|	5|5|4|3|6|6|8|5	42	5.25	709	SSRP1_HUMAN
STAT3	FmT-MON1A_R152C	69|62|62|61	254	0.9	75|81|63|22|43|43|38|38|21|20|31|30|25|26|6|7|4|0|105|66	NP_003141.2	60.25	8	0	0	0	0	0	-222.61	0.74	NP_001137255.1|NP_001107644.1|NP_001129473.1|NP_005264.2|NP_002105.2|NP_001193942.1|NP_002028.1|NP_001026890.2|NP_001116153.1|NP_067081.2|	25|24|23|22|14|19|17|19	163	20.38	769	A0A7I2V395_HUMAN
STIM1	FmT-MON1A_R152C	27|26|25|24	102	0.89	37|34|38|23|36|42|39|44|16|14|27|30|22|25|6|8|0|0|32|42	NP_003147.2	24	8	0	0	0	0	0	-125.23	0.57		9|9|9|8|9|10|9|7	70	8.75	685	G0XQ39_HUMAN
STRN	FmT-MON1A_R152C	9|7|6|5	27	0.83	6|3|10|4|8|4|8|7|0|0|0|0|0|2|0|0|0|0|7|3	NP_003153.2	5.62	8	0	0	0	0	0	-29.22	0.68	NP_061174.1|NP_009148.2|NP_001095866.1|	4|3|5|2|3|2|4|3	26	3.25	780	STRN_HUMAN
MAP3K7	FmT-MON1A_R152C	5|4|4|4	17	0.77	0|2|0|0|0|0|0|0|7|4|0|0|0|0|0|0|0|0|4|2	NP_003179.1	3.25	8	0	0	0	0	0	-20.33	0.76	NP_001029082.1|NP_002739.1|NP_001269.3|NP_001191213.1|NP_003812.1|	4|0|4|2|3|3|5|3	24	3	579	M3K7_HUMAN
TCF12	FmT-MON1A_R152C	21|14|14|13	62	0.89	45|44|41|14|11|8|12|8|7|2|13|11|11|8|0|4|0|0|23|18	NP_003196.1	12.62	8	0	0	0	0	0	-148.09	0.33	NP_003143.2|	11|7|10|7|3|5|4|5	52	6.5	682	B4DGI9_HUMAN
TJP1	FmT-MON1A_R152C	28|27|24|22	101	0.89	27|25|27|26|42|42|34|44|5|4|10|13|9|8|12|8|3|2|18|18	NP_003248.3	22.38	8	0	0	0	0	0	-128.88	0.55	NP_001121369.1|NP_057467.1|NP_001093.1|NP_112200.2|NP_001162580.1|NP_001002877.1|	14|15|15|18|13|14|10|14	113	14.13	1748	A0A7I2V5U5_HUMAN
TK1	FmT-MON1A_R152C	29|25|23|21	98	0.82	12|14|13|0|0|3|0|0|0|0|0|0|0|2|0|0|0|0|23|3	NP_003249.3	19.12	8	0	0	0	0	0	-41.91	1.23	NP_001078.2|NP_001243385.1|NP_004975.2|NP_150638.1|NP_001484.1|NP_001958.2|NP_006077.2|NP_056357.1|NP_940980.3|	3|3|3|3|4|3|4|3	26	3.25	234	K7ES52_HUMAN
HSP90B1	FmT-MON1A_R152C	44|39|37|32	152	0.85	17|20|18|17|22|25|26|23|9|3|8|10|9|11|8|13|10|11|17|8	NP_003290.1	23.88	8	0	0	0	0	0	-84.73	0.99	NP_002739.1|NP_003469.2|NP_000357.3|NP_002779.1|NP_055428.1|NP_000148.2|NP_001001329.1|	3|4|4|5|18|14|14|13	75	9.38	803	ENPL_HUMAN
TRIP6	FmT-MON1A_R152C	26|15|14|13	68	0.74	0|0|5|0|2|0|0|0|0|0|2|5|0|2|0|0|0|0|12|20	NP_003293.2	11.62	8	0	0	0	0	0	-35.48	1.11	NP_003305.1|NP_006642.1|NP_001121369.1|NP_004975.2|NP_000282.1|NP_008950.1|NP_057701.1|NP_061882.2|	4|3|2|2|6|5|7|6	35	4.38	476	TRIP6_HUMAN
TTC1	FmT-MON1A_R152C	17|15|13|12	57	0.45	0|0|2|0|6|2|0|0|0|0|4|5|3|4|0|0|0|0|5|6	NP_003305.1	12.5	8	0.23	0.72	0.23	0.72	0.23	-9.31	2.27	NP_006364.2|NP_660309.1|NP_003330.1|NP_001137451.1|NP_068814.2|NP_057701.1|NP_001095866.1|	6|5|5|6|6|6|6|7	47	5.88	292	TTC1_HUMAN
TUFM	FmT-MON1A_R152C	100|88|75|74	337	0.89	60|50|66|60|51|58|60|55|75|54|39|61|51|46|43|43|56|51|60|90	NP_003312.3	64.12	8	0	0	0	0	0	-206.06	0.88	NP_055050.1|NP_003469.2|NP_001191213.1|NP_005561.1|NP_065130.1|NP_001010984.1|	15|16|15|15|16|18|18|19	132	16.5	455	EFTU_HUMAN
TXN	FmT-MON1A_R152C	43|34|31|31	139	0.87	17|20|14|14|12|12|11|12|12|8|14|14|16|18|11|16|8|16|27|44	NP_003320.2	24.62	8	0	0	0	0	0	-85.55	0.9	NP_004337.2|NP_057164.3|NP_055050.1|NP_003330.1|NP_001008273.1|NP_001172006.1|NP_001186190.1|NP_003680.2|NP_004035.2|NP_110382.3|NP_005330.1|	3|3|3|3|7|7|7|6	39	4.88	105	THIO_HUMAN
UBA1	FmT-MON1A_R152C	58|52|48|42	200	0.86	19|18|15|31|29|33|27|27|9|6|11|20|13|9|33|30|27|22|24|8	NP_003325.2	33.5	8	0	0	0	0	0	-109.49	1.06	NP_001107593.1|NP_003330.1|NP_004035.2|NP_004976.2|NP_008950.1|NP_005330.1|NP_055316.2|	7|10|11|12|16|22|17|16	111	13.88	1058	UBA1_HUMAN
UBE2I	FmT-MON1A_R152C	10|7|7|7	31	0.84	5|5|8|10|8|9|6|9|4|0|7|5|0|0|4|0|7|11|2|0	NP_003336.1	5.88	8	0	0	0	0	0	-44.67	0.6	NP_003861.1|NP_056147.2|NP_003330.1|NP_001269.3|NP_004976.2|NP_005330.1|NP_444278.1|NP_002804.2|NP_003812.1|	3|3|2|0|3|3|3|3	20	2.5	158	B0QYN7_HUMAN
UBE2N	FmT-MON1A_R152C	11|11|10|9	41	0.82	9|5|4|5|7|4|0|0|9|9|0|0|4|3|3|0|5|0|5|0	NP_003339.1	9.25	8	0	0	0	0	0	-22.72	1.09	NP_061138.3|NP_055634.3|NP_001027459.1|NP_001180207.1|NP_001269.3|NP_005330.1|	4|4|3|4|4|4|3|2	28	3.5	152	UBE2N_HUMAN
UQCRC1	FmT-MON1A_R152C	12|12|12|8	44	0.71	5|0|4|0|0|0|0|0|3|4|0|0|0|0|3|3|8|7|3|0	NP_003356.2	5.75	8	0	0	0	0	0	-28.01	0.96	NP_055050.1|NP_001186904.1|NP_004976.2|NP_005561.1|NP_001171908.1|	2|0|0|0|5|4|3|6	20	2.5	480	QCR1_HUMAN
UQCRC2	FmT-MON1A_R152C	36|35|31|28	130	0.89	21|15|19|37|24|25|23|22|85|87|33|32|30|26|14|25|24|19|20|22	NP_003357.2	24.38	8	0	0	0	0	0	-218.93	0.4	NP_001034554.1|NP_001186904.1|NP_005561.1|NP_055428.1|NP_057215.3|NP_001001329.1|	7|7|9|6|10|10|12|11	72	9	453	H3BUI9_HUMAN
VBP1	FmT-MON1A_R152C	24|22|17|16	79	0.82	17|15|10|2|6|6|6|6|4|0|4|3|0|0|4|3|0|0|13|10	NP_003363.1	15.62	8	0	0	0	0	0	-37.2	1.14	NP_071413.1|NP_001107644.1|	7|5|9|8|6|4|3|3	45	5.63	197	PFD3_HUMAN
VCL	FmT-MON1A_R152C	19|19|17|15	70	0.83	9|7|8|0|0|0|0|0|0|0|3|0|0|0|0|0|0|0|24|8	NP_003364.1	15.38	8	0	0	0	0	0	-27.93	1.26	NP_004777.1|NP_001191213.1|NP_000356.1|NP_009148.2|NP_003959.3|NP_057490.2|NP_006077.2|NP_001129419.1|	11|11|10|10|10|9|9|12	82	10.25	1066	VINC_HUMAN
VDAC1	FmT-MON1A_R152C	62|61|61|60	244	0.89	40|41|45|28|33|24|30|29|34|30|23|36|29|37|10|13|34|33|54|54	NP_003365.1	47.62	8	0	0	0	0	0	-135.83	0.98	NP_004315.1|NP_001186904.1|NP_001907.2|NP_057701.1|NP_110382.3|NP_803173.1|NP_055037.1|NP_940980.3|NP_001010984.1|NP_055156.1|	9|9|10|10|14|10|11|12	85	10.63	283	VDAC1_HUMAN
VIM	FmT-MON1A_R152C	191|190|189|173	743	0.9	221|227|209|234|300|322|259|240|175|156|162|189|176|150|159|157|89|77|176|137	NP_003371.2	153.38	8	0	0	0	0	0	#NAME?	0.55	NP_004337.2|NP_002802.2|NP_002785.1|NP_061883.1|NP_002403.2|NP_002574.2|NP_003812.1|NP_940980.3|NP_079351.2|NP_001010984.1|NP_001002877.1|	27|27|28|29|28|29|29|29	226	28.25	466	B0YJC4_HUMAN
XPO1	FmT-MON1A_R152C	32|25|25|23	105	0.89	13|16|17|43|52|54|55|55|35|35|17|30|23|22|11|7|4|2|23|10	NP_003391.1	19.12	8	0	0	0	0	0	-204.06	0.35	NP_003787.2|NP_061188.1|NP_071933.2|NP_078789.2|NP_078880.2|NP_079084.2|NP_631908.1|NP_005820.1|NP_055634.3|NP_001138519.1|NP_001078.2|NP_001015055.1|NP_055417.1|NP_001180215.1|NP_057205.2|NP_004806.3|NP_060695.2|NP_659484.4|NP_787050.6|NP_001032895.2|NP_001034554.1|NP_001092281.1|NP_001107593.1|NP_001163931.1|NP_004412.2|NP_001269.3|NP_001137451.1|NP_001191213.1|NP_001006618.1|NP_689529.1|NP_054…	9|7|9|8|16|16|15|14	94	11.75	1071	A0A7I2V2Y6_HUMAN
YWHAB	FmT-MON1A_R152C	18|15|13|10	56	0.88	16|0|17|17|19|22|24|22|0|0|0|0|0|0|0|10|0|0|20|5	NP_003395.1	10.38	8	0	0	0	0	0	-99.37	0.47	NP_004315.1|NP_006055.3|NP_055501.2|NP_055815.1|NP_061138.3|NP_065859.3|NP_001035536.1|NP_001015055.1|NP_055417.1|NP_003520.1|NP_004243.1|NP_009202.1|NP_689799.3|NP_001107593.1|NP_001163931.1|NP_001161210.1|NP_001187.1|NP_079461.2|NP_598407.1|NP_055647.2|NP_056365.1|NP_940980.3|NP_001247418.1|	4|2|4|4|0|2|3|2	21	2.63	246	1433B_HUMAN
USP7	FmT-MON1A_R152C	38|36|35|35	144	0.9	100|100|97|93|126|114|122|131|34|31|52|63|52|45|29|36|11|9|94|57	NP_003461.2	34.5	8	0	0	0	0	0	-442.09	0.28	NP_003861.1|NP_004777.1|NP_057078.1|NP_001029082.1|NP_008985.3|NP_055047.2|NP_001107593.1|NP_002779.1|NP_002789.1|NP_055316.2|NP_000382.3|NP_036531.1|NP_055156.1|	13|14|15|15|15|15|13|14	114	14.25	1102	UBP7_HUMAN
STAM	FmT-MON1A_R152C	13|12|11|10	46	0.84	10|8|7|0|4|0|0|0|4|4|10|14|5|8|0|0|0|0|6|3	NP_003464.1	9.38	8	0	0	0	0	0	-33.97	0.89	NP_006642.1|NP_005611.1|NP_002950.3|	6|4|5|6|4|4|4|5	38	4.75	540	STAM1_HUMAN
NAA10	FmT-MON1A_R152C	9|8|8|5	30	0.69	2|5|2|0|0|3|0|0|5|4|0|0|0|3|3|0|0|0|0|2	NP_003482.1	6.12	8	0	0.01	0	0.01	0	-12.04	1.44	NP_079422.1|NP_476516.1|NP_004976.2|	4|3|3|4|3|6|5|5	33	4.13	235	NAA10_HUMAN
H2BC17	FmT-MON1A_R152C	134|121|117|113	485	0.86	53|63|57|0|0|0|0|0|0|0|0|0|0|0|0|0|0|0|70|0	NP_003518.2	78.25	8	0	0	0	0	0	-273.24	1.29	NP_001484.1|	3|3|0|3|3|3|3|3	21	2.63	126	H2B1O_HUMAN
TAGLN2	FmT-MON1A_R152C	308|304|271|237	1120	0.89	141|140|156|65|92|94|86|87|80|80|97|100|92|89|50|52|47|34|156|162	NP_003555.1	197.75	8	0	0	0	0	0	-391.54	1.29	NP_006642.1|NP_001027459.1|NP_000025.1|NP_000282.1|NP_001008273.1|NP_008950.1|NP_057490.2|NP_001484.1|NP_057215.3|NP_039234.1|	10|9|10|11|14|12|12|14	92	11.5	199	TAGL2_HUMAN
STX7	FmT-MON1A_R152C	8|8|7|7	30	0.61	0|4|0|0|0|0|0|0|0|0|0|0|0|0|0|0|0|0|8|0	NP_003560.2	5.25	8	0.04	0.06	0.04	0.06	0.04	-9.82	1.75	NP_009190.2|NP_002739.1|NP_055047.2|NP_055050.1|NP_057122.2|NP_003818.2|NP_803173.1|NP_001138621.1|NP_444278.1|NP_003817.1|NP_004844.1|NP_055557.2|NP_005810.1|NP_001162580.1|NP_065908.1|	2|2|2|2|3|4|3|4	22	2.75	261	STX7_HUMAN
VAPA	FmT-MON1A_R152C	35|34|33|24	126	0.88	25|21|30|12|16|17|16|15|4|3|0|0|5|0|0|3|6|0|37|13	NP_003565.4	24.88	8	0	0	0	0	0	-83.77	0.88	NP_689880.1|NP_055047.2|NP_001186904.1|NP_000932.3|NP_001139554.1|NP_001188409.1|NP_004365.1|NP_004879.1|NP_077310.1|NP_001171908.1|NP_056365.1|	3|4|6|4|4|4|4|3	32	4	294	VAPA_HUMAN
CUL1	FmT-MON1A_R152C	10|8|7|7	32	0.8	3|3|2|7|3|3|7|0|7|5|0|0|0|0|7|3|0|0|7|0	NP_003583.2	6.75	8	0	0	0	0	0	-22.17	0.96	NP_004989.2|NP_055870.2|NP_066299.2|NP_079084.2|NP_036429.2|NP_001034554.1|NP_001002264.1|NP_001139669.1|NP_001107593.1|NP_001017992.1|NP_003469.2|NP_001269.3|NP_002779.1|NP_000356.1|NP_000517.2|NP_002443.3|NP_005365.3|NP_005545.1|NP_002789.1|NP_055428.1|	2|5|4|4|6|4|3|5	33	4.13	776	A0A0C4DGX4_HUMAN
TTF2	FmT-MON1A_R152C	40|36|33|31	140	0.87	27|29|22|12|23|16|28|24|8|10|17|19|12|10|2|2|0|0|30|8	NP_003585.3	31.25	8	0	0	0	0	0	-70.37	1.1		19|18|20|21|10|14|12|11	125	15.63	1162	TTF2_HUMAN
IRS4	FmT-MON1A_R152C	137|132|131|128	528	0.89	78|79|84|86|102|104|91|88|85|95|73|86|76|76|27|30|17|21|85|81	NP_003595.1	113.25	8	0	0	0	0	0	-222.58	1.16	NP_009115.2|NP_056147.2|NP_001107644.1|NP_001191213.1|	34|29|30|31|31|29|33|33	250	31.25	1257	IRS4_HUMAN
OFD1	FmT-MON1A_R152C	7|3|3|3	16	0.8	0|0|0|6|6|4|7|0|0|0|0|0|0|0|0|0|0|0|0|0	NP_003602.1	2	8	0	0	0	0	0	-26.94	0.35	NP_003787.2|NP_003861.1|NP_003968.2|NP_006695.1|NP_056147.2|NP_078880.2|NP_110442.1|NP_002802.2|NP_001032895.2|NP_001121369.1|NP_001137451.1|NP_061174.1|NP_056263.1|	3|5|0|0|0|2|3|0	13	1.63	1012	A6NF31_HUMAN
BPHL	FmT-MON1A_R152C	16|13|12|12	53	0.83	10|13|9|0|2|0|0|2|5|2|8|8|7|6|0|0|0|0|13|9	NP_003622.2	11.5	8	0	0	0	0	0	-29.57	1.02	NP_004337.2|NP_001191213.1|	5|6|4|7|5|5|5|4	41	5.13	976	B4DML3_HUMAN
ELP1	FmT-MON1A_R152C	34|31|31|30	126	0.88	29|27|27|0|7|5|6|11|2|3|6|13|13|11|0|0|0|0|36|11	NP_003631.2	28.12	8	0	0	0	0	0	-78.43	0.95	NP_036569.1|NP_001269.3|NP_004976.2|NP_001129419.1|	15|19|15|17|14|17|10|15	122	15.25	1332	A0A6Q8PF66_HUMAN
YBX3	FmT-MON1A_R152C	24|22|21|19	86	0.86	21|17|19|0|0|0|0|0|0|0|2|0|2|2|2|0|2|0|17|3	NP_003642.3	13	8	0	0	0	0	0	-83.71	0.7	NP_003469.2|	3|0|0|0|3|2|3|2	13	1.63	372	YBOX3_HUMAN
COPS3	FmT-MON1A_R152C	11|10|8|7	36	0.78	5|6|8|0|7|0|0|0|0|0|0|0|0|0|0|0|0|0|7|5	NP_003644.2	6.5	8	0	0	0	0	0	-32.43	0.93	NP_001156956.1|NP_000446.1|NP_003469.2|NP_001269.3|	3|3|3|3|4|0|4|2	22	2.75	423	CSN3_HUMAN
AP3B1	FmT-MON1A_R152C	55|44|43|42	184	0.89	40|44|39|16|39|36|31|35|17|13|33|33|30|33|9|11|4|5|51|39	NP_003655.3	41.25	8	0	0	0	0	0	-111.18	0.95	NP_005820.1|NP_008985.3|NP_037455.2|	19|18|22|22|18|20|17|20	156	19.5	1094	AP3B1_HUMAN
PRPF18	FmT-MON1A_R152C	8|7|7|6	28	0.87	13|13|15|0|7|5|5|6|3|0|5|3|3|0|3|2|0|0|9|3	NP_003666.1	4.38	8	0	0	0	0	0	-56.91	0.35		3|3|4|3|2|2|0|0	17	2.13	342	Q5T9P7_HUMAN
YARS1	FmT-MON1A_R152C	23|22|20|16	81	0.85	15|14|13|5|8|8|8|7|11|15|14|15|16|9|10|5|4|8|12|19	NP_003671.1	16.62	8	0	0	0	0	0	-48.62	1.02	NP_476516.1|NP_036412.1|NP_036429.2|NP_002950.3|	7|8|10|11|12|9|10|12	79	9.88	528	A0A0C4DGZ5_HUMAN
KHSRP	FmT-MON1A_R152C	49|49|45|42	185	0.89	44|43|51|43|40|34|34|34|18|16|25|30|24|26|19|21|11|19|46|46	NP_003676.2	36.88	8	0	0	0	0	0	-132.88	0.79	NP_006642.1|NP_055050.1|NP_003469.2|NP_002779.1|	12|14|13|13|19|18|21|15	125	15.63	711	FUBP2_HUMAN
RUVBL1	FmT-MON1A_R152C	65|63|53|52	233	0.89	53|45|49|40|49|48|41|46|21|15|28|42|38|37|30|23|30|22|50|54	NP_003698.1	54	8	0	0	0	0	0	-116.33	1.05	NP_003787.2|NP_003861.1|NP_078880.2|NP_001138519.1|NP_002779.1|NP_001186190.1|NP_059980.2|NP_056263.1|	14|16|15|14|14|14|14|17	118	14.75	456	E7ETR0_HUMAN
USO1	FmT-MON1A_R152C	8|8|8|8	32	0.83	5|9|9|3|7|7|8|8|0|0|4|3|2|2|3|3|0|0|7|5	NP_003706.1	6.12	8	0	0	0	0	0	-39.11	0.72	NP_004337.2|NP_001139669.1|NP_059139.3|	5|4|0|6|6|5|6|4	36	4.5	962	USO1_HUMAN
EIF3A	FmT-MON1A_R152C	49|47|44|35	175	0.89	35|36|40|45|60|63|55|68|23|27|34|38|35|34|27|30|7|8|40|17	NP_003741.1	32.12	8	0	0	0	0	0	-213.48	0.52	NP_004976.2|NP_001153239.1|NP_001958.2|	10|11|12|12|20|19|17|16	117	14.63	1382	EIF3A_HUMAN
EIF3D	FmT-MON1A_R152C	23|22|21|21	87	0.88	22|24|31|6|16|15|13|12|13|10|11|14|7|8|10|11|3|4|21|14	NP_003744.1	17.12	8	0	0	0	0	0	-79.57	0.7	NP_001034554.1|NP_001958.2|	7|6|6|6|10|8|9|7	59	7.38	548	EIF3D_HUMAN
EIF3F	FmT-MON1A_R152C	15|14|13|12	54	0.88	13|10|11|8|12|9|9|11|27|21|12|14|12|15|10|8|6|6|13|12	NP_003745.1	11	8	0	0	0	0	0	-72.57	0.57	NP_001003722.1|NP_001137451.1|NP_001958.2|NP_006077.2|	5|7|6|6|5|3|6|8	46	5.75	357	EIF3F_HUMAN
EIF3G	FmT-MON1A_R152C	14|10|9|8	41	0.76	5|8|6|5|6|6|6|6|5|6|6|6|6|6|2|5|4|3|8|8	NP_003746.2	8.62	8	0	0	0	0	0	-20.65	1.15	NP_057531.2|NP_000335.1|NP_004976.2|	3|4|4|4|4|4|4|4	31	3.88	320	EIF3G_HUMAN
EIF3H	FmT-MON1A_R152C	14|10|10|9	43	0.84	11|13|14|0|3|3|2|4|0|0|0|0|0|0|0|0|0|0|8|3	NP_003747.1	8.5	8	0	0	0	0	0	-40.22	0.74	NP_002403.2|NP_001958.2|	4|6|3|6|4|7|5|4	39	4.88	352	B3KS98_HUMAN
EIF3I	FmT-MON1A_R152C	19|18|18|18	73	0.88	22|21|23|14|14|15|15|15|12|11|20|18|12|15|10|6|4|3|22|13	NP_003748.1	16.75	8	0	0	0	0	0	-61.44	0.76	NP_005561.1|	10|9|11|11|10|9|8|7	75	9.38	325	EIF3I_HUMAN
PEA15	FmT-MON1A_R152C	7|6|5|5	23	0.54	0|0|0|0|0|0|0|0|0|0|0|0|0|0|0|0|0|0|4|3	NP_003759.1	2.88	8	0.18	0.31	0.18	0.31	0.18	-9.45	1.64		4|3|3|3|0|0|0|0	13	1.63	130	B1AKZ5_HUMAN
EDF1	FmT-MON1A_R152C	10|9|6|6	31	0.73	3|4|5|0|0|0|0|0|0|0|4|5|2|5|0|3|2|0|4|6	NP_003783.1	6.38	8	0	0	0	0	0	-15.6	1.21	NP_002739.1|NP_003520.1|	3|2|3|3|3|3|3|4	24	3	148	EDF1_HUMAN
SNX4	FmT-MON1A_R152C	8|8|8|7	31	0.55	0|4|4|0|0|0|0|0|0|0|0|0|0|0|0|0|0|0|0|3	NP_003785.1	4.62	8	0.14	0.17	0.14	0.17	0.14	-13.82	1.68	NP_002105.2|	6|4|8|7|0|2|3|0	30	3.75	450	SNX4_HUMAN
SNX3	FmT-MON1A_R152C	14|13|10|9	46	0.68	5|5|7|0|2|0|2|0|0|0|0|2|0|0|0|0|0|0|7|3	NP_003786.1	8.88	8	0	0.01	0	0.01	0	-16.74	1.48	NP_057164.3|NP_057122.2|NP_001008273.1|NP_444278.1|NP_002028.1|	3|3|3|3|4|5|5|6	32	4	162	SNX3_HUMAN
URI1	FmT-MON1A_R152C	18|15|12|10	55	0.12	0|0|3|0|4|4|4|2|0|0|0|0|2|0|0|0|0|0|3|0	NP_003787.2	11.5	8	0.66	1	0.66	1	0.66	-4.73	3.07	NP_003968.2|NP_056147.2|NP_078880.2|NP_110442.1|NP_001138519.1|NP_004976.2|	6|5|6|8|5|5|6|4	45	5.63	535	RMP_HUMAN
RNMT	FmT-MON1A_R152C	12|12|11|9	44	0.88	19|18|18|5|7|6|5|2|0|3|9|7|3|5|0|0|0|0|22|13	NP_003790.1	8.12	8	0	0	0	0	0	-75.76	0.42	NP_003469.2|	4|3|4|4|5|5|6|6	37	4.63	476	MCES_HUMAN
SNAP23	FmT-MON1A_R152C	10|9|7|6	32	0.62	3|0|4|0|0|0|0|0|0|0|0|2|0|0|0|0|0|3|4|4	NP_003816.2	5.88	8	0.03	0.1	0.03	0.1	0.03	-11.75	1.57	NP_036569.1|NP_055047.2|NP_612434.1|NP_001035109.1|NP_003818.2|NP_004976.2|NP_803173.1|NP_001138621.1|NP_005810.1|	4|3|3|3|5|5|4|7	34	4.25	211	SNP23_HUMAN
DPM1	FmT-MON1A_R152C	16|15|14|14	59	0.87	4|9|8|17|15|13|18|16|15|13|9|9|8|4|12|9|20|15|8|6	NP_003850.1	13	8	0	0	0	0	0	-56.65	0.73		4|5|5|7|4|4|5|4	38	4.75	260	DPM1_HUMAN
IQGAP1	FmT-MON1A_R152C	44|35|30|26	135	0.04	8|8|7|6|10|10|7|7|6|3|3|2|2|0|4|3|2|0|5|10	NP_003861.1	21.75	8	0.84	1	0.84	1	0.84	-28.13	2.29	NP_004989.2|NP_066299.2|NP_057205.2|NP_001279.2|NP_001093.1|NP_000357.3|NP_056364.1|NP_001306.1|NP_001824.1|NP_940980.3|NP_001159588.1|	11|10|5|4|18|20|14|15	97	12.13	1657	IQGA1_HUMAN
GMPS	FmT-MON1A_R152C	45|40|31|29	145	0.88	27|25|26|20|20|17|20|19|39|30|24|25|22|18|31|32|26|22|24|14	NP_003866.1	26.25	8	0	0	0	0	0	-109.76	0.8		5|10|8|9|15|13|14|9	83	10.38	693	GUAA_HUMAN
ALDH1A2	FmT-MON1A_R152C	87|83|53|51	274	0.45	32|28|32|0|0|3|0|0|3|0|13|8|9|10|0|0|0|0|39|17	NP_003879.2	57	8	0.23	0.87	0.23	0.87	0.23	-60.38	1.74		15|14|13|14|14|14|18|21	123	15.38	518	AL1A2_HUMAN
SYNJ2	FmT-MON1A_R152C	65|53|45|39	202	0.8	24|27|36|10|18|13|10|14|12|14|10|18|14|19|3|0|0|0|29|21	NP_003889.1	36.25	8	0	0	0	0	0	-81.01	1.25	NP_006268.2|NP_002028.1|	19|25|24|28|15|12|12|13	148	18.5	1496	A0A1W2PR85_HUMAN
FUBP1	FmT-MON1A_R152C	20|19|19|19	77	0.86	13|20|16|3|0|3|3|4|0|0|5|10|4|3|2|0|0|11|18|11	NP_003893.2	13.75	8	0	0	0	0	0	-54.8	0.82	NP_001191213.1|NP_000335.1|NP_001148.1|NP_001306.1|NP_001135779.1|	5|4|4|3|6|11|6|8	47	5.88	644	FUBP1_HUMAN
EIF2S2	FmT-MON1A_R152C	14|12|12|11	49	0.86	18|13|13|11|12|11|9|14|11|8|7|12|10|10|6|9|9|12|14|6	NP_003899.2	11.25	8	0	0	0	0	0	-42.79	0.76	NP_001171753.1|	4|5|5|5|7|5|6|5	42	5.25	333	IF2B_HUMAN
MBD3	FmT-MON1A_R152C	12|12|12|12	48	0.9	15|17|14|23|28|24|21|21|6|6|11|13|11|12|3|4|0|0|20|13	NP_003917.1	9.88	8	0	0	0	0	0	-93.16	0.41	NP_001007068.1|	4|3|6|5|3|3|3|2	29	3.63	291	K7EIE8_HUMAN
ST13	FmT-MON1A_R152C	17|13|11|11	52	0.09	3|0|0|0|3|3|3|3|0|0|0|0|0|0|0|0|0|0|5|0	NP_003923.2	11	8	0.71	1	0.71	1	0.71	-6.57	3.14	NP_001171899.1|NP_001279.2|NP_039234.1|	4|5|6|5|6|6|6|5	43	5.38	369	F10A1_HUMAN
FUBP3	FmT-MON1A_R152C	24|22|16|14	76	0.87	12|22|17|13|16|15|14|14|5|6|0|5|2|7|5|4|4|2|18|21	NP_003925.1	14.38	8	0	0	0	0	0	-63.73	0.74	NP_001484.1|NP_057215.3|	9|7|5|6|11|16|9|8	71	8.88	572	FUBP3_HUMAN
TOP3B	FmT-MON1A_R152C	8|7|6|4	25	0.85	10|9|14|0|7|2|3|6|0|0|0|4|0|0|0|0|0|0|8|3	NP_003926.1	4.5	8	0	0	0	0	0	-46.88	0.44	NP_000148.2|NP_056357.1|	2|0|4|2|3|5|6|3	25	3.13	862	TOP3B_HUMAN
WASL	FmT-MON1A_R152C	47|42|40|32	161	0.89	38|39|44|9|12|11|14|16|7|9|18|18|15|18|0|4|0|2|33|15	NP_003932.3	32.62	8	0	0	0	0	0	-116.45	0.85	NP_055848.1|NP_001171899.1|NP_006268.2|NP_001007068.1|NP_001193942.1|	11|12|13|11|9|8|9|10	83	10.38	505	WASL_HUMAN
UBE2M	FmT-MON1A_R152C	7|7|6|6	26	0.81	6|6|5|0|2|2|0|0|0|0|2|3|2|3|2|0|0|0|9|4	NP_003960.1	6.12	8	0	0	0	0	0	-18.59	0.94	NP_055047.2|NP_003330.1|NP_003469.2|NP_004976.2|NP_003959.3|	4|3|4|3|3|3|3|4	27	3.38	183	UBC12_HUMAN
AIP	FmT-MON1A_R152C	21|16|15|15	67	0	0|5|4|0|0|0|0|0|0|0|0|0|0|0|0|0|0|0|4|0	NP_003968.2	15.12	8	0.98	1	0.98	1	0.98	-0.18	4.65	NP_006695.1|	6|5|8|8|6|7|7|7	54	6.75	330	AIP_HUMAN
AP2S1	FmT-MON1A_R152C	6|6|4|3	19	0.57	3|3|0|0|0|0|0|0|0|0|0|0|0|0|0|0|2|0|0|0	NP_004060.2	2.75	8	0.09	0.17	0.09	0.17	0.09	-10.53	1.38	NP_004265.3|	2|2|3|2|0|2|0|0	11	1.38	142	M0QYZ2_HUMAN
CS	FmT-MON1A_R152C	21|17|16|13	67	0.88	28|23|23|4|11|12|15|11|10|8|0|0|0|2|0|6|0|3|26|20	NP_004068.2	13.5	8	0	0	0	0	0	-86.37	0.54	NP_055050.1|NP_000025.1|	5|4|6|6|7|8|7|6	49	6.13	466	A0A0C4DGI3_HUMAN
EIF2S1	FmT-MON1A_R152C	27|21|21|18	87	0.86	18|21|21|3|3|0|2|0|7|8|10|12|15|11|4|4|6|6|18|13	NP_004085.1	18.12	8	0	0	0	0	0	-57.44	0.93	NP_059980.2|NP_001029288.1|	7|10|8|7|8|8|9|8	65	8.13	315	IF2A_HUMAN
FASN	FmT-MON1A_R152C	463|434|434|423	1754	0.9	391|382|403|238|312|285|308|277|251|239|295|354|397|346|197|176|121|132|436|316	NP_004095.4	419.75	8	0	0	0	0	0	#NAME?	1.03	NP_001123578.1|NP_008985.3|NP_055156.1|	86|85|83|81|78|82|79|82	656	82	2511	FAS_HUMAN
FEN1	FmT-MON1A_R152C	11|10|9|7	37	0.81	4|9|8|6|2|0|0|0|3|0|0|0|0|3|3|2|0|0|9|6	NP_004102.1	5.38	8	0	0	0	0	0	-36.87	0.67	NP_001172006.1|	2|3|0|0|4|5|5|4	23	2.88	380	FEN1_HUMAN
GPS1	FmT-MON1A_R152C	4|3|0|0	7	0.77	4|4|0|2|0|0|2|2|0|0|0|0|0|0|0|0|0|0|5|2	NP_004118.3	0.88	8	0	0	0	0	0	-18.17	0.23	NP_003469.2|	2|0|0|0|0|0|0|2	4	0.5	491	A0A096LP07_HUMAN
GTF2F2	FmT-MON1A_R152C	12|9|9|8	38	0.88	21|23|22|0|4|5|4|5|2|0|4|0|0|0|2|0|0|0|21|8	NP_004119.1	6.25	8	0	0	0	0	0	-98.26	0.29	NP_071933.2|NP_009202.1|NP_004365.1|	6|7|6|5|3|2|4|0	33	4.13	249	T2FB_HUMAN
HSPA9	FmT-MON1A_R152C	139|132|128|126	525	0.9	195|213|201|119|115|128|121|119|84|78|97|106|100|110|80|75|103|123|154|106	NP_004125.3	114	8	0	0	0	0	0	-584.2	0.6	NP_071933.2|NP_001138519.1|NP_001123578.1|NP_055050.1|NP_003469.2|NP_001269.3|NP_002779.1|NP_060633.1|NP_068814.2|NP_004976.2|NP_660304.1|NP_001153239.1|NP_940980.3|NP_001010984.1|	19|22|21|22|23|23|24|24	178	22.25	679	GRP75_HUMAN
LLGL1	FmT-MON1A_R152C	5|4|4|3	16	0.64	0|0|0|0|0|0|0|0|0|0|0|0|2|0|2|0|0|0|0|4	NP_004131.3	2.25	8	0.02	0.05	0.02	0.05	0.02	-10.49	1.12		2|2|2|2|0|0|0|3	11	1.38	1064	L2GL1_HUMAN
DRG1	FmT-MON1A_R152C	25|25|24|21	95	0.86	19|20|18|7|12|13|10|12|7|9|8|18|15|15|11|9|10|12|14|17	NP_004138.1	21	8	0	0	0	0	0	-45.86	1.12	NP_476516.1|NP_036412.1|	7|10|10|8|11|11|10|8	75	9.38	367	DRG1_HUMAN
RAB5A	FmT-MON1A_R152C	20|18|16|16	70	0.81	7|10|12|4|4|3|2|3|10|12|10|10|4|3|0|0|5|6|12|0	NP_004153.2	13.88	8	0	0	0	0	0	-33.97	1.21	NP_009190.2|NP_071735.2|NP_001238833.1|NP_001007068.1|NP_004569.2|NP_002105.2|NP_001244928.1|NP_598407.1|NP_055557.2|NP_940980.3|	6|2|4|4|3|4|3|4	30	3.75	215	RAB5A_HUMAN
SDHA	FmT-MON1A_R152C	18|15|13|13	59	0.89	24|22|24|6|11|6|10|10|0|0|0|0|0|0|0|4|2|0|30|28	NP_004159.2	8.5	8	0	0	0	0	0	-119.53	0.32	NP_057164.3|NP_001121369.1|NP_001186904.1|NP_003469.2|NP_001907.2|NP_055635.3|NP_001186040.1|NP_055156.1|	2|0|2|0|6|6|7|6	29	3.63	664	D6RFM5_HUMAN
UXT	FmT-MON1A_R152C	7|7|6|5	25	0.45	3|0|4|0|0|0|0|0|0|0|0|0|0|0|0|0|0|0|0|0	NP_004173.1	5.25	8	0.23	0.31	0.23	0.31	0.23	-4.34	3	NP_078880.2|NP_001003722.1|NP_002268.2|	2|3|3|3|2|2|2|2	19	2.38	157	UXT_HUMAN
WARS1	FmT-MON1A_R152C	40|39|37|37	153	0.89	31|32|26|24|36|31|35|35|84|81|30|27|29|27|20|19|3|3|24|14	NP_004175.2	26.62	8	0	0	0	0	0	-224.47	0.45	NP_005462.1|NP_061188.1|NP_002779.1|NP_001159588.1|	6|4|4|6|12|11|10|13	66	8.25	471	SYWC_HUMAN
AIFM1	FmT-MON1A_R152C	20|18|18|17	73	0.57	2|0|0|5|5|5|7|4|5|8|3|5|5|0|2|0|2|0|6|8	NP_004199.1	15.75	8	0.1	0.31	0.1	0.31	0.1	-12.56	2.17	NP_003469.2|NP_001171908.1|	8|7|8|7|9|8|8|7	62	7.75	613	E9PMA0_HUMAN
TRIP13	FmT-MON1A_R152C	21|19|19|16	75	0.82	8|7|6|2|3|4|5|5|13|12|14|12|11|10|3|7|8|5|11|8	NP_004228.1	15.75	8	0	0	0	0	0	-33.48	1.24	NP_004614.3|NP_001243385.1|NP_003286.1|NP_000745.1|	9|7|11|8|11|10|10|10	76	9.5	432	PCH2_HUMAN
TRIP12	FmT-MON1A_R152C	26|23|22|19	90	0.9	20|15|19|46|79|84|88|78|9|11|18|22|14|17|26|24|4|0|22|14	NP_004229.1	18.88	8	0	0	0	0	0	-326.78	0.23		10|13|12|13|9|8|6|6	77	9.63	1992	A0A6Q8PGG9_HUMAN
COX5A	FmT-MON1A_R152C	21|20|19|18	78	0.89	26|27|27|0|5|3|4|3|0|0|0|0|0|0|0|0|0|0|36|4	NP_004246.2	12.12	8	0	0	0	0	0	-118.2	0.42	NP_001186904.1|NP_000357.3|NP_001907.2|NP_002268.2|	2|2|2|2|5|6|4|6	29	3.63	150	COX5A_HUMAN
BAG3	FmT-MON1A_R152C	6|6|6|6	24	0.74	0|2|2|3|4|0|3|5|2|0|0|0|0|0|0|0|0|0|5|0	NP_004272.2	5.12	8	0	0	0	0	0	-13.53	1.21	NP_004315.1|NP_004337.2|NP_006695.1|NP_071933.2|NP_689880.1|NP_066926.1|NP_001193884.1|NP_002779.1|NP_003286.1|NP_068814.2|NP_000282.1|NP_001148.1|NP_001187.1|NP_004569.2|NP_008950.1|NP_005330.1|NP_056263.1|NP_001958.2|NP_002804.2|NP_003036.1|NP_001193942.1|NP_940980.3|NP_065130.1|NP_001240775.1|NP_061982.3|	4|4|2|3|3|4|3|3	26	3.25	575	BAG3_HUMAN
BAG2	FmT-MON1A_R152C	17|17|16|11	61	0.76	8|8|7|8|6|7|10|7|0|0|0|3|0|3|9|7|4|4|9|0	NP_004273.1	12.25	8	0	0	0	0	0	-26.21	1.36	NP_056147.2|NP_112168.1|NP_940980.3|	6|4|7|6|5|4|4|4	40	5	211	BAG2_HUMAN
GTPBP1	FmT-MON1A_R152C	14|12|11|10	47	0.83	9|10|8|10|0|0|7|6|7|7|0|7|10|6|0|0|0|3|8|12	NP_004277.2	10	8	0	0	0	0	0	-31.98	0.95		6|6|6|4|8|7|5|5	47	5.88	669	GTPB1_HUMAN
NUP155	FmT-MON1A_R152C	24|23|21|17	85	0.88	6|8|5|22|19|18|25|24|10|9|9|13|14|16|12|10|8|7|8|4	NP_004289.1	15.25	8	0	0	0	0	0	-76.02	0.68	NP_001003722.1|NP_001121369.1|NP_001070654.1|	7|8|7|6|13|12|15|11	79	9.88	1332	E9PF10_HUMAN
ARHGAP1	FmT-MON1A_R152C	4|4|3|3	14	0.72	3|0|0|0|0|0|0|0|0|0|0|0|0|0|0|0|0|0|7|2	NP_004299.1	2.75	8	0	0	0	0	0	-14.41	0.92	NP_077309.1|	2|3|2|3|2|2|0|3	17	2.13	439	RHG01_HUMAN
BAX	FmT-MON1A_R152C	4|3|2|2	11	0.03	0|0|0|0|0|0|0|0|0|0|0|0|0|0|0|0|0|0|0|0	NP_004315.1	1.38	8	0.87	0.99	0.87	0.99	0.87	-3.3	13.75	NP_004337.2|NP_001187.1|NP_940980.3|	2|0|0|0|2|3|0|2	9	1.13	218	I6LPK7_HUMAN
BCR	FmT-MON1A_R152C	12|11|10|8	41	0.85	8|8|5|7|14|16|8|10|4|4|5|7|0|5|0|0|0|0|5|4	NP_004318.3	8.38	8	0	0	0	0	0	-40.02	0.7	NP_005707.1|NP_001137255.1|	5|4|6|7|5|7|3|4	41	5.13	1271	BCR_HUMAN
BUB1	FmT-MON1A_R152C	17|14|13|13	57	0.85	13|17|12|6|6|4|3|3|0|0|3|0|0|0|3|0|0|0|13|4	NP_004327.1	10.75	8	0	0	0	0	0	-44.87	0.78	NP_004412.2|NP_004086.1|NP_001159588.1|	5|8|7|11|6|7|5|4	53	6.63	1085	BUB1_HUMAN
CAD	FmT-MON1A_R152C	49|44|40|34	167	0.89	16|18|18|28|40|40|28|26|53|53|27|40|30|31|38|35|23|17|25|12	NP_004332.2	28.5	8	0	0	0	0	0	-166.26	0.61	NP_001010984.1|	11|8|8|12|20|25|19|17	120	15	2225	F8VPD4_HUMAN
CALD1	FmT-MON1A_R152C	15|14|10|10	49	0.82	9|9|10|0|0|0|0|0|0|0|0|7|3|3|0|0|0|0|11|10	NP_004333.1	10.12	8	0	0	0	0	0	-28.24	1.01	NP_057467.1|NP_001093.1|NP_055557.2|	5|5|7|8|8|8|9|6	56	7	538	CALD1_HUMAN
CASP3	FmT-MON1A_R152C	3|2|0|0	5	0.25	0|0|0|0|0|0|0|0|0|0|0|0|0|0|0|0|0|0|0|0	NP_004337.2	0.62	8	0.43	0.96	0.43	0.96	0.43	-3.3	6.25	NP_001002838.1|NP_001172006.1|NP_001187.1|	2|2|0|0|0|0|0|0	4	0.5	277	CASP3_HUMAN
CNN2	FmT-MON1A_R152C	24|22|19|17	82	0.83	16|14|14|0|3|3|2|0|4|6|7|5|9|10|4|0|0|3|14|10	NP_004359.1	16	8	0	0	0	0	0	-41.82	1.1	NP_000357.3|NP_009148.2|	3|3|4|4|4|5|5|6	34	4.25	309	B4DDF4_HUMAN
DBN1	FmT-MON1A_R152C	11|9|9|7	36	0.78	4|6|6|0|10|5|3|5|0|0|0|0|0|0|0|0|2|0|5|0	NP_004386.2	6.88	8	0	0	0	0	0	-23.19	1.02	NP_004989.2|NP_002739.1|NP_001093.1|NP_004263.1|NP_000357.3|NP_001036189.1|NP_003286.1|NP_056364.1|NP_005264.2|NP_001783.2|NP_001824.1|NP_940980.3|NP_001159588.1|	5|5|6|6|3|5|3|3	36	4.5	649	DREB_HUMAN
DDX5	FmT-MON1A_R152C	92|86|82|78	338	0.9	97|109|98|123|126|129|135|137|82|89|55|69|66|59|63|66|64|70|112|52	NP_004387.1	67.5	8	0	0	0	0	0	-428.56	0.51	NP_057467.1|NP_003469.2|NP_002779.1|NP_057122.2|NP_000335.1|NP_002403.2|NP_001010984.1|	16|15|15|15|17|18|18|18	132	16.5	614	J3KTA4_HUMAN
DFFA	FmT-MON1A_R152C	5|4|4|4	17	0.72	2|0|0|0|0|0|0|0|0|0|0|0|0|0|0|0|0|0|4|7	NP_004392.1	3.5	8	0	0	0	0	0	-11.11	1.08	NP_071933.2|NP_001191213.1|NP_001153239.1|	3|2|2|4|2|2|3|2	20	2.5	331	DFFA_HUMAN
DVL2	FmT-MON1A_R152C	58|55|50|50	213	0.88	34|44|37|10|26|30|26|29|8|8|12|11|15|11|0|2|0|2|31|31	NP_004413.1	48.88	8	0	0	0	0	0	-72.07	1.34	NP_055417.1|NP_001121369.1|NP_004412.2|NP_940980.3|	14|13|12|12|13|12|12|12	100	12.5	736	DVL2_HUMAN
DVL3	FmT-MON1A_R152C	64|61|51|45	221	0.87	32|40|33|3|5|9|6|6|12|13|26|16|10|13|6|0|0|0|40|22	NP_004414.3	47.38	8	0	0	0	0	0	-78.4	1.31	NP_004412.2|NP_075568.1|NP_940980.3|	12|10|10|11|12|13|12|12	92	11.5	716	DVL3_HUMAN
ENSA	FmT-MON1A_R152C	14|14|13|13	54	0.79	7|8|4|0|0|0|0|0|0|0|3|2|0|2|0|0|0|0|6|14	NP_004427.1	12.5	8	0	0	0	0	0	-19.11	1.43		4|4|4|4|4|3|5|5	33	4.13	121	ENSA_HUMAN
EPRS1	FmT-MON1A_R152C	48|47|41|38	174	0.89	16|21|17|16|24|22|18|14|54|43|40|38|36|36|27|29|9|17|18|18	NP_004437.2	27.25	8	0	0	0	0	0	-175.8	0.62	NP_001007068.1|NP_004976.2|NP_115729.1|NP_940980.3|	10|10|5|9|23|20|20|20	117	14.63	1512	SYEP_HUMAN
ACSL3	FmT-MON1A_R152C	7|7|6|6	26	0.77	5|4|5|5|2|6|5|0|5|3|0|0|0|0|0|0|0|0|0|3	NP_004448.2	3.88	8	0	0	0	0	0	-24.72	0.74	NP_004449.1|	4|2|0|3|0|5|3|3	20	2.5	720	ACSL3_HUMAN
FARSA	FmT-MON1A_R152C	26|24|22|22	94	0.87	12|9|16|12|12|14|17|14|32|26|16|17|17|17|13|13|16|16|15|6	NP_004452.1	18.62	8	0	0	0	0	0	-70.98	0.81		8|5|4|10|8|8|10|10	63	7.88	508	SYFA_HUMAN
FLOT2	FmT-MON1A_R152C	21|21|19|17	78	0.84	15|14|14|9|10|5|6|5|2|4|3|4|3|5|0|0|0|0|16|6	NP_004466.2	17.25	8	0	0	0	0	0	-34.54	1.17	NP_055047.2|	11|13|9|8|9|10|8|9	77	9.63	428	J3QLD9_HUMAN
ARHGAP35	FmT-MON1A_R152C	63|55|51|49	218	0.89	46|41|44|6|16|15|15|13|4|4|11|26|15|19|0|0|0|0|53|23	NP_004482.4	50	8	0	0	0	0	0	-105.71	1.09	NP_002268.2|	22|22|24|26|19|20|20|22	175	21.88	1499	RHG35_HUMAN
HSD17B10	FmT-MON1A_R152C	49|39|36|34	158	0.89	57|57|57|37|36|31|30|34|36|32|19|27|19|15|15|22|19|18|67|41	NP_004484.1	27.62	8	0	0	0	0	0	-218.75	0.46	NP_066299.2|NP_001029082.1|NP_001117.2|NP_001279.2|NP_003469.2|NP_000025.1|NP_001008273.1|NP_001172006.1|NP_001153239.1|NP_001186040.1|	6|7|5|5|9|8|8|7	55	6.88	261	Q5H928_HUMAN
HNRNPAB	FmT-MON1A_R152C	22|22|21|19	84	0.9	46|44|41|29|33|33|29|27|10|12|18|25|19|20|29|26|18|20|37|44	NP_004490.2	13.88	8	0	0	0	0	0	-179.35	0.32	NP_055050.1|NP_003469.2|NP_001172006.1|NP_004086.1|NP_001164666.1|	4|4|3|3|8|7|8|7	44	5.5	285	ROAA_HUMAN
HNRNPU	FmT-MON1A_R152C	109|108|106|96	419	0.9	129|127|128|113|116|121|136|123|76|74|79|99|83|79|76|64|59|69|119|85	NP_004492.2	79.5	8	0	0	0	0	0	-416.6	0.61	NP_001138519.1|NP_060695.2|NP_055050.1|NP_003469.2|NP_000517.2|NP_002906.1|NP_005561.1|NP_057185.1|NP_001029288.1|NP_001015877.1|NP_055156.1|	13|14|13|15|21|18|20|18	132	16.5	806	HNRPU_HUMAN
IDI1	FmT-MON1A_R152C	15|14|12|11	52	0.85	8|9|7|0|0|4|0|0|14|15|6|10|5|6|4|5|6|4|14|7	NP_004499.2	11.25	8	0	0	0	0	0	-38.86	0.85		3|6|4|6|6|6|5|3	39	4.88	284	IDI1_HUMAN
KIF5B	FmT-MON1A_R152C	56|51|48|44	199	0.89	45|43|55|32|45|41|42|28|21|26|35|33|33|31|18|30|4|0|45|21	NP_004512.1	43.62	8	0	0	0	0	0	-124.56	0.92	NP_078789.2|NP_942590.1|NP_002789.1|	11|20|14|15|20|23|15|18	136	17	963	KINH_HUMAN
KIF5C	FmT-MON1A_R152C	15|13|12|11	51	0.7	9|6|9|2|0|0|0|3|0|0|0|0|0|0|0|0|0|0|0|0	NP_004513.1	6.38	8	0	0	0	0	0	-31.36	0.94	NP_036569.1|NP_004263.1|	2|0|2|0|0|0|2|5	11	1.38	957	KIF5C_HUMAN
KIF11	FmT-MON1A_R152C	28|27|26|22	103	0.86	14|19|15|11|23|16|18|11|19|12|8|13|9|9|10|14|4|0|15|14	NP_004514.2	22	8	0	0	0	0	0	-58.43	1.11	NP_003520.1|NP_004975.2|	8|13|10|13|16|13|16|15	104	13	1056	KIF11_HUMAN
MCM2	FmT-MON1A_R152C	21|17|16|11	65	0.87	7|5|7|8|9|8|11|12|26|25|8|8|5|8|7|9|8|6|8|3	NP_004517.2	9.88	8	0	0	0	0	0	-83.2	0.53	NP_066299.2|NP_002785.1|NP_003520.1|NP_001093582.1|NP_003330.1|NP_001017992.1|NP_001093.1|NP_078895.2|NP_068814.2|NP_000025.1|NP_000282.1|NP_000356.1|NP_002403.2|NP_055635.3|NP_002789.1|NP_005611.1|NP_055428.1|NP_006792.1|NP_001070654.1|NP_000382.3|NP_001958.2|NP_006077.2|NP_004692.1|NP_003503.1|NP_001184026.2|NP_112241.2|	2|0|3|3|13|9|9|9	48	6	904	MCM2_HUMAN
MOCS2	FmT-MON1A_R152C	10|9|9|8	36	0.71	4|5|3|0|0|0|0|0|0|0|0|0|0|0|0|3|0|0|8|3	NP_004522.1	7.75	8	0	0	0	0	0	-11.78	1.55	NP_000446.1|NP_004976.2|	2|2|3|4|4|5|5|3	28	3.5	188	MOC2B_HUMAN
NAP1L1	FmT-MON1A_R152C	77|73|67|65	282	0.89	68|68|66|35|51|47|53|49|32|41|42|62|60|51|20|30|8|10|68|66	NP_004528.1	53.75	8	0	0	0	0	0	-198.74	0.8	NP_036412.1|NP_003469.2|NP_077309.1|	8|8|8|7|12|10|10|9	72	9	391	B7Z4K9_HUMAN
NARS1	FmT-MON1A_R152C	45|44|36|29	154	0.67	14|16|19|0|2|0|0|0|7|7|4|11|9|16|0|2|0|0|21|12	NP_004530.1	27.62	8	0.01	0.02	0.01	0.02	0.01	-46.31	1.53	NP_055316.2|	7|7|8|8|12|16|13|14	85	10.63	548	SYNC_HUMAN
NDUFA10	FmT-MON1A_R152C	9|8|8|7	32	0.9	22|22|27|6|12|4|9|7|14|15|9|8|4|7|5|0|3|6|30|19	NP_004535.1	6.62	8	0	0	0	0	0	-98.56	0.26	NP_001186904.1|	4|3|5|6|4|5|4|3	34	4.25	355	A0A7I2V438_HUMAN
YBX1	FmT-MON1A_R152C	29|29|28|24	110	0.87	25|24|24|12|18|3|5|0|9|6|10|7|6|4|10|16|3|5|22|12	NP_004550.2	22	8	0	0	0	0	0	-66.34	0.93	NP_002785.1|NP_060695.2|NP_005561.1|NP_004127.1|NP_002950.3|NP_001010984.1|	2|2|2|2|5|5|3|4	25	3.13	324	YBOX1_HUMAN
PEX14	FmT-MON1A_R152C	7|6|6|5	24	0.9	13|14|12|11|25|24|17|20|0|0|6|9|9|13|4|4|0|0|12|9	NP_004556.1	4.88	8	0	0	0	0	0	-85.51	0.23	NP_006077.2|NP_001001329.1|	3|3|5|4|5|2|3|4	29	3.63	377	PEX14_HUMAN
RAB27A	FmT-MON1A_R152C	11|10|9|9	39	0.86	10|11|13|0|0|0|0|0|0|0|0|0|0|0|0|0|0|0|18|6	NP_004571.2	7.62	8	0	0	0	0	0	-59.13	0.59		4|5|4|6|4|5|0|5	33	4.13	221	RB27A_HUMAN
RPS6KA3	FmT-MON1A_R152C	12|12|12|12	48	0.78	8|5|0|0|0|0|0|0|7|9|3|3|2|3|0|0|0|0|0|7	NP_004577.1	9.5	8	0	0	0	0	0	-35.78	1.23	NP_003520.1|NP_004243.1|NP_001306.1|NP_000148.2|	2|0|5|5|2|2|4|3	23	2.88	740	B4DG22_HUMAN
SNRPA	FmT-MON1A_R152C	10|9|7|4	30	0.84	8|9|9|0|4|4|4|5|0|0|7|3|3|4|5|5|0|0|12|0	NP_004587.1	4	8	0	0	0	0	0	-43.55	0.42	NP_006642.1|NP_003469.2|NP_004035.2|	2|2|0|0|3|4|3|0	14	1.75	282	SNRPA_HUMAN
SNRPD2	FmT-MON1A_R152C	47|46|37|31	161	0.88	28|26|27|21|29|28|27|27|6|8|14|28|26|18|11|19|3|3|41|15	NP_004588.1	33	8	0	0	0	0	0	-83.28	1.05	NP_055050.1|NP_003469.2|NP_000335.1|NP_004976.2|NP_079051.9|	5|5|5|5|5|5|5|5	40	5	118	SMD2_HUMAN
TSN	FmT-MON1A_R152C	8|6|6|5	25	0.79	10|4|2|0|0|0|0|0|0|0|0|0|0|0|0|0|0|0|4|6	NP_004613.1	4.88	8	0	0	0	0	0	-20.15	0.81	NP_004614.3|NP_060697.4|NP_001139761.1|	3|5|2|3|2|3|3|4	25	3.13	228	TSN_HUMAN
TTC4	FmT-MON1A_R152C	19|17|16|15	67	0.15	6|5|3|0|0|0|0|0|0|0|2|0|0|0|0|2|0|0|8|0	NP_004614.3	15.25	8	0.58	0.97	0.58	0.97	0.58	-6.61	2.77	NP_057159.2|NP_055316.2|	7|8|9|7|10|9|8|6	64	8	387	TTC4_HUMAN
RAB7A	FmT-MON1A_R152C	44|34|34|29	141	0.75	6|6|7|17|13|15|15|18|7|7|0|6|4|4|15|11|16|25|14|6	NP_004628.4	22.88	8	0	0	0	0	0	-61.69	1.2	NP_001121620.1|NP_072097.2|NP_001027459.1|NP_054762.2|NP_001139554.1|NP_001186190.1|NP_004569.2|NP_004879.1|NP_005264.2|NP_077310.1|NP_055037.1|NP_055428.1|NP_001484.1|NP_057215.3|NP_057238.3|NP_940980.3|NP_055268.1|NP_065908.1|	7|7|5|5|8|11|8|7	58	7.25	207	RAB7A_HUMAN
PRRC2A	FmT-MON1A_R152C	21|18|14|13	66	0.88	21|16|17|13|10|15|15|16|8|11|23|20|17|26|2|3|0|0|30|27	NP_004629.3	12.75	8	0	0	0	0	0	-98	0.48	NP_002779.1|	3|8|11|7|11|11|6|7	64	8	2157	PRC2A_HUMAN
DDX39B	FmT-MON1A_R152C	50|45|43|38	176	0.89	29|26|31|73|58|53|61|60|39|42|30|40|41|33|37|45|42|46|39|30	NP_004631.1	38.5	8	0	0	0	0	0	-193.45	0.61	NP_004777.1|NP_061138.3|NP_057467.1|NP_001958.2|NP_006077.2|NP_079351.2|NP_001002877.1|	13|10|11|11|13|13|11|12	94	11.75	428	DX39B_HUMAN
GATD3	FmT-MON1A_R152C	14|11|10|9	44	0.75	8|5|6|0|0|0|0|0|0|3|0|0|3|0|2|0|0|0|10|5	NP_004640.3	9	8	0	0	0	0	0	-19.73	1.24		3|2|2|3|4|5|3|4	26	3.25	268	GAL3B_HUMAN
CDC23	FmT-MON1A_R152C	5|3|3|0	11	0.87	2|0|0|6|14|12|13|12|3|2|4|3|2|4|3|3|0|0|0|3	NP_004652.2	1.38	8	0	0	0	0	0	-58.03	0.11	NP_055316.2|	3|2|4|0|0|0|0|0	9	1.13	597	CDC23_HUMAN
MTMR6	FmT-MON1A_R152C	16|14|11|11	52	0.73	6|5|7|0|0|0|0|0|0|0|0|0|0|0|0|0|0|0|7|10	NP_004676.3	10.75	8	0	0	0	0	0	-20.65	1.43		6|6|8|7|5|6|7|6	51	6.38	621	MTMR6_HUMAN
LATS1	FmT-MON1A_R152C	3|3|0|0	6	0.79	0|5|3|0|0|0|0|0|4|0|0|0|0|4|0|0|0|0|0|0	NP_004681.1	0.75	8	0	0	0	0	0	-19.2	0.19	NP_065859.3|NP_570719.1|NP_079037.3|NP_000446.1|NP_004086.1|NP_002268.2|NP_001231695.1|	3|0|0|2|0|0|0|0	5	0.63	1130	LATS1_HUMAN
PRPF3	FmT-MON1A_R152C	9|8|8|6	31	0.9	57|57|54|45|61|65|62|64|6|6|19|22|18|17|14|9|0|4|55|34	NP_004689.1	6.12	8	0	0	0	0	0	-264.33	0.1	NP_001034554.1|NP_004976.2|NP_057238.3|	4|3|4|4|5|6|5|5	36	4.5	683	PRPF3_HUMAN
FAM50A	FmT-MON1A_R152C	11|11|9|8	39	0.88	21|18|19|0|0|0|0|0|0|3|6|7|5|7|0|0|0|0|24|21	NP_004690.1	8.38	8	0	0	0	0	0	-75.8	0.39		4|4|5|3|4|5|4|4	33	4.13	339	FA50A_HUMAN
PDCD5	FmT-MON1A_R152C	30|29|23|23	105	0.87	22|23|21|3|7|6|4|5|3|3|5|9|11|10|3|7|4|3|23|16	NP_004699.1	23.5	8	0	0	0	0	0	-55.47	1.06		6|5|5|5|6|7|7|7	48	6	125	PDCD5_HUMAN
HGS	FmT-MON1A_R152C	8|5|5|4	22	0.72	5|4|3|0|0|0|0|0|0|0|0|0|0|0|0|0|0|0|5|0	NP_004703.1	3.88	8	0	0	0	0	0	-15.31	0.91	NP_061138.3|NP_001121620.1|NP_055047.2|NP_061174.1|NP_001129201.1|NP_005545.1|NP_112200.2|NP_803173.1|NP_002268.2|	2|3|2|3|4|7|4|2	27	3.38	777	A0A7I2V2W5_HUMAN
AP4M1	FmT-MON1A_R152C	7|7|6|4	24	0.88	15|12|17|0|4|0|0|2|0|0|2|2|3|0|0|0|0|0|15|9	NP_004713.2	4.62	8	0	0	0	0	0	-56.45	0.31	NP_001121598.1|NP_004472.1|NP_005393.2|	2|4|5|2|4|3|3|2	25	3.13	453	C9JC87_HUMAN
ETF1	FmT-MON1A_R152C	39|39|38|36	152	0.88	32|28|22|13|16|15|20|20|17|18|18|21|19|23|12|15|9|11|40|38	NP_004721.1	35.38	8	0	0	0	0	0	-79.6	1.03	NP_077309.1|	11|13|14|13|11|13|13|15	103	12.88	437	B7Z7P8_HUMAN
VAPB	FmT-MON1A_R152C	14|11|9|8	42	0.85	13|12|10|6|11|5|10|11|0|0|6|0|4|0|0|0|0|5|13|8	NP_004729.1	7.75	8	0	0	0	0	0	-55.79	0.63	NP_055047.2|NP_055050.1|NP_001188409.1|NP_055428.1|NP_001013454.1|NP_004692.1|NP_056365.1|	2|3|0|4|3|3|4|2	21	2.63	243	VAPB_HUMAN
COPB2	FmT-MON1A_R152C	15|12|9|6	42	0.78	8|4|6|2|6|3|4|4|0|0|2|3|3|0|4|0|0|0|13|2	NP_004757.1	7.5	8	0	0	0	0	0	-29.19	0.91	NP_005707.1|NP_005561.1|	3|4|4|3|7|6|5|5	37	4.63	906	COPB2_HUMAN
CNOT8	FmT-MON1A_R152C	24|23|21|20	88	0.86	17|16|16|6|13|11|8|13|5|5|3|10|11|9|5|3|2|0|26|4	NP_004770.4	17.5	8	0	0	0	0	0	-54.51	0.93		7|7|7|7|6|5|5|5	49	6.13	292	B7Z9U0_HUMAN
VAMP3	FmT-MON1A_R152C	8|6|5|4	23	0.65	2|3|2|2|3|0|0|0|2|2|0|0|0|2|2|0|0|0|5|0	NP_004772.1	3.5	8	0.01	0.04	0.01	0.04	0.01	-15.96	1.08	NP_055047.2|NP_803173.1|NP_004844.1|NP_005810.1|	2|0|2|2|3|0|2|3	14	1.75	100	VAMP3_HUMAN
SNAP29	FmT-MON1A_R152C	17|16|15|15	63	0.83	8|12|9|0|5|4|2|5|3|3|4|4|0|0|0|0|0|0|13|12	NP_004773.1	14.12	8	0	0	0	0	0	-27.44	1.23	NP_055047.2|NP_006268.2|NP_001137451.1|NP_001020095.1|NP_003818.2|NP_803173.1|NP_001138621.1|NP_005810.1|	8|7|9|8|7|6|7|7	59	7.38	258	SNP29_HUMAN
TXNL1	FmT-MON1A_R152C	23|23|21|16	83	0.13	0|0|0|0|0|0|0|0|4|5|8|9|7|5|0|0|0|0|0|0	NP_004777.1	15.38	8	0.62	0.94	0.62	0.94	0.62	-15.37	2.12	NP_002802.2|NP_001186190.1|NP_008933.2|NP_001129419.1|	6|5|5|5|8|8|9|8	54	6.75	289	TXNL1_HUMAN
SNRNP40	FmT-MON1A_R152C	12|10|10|9	41	0.9	26|31|22|44|70|71|61|68|11|13|31|27|25|29|18|16|12|13|33|14	NP_004805.2	8.62	8	0	0	0	0	0	-276.43	0.13		6|5|5|4|5|5|6|5	41	5.13	357	SNR40_HUMAN
DDX23	FmT-MON1A_R152C	13|13|12|10	48	0.9	32|33|40|48|62|58|66|56|12|11|20|33|33|33|17|19|7|8|28|29	NP_004809.2	9.38	8	0	0	0	0	0	-245.64	0.15	NP_001002877.1|	3|3|4|4|7|8|9|6	44	5.5	820	DDX23_HUMAN
SYMPK	FmT-MON1A_R152C	120|106|91|82	399	0.9	282|295|313|274|357|340|368|350|87|91|144|152|163|163|78|67|39|35|318|186	NP_004810.2	78.38	8	0	0	0	0	0	#NAME?	0.22	NP_056121.2|	34|31|37|38|23|25|21|23	232	29	1274	SYMPK_HUMAN
EIF4E2	FmT-MON1A_R152C	16|16|13|9	54	0.84	11|10|14|7|11|9|10|11|3|6|0|0|0|0|6|7|0|0|12|6	NP_004837.1	9.5	8	0	0	0	0	0	-47.58	0.79	NP_689799.3|NP_061883.1|NP_004086.1|NP_002268.2|	4|4|4|4|5|4|2|4	31	3.88	245	B4E1E4_HUMAN
KIF23	FmT-MON1A_R152C	17|16|16|15	64	0.89	17|17|17|24|29|29|29|27|6|5|13|12|9|16|12|18|5|6|24|20	NP_004847.2	13	8	0	0	0	0	0	-98.45	0.46	NP_078789.2|NP_003520.1|NP_001121369.1|NP_000446.1|	7|7|7|7|7|8|8|10	61	7.63	856	A0A7I2V5Y5_HUMAN
CLTC	FmT-MON1A_R152C	75|69|68|67	279	0.88	12|15|18|48|46|47|42|42|17|26|15|23|15|17|23|24|21|17|22|6	NP_004850.1	41.25	8	0	0	0	0	0	-163.08	0.9	NP_057078.1|NP_055050.1|NP_003469.2|NP_001269.3|NP_001129201.1|NP_001907.2|NP_001824.1|NP_002028.1|NP_940980.3|	11|9|9|12|33|32|32|25	163	20.38	1675	A0A087WVQ6_HUMAN
SCAMP1	FmT-MON1A_R152C	10|6|5|4	25	0.6	2|2|0|0|0|0|0|0|0|0|0|0|0|0|0|0|0|0|5|5	NP_004857.4	4.12	8	0.05	0.2	0.05	0.2	0.05	-17.07	1.18		3|2|0|2|2|5|4|3	21	2.63	338	A0A087WXB0_HUMAN
SEC22B	FmT-MON1A_R152C	21|17|16|15	69	0.88	21|28|21|8|10|12|11|13|5|9|6|11|9|8|5|5|3|6|25|19	NP_004883.3	15	8	0	0	0	0	0	-76.52	0.63	NP_055047.2|NP_055050.1|NP_059980.2|NP_001013454.1|	6|7|5|6|7|6|4|5	46	5.75	215	SC22B_HUMAN
VPS26A	FmT-MON1A_R152C	3|2|0|0	5	0.6	0|0|0|0|0|4|0|0|0|0|0|0|0|0|0|0|0|0|0|0	NP_004887.2	0.62	8	0.05	0.14	0.05	0.14	0.05	-5.75	0.62	NP_476516.1|NP_055050.1|NP_000867.2|NP_115729.1|NP_057159.2|NP_001244928.1|NP_001139761.1|	2|0|0|0|2|0|0|0	4	0.5	327	VP26A_HUMAN
PRDX6	FmT-MON1A_R152C	42|36|35|31	144	0.89	19|22|26|38|47|42|47|40|16|22|5|9|15|9|35|27|48|36|37|19	NP_004896.1	26.75	8	0	0	0	0	0	-153.83	0.58	NP_000356.1|NP_001186190.1|NP_001186040.1|	7|8|5|8|11|9|10|10	68	8.5	224	PRDX6_HUMAN
CAPZB	FmT-MON1A_R152C	34|34|30|29	127	0.88	32|26|29|11|17|12|18|15|9|10|9|9|12|10|9|12|9|14|32|13	NP_004921.1	29.75	8	0	0	0	0	0	-71.74	1	NP_078880.2|NP_001167448.1|NP_001121369.1|NP_003818.2|NP_006077.2|NP_940980.3|	10|10|10|9|10|10|8|11	78	9.75	272	B1AK85_HUMAN
DDX1	FmT-MON1A_R152C	45|44|44|42	175	0.89	42|50|48|44|37|29|37|37|43|37|13|29|29|28|22|23|13|9|54|26	NP_004930.1	36	8	0	0	0	0	0	-141.72	0.73	NP_057467.1|NP_003469.2|NP_076998.1|NP_002779.1|NP_001191184.1|NP_004086.1|NP_059980.2|	14|14|14|11|17|14|14|16	114	14.25	740	DDX1_HUMAN
IDE	FmT-MON1A_R152C	6|6|4|4	20	0.74	7|0|4|0|0|0|0|0|0|0|0|0|0|0|0|0|0|0|5|0	NP_004960.2	3.25	8	0	0	0	0	0	-18.92	0.81	NP_001186190.1|NP_002574.2|	3|2|0|0|3|2|3|2	15	1.88	1019	A0A3B3ISG5_HUMAN
MARS1	FmT-MON1A_R152C	44|35|34|31	144	0.89	11|15|13|19|20|24|23|19|38|32|25|46|29|41|20|16|6|6|22|25	NP_004981.2	24.5	8	0	0	0	0	0	-146.69	0.62	NP_005707.1|NP_001007068.1|	9|6|7|12|12|13|14|13	86	10.75	900	SYMC_HUMAN
MYO1E	FmT-MON1A_R152C	30|24|24|22	100	0.35	11|6|9|0|3|0|2|5|3|3|0|4|5|4|3|0|0|0|10|8	NP_004989.2	21.88	8	0.27	0.99	0.27	0.99	0.27	-10.72	2.3	NP_055848.1|NP_689529.1|NP_004035.2|	13|12|12|12|14|13|14|13	103	12.88	1108	MYO1E_HUMAN
MYO6	FmT-MON1A_R152C	221|219|204|197	841	0.9	161|148|168|48|77|83|69|70|32|25|46|60|53|52|40|48|20|16|197|156	NP_004990.3	188.38	8	0	0	0	0	0	-383.95	1.1	NP_005707.1|NP_001129201.1|	50|47|48|46|42|40|44|47	364	45.5	1285	A0A0A0MRM8_HUMAN
NDUFA9	FmT-MON1A_R152C	22|18|18|15	73	0.9	83|73|79|13|17|17|20|17|26|26|10|10|11|10|11|9|9|5|60|41	NP_004993.1	14	8	0	0	0	0	0	-293.03	0.19	NP_004976.2|NP_055037.1|NP_001171908.1|NP_001240775.1|	6|4|4|6|8|8|9|7	52	6.5	377	NDUA9_HUMAN
NME4	FmT-MON1A_R152C	7|6|6|6	25	0.9	66|59|58|2|4|3|3|0|0|0|0|0|0|0|0|0|0|0|54|57	NP_005000.1	5.75	8	0	0	0	0	0	-251.05	0.1		3|3|2|3|4|3|4|3	25	3.13	187	A0A087WVT9_HUMAN
PLK1	FmT-MON1A_R152C	12|11|10|9	42	0.85	9|12|10|6|5|7|5|5|0|0|2|0|0|0|4|2|0|4|15|3	NP_005021.2	8.88	8	0	0	0	0	0	-37.97	0.77	NP_005029.1|NP_006695.1|NP_061335.1|NP_079084.2|NP_001243385.1|NP_002739.1|NP_002779.1|NP_001188409.1|NP_004976.2|NP_005365.3|NP_002789.1|NP_006077.2|NP_940980.3|	4|7|6|7|3|6|4|6	43	5.38	603	PLK1_HUMAN
PPID	FmT-MON1A_R152C	9|8|8|8	33	0	0|0|0|0|0|0|0|0|0|0|0|0|0|0|0|0|0|0|0|0	NP_005029.1	7.12	8	1	1	1	1	1	1.24	71.25	NP_001137255.1|NP_001184044.1|	4|5|5|4|5|4|2|4	33	4.13	370	PPID_HUMAN
QARS1	FmT-MON1A_R152C	15|7|5|4	31	0.83	0|2|3|11|10|9|8|8|3|12|5|7|6|4|9|8|4|0|5|4	NP_005042.1	4.62	8	0	0	0	0	0	-48	0.44	NP_001107644.1|NP_001007068.1|NP_000335.1|NP_004976.2|	3|0|0|2|11|7|4|4	31	3.88	775	B4DDN1_HUMAN
SFPQ	FmT-MON1A_R152C	97|97|90|82	366	0.9	75|78|75|64|76|76|86|79|92|102|64|71|61|69|43|53|55|52|69|58	NP_005057.1	66.5	8	0	0	0	0	0	-286.59	0.74	NP_001034554.1|NP_000282.1|NP_000335.1|NP_004976.2|NP_660304.1|	13|11|11|12|18|19|18|19	121	15.13	707	SFPQ_HUMAN
TRIM25	FmT-MON1A_R152C	32|26|24|24	106	0.88	19|23|22|10|17|10|17|19|14|16|21|26|26|19|12|15|8|10|29|37	NP_005073.2	23.5	8	0	0	0	0	0	-82.95	0.8	NP_009202.1|NP_000446.1|NP_003330.1|NP_064601.3|NP_055316.2|NP_064710.4|	11|14|11|12|13|10|11|13	95	11.88	630	TRI25_HUMAN
NUP214	FmT-MON1A_R152C	109|106|96|94	405	0.9	59|52|65|106|109|113|104|108|207|193|72|90|68|61|60|48|49|56|65|40	NP_005076.3	73	8	0	0	0	0	0	-541.72	0.47	NP_036429.2|	23|21|16|18|33|29|30|31	201	25.13	2090	B7ZAV2_HUMAN
FXR1	FmT-MON1A_R152C	43|38|34|33	148	0.83	24|23|20|5|5|4|7|6|6|7|8|10|10|10|4|9|2|2|22|17	NP_005078.2	31.88	8	0	0	0	0	0	-46.47	1.43	NP_060697.4|	13|12|11|14|12|12|10|9	93	11.63	621	B4DXZ6_HUMAN
OXSR1	FmT-MON1A_R152C	7|5|5|4	21	0.68	0|2|0|0|0|0|0|2|4|2|0|0|0|3|0|0|0|0|4|0	NP_005100.1	3.38	8	0	0.01	0	0.01	0	-15.96	1.04	NP_060697.4|	3|0|0|2|4|3|2|4	18	2.25	527	OXSR1_HUMAN
THRAP3	FmT-MON1A_R152C	10|7|7|6	30	0.9	32|37|51|27|32|29|32|30|10|7|12|18|11|15|8|7|5|7|26|35	NP_005110.2	6.5	8	0	0	0	0	0	-153.74	0.17	NP_057467.1|NP_000335.1|	6|5|4|4|4|4|4|4	35	4.38	955	TR150_HUMAN
NUP153	FmT-MON1A_R152C	17|13|12|12	54	0.9	48|48|57|81|110|102|106|120|101|99|64|56|49|48|23|22|15|15|44|40	NP_005115.2	9.38	8	0	0	0	0	0	-471.09	0.09	NP_942590.1|NP_001003722.1|NP_036429.2|NP_076962.2|NP_001306.1|NP_001001329.1|	3|3|3|6|9|6|8|10	48	6	1475	NU153_HUMAN
SART1	FmT-MON1A_R152C	9|8|7|7	31	0.9	38|29|36|46|50|45|65|58|9|9|20|24|21|29|9|12|8|8|41|41	NP_005137.1	5.75	8	0	0	0	0	0	-236.14	0.11	NP_001034554.1|	2|2|4|4|5|5|5|5	32	4	800	SNUT1_HUMAN
USP10	FmT-MON1A_R152C	22|17|17|15	71	0.88	23|23|25|8|12|10|10|11|7|6|5|20|10|6|7|8|5|4|25|11	NP_005144.2	14.88	8	0	0	0	0	0	-77.52	0.62	NP_036429.2|NP_055316.2|	5|6|5|6|9|9|7|7	54	6.75	798	UBP10_HUMAN
CBL	FmT-MON1A_R152C	13|10|6|5	34	0.59	2|4|8|0|0|0|0|0|0|0|0|0|0|0|0|0|0|0|3|0	NP_005179.2	6	8	0.07	0.26	0.07	0.26	0.07	-15.18	1.41	NP_001180215.1|NP_001107644.1|NP_006268.2|NP_001093582.1|NP_003330.1|NP_001093.1|NP_003143.2|NP_000517.2|NP_001306.1|NP_005545.1|NP_000148.2|NP_002028.1|NP_001116153.1|	4|3|8|8|2|2|2|4	33	4.13	906	CBL_HUMAN
CRKL	FmT-MON1A_R152C	67|66|64|59	256	0.75	15|13|13|6|5|6|6|6|15|9|22|26|24|18|26|33|24|23|28|6	NP_005198.1	46.12	8	0	0	0	0	0	-64.75	1.63	NP_001001974.1|NP_006566.2|NP_003143.2|NP_039234.1|	8|7|6|5|13|11|11|12	73	9.13	303	CRKL_HUMAN
DDOST	FmT-MON1A_R152C	37|36|27|24	124	0.87	15|17|16|24|12|10|14|15|30|30|12|12|7|5|14|11|11|10|17|19	NP_005207.2	23.75	8	0	0	0	0	0	-76.13	0.92	NP_002739.1|NP_001186904.1|	7|6|6|8|10|10|10|10	67	8.38	456	A0A0C4DGS1_HUMAN
CTTN	FmT-MON1A_R152C	81|71|71|68	291	0.89	67|71|68|15|20|23|19|21|17|19|21|38|31|27|8|9|8|15|59|50	NP_005222.2	67.12	8	0	0	0	0	0	-155.81	1.01	NP_001129473.1|NP_055050.1|	17|16|17|17|18|18|20|20	143	17.88	550	SRC8_HUMAN
GAK	FmT-MON1A_R152C	9|7|7|6	29	0.81	5|8|8|0|7|5|4|3|2|0|2|4|4|2|0|0|0|0|6|2	NP_005246.2	6	8	0	0	0	0	0	-23.16	0.83	NP_008985.3|NP_001824.1|NP_940980.3|	2|3|5|5|6|4|5|4	34	4.25	1311	D6RE78_HUMAN
GLUD1	FmT-MON1A_R152C	15|14|13|10	52	0.9	44|38|41|8|11|14|11|9|20|19|15|21|18|16|0|0|8|6|26|19	NP_005262.1	9.75	8	0	0	0	0	0	-158.23	0.26	NP_003143.2|	7|7|5|2|11|8|6|8	54	6.75	558	DHE3_HUMAN
H1-2	FmT-MON1A_R152C	49|40|33|32	154	0.88	41|38|39|21|0|26|25|21|17|18|23|22|19|23|0|0|0|28|0|0	NP_005310.1	26.75	8	0	0	0	0	0	-164.37	0.73	NP_003520.1|NP_003469.2|NP_001015877.1|	6|6|4|6|0|0|2|3	27	3.38	213	H12_HUMAN
HBQ1	FmT-MON1A_R152C	3|2|0|0	5	0.25	0|0|0|0|0|0|0|0|0|0|0|0|0|0|0|0|0|0|0|0	NP_005322.1	0.62	8	0.43	0.96	0.43	0.96	0.43	-3.3	6.25		2|0|0|2|0|0|0|0	4	0.5	142	HBAT_HUMAN
HCFC1	FmT-MON1A_R152C	58|56|55|45	214	0.9	84|81|79|126|137|126|125|130|54|50|60|74|58|59|34|26|22|17|73|51	NP_005325.2	41.12	8	0	0	0	0	0	-484.52	0.32	NP_056147.2|NP_002802.2|	11|13|13|14|21|20|20|19	131	16.38	2035	A6NEM2_HUMAN
HDLBP	FmT-MON1A_R152C	65|61|61|60	247	0.89	43|53|36|33|36|32|36|45|27|26|30|48|38|47|8|9|8|7|45|22	NP_005327.1	57.38	8	0	0	0	0	0	-107.7	1.19	NP_060697.4|NP_005611.1|NP_115729.1|NP_057159.2|NP_002957.1|	23|24|20|24|23|20|21|24	179	22.38	1268	A0A024R4E5_HUMAN
HSPA1A	FmT-MON1A_R152C	513|494|428|426	1861	0.9	386|392|448|0|0|0|0|0|0|0|0|0|0|0|0|0|0|0|405|0	NP_005336.3	396.25	8	0	0	0	0	0	#NAME?	0.97	NP_055848.1|NP_001171899.1|NP_001123578.1|NP_055050.1|NP_000446.1|NP_003469.2|NP_068814.2|NP_005561.1|NP_002105.2|NP_001010984.1|	23|21|24|21|24|23|24|24	184	23	641	HS71A_HUMAN
HSPA5	FmT-MON1A_R152C	119|94|92|89	394	0.89	66|76|81|60|70|73|70|71|33|38|38|48|33|32|40|52|42|40|89|86	NP_005338.1	89.12	8	0	0	0	0	0	-191.58	1.07	NP_056338.2|NP_001123578.1|NP_055050.1|NP_003469.2|NP_002779.1|NP_060633.1|NP_000517.2|NP_001186190.1|NP_660304.1|NP_002574.2|NP_055428.1|NP_001001329.1|	19|17|18|18|23|21|22|25	163	20.38	654	BIP_HUMAN
RAB8A	FmT-MON1A_R152C	30|27|26|25	108	0.87	23|18|23|7|0|0|0|0|5|8|7|9|6|7|2|2|4|4|27|13	NP_005361.2	24.5	8	0	0	0	0	0	-52.61	1.08	NP_001121620.1|NP_055050.1|NP_001036041.1|NP_001484.1|NP_057215.3|	4|4|4|4|5|5|3|3	32	4	207	RAB8A_HUMAN
NCL	FmT-MON1A_R152C	137|132|131|122	522	0.89	87|87|92|93|81|89|91|78|32|30|40|42|42|41|73|73|53|57|79|55	NP_005372.2	85.25	8	0	0	0	0	0	-285.77	0.93	NP_055870.2|NP_004841.2|NP_001034554.1|NP_055050.1|NP_003469.2|NP_002779.1|NP_002403.2|NP_004976.2|NP_005611.1|	15|16|15|14|20|20|19|20	139	17.38	710	NUCL_HUMAN
PTPN14	FmT-MON1A_R152C	6|5|4|4	19	0.78	3|4|5|0|0|0|0|0|0|0|0|0|0|0|0|0|0|0|7|0	NP_005392.2	2.38	8	0	0	0	0	0	-22.54	0.5	NP_001231695.1|	2|3|3|5|0|0|0|0	13	1.63	1187	E2J9M0_HUMAN
CCDC6	FmT-MON1A_R152C	11|10|9|9	39	0.78	7|7|5|0|0|0|2|2|2|0|3|3|0|2|0|0|0|0|9|3	NP_005427.2	7.12	8	0	0	0	0	0	-26.42	1.02		5|6|5|6|2|2|3|6	35	4.38	474	CCDC6_HUMAN
CNOT9	FmT-MON1A_R152C	14|12|11|9	46	0.84	7|12|11|7|12|8|11|7|8|4|0|0|0|0|0|0|0|0|8|3	NP_005435.1	10.25	8	0	0	0	0	0	-30.5	0.89	NP_056147.2|NP_004976.2|	5|5|5|6|5|5|6|5	42	5.25	299	CNOT9_HUMAN
SMC3	FmT-MON1A_R152C	30|29|28|28	115	0.88	7|4|9|28|24|20|19|22|26|30|18|19|17|13|15|12|10|7|9|16	NP_005436.1	22.75	8	0	0	0	0	0	-78.99	0.84	NP_001121369.1|	13|9|11|13|14|20|15|17	112	14	1217	SMC3_HUMAN
PDLIM7	FmT-MON1A_R152C	9|8|7|6	30	0.71	3|5|3|0|0|0|0|0|0|3|0|0|0|3|0|0|0|0|7|0	NP_005442.2	6.12	8	0	0	0	0	0	-12.93	1.36	NP_066299.2|NP_057467.1|NP_001093.1|NP_000357.3|NP_001824.1|NP_001159588.1|NP_001116153.1|	4|3|3|4|2|2|3|3	24	3	457	PDLI7_HUMAN
GNPDA1	FmT-MON1A_R152C	6|5|4|4	19	0.25	2|0|0|0|0|0|0|0|0|0|0|0|0|0|0|0|0|0|2|0	NP_005462.1	3.62	8	0.44	0.74	0.44	0.74	0.44	-3.44	3.62	NP_000364.1|NP_060697.4|NP_000446.1|NP_002804.2|	4|3|3|3|2|4|2|2	23	2.88	289	GNPI1_HUMAN
TOM1L1	FmT-MON1A_R152C	6|5|3|3	17	0.56	2|0|0|0|0|0|0|0|0|0|0|0|0|0|0|0|0|0|0|4	NP_005477.2	2.62	8	0.13	0.28	0.13	0.28	0.13	-8.33	1.75	NP_001123578.1|NP_001129201.1|NP_001139761.1|NP_002028.1|NP_061882.2|	2|0|2|0|2|2|3|2	13	1.63	476	J3KQU4_HUMAN
UBA2	FmT-MON1A_R152C	15|15|12|11	53	0.88	16|18|17|6|11|12|11|12|9|11|13|14|11|15|9|10|5|3|26|13	NP_005490.1	10.25	8	0	0	0	0	0	-65.07	0.53	NP_001107593.1|NP_002779.1|NP_004127.1|NP_039234.1|	5|6|5|5|8|7|8|7	51	6.38	640	SAE2_HUMAN
SAE1	FmT-MON1A_R152C	21|20|16|15	72	0.76	8|8|8|7|0|0|0|0|0|0|0|6|5|7|0|4|0|0|16|4	NP_005491.1	11.38	8	0	0	0	0	0	-33.95	1.14	NP_003469.2|NP_068814.2|NP_004976.2|NP_002789.1|NP_055428.1|	3|3|4|3|7|7|4|5	36	4.5	346	B3KNJ4_HUMAN
CFL1	FmT-MON1A_R152C	68|59|57|55	239	0.87	35|35|33|19|16|21|17|20|40|39|33|34|30|29|23|18|19|18|30|23	NP_005498.1	50.88	8	0	0	0	0	0	-77.58	1.37	NP_006695.1|NP_036465.2|NP_002739.1|NP_000025.1|NP_000356.1|NP_001186190.1|NP_057701.1|NP_057215.3|	7|8|8|8|8|7|7|6	59	7.38	166	G3V1A4_HUMAN
MNX1	FmT-MON1A_R152C	6|4|2|0	12	0.84	5|6|8|0|0|3|2|2|0|0|0|4|0|0|0|0|0|0|8|9	NP_005506.3	1.5	8	0	0	0	0	0	-35.78	0.19		2|0|0|0|0|2|2|0	6	0.75	401	MNX1_HUMAN
INPP5B	FmT-MON1A_R152C	8|7|4|3	22	0.69	4|3|5|0|0|0|0|0|0|0|0|0|0|0|0|0|0|0|2|3	NP_005531.2	3.38	8	0	0.01	0	0.01	0	-18.17	0.9		3|3|7|6|0|2|0|2	23	2.88	913	I5P2_HUMAN
LMNB1	FmT-MON1A_R152C	73|67|56|54	250	0.86	27|21|23|36|35|39|35|36|25|22|19|20|19|18|30|32|38|39|33|20	NP_005564.1	40.25	8	0	0	0	0	0	-133.07	1.06	NP_001010984.1|	12|12|9|10|20|23|20|18	124	15.5	586	A0A0D9SFE5_HUMAN
MRE11	FmT-MON1A_R152C	104|102|98|95	399	0.89	91|82|94|33|47|50|47|49|46|42|56|76|56|48|27|23|13|9|86|71	NP_005582.1	90	8	0	0	0	0	0	-210.84	1.02		19|19|20|20|22|22|21|22	165	20.63	708	F8W7U8_HUMAN
RHEB	FmT-MON1A_R152C	22|20|19|17	78	0.87	20|21|18|7|9|9|14|12|12|9|4|11|12|9|8|8|7|6|19|14	NP_005605.1	17.62	8	0	0	0	0	0	-50.23	0.9	NP_003286.1|	4|5|6|5|5|5|5|5	40	5	184	RHEB_HUMAN
SLC1A5	FmT-MON1A_R152C	21|18|13|12	64	0.88	14|14|14|21|20|18|20|21|13|16|20|22|14|13|13|11|17|9|17|9	NP_005619.1	10.62	8	0	0	0	0	0	-83.33	0.51	NP_004449.1|	4|3|4|3|4|4|4|4	30	3.75	541	AAAT_HUMAN
CAPN15	FmT-MON1A_R152C	7|7|7|7	28	0.86	7|8|6|0|12|11|13|8|0|0|2|4|0|3|0|0|0|0|11|10	NP_005623.1	6.12	8	0	0	0	0	0	-38.98	0.52		6|4|6|5|4|6|4|4	39	4.88	1086	CAN15_HUMAN
TAF7	FmT-MON1A_R152C	17|15|15|14	61	0.88	18|21|15|0|6|4|6|5|0|0|4|3|3|0|0|2|0|0|24|14	NP_005633.2	13.38	8	0	0	0	0	0	-59.44	0.69		10|7|9|9|6|7|6|8	62	7.75	349	TAF7_HUMAN
UFD1	FmT-MON1A_R152C	4|4|3|2	13	0.82	7|6|6|0|0|0|0|0|0|0|0|0|0|0|0|0|0|0|4|0	NP_005650.2	1.88	8	0	0	0	0	0	-26.94	0.33	NP_061138.3|NP_001035536.1|NP_079330.2|NP_002802.2|NP_055050.1|NP_055428.1|NP_940980.3|NP_001010984.1|NP_055268.1|	2|0|0|0|3|2|3|2	12	1.5	307	UFD1_HUMAN
FARSB	FmT-MON1A_R152C	23|20|19|17	79	0.85	10|10|11|5|6|8|6|5|9|7|8|11|11|10|8|9|19|22|12|4	NP_005678.3	11.75	8	0	0	0	0	0	-61.59	0.73	NP_055870.2|	3|3|2|3|8|9|7|8	43	5.38	589	SYFB_HUMAN
DNM1L	FmT-MON1A_R152C	91|85|83|81	340	0.9	118|125|110|63|93|88|75|78|54|53|65|85|66|73|27|32|24|20|92|97	NP_005681.2	73.5	8	0	0	0	0	0	-338.68	0.65	NP_004035.2|NP_940980.3|	18|21|20|21|18|17|18|17	150	18.75	699	B4DDQ3_HUMAN
ABCF2	FmT-MON1A_R152C	22|20|19|19	80	0.87	17|14|18|13|14|9|9|8|20|23|8|18|15|16|14|17|10|12|22|12	NP_005683.2	18.38	8	0	0	0	0	0	-54.91	0.89	NP_001191213.1|NP_055428.1|NP_056357.1|NP_055557.2|	9|11|9|12|9|7|9|7	73	9.13	634	ABCF2_HUMAN
SCAMP3	FmT-MON1A_R152C	9|9|8|6	32	0.72	2|4|2|5|5|3|4|4|2|4|3|2|0|2|3|2|0|5|4|2	NP_005689.2	5.75	8	0	0	0	0	0	-22.54	1.21	NP_000148.2|NP_055557.2|	2|3|2|0|4|5|4|4	24	3	347	SCAM3_HUMAN
GIPC1	FmT-MON1A_R152C	2|0|0|0	2	0.47	0|0|0|0|0|0|0|0|0|0|0|0|0|0|0|0|0|0|0|0	NP_005707.1	0.25	8	0.19	0.78	0.19	0.78	0.19	-3.3	2.5	NP_001093.1|	2|0|0|0|0|0|0|0	2	0.25	333	GIPC1_HUMAN
ARPC5	FmT-MON1A_R152C	13|10|9|9	41	0.68	5|7|4|0|0|0|0|0|0|0|0|0|0|0|0|0|0|2|6|3	NP_005708.1	8.25	8	0	0.02	0	0.02	0	-16.53	1.5	NP_940980.3|	4|4|3|3|3|4|4|4	29	3.63	151	ARPC5_HUMAN
ACTR3	FmT-MON1A_R152C	7|5|4|3	19	0.74	3|3|3|5|4|5|0|0|0|0|0|0|0|0|2|0|0|0|2|2	NP_005712.1	2.38	8	0	0	0	0	0	-20.33	0.56	NP_940980.3|	4|0|0|0|2|2|4|0	12	1.5	418	B4DXW1_HUMAN
ARPC2	FmT-MON1A_R152C	7|5|3|2	17	0.62	3|2|2|2|0|0|0|0|0|0|0|0|0|0|2|2|0|3|2|0	NP_005722.1	2.88	8	0.03	0.13	0.03	0.13	0.03	-12.75	1.15	NP_004976.2|NP_940980.3|	2|2|3|2|0|3|3|2	17	2.13	300	G5E9J0_HUMAN
RAD50	FmT-MON1A_R152C	7|6|6|5	24	0.9	3|2|0|29|26|25|23|25|6|8|14|15|8|6|25|26|5|7|5|3	NP_005723.2	4.38	8	0	0	0	0	0	-119.53	0.17	NP_001121369.1|	2|0|4|4|3|6|3|5	27	3.38	1312	RAD50_HUMAN
ACTR1A	FmT-MON1A_R152C	12|12|11|10	45	0.87	6|9|5|12|12|10|17|12|13|7|11|16|11|9|5|7|0|0|8|4	NP_005727.1	9.38	8	0	0	0	0	0	-47.9	0.65	NP_036465.2|	4|3|4|4|6|6|5|6	38	4.75	376	ACTZ_HUMAN
PDIA6	FmT-MON1A_R152C	42|41|39|32	154	0.89	18|18|19|34|32|31|38|40|18|14|17|21|11|19|37|33|23|19|20|6	NP_005733.1	27.75	8	0	0	0	0	0	-122.51	0.74	NP_001138791.1|NP_003469.2|NP_000356.1|NP_006807.1|NP_001139761.1|	5|5|6|6|12|12|10|12	68	8.5	440	PDIA6_HUMAN
NAMPT	FmT-MON1A_R152C	40|40|37|36	153	0.89	30|29|31|12|14|13|13|15|65|60|24|24|21|15|14|15|13|11|27|32	NP_005737.1	30	8	0	0	0	0	0	-154.68	0.64	NP_003469.2|	9|9|12|10|15|16|14|14	99	12.38	491	A0A0C4DFS8_HUMAN
G3BP1	FmT-MON1A_R152C	75|67|64|61	267	0.9	79|79|69|28|21|25|26|26|32|31|45|45|41|46|24|30|33|32|93|63	NP_005745.1	57.5	8	0	0	0	0	0	-236.08	0.72	NP_036429.2|NP_002028.1|	15|13|13|14|13|18|14|14	114	14.25	466	G3BP1_HUMAN
TRIM28	FmT-MON1A_R152C	68|62|57|54	241	0.9	96|105|94|74|83|80|76|74|51|58|58|80|75|82|24|29|20|20|100|72	NP_005753.1	47.75	8	0	0	0	0	0	-335.98	0.48	NP_057484.3|NP_001137255.1|NP_003520.1|NP_003330.1|NP_008950.1|NP_001484.1|NP_001010984.1|	12|11|11|10|12|15|13|14	98	12.25	835	TIF1B_HUMAN
ALYREF	FmT-MON1A_R152C	45|39|37|36	157	0.89	35|36|43|31|37|34|26|35|22|12|19|37|24|26|20|29|14|12|46|25	NP_005773.3	25.75	8	0	0	0	0	0	-144.66	0.63	NP_057467.1|NP_079351.2|NP_001002877.1|	4|5|3|5|6|6|6|6	41	5.13	264	E9PB61_HUMAN
DDX39A	FmT-MON1A_R152C	42|38|36|36	152	0.89	23|28|31|59|48|46|49|51|45|45|30|45|47|42|33|37|37|46|41|29	NP_005795.2	34.5	8	0	0	0	0	0	-152.61	0.67	NP_006695.1|NP_060660.2|NP_002574.2|NP_079351.2|NP_001002877.1|	11|9|10|10|11|11|12|10	84	10.5	427	DX39A_HUMAN
PSMD14	FmT-MON1A_R152C	15|15|13|11	54	0.87	10|9|9|10|13|11|12|11|20|24|7|7|10|13|7|10|0|0|12|3	NP_005796.1	11.25	8	0	0	0	0	0	-55.49	0.64	NP_061330.2|NP_660309.1|NP_002802.2|NP_002785.1|NP_001180207.1|NP_002779.1|NP_001186190.1|NP_002789.1|NP_002804.2|NP_008933.2|NP_001193942.1|NP_055156.1|	6|5|5|5|7|6|4|6	44	5.5	310	PSDE_HUMAN
PRDX2	FmT-MON1A_R152C	87|75|72|71	305	0.88	41|38|40|56|49|52|48|51|37|33|36|53|40|46|49|50|42|37|53|16	NP_005800.3	54.62	8	0	0	0	0	0	-153.46	1.02	NP_057164.3|NP_000356.1|NP_001148.1|NP_001186190.1|NP_003959.3|NP_001129419.1|	8|7|7|6|6|7|9|8	58	7.25	198	A6NIW5_HUMAN
HNRNPR	FmT-MON1A_R152C	41|38|38|34	151	0.9	64|63|70|32|42|44|35|11|21|17|17|19|14|15|42|43|18|23|60|38	NP_005817.1	26.88	8	0	0	0	0	0	-245.19	0.42	NP_476516.1|NP_001034554.1|NP_055050.1|NP_003469.2|NP_000335.1|NP_000356.1|NP_006545.1|NP_002028.1|	5|4|5|6|9|10|11|9	59	7.38	633	B4DT28_HUMAN
DCAF7	FmT-MON1A_R152C	17|15|14|14	60	0.88	9|8|11|9|11|13|14|14|28|22|0|4|5|6|4|8|6|6|8|5	NP_005819.3	12.88	8	0	0	0	0	0	-63.41	0.66	NP_003469.2|NP_055428.1|	6|5|6|7|4|4|5|4	41	5.13	342	DCAF7_HUMAN
MRPS31	FmT-MON1A_R152C	9|7|5|5	26	0.9	117|130|133|50|50|44|55|49|3|4|4|12|14|17|10|12|2|0|94|100	NP_005821.2	4.88	8	0	0	0	0	0	-539.31	0.04		3|0|4|2|6|5|3|2	25	3.13	395	RT31_HUMAN
SRRM1	FmT-MON1A_R152C	15|13|13|13	54	0.82	6|9|5|12|3|6|4|5|0|5|7|5|3|9|10|5|8|7|6|4	NP_005830.2	7.62	8	0	0	0	0	0	-45.76	0.76	NP_001034554.1|NP_065908.1|	2|3|0|0|5|5|4|3	22	2.75	904	SRRM1_HUMAN
ZMPSTE24	FmT-MON1A_R152C	11|9|9|6	35	0.74	2|0|0|6|5|5|3|0|0|0|0|0|0|0|3|5|3|2|7|0	NP_005848.2	5.88	8	0	0	0	0	0	-26.94	1.02	NP_036412.1|NP_004472.1|NP_077310.1|NP_002957.1|NP_057215.3|	2|3|0|3|6|6|4|3	27	3.38	475	FACE1_HUMAN
STUB1	FmT-MON1A_R152C	21|20|18|17	76	0.77	6|8|5|10|9|12|10|10|5|3|0|9|4|4|4|5|5|3|6|6	NP_005852.2	17.38	8	0	0	0	0	0	-18.22	1.65	NP_056142.2|NP_060052.3|NP_660309.1|NP_001123578.1|NP_000446.1|NP_003330.1|NP_000357.3|NP_001269.3|NP_002779.1|NP_068814.2|NP_940980.3|	6|6|7|7|5|8|7|7	53	6.63	303	CHIP_HUMAN
SMNDC1	FmT-MON1A_R152C	10|8|6|6	30	0.86	14|7|11|8|8|7|9|11|3|0|0|6|0|5|0|3|0|0|11|6	NP_005862.1	4.25	8	0	0	0	0	0	-53.57	0.36	NP_001036041.1|	2|0|0|2|4|4|4|4	20	2.5	238	SPF30_HUMAN
SF3A1	FmT-MON1A_R152C	29|28|28|27	112	0.9	42|33|40|48|52|59|61|57|11|16|30|29|24|26|34|28|9|11|44|20	NP_005868.1	17.25	8	0	0	0	0	0	-238.88	0.3	NP_055848.1|NP_002802.2|NP_001034554.1|	6|4|2|4|14|14|14|14	72	9	793	SF3A1_HUMAN
DNAJA2	FmT-MON1A_R152C	38|31|29|24	122	0.88	15|17|14|22|35|28|32|34|16|12|10|14|14|12|7|10|9|9|19|8	NP_005871.1	26.25	8	0	0	0	0	0	-91.74	0.81	NP_001010984.1|	7|7|8|7|6|7|8|7	57	7.13	412	DNJA2_HUMAN
KATNB1	FmT-MON1A_R152C	7|7|6|6	26	0.64	2|2|2|0|0|0|0|0|0|0|0|0|0|0|0|0|0|0|6|0	NP_005877.2	5.25	8	0.02	0.03	0.02	0.03	0.02	-9.04	1.75	NP_001958.2|NP_001193942.1|	2|3|6|6|4|3|5|4	33	4.13	655	KTNB1_HUMAN
CAPRIN1	FmT-MON1A_R152C	10|8|8|7	33	0.87	11|11|13|7|14|13|13|11|5|2|6|11|6|9|5|2|3|5|19|6	NP_005889.3	5.88	8	0	0	0	0	0	-66.95	0.4		3|0|4|5|4|4|5|3	28	3.5	709	G3V153_HUMAN
MAP1B	FmT-MON1A_R152C	196|191|175|174	736	0.9	131|135|140|254|334|312|296|295|200|184|239|294|253|261|166|162|73|72|128|202	NP_005900.2	156	8	0	0	0	0	0	#NAME?	0.5	NP_071933.2|NP_001093.1|NP_940980.3|	47|45|48|46|49|53|48|53	389	48.63	2468	MAP1B_HUMAN
MAT2A	FmT-MON1A_R152C	14|14|12|11	51	0.85	8|7|10|8|8|8|8|10|9|6|5|6|5|6|15|13|12|12|6|8	NP_005902.1	10.38	8	0	0	0	0	0	-39.8	0.8		5|4|4|5|7|5|8|5	43	5.38	395	METK2_HUMAN
MCM4	FmT-MON1A_R152C	52|50|48|45	195	0.89	39|39|41|35|34|37|34|23|65|58|46|48|42|34|24|33|24|20|50|24	NP_005905.2	34.38	8	0	0	0	0	0	-187.38	0.62		8|12|10|10|17|20|18|20	115	14.38	863	MCM4_HUMAN
MCM6	FmT-MON1A_R152C	28|20|15|14	77	0.88	19|16|19|23|15|19|20|24|26|22|24|29|16|20|12|10|9|8|19|26	NP_005906.2	15.62	8	0	0	0	0	0	-86.72	0.6	NP_002779.1|	8|10|9|7|12|15|11|11	83	10.38	821	MCM6_HUMAN
MCM7	FmT-MON1A_R152C	62|59|59|55	235	0.9	47|57|42|39|45|45|37|41|98|92|62|67|53|49|39|32|31|29|52|60	NP_005907.3	53.62	8	0	0	0	0	0	-234.5	0.67	NP_006800.2|NP_056147.2|NP_115712.1|NP_003469.2|NP_057179.1|	17|20|19|20|15|24|18|20	153	19.13	719	MCM7_HUMAN
MTHFD1	FmT-MON1A_R152C	115|90|87|78	370	0.9	48|46|51|21|29|29|34|32|243|227|41|53|44|44|21|26|28|38|48|40	NP_005947.3	67.75	8	0	0	0	0	0	-509.3	0.47	NP_002779.1|NP_055428.1|NP_001783.2|	22|23|23|18|27|35|27|31	206	25.75	935	C1TC_HUMAN
NAB1	FmT-MON1A_R152C	8|7|6|5	26	0.9	20|22|19|3|8|6|4|8|6|6|11|10|5|5|0|0|0|0|20|12	NP_005957.2	5.12	8	0	0	0	0	0	-83.4	0.25	NP_004976.2|	3|4|3|4|3|2|2|2	23	2.88	487	B8ZZS2_HUMAN
HNRNPM	FmT-MON1A_R152C	136|131|118|110	495	0.9	153|166|161|178|228|217|214|221|239|224|82|89|82|75|70|69|70|76|147|102	NP_005959.2	98.12	8	0	0	0	0	0	#NAME?	0.43	NP_001034554.1|NP_055050.1|NP_001036041.1|NP_055635.3|	21|24|22|22|25|28|25|23	190	23.75	730	HNRPM_HUMAN
NAP1L4	FmT-MON1A_R152C	27|25|23|21	96	0.88	23|22|25|8|8|10|5|5|10|11|25|21|13|21|4|2|0|0|24|6	NP_005960.1	19	8	0	0	0	0	0	-74.2	0.78	NP_003469.2|	6|6|5|6|6|4|6|6	45	5.63	375	NP1L4_HUMAN
SKP2	FmT-MON1A_R152C	5|4|4|4	17	0.83	4|8|5|0|0|0|0|0|7|6|5|5|4|4|0|3|0|0|5|0	NP_005974.2	2.75	8	0	0	0	0	0	-30.25	0.42	NP_006695.1|NP_056147.2|NP_004243.1|NP_003469.2|NP_002804.2|	4|0|3|2|2|0|3|2	16	2	424	SKP2_HUMAN
CCT3	FmT-MON1A_R152C	105|102|91|91	389	0.9	103|95|109|53|58|66|57|67|100|95|80|89|79|80|39|36|40|35|86|126	NP_005989.3	86.62	8	0	0	0	0	0	-291.07	0.79	NP_078789.2|NP_002739.1|NP_060660.2|NP_002779.1|NP_000148.2|	19|18|18|19|19|20|20|20	153	19.13	545	B4DUR8_HUMAN
TSNAX	FmT-MON1A_R152C	12|11|10|10	43	0.77	6|6|8|0|2|0|0|3|6|2|0|2|2|0|0|0|0|0|7|7	NP_005990.1	8.62	8	0	0	0	0	0	-22.17	1.23	NP_476516.1|NP_060695.2|NP_001186746.1|NP_002028.1|	6|7|7|7|8|4|3|6	48	6	290	Q5VVQ1_HUMAN
CLPP	FmT-MON1A_R152C	12|10|6|5	33	0.63	0|0|2|0|3|3|4|4|0|0|0|0|0|0|4|3|5|4|5|3	NP_006003.1	5.75	8	0.03	0.11	0.03	0.11	0.03	-21.44	1.28		2|2|3|0|3|5|4|3	22	2.75	277	CLPP_HUMAN
CDC123	FmT-MON1A_R152C	12|9|9|7	37	0.84	11|8|12|3|0|6|5|0|7|6|4|2|4|0|7|8|0|0|10|3	NP_006014.2	7.25	8	0	0	0	0	0	-35.11	0.71		4|3|5|3|3|4|7|4	33	4.13	336	CD123_HUMAN
RRAGB	FmT-MON1A_R152C	3|2|0|0	5	0.25	0|0|0|0|0|0|0|0|0|0|0|0|0|0|0|0|0|0|0|0	NP_006055.3	0.62	8	0.43	0.96	0.43	0.96	0.43	-3.3	6.25	NP_057078.1|NP_001008396.1|	2|3|0|0|0|0|0|0	5	0.63	346	Q5VZM0_HUMAN
TUBA1B	FmT-MON1A_R152C	286|270|253|245	1054	0.9	0|0|238|61|48|204|52|0|0|0|46|49|0|0|19|155|133|0|0|251	NP_006073.2	162	8	0	0	0	0	0	#NAME?	0.76	NP_055050.1|NP_001180207.1|NP_002779.1|NP_055428.1|NP_006077.2|	2|2|15|2|0|2|0|0	23	2.88	451	TBA1B_HUMAN
IK	FmT-MON1A_R152C	12|10|9|7	38	0.9	34|33|31|38|37|42|47|46|13|16|15|19|17|14|8|7|5|4|24|26	NP_006074.2	8.25	8	0	0	0	0	0	-166.96	0.19	NP_060695.2|NP_001034554.1|	6|6|5|6|5|5|5|5	43	5.38	557	A0A0C4DGW5_HUMAN
RACK1	FmT-MON1A_R152C	49|42|41|40	172	0.89	40|43|32|48|61|45|52|50|68|68|44|45|47|49|47|53|36|39|32|36	NP_006089.1	37.88	8	0	0	0	0	0	-185.05	0.61	NP_002739.1|NP_003520.1|NP_004243.1|NP_055050.1|NP_001180207.1|NP_002028.1|	9|8|8|8|10|10|10|10	73	9.13	317	RACK1_HUMAN
LUC7L3	FmT-MON1A_R152C	8|8|8|7	31	0.9	11|8|6|27|29|25|20|18|6|6|10|12|10|9|12|23|9|13|10|11	NP_006098.2	6.88	8	0	0	0	0	0	-95.86	0.26	NP_060695.2|NP_006268.2|	5|6|5|4|5|3|4|6	38	4.75	432	J3KPP4_HUMAN
PRMT5	FmT-MON1A_R152C	47|39|39|36	161	0.88	32|37|32|11|11|11|12|14|4|0|6|8|15|7|7|7|3|5|40|14	NP_006100.2	36	8	0	0	0	0	0	-87.11	1.02	NP_660309.1|NP_003520.1|NP_055050.1|NP_000335.1|	13|12|14|14|17|13|18|12	113	14.13	637	ANM5_HUMAN
TAB1	FmT-MON1A_R152C	40|30|30|29	129	0.87	31|24|23|2|9|7|7|7|24|24|7|11|11|15|0|2|0|0|32|22	NP_006107.1	29.62	8	0	0	0	0	0	-64.48	1.07	NP_001306.1|NP_003812.1|	12|12|13|11|13|11|15|10	97	12.13	504	TAB1_HUMAN
KRT1	FmT-MON1A_R152C	137|135|90|87	449	0.89	36|42|11|0|0|0|0|0|0|0|10|8|10|10|55|60|132|132|24|11	NP_006112.3	66.38	8	0	0	0	0	0	-359.97	0.7	NP_003469.2|NP_001186190.1|	11|13|10|11|19|18|24|24	130	16.25	644	K2C1_HUMAN
CAPZA1	FmT-MON1A_R152C	50|46|46|44	186	0.89	38|48|37|33|29|36|34|37|16|18|21|34|33|28|24|25|12|11|53|34	NP_006126.1	42.38	8	0	0	0	0	0	-113	0.96	NP_001121369.1|NP_001269.3|NP_001186190.1|NP_002789.1|NP_006077.2|NP_940980.3|	8|8|9|9|11|9|8|9	71	8.88	286	CAZA1_HUMAN
CAPZA2	FmT-MON1A_R152C	23|21|20|20	84	0.88	22|19|19|13|18|22|15|23|21|11|6|20|13|11|10|8|9|6|26|12	NP_006127.1	19.25	8	0	0	0	0	0	-62.61	0.83	NP_001167448.1|NP_001279.2|NP_001121369.1|NP_001093.1|NP_000357.3|NP_056364.1|NP_004365.1|NP_002789.1|NP_002214.2|NP_001824.1|NP_940980.3|NP_001159588.1|	4|3|4|8|4|4|4|5	36	4.5	286	CAZA2_HUMAN
DYNC1LI2	FmT-MON1A_R152C	20|18|13|12	63	0.8	8|11|12|0|0|0|2|0|0|0|2|0|0|0|0|0|0|0|14|5	NP_006132.1	12.38	8	0	0	0	0	0	-34.91	1.1		5|7|9|8|4|6|7|5	51	6.38	492	B4E2E0_HUMAN
LASP1	FmT-MON1A_R152C	12|12|11|8	43	0.56	4|3|3|0|0|0|0|0|0|0|0|0|0|0|0|0|0|0|7|0	NP_006139.1	9	8	0.13	0.22	0.13	0.22	0.13	-9.16	2.12	NP_002779.1|NP_061979.3|	4|2|2|3|4|4|5|5	29	3.63	261	LASP1_HUMAN
NCK1	FmT-MON1A_R152C	11|10|10|10	41	0.78	6|7|10|0|0|0|0|0|0|0|0|0|0|0|0|0|0|0|5|4	NP_006144.1	9.5	8	0	0	0	0	0	-17.37	1.36	NP_001107644.1|NP_001129473.1|NP_006566.2|NP_004265.3|NP_001131076.1|NP_002028.1|	4|4|6|5|5|6|6|5	41	5.13	377	NCK1_HUMAN
NSF	FmT-MON1A_R152C	19|13|12|12	56	0.75	5|5|5|3|0|0|0|0|16|9|3|2|2|5|3|5|2|0|4|5	NP_006169.2	10.25	8	0	0	0	0	0	-28.67	1.17	NP_001137255.1|NP_003818.2|NP_803173.1|NP_003817.1|NP_004844.1|NP_005810.1|NP_057238.3|	6|6|4|5|8|8|9|12	58	7.25	744	NSF_HUMAN
PA2G4	FmT-MON1A_R152C	70|63|60|59	252	0.89	46|47|49|24|25|24|23|25|19|17|26|35|27|29|34|31|25|30|49|26	NP_006182.2	48	8	0	0	0	0	0	-131.01	1.01	NP_036465.2|NP_055050.1|NP_003475.1|	10|10|10|11|14|14|13|13	95	11.88	394	PA2G4_HUMAN
PCBP1	FmT-MON1A_R152C	68|63|63|61	255	0.89	54|54|54|17|21|19|21|20|46|37|17|22|18|18|12|10|10|11|47|26	NP_006187.2	55.75	8	0	0	0	0	0	-122.15	1.07	NP_057164.3|NP_055050.1|NP_003469.2|NP_001148.1|NP_001158213.1|NP_001073308.1|NP_005887.2|NP_036531.1|	9|7|7|9|10|9|9|8	68	8.5	356	PCBP1_HUMAN
PCM1	FmT-MON1A_R152C	9|9|5|5	28	0.83	0|0|0|6|11|6|7|3|6|8|6|6|2|2|3|8|0|0|0|0	NP_006188.3	4.88	8	0	0	0	0	0	-39.11	0.57	NP_056142.2|NP_060338.3|NP_001032895.2|NP_001121369.1|NP_001161210.1|NP_076982.3|NP_004692.1|	3|4|6|5|3|0|2|4	27	3.38	2024	PCM1_HUMAN
PIN4	FmT-MON1A_R152C	8|6|6|5	25	0.59	2|0|4|0|2|0|0|0|0|0|0|0|0|3|0|0|0|0|2|0	NP_006214.2	3.62	8	0.06	0.18	0.06	0.18	0.06	-13.84	1.32	NP_001036041.1|NP_055316.2|NP_001162580.1|	2|0|2|0|2|3|3|3	15	1.88	156	PIN4_HUMAN
POLR2H	FmT-MON1A_R152C	9|8|7|7	31	0.74	6|4|4|3|4|3|5|4|5|4|4|0|3|3|2|4|0|4|3|4	NP_006223.2	5.25	8	0	0	0	0	0	-23.59	1.05	NP_001131076.1|	2|0|2|4|5|4|4|5	26	3.25	150	RPAB3_HUMAN
PPP1R2	FmT-MON1A_R152C	12|12|11|11	46	0.84	8|10|9|0|0|3|2|2|0|2|0|4|3|6|0|0|0|0|14|9	NP_006232.1	9.62	8	0	0	0	0	0	-33.97	0.92	NP_063937.2|NP_115712.1|NP_079351.2|	5|5|6|6|5|5|3|6	41	5.13	205	IPP2_HUMAN
PKN2	FmT-MON1A_R152C	31|31|30|27	119	0.87	24|24|24|12|17|14|17|14|7|7|16|17|17|13|4|5|3|3|28|22	NP_006247.1	27.88	8	0	0	0	0	0	-56.15	1.11	NP_001139554.1|NP_073572.2|	16|15|22|16|19|21|18|20	147	18.38	984	B1AL79_HUMAN
PSME1	FmT-MON1A_R152C	16|13|13|11	53	0.64	5|5|4|0|0|0|0|0|0|4|0|0|0|0|0|2|0|0|7|8	NP_006254.1	10.5	8	0.02	0.07	0.02	0.07	0.02	-17.66	1.68	NP_001107644.1|NP_002785.1|NP_002779.1|NP_000335.1|NP_002789.1|NP_008933.2|	2|3|3|4|5|5|5|6	33	4.13	249	PSME1_HUMAN
RANBP2	FmT-MON1A_R152C	72|67|65|60	264	0.9	96|110|101|145|160|157|160|149|90|89|71|131|91|86|93|79|34|34|110|59	NP_006258.3	56.88	8	0	0	0	0	0	-544.58	0.36	NP_942590.1|NP_008985.3|NP_060695.2|NP_055268.1|	25|29|25|24|32|29|36|36	236	29.5	3224	RBP2_HUMAN
STK4	FmT-MON1A_R152C	53|51|48|46	198	0.85	25|23|28|4|13|13|10|8|8|9|10|13|9|11|0|0|0|0|34|14	NP_006273.1	44.38	8	0	0	0	0	0	-51.99	1.61	NP_003469.2|NP_061174.1|NP_076968.2|NP_001231695.1|	12|15|16|13|12|12|13|15	108	13.5	487	STK4_HUMAN
TLN1	FmT-MON1A_R152C	210|203|180|167	760	0.9	137|124|140|72|119|116|115|109|67|63|94|135|110|102|26|27|14|9|130|109	NP_006280.3	164.38	8	0	0	0	0	0	-284.6	1.21	NP_002950.3|	50|51|53|55|47|47|56|53	412	51.5	2541	TLN1_HUMAN
TSG101	FmT-MON1A_R152C	26|21|20|20	87	0.87	21|21|19|4|4|6|5|8|8|9|4|15|12|10|2|0|0|0|22|14	NP_006283.1	18	8	0	0	0	0	0	-66.58	0.87	NP_000446.1|NP_004975.2|NP_001129201.1|NP_057159.2|NP_002268.2|NP_079351.2|	6|6|8|8|6|6|7|7	54	6.75	390	TS101_HUMAN
VARS1	FmT-MON1A_R152C	31|31|25|22	109	0.89	19|17|20|15|31|23|25|25|50|48|19|23|23|24|5|5|5|4|27|18	NP_006286.1	21.88	8	0	0	0	0	0	-139.44	0.56	NP_085056.2|NP_055523.1|NP_005244.1|NP_001139411.1|NP_001193942.1|	12|7|11|10|16|14|13|12	95	11.88	1264	SYVC_HUMAN
SMC1A	FmT-MON1A_R152C	25|24|22|22	93	0.88	0|2|4|31|23|22|22|17|24|20|18|13|21|15|17|15|8|10|3|11	NP_006297.2	19.25	8	0	0	0	0	0	-77.2	0.77	NP_000457.1|NP_002403.2|NP_003680.2|NP_056365.1|	11|10|13|10|14|16|15|16	105	13.13	1233	G8JLG1_HUMAN
NPEPPS	FmT-MON1A_R152C	44|44|42|42	172	0.88	24|20|23|17|14|10|9|11|37|39|24|24|20|20|9|10|10|7|24|16	NP_006301.3	33.12	8	0	0	0	0	0	-79.39	1.07	NP_060697.4|NP_004243.1|NP_055428.1|	11|12|13|14|21|20|20|20	131	16.38	919	A0A7I2V3W8_HUMAN
CDIPT	FmT-MON1A_R152C	7|6|6|6	25	0.85	3|4|4|6|9|10|10|9|7|5|3|4|3|3|6|2|0|0|2|6	NP_006310.1	4.5	8	0	0	0	0	0	-43.55	0.47	NP_055050.1|NP_001007068.1|	3|3|4|3|0|2|2|2	19	2.38	213	B3KY94_HUMAN
TUBGCP3	FmT-MON1A_R152C	5|5|5|4	19	0.82	2|2|3|5|5|0|4|0|6|9|0|3|4|4|0|0|0|0|4|4	NP_006313.1	3.25	8	0	0	0	0	0	-29.13	0.52	NP_004449.1|NP_001162580.1|	3|0|3|3|3|4|0|2	18	2.25	907	A0A087WU06_HUMAN
CFDP1	FmT-MON1A_R152C	10|9|8|7	34	0.88	14|18|13|5|5|5|5|4|6|0|9|6|9|7|0|0|0|2|18|16	NP_006315.1	7.12	8	0	0	0	0	0	-58.49	0.43		2|3|3|3|3|3|3|3	23	2.88	299	CFDP1_HUMAN
RAN	FmT-MON1A_R152C	70|63|59|56	248	0.89	53|53|50|25|32|33|39|45|43|50|41|42|40|35|26|22|35|37|54|52	NP_006316.1	53.75	8	0	0	0	0	0	-138.35	1.01	NP_008985.3|	9|8|8|9|11|9|11|10	75	9.38	216	B4DV51_HUMAN
RBM14-RBM4	FmT-MON1A_R152C	21|18|17|16	72	0.9	28|34|38|36|16|11|36|31|65|66|15|18|12|12|13|17|18|2|27|38	NP_006319.1	16.12	8	0	0	0	0	0	-185.07	0.31	NP_055428.1|	11|10|12|9|11|13|9|8	83	10.38	669	A0A0A6YYI9_HUMAN
PIBF1	FmT-MON1A_R152C	6|5|4|4	19	0.63	0|0|0|0|3|0|2|2|0|0|0|0|0|0|2|0|0|0|0|0	NP_006337.2	2.38	8	0.03	0.08	0.03	0.08	0.03	-11.65	1.06	NP_079084.2|	4|5|3|0|0|0|0|2	14	1.75	757	PIBF1_HUMAN
TIMM44	FmT-MON1A_R152C	8|8|7|6	29	0.9	99|84|74|16|12|16|15|19|6|4|3|6|6|7|6|6|7|4|78|83	NP_006342.2	5.75	8	0	0	0	0	0	-370.9	0.07	NP_057122.2|NP_444278.1|NP_001162580.1|	4|4|3|2|4|3|2|5	27	3.38	452	TIM44_HUMAN
EIF3M	FmT-MON1A_R152C	21|21|20|16	78	0.88	29|22|26|17|18|18|16|17|20|19|13|16|13|13|10|14|5|5|28|13	NP_006351.2	17	8	0	0	0	0	0	-80.1	0.65	NP_001958.2|	5|7|7|7|8|6|7|4	51	6.38	374	EIF3M_HUMAN
SEC23A	FmT-MON1A_R152C	16|14|12|11	53	0.85	9|9|6|7|9|10|8|11|16|14|6|6|5|7|8|10|8|4|8|13	NP_006355.2	10.5	8	0	0	0	0	0	-43.86	0.78	NP_002785.1|NP_001163931.1|NP_000357.3|NP_006792.1|	4|2|3|4|4|5|4|7	33	4.13	765	SC23A_HUMAN
VAT1	FmT-MON1A_R152C	8|6|6|5	25	0.33	0|0|0|0|0|0|0|0|0|0|0|0|0|0|0|0|3|0|3|0	NP_006364.2	5.25	8	0.35	0.6	0.35	0.6	0.35	-3.62	3.5		2|2|2|3|2|3|3|2	19	2.38	393	VAT1_HUMAN
CHERP	FmT-MON1A_R152C	10|10|9|8	37	0.9	36|35|42|79|112|112|116|113|40|37|24|26|24|26|23|17|12|5|37|25	NP_006378.3	7.25	8	0	0	0	0	0	-487.82	0.06	NP_940980.3|	2|4|3|4|5|8|5|5	36	4.5	916	CHERP_HUMAN
IPO7	FmT-MON1A_R152C	38|36|33|32	139	0.89	36|25|33|16|20|24|22|20|35|33|34|40|39|39|9|9|8|7|66|30	NP_006382.1	31.12	8	0	0	0	0	0	-137.44	0.68	NP_072097.2|NP_001121369.1|	11|12|12|10|13|13|14|13	98	12.25	1038	IPO7_HUMAN
NOP56	FmT-MON1A_R152C	32|26|26|24	108	0.89	6|5|13|38|38|36|41|38|10|12|22|20|17|15|45|44|13|17|15|9	NP_006383.2	16.25	8	0	0	0	0	0	-171.65	0.39	NP_000335.1|NP_002906.1|NP_004976.2|NP_057185.1|NP_075568.1|NP_001131076.1|NP_001029288.1|NP_851853.1|	5|3|3|3|9|9|9|9	50	6.25	594	NOP56_HUMAN
RNASEH2A	FmT-MON1A_R152C	3|3|3|2	11	0.7	0|0|2|0|0|0|0|0|0|0|0|0|0|0|0|0|0|0|4|3	NP_006388.2	1.88	8	0	0	0	0	0	-11.63	0.83		3|2|2|2|2|3|0|0	14	1.75	299	THSD8_HUMAN
CCT4	FmT-MON1A_R152C	116|108|107|94	425	0.9	109|111|102|46|53|60|59|61|106|90|74|76|74|72|37|37|34|33|98|123	NP_006421.2	84.5	8	0	0	0	0	0	-327.18	0.75	NP_001138519.1|NP_060660.2|NP_003469.2|NP_001191213.1|NP_002779.1|	17|18|15|17|18|18|17|17	137	17.13	539	TCPD_HUMAN
CCT2	FmT-MON1A_R152C	167|166|158|155	646	0.9	189|181|202|109|137|159|150|127|71|71|96|99|87|85|62|55|53|50|173|261	NP_006422.1	129.88	8	0	0	0	0	0	-646.01	0.62	NP_078789.2|NP_085056.2|NP_060660.2|NP_114091.3|NP_002779.1|NP_004976.2|	27|28|28|28|28|28|28|28	223	27.88	535	TCPB_HUMAN
PRPF8	FmT-MON1A_R152C	102|102|101|95	400	0.9	240|237|239|352|476|478|469|463|180|178|241|250|260|232|173|184|75|68|241|187	NP_006436.3	90	8	0	0	0	0	0	#NAME?	0.19	NP_036429.2|NP_060695.2|NP_001191184.1|NP_001129419.1|NP_001015877.1|	38|35|41|51|41|44|46|44	340	42.5	2335	PRP8_HUMAN
PAIP1	FmT-MON1A_R152C	9|7|7|7	30	0.66	0|0|3|0|3|0|0|0|0|0|3|0|2|2|3|2|0|0|6|0	NP_006442.2	6.62	8	0.01	0.03	0.01	0.03	0.01	-8.83	1.77	NP_056357.1|	3|4|3|5|4|3|2|4	28	3.5	479	PAIP1_HUMAN
TBL3	FmT-MON1A_R152C	7|7|6|6	26	0.9	5|2|3|21|25|27|23|27|9|11|3|7|7|9|10|14|4|7|4|5	NP_006444.2	4.75	8	0	0	0	0	0	-115.05	0.19	NP_006268.2|NP_001131076.1|NP_001129419.1|	4|0|4|2|5|6|3|3	27	3.38	808	TBL3_HUMAN
PDLIM5	FmT-MON1A_R152C	32|30|27|26	115	0.87	21|20|22|0|3|4|2|2|8|6|13|12|13|12|0|0|3|4|25|28	NP_006448.4	25.88	8	0	0	0	0	0	-57.09	1.08		12|9|10|9|11|10|12|10	83	10.38	596	PDLI5_HUMAN
POLR3F	FmT-MON1A_R152C	8|7|6|6	27	0.88	14|17|14|0|6|4|2|5|0|3|15|12|12|14|2|0|0|0|15|17	NP_006457.2	5.25	8	0	0	0	0	0	-61.78	0.33	NP_004976.2|	3|5|3|3|2|2|2|2	22	2.75	316	RPC6_HUMAN
POLR3C	FmT-MON1A_R152C	12|11|9|7	39	0.9	26|27|31|6|13|12|13|10|8|7|26|34|26|31|3|0|3|3|37|24	NP_006459.3	6.75	8	0	0	0	0	0	-149.79	0.2		4|4|9|8|0|5|4|5	39	4.88	534	RPC3_HUMAN
IVNS1ABP	FmT-MON1A_R152C	6|6|4|4	20	0.79	4|3|4|0|6|0|0|0|0|0|0|0|0|0|0|0|2|0|8|0	NP_006460.2	3.62	8	0	0	0	0	0	-25.83	0.66	NP_036429.2|	5|4|3|5|2|3|2|0	24	3	642	NS1BP_HUMAN
ATP5MG	FmT-MON1A_R152C	8|7|6|5	26	0.74	0|0|0|0|3|4|2|3|5|5|0|4|0|4|0|0|5|0|3|0	NP_006467.4	4.75	8	0	0	0	0	0	-17.3	1	NP_001907.2|NP_005561.1|NP_803173.1|NP_940980.3|NP_055156.1|	4|4|2|3|2|3|3|4	25	3.13	103	ATP5L_HUMAN
PSMC4	FmT-MON1A_R152C	51|44|36|33	164	0.88	25|26|27|32|25|22|19|24|41|38|6|10|21|24|16|27|12|15|29|6	NP_006494.1	25.5	8	0	0	0	0	0	-128.53	0.73	NP_002802.2|NP_002785.1|NP_002779.1|NP_001186190.1|NP_002789.1|NP_002804.2|NP_008933.2|NP_055156.1|	7|7|7|6|10|10|12|11	70	8.75	418	PRS6B_HUMAN
SARS1	FmT-MON1A_R152C	19|17|16|15	67	0.81	9|11|15|0|3|2|0|2|6|0|9|5|5|4|2|0|0|0|9|8	NP_006504.2	11.62	8	0	0	0	0	0	-38.15	1.06	NP_001243549.1|NP_001180215.1|NP_073572.2|	3|4|5|4|5|6|5|5	37	4.63	514	SYSC_HUMAN
IGF2BP1	FmT-MON1A_R152C	40|38|37|34	149	0.89	41|42|41|22|23|20|22|14|33|31|16|26|27|32|22|24|26|26|39|35	NP_006537.3	28.5	8	0	0	0	0	0	-129.9	0.7	NP_003469.2|NP_001172006.1|	5|5|4|4|10|11|9|10	58	7.25	577	IF2B1_HUMAN
YKT6	FmT-MON1A_R152C	7|5|5|5	22	0.55	2|0|0|0|0|0|0|0|0|0|0|0|0|0|0|0|0|0|3|3	NP_006546.1	3.75	8	0.14	0.4	0.14	0.4	0.14	-10.53	1.88	NP_001027459.1|NP_004573.2|NP_001008273.1|NP_803173.1|NP_057490.2|NP_001013454.1|	3|2|5|2|3|0|2|4	21	2.63	198	A0A7I2V4L6_HUMAN
KHDRBS1	FmT-MON1A_R152C	37|35|31|31	134	0.89	37|30|35|52|50|50|55|43|21|21|25|28|27|31|21|32|20|24|33|32	NP_006550.1	23.5	8	0	0	0	0	0	-188.54	0.45	NP_061330.2|NP_001171899.1|NP_001107644.1|NP_006268.2|NP_057531.2|NP_006077.2|NP_002028.1|	5|4|5|5|8|8|7|8	50	6.25	443	KHDR1_HUMAN
CCT8	FmT-MON1A_R152C	352|350|346|341	1389	0.9	424|433|500|110|161|156|157|172|151|143|201|194|211|212|82|82|78|86|325|490	NP_006576.2	334.38	8	0	0	0	0	0	#NAME?	0.72	NP_942590.1|NP_001138519.1|NP_002779.1|NP_000148.2|	29|31|32|32|37|36|34|32	263	32.88	548	TCPQ_HUMAN
HSPA8	FmT-MON1A_R152C	288|276|267|263	1094	0.9	240|241|245|178|240|193|216|178|127|124|132|171|133|133|124|122|111|122|217|154	NP_006588.1	260.75	8	0	0	0	0	0	-517.63	1.08	NP_006695.1|NP_001138519.1|NP_001171899.1|NP_001123578.1|NP_055047.2|NP_071735.2|NP_055050.1|NP_003469.2|NP_001191213.1|NP_002779.1|NP_068814.2|NP_005561.1|NP_001824.1|NP_003812.1|NP_940980.3|NP_001010984.1|	23|21|19|18|22|25|24|25	177	22.13	646	A8K7Q2_HUMAN
NUDC	FmT-MON1A_R152C	246|245|189|180	860	0.83	94|83|107|14|22|23|21|21|18|23|29|31|25|25|14|11|14|23|71|60	NP_006591.1	164.88	8	0	0	0	0	0	-155.78	1.86	NP_001156956.1|NP_060660.2|NP_005264.2|	14|14|16|17|19|19|19|20	138	17.25	331	NUDC_HUMAN
AHCYL1	FmT-MON1A_R152C	44|43|42|41	170	0.87	28|25|29|4|7|5|6|6|3|2|8|7|6|5|3|2|0|3|36|20	NP_006612.2	35.75	8	0	0	0	0	0	-72.43	1.21	NP_006695.1|NP_066299.2|NP_115712.1|NP_060697.4|NP_003330.1|NP_000357.3|NP_001187.1|NP_008950.1|NP_057701.1|NP_057490.2|NP_002804.2|	7|7|8|7|7|10|4|8	58	7.25	530	SAHH2_HUMAN
PHGDH	FmT-MON1A_R152C	44|40|37|36	157	0.89	53|46|50|28|27|31|25|26|48|48|32|33|37|35|20|24|18|19|41|25	NP_006614.2	36	8	0	0	0	0	0	-138.78	0.72	NP_066299.2|NP_078880.2|NP_002739.1|NP_060695.2|NP_001034554.1|NP_003469.2|NP_054762.2|NP_060716.2|	10|11|13|11|14|12|13|13	97	12.13	533	SERA_HUMAN
HSPH1	FmT-MON1A_R152C	58|50|47|46	201	0.89	40|36|49|40|57|42|44|40|8|9|9|10|13|8|28|35|13|13|53|12	NP_006635.2	44.12	8	0	0	0	0	0	-135.17	0.87	NP_060633.1|NP_068814.2|NP_000282.1|NP_001008273.1|NP_001139411.1|	14|14|17|20|16|14|18|15	128	16	858	A0A0A0MSM0_HUMAN
RUVBL2	FmT-MON1A_R152C	57|55|55|52	219	0.89	53|50|45|33|46|46|49|45|18|18|36|44|39|38|21|21|17|18|47|49	NP_006657.1	52	8	0	0	0	0	0	-111.85	1.03	NP_071413.1|NP_078880.2|NP_110442.1|NP_001238833.1|NP_001186190.1|NP_056263.1|	15|16|16|17|16|15|16|18	129	16.13	463	M0QXZ7_HUMAN
PGRMC1	FmT-MON1A_R152C	23|21|20|18	82	0.88	12|7|12|8|25|22|23|22|0|8|7|6|5|6|0|0|11|11|26|12	NP_006658.1	13.75	8	0	0	0	0	0	-90.18	0.57	NP_055050.1|NP_000932.3|	3|4|2|3|7|8|8|7	42	5.25	195	PGRC1_HUMAN
SUGT1	FmT-MON1A_R152C	47|45|44|37	173	0	7|10|11|4|2|5|6|4|3|0|7|6|6|3|3|3|0|0|14|7	NP_006695.1	36.5	8	1	1	1	1	1	-3.63	3.48	NP_078880.2|NP_005887.2|NP_039234.1|	12|13|10|11|14|13|14|15	102	12.75	333	SGT1_HUMAN
GLO1	FmT-MON1A_R152C	25|23|21|19	88	0.87	18|22|18|0|5|4|6|4|4|0|8|9|7|6|3|4|0|0|24|19	NP_006699.2	19	8	0	0	0	0	0	-56.67	0.92	NP_057164.3|NP_006642.1|NP_000364.1|NP_000025.1|NP_001035830.1|NP_004035.2|	8|6|8|8|6|6|6|7	55	6.88	184	LGUL_HUMAN
COPS8	FmT-MON1A_R152C	8|6|5|3	22	0.69	0|4|3|2|0|2|2|3|0|0|0|2|0|0|0|0|0|0|5|0	NP_006701.1	3	8	0	0.01	0	0.01	0	-18.17	0.8	NP_003469.2|NP_004976.2|	2|0|0|0|3|2|3|2	12	1.5	209	CSN8_HUMAN
SUB1	FmT-MON1A_R152C	14|11|10|9	44	0.85	9|12|11|3|0|2|0|0|6|7|4|9|6|6|8|6|4|3|17|9	NP_006704.3	8.25	8	0	0	0	0	0	-43.31	0.67		3|3|2|2|4|4|4|4	26	3.25	127	TCP4_HUMAN
MCM5	FmT-MON1A_R152C	35|33|31|30	129	0.89	20|20|18|32|35|48|35|44|52|58|19|22|27|24|20|20|27|32|24|22	NP_006730.2	29.25	8	0	0	0	0	0	-153.92	0.58	NP_056147.2|NP_115712.1|NP_003520.1|NP_001017992.1|NP_001093.1|NP_002779.1|NP_004573.2|NP_068814.2|NP_005393.2|NP_006077.2|NP_003503.1|	11|10|11|10|16|15|15|15	103	12.88	734	B1AHB1_HUMAN
TCEA1	FmT-MON1A_R152C	9|7|6|4	26	0.78	4|7|4|0|2|0|0|0|0|0|0|3|2|0|0|0|0|0|8|5	NP_006747.1	3.5	8	0	0	0	0	0	-28.01	0.58	NP_077309.1|NP_001135779.1|	2|3|0|0|4|0|4|4	17	2.13	301	B7Z4S1_HUMAN
YWHAE	FmT-MON1A_R152C	42|40|36|35	153	0.89	34|33|41|24|40|43|43|41|10|10|11|12|8|11|14|17|12|13|32|20	NP_006752.1	33.62	8	0	0	0	0	0	-116.28	0.8	NP_036569.1|NP_055417.1|NP_002785.1|NP_003520.1|NP_055050.1|NP_001163931.1|NP_000282.1|NP_001306.1|NP_004035.2|NP_008933.2|NP_055647.2|NP_056365.1|NP_940980.3|NP_001247418.1|	12|10|10|11|9|10|11|9	82	10.25	255	B4DJF2_HUMAN
DDX18	FmT-MON1A_R152C	22|20|19|13	74	0.89	8|9|9|45|44|35|54|47|12|18|11|16|22|12|23|20|8|10|10|16	NP_006764.3	12.38	8	0	0	0	0	0	-199.73	0.26	NP_057185.1|NP_001131076.1|	6|6|5|2|8|10|8|7	52	6.5	670	DDX18_HUMAN
PRDX3	FmT-MON1A_R152C	23|23|20|17	83	0.89	16|16|11|34|30|33|25|27|6|7|13|13|11|12|28|31|22|22|23|12	NP_006784.1	11.62	8	0	0	0	0	0	-144.18	0.36	NP_003469.2|NP_001186190.1|NP_940980.3|NP_005566.2|	3|3|0|0|7|6|5|5	29	3.63	256	PRDX3_HUMAN
EHD1	FmT-MON1A_R152C	10|5|5|5	25	0.56	3|0|0|0|0|0|0|0|0|0|0|2|0|0|0|0|0|0|6|2	NP_006786.2	4.75	8	0.12	0.46	0.12	0.46	0.12	-11.53	1.46	NP_060697.4|NP_071735.2|NP_009148.2|NP_803173.1|NP_001244928.1|	2|2|4|2|3|3|4|4	24	3	534	A0A024R571_HUMAN
SF3A3	FmT-MON1A_R152C	20|18|15|13	66	0.88	23|21|26|19|21|21|26|24|7|3|4|18|10|11|12|16|15|9|20|16	NP_006793.1	12.38	8	0	0	0	0	0	-87.89	0.5	NP_036412.1|NP_001093.1|NP_002779.1|	4|4|5|4|9|8|6|8	48	6	501	SF3A3_HUMAN
HNRNPA0	FmT-MON1A_R152C	17|16|15|14	62	0.9	20|23|16|19|23|28|18|21|20|21|0|25|20|17|12|23|11|17|19|23	NP_006796.1	13.88	8	0	0	0	0	0	-78.35	0.56	NP_002739.1|NP_001034554.1|NP_003469.2|	3|3|3|3|4|4|4|4	28	3.5	305	ROA0_HUMAN
TOMM34	FmT-MON1A_R152C	14|14|12|10	50	0	0|0|0|0|2|0|0|0|0|0|0|0|0|0|0|0|0|0|2|0	NP_006800.2	10.25	8	1	1	1	1	1	1.04	10.25	NP_057078.1|	3|4|3|3|5|6|6|6	36	4.5	309	TOM34_HUMAN
STIP1	FmT-MON1A_R152C	36|35|33|30	134	0.86	24|22|26|6|12|11|8|6|0|3|11|10|8|11|6|7|5|7|17|9	NP_006810.1	27.62	8	0	0	0	0	0	-50.82	1.24	NP_000446.1|NP_001191213.1|NP_002779.1|NP_068814.2|NP_000282.1|NP_000356.1|NP_001008273.1|NP_001035830.1|NP_005264.2|NP_940980.3|	9|10|10|10|14|15|17|12	97	12.13	543	STIP1_HUMAN
CKAP4	FmT-MON1A_R152C	23|23|22|20	88	0.86	9|12|7|16|18|19|14|15|2|6|12|15|7|6|7|11|10|13|11|7	NP_006816.2	14.12	8	0	0	0	0	0	-63.21	0.83	NP_079351.2|NP_001010984.1|	3|4|7|4|14|14|10|12	68	8.5	602	CKAP4_HUMAN
YWHAQ	FmT-MON1A_R152C	24|21|17|15	77	0.86	17|16|17|14|10|11|8|8|8|4|0|0|0|0|8|0|8|9|24|4	NP_006817.1	14.25	8	0	0	0	0	0	-59.68	0.77	NP_036465.2|NP_055263.2|NP_004243.1|NP_001093582.1|NP_001163931.1|NP_000357.3|NP_001137451.1|NP_002779.1|NP_000282.1|NP_000356.1|NP_006545.1|NP_004449.1|NP_055647.2|NP_940980.3|NP_001116153.1|	4|3|4|3|4|3|3|4	28	3.5	245	1433T_HUMAN
TMED10	FmT-MON1A_R152C	12|11|9|8	40	0.82	0|0|3|5|0|5|4|0|13|12|3|5|0|4|6|5|6|6|2|0	NP_006818.3	6.12	8	0	0	0	0	0	-42.32	0.66	NP_036412.1|NP_055047.2|NP_055050.1|NP_004976.2|NP_005561.1|NP_006807.1|NP_064539.1|NP_059980.2|NP_001193942.1|	2|2|2|0|4|5|4|4	23	2.88	219	TMEDA_HUMAN
ASCC3	FmT-MON1A_R152C	187|168|159|151	665	0.9	163|158|158|111|151|146|153|148|78|73|107|125|113|112|56|57|28|15|190|92	NP_006819.2	139.88	8	0	0	0	0	0	-469.83	0.84	NP_036429.2|	59|56|57|55|43|45|40|46	401	50.13	2202	ASCC3_HUMAN
GCN1	FmT-MON1A_R152C	63|58|54|53	228	0.9	34|27|30|66|94|82|89|76|81|81|47|62|52|53|36|34|7|6|39|23	NP_006827.1	40.88	8	0	0	0	0	0	-322.68	0.47	NP_055428.1|	16|13|14|20|30|27|32|29	181	22.63	2671	GCN1_HUMAN
SF3B2	FmT-MON1A_R152C	32|30|25|22	109	0.9	33|41|36|50|60|55|45|53|11|13|23|37|25|29|24|18|14|12|47|30	NP_006833.2	18.38	8	0	0	0	0	0	-219.32	0.34	NP_000357.3|NP_075568.1|NP_059980.2|	4|7|8|10|15|14|12|15	85	10.63	895	SF3B2_HUMAN
IDH3B	FmT-MON1A_R152C	12|11|11|11	45	0.85	9|13|14|2|3|4|2|3|5|6|5|4|0|3|0|0|0|0|13|7	NP_008830.2	7.12	8	0	0	0	0	0	-55.79	0.58	NP_002739.1|NP_001121369.1|NP_005887.2|	2|3|4|0|4|6|5|5	29	3.63	385	A0A087WZN1_HUMAN
PRKDC	FmT-MON1A_R152C	217|209|206|197	829	0.9	108|110|132|350|344|323|357|350|181|162|136|170|152|152|112|117|78|64|115|184	NP_008835.5	151.38	8	0	0	0	0	0	#NAME?	0.43	NP_063937.2|NP_003520.1|NP_001107593.1|NP_003469.2|NP_001269.3|NP_001006618.1|NP_002403.2|NP_004086.1|NP_055428.1|NP_940980.3|	51|47|52|51|80|81|74|78	514	64.25	4128	PRKDC_HUMAN
RBBP6	FmT-MON1A_R152C	6|6|5|4	21	0.85	4|4|8|5|6|6|9|8|0|0|0|0|0|0|0|0|0|0|12|5	NP_008841.2	3.38	8	0	0	0	0	0	-42.43	0.36	NP_001191213.1|NP_003286.1|NP_000335.1|NP_004035.2|NP_057701.1|	4|4|2|2|2|2|3|0	19	2.38	1792	RBBP6_HUMAN
SKP1	FmT-MON1A_R152C	30|20|19|15	84	0.87	21|17|18|16|21|23|21|23|16|12|12|11|10|10|11|13|5|6|20|11	NP_008861.2	15.62	8	0	0	0	0	0	-73.95	0.71	NP_079084.2|NP_003469.2|NP_001783.2|	4|3|3|2|5|6|5|5	33	4.13	160	SKP1_HUMAN
SNRPD1	FmT-MON1A_R152C	25|23|22|22	92	0.88	13|12|14|25|31|27|26|30|2|0|6|8|9|4|15|0|2|0|17|17	NP_008869.1	20.88	8	0	0	0	0	0	-84.92	0.73	NP_003469.2|NP_000335.1|NP_079051.9|	4|4|5|4|5|5|4|5	36	4.5	119	SMD1_HUMAN
TACC2	FmT-MON1A_R152C	7|6|6|6	25	0.86	10|8|13|4|3|0|0|3|0|0|4|3|4|3|0|0|0|0|10|4	NP_008928.1	5.25	8	0	0	0	0	0	-37.47	0.51		4|4|3|5|3|2|4|3	28	3.5	1026	D6RAA5_HUMAN
NUDT21	FmT-MON1A_R152C	15|12|11|10	48	0.9	19|18|21|29|19|22|18|20|7|7|19|19|15|13|6|5|5|9|27|28	NP_008937.1	8.25	8	0	0	0	0	0	-119.53	0.31	NP_066299.2|NP_001180215.1|NP_005561.1|NP_001139761.1|	2|0|5|4|5|5|7|6	34	4.25	227	CPSF5_HUMAN
CPSF6	FmT-MON1A_R152C	14|10|7|7	38	0.88	14|15|22|15|15|16|21|22|6|9|6|11|10|10|0|6|3|4|17|14	NP_008938.2	7.5	8	0	0	0	0	0	-75.3	0.37	NP_006268.2|NP_061882.2|	3|3|4|3|4|5|3|4	29	3.63	551	CPSF6_HUMAN
HNRNPUL1	FmT-MON1A_R152C	22|16|15|15	68	0.89	36|36|34|20|15|15|15|18|7|8|11|12|7|9|6|8|2|3|30|13	NP_008971.2	12.5	8	0	0	0	0	0	-130.13	0.37	NP_003469.2|NP_000335.1|	5|8|5|6|8|6|11|11	60	7.5	856	A0A0A0MRA5_HUMAN
KATNA1	FmT-MON1A_R152C	23|22|21|19	85	0.84	14|14|13|0|0|0|0|0|0|0|0|0|0|0|0|0|0|0|17|8	NP_008975.1	18.25	8	0	0	0	0	0	-35.13	1.26	NP_001032895.2|NP_003680.2|	9|8|8|7|9|10|10|9	70	8.75	491	KTNA1_HUMAN
CEP43	FmT-MON1A_R152C	25|23|20|19	87	0.88	3|4|2|25|23|27|24|20|5|3|5|10|6|6|4|4|6|4|10|15	NP_008976.1	18.5	8	0	0	0	0	0	-80.59	0.75	NP_055417.1|NP_001167448.1|NP_061174.1|NP_001161210.1|NP_003812.1|	11|10|7|6|9|6|8|7	64	8	399	A0A087WV25_HUMAN
POLR3A	FmT-MON1A_R152C	11|9|9|7	36	0.78	7|6|5|0|5|6|3|6|0|3|4|0|0|0|0|4|0|0|8|3	NP_008986.2	6.12	8	0	0	0	0	0	-31.36	0.91	NP_056147.2|NP_078880.2|NP_001138519.1|NP_001131076.1|NP_065908.1|	6|5|7|6|0|0|4|3	31	3.88	1390	RPC1_HUMAN
ZWINT	FmT-MON1A_R152C	12|10|10|9	41	0.56	4|3|5|0|0|0|0|0|0|0|0|0|0|0|0|0|0|0|4|0	NP_008988.2	8.25	8	0.12	0.38	0.12	0.38	0.12	-12.59	2.06	NP_056142.2|NP_061330.2|NP_001036041.1|NP_598407.1|	6|5|6|7|6|3|5|4	42	5.25	277	A6NH27_HUMAN
CDC37	FmT-MON1A_R152C	19|16|16|15	66	0.88	12|13|7|18|19|22|20|22|3|0|11|13|9|11|10|12|6|4|10|5	NP_008996.1	13.62	8	0	0	0	0	0	-68.83	0.66	NP_055815.1|NP_078880.2|NP_036412.1|NP_001129473.1|NP_112168.1|NP_000446.1|NP_000357.3|NP_001269.3|NP_001191213.1|NP_056263.1|NP_002028.1|NP_940980.3|	6|6|4|6|6|5|4|7	44	5.5	378	CDC37_HUMAN
RPL10A	FmT-MON1A_R152C	41|38|35|35	149	0.86	15|15|15|18|15|16|14|17|10|9|16|22|10|18|28|19|24|22|18|20	NP_009035.3	27.5	8	0	0	0	0	0	-69.2	1.15	NP_055050.1|NP_003469.2|NP_002957.1|NP_940980.3|	9|7|6|6|8|8|7|8	59	7.38	217	RL10A_HUMAN
ELOB	FmT-MON1A_R152C	5|4|4|4	17	0.81	4|3|4|6|6|4|6|4|0|0|0|0|0|0|0|0|0|0|3|0	NP_009039.1	3.62	8	0	0	0	0	0	-18.28	0.66	NP_003469.2|	2|2|2|2|2|3|2|3	18	2.25	118	B8ZZU8_HUMAN
VCP	FmT-MON1A_R152C	46|43|39|36	164	0.88	35|36|37|11|11|10|11|8|13|10|20|20|17|20|7|12|7|8|36|29	NP_009057.1	32.12	8	0	0	0	0	0	-112.84	0.89	NP_061330.2|NP_071905.3|NP_079330.2|NP_001107644.1|NP_001156956.1|NP_659455.3|NP_036429.2|NP_055761.2|NP_055050.1|NP_001107593.1|NP_056493.3|NP_001093.1|NP_003469.2|NP_002779.1|NP_001036041.1|NP_001129201.1|NP_001187.1|NP_002906.1|NP_003818.2|NP_005561.1|NP_009148.2|NP_001153239.1|NP_055428.1|NP_055316.2|NP_000745.1|NP_001824.1|NP_001958.2|NP_006077.2|NP_057215.3|NP_001010984.1|NP_065908.1|NP_001…	6|8|13|11|13|14|11|14	90	11.25	806	TERA_HUMAN
NUP50	FmT-MON1A_R152C	8|8|7|5	28	0.9	28|26|26|50|59|55|68|52|19|19|23|25|19|16|7|11|5|9|30|29	NP_009103.2	4.75	8	0	0	0	0	0	-263.13	0.08	NP_942590.1|NP_001123578.1|NP_057122.2|	2|3|5|5|2|0|4|5	26	3.25	468	NUP50_HUMAN
ERLIN2	FmT-MON1A_R152C	14|13|12|10	49	0.9	5|6|6|22|25|24|30|26|14|14|7|11|6|13|15|17|11|6|10|13	NP_009106.1	10.38	8	0	0	0	0	0	-91.59	0.4	NP_004081.1|NP_055050.1|NP_001121369.1|NP_055428.1|	5|4|5|5|7|7|5|5	43	5.38	339	ERLN2_HUMAN
STRAP	FmT-MON1A_R152C	43|41|37|36	157	0.88	33|34|32|15|13|13|14|14|10|12|13|20|17|12|15|13|18|20|40|34	NP_009109.3	36.25	8	0	0	0	0	0	-82.31	1.03	NP_060697.4|NP_000335.1|NP_079051.9|NP_001010984.1|	12|12|13|12|11|11|12|11	94	11.75	350	STRAP_HUMAN
NISCH	FmT-MON1A_R152C	13|13|11|7	44	0.15	2|3|0|0|3|0|3|5|0|0|0|0|0|0|0|0|0|0|0|0	NP_009115.2	7.12	8	0.57	0.9	0.57	0.9	0.57	-17.07	2.04	NP_056147.2|	5|3|6|6|4|2|3|0	29	3.63	1504	NISCH_HUMAN
SEC23IP	FmT-MON1A_R152C	22|22|21|20	85	0.89	37|30|45|8|13|8|11|19|4|7|4|13|8|13|0|2|0|0|29|29	NP_009121.1	17.5	8	0	0	0	0	0	-124.03	0.5	NP_660309.1|NP_000356.1|NP_001129419.1|NP_060671.3|	13|13|13|11|8|8|8|8	82	10.25	1000	S23IP_HUMAN
PLPBP	FmT-MON1A_R152C	15|14|14|13	56	0.64	0|0|0|0|0|0|0|0|2|4|6|6|3|0|5|7|0|0|0|5	NP_009129.1	9.25	8	0.02	0.04	0.02	0.04	0.02	-18.36	1.54	NP_057122.2|NP_004035.2|	2|2|2|3|6|5|5|4	29	3.63	275	PLPHP_HUMAN
RPL35	FmT-MON1A_R152C	21|21|18|15	75	0.84	13|16|11|6|6|8|5|6|10|11|11|11|15|8|9|7|4|3|15|6	NP_009140.1	15.5	8	0	0	0	0	0	-40.97	1.05	NP_057467.1|NP_003469.2|	2|3|3|3|3|3|3|3	23	2.88	123	RL35_HUMAN
RNF2	FmT-MON1A_R152C	5|3|3|0	11	0.9	8|8|7|19|22|23|23|23|0|0|0|0|0|0|4|2|0|0|8|0	NP_009143.1	1.38	8	0	0	0	0	0	-102.73	0.06	NP_001121620.1|NP_001003722.1|NP_036429.2|NP_003330.1|NP_003469.2|NP_000335.1|NP_000356.1|NP_001035830.1|NP_003818.2|NP_005330.1|NP_055428.1|NP_000745.1|NP_036411.1|NP_057215.3|NP_061895.3|NP_001032624.1|NP_001002877.1|	2|0|0|2|0|0|0|3	7	0.88	336	RING2_HUMAN
XPOT	FmT-MON1A_R152C	30|28|25|20	103	0.89	18|14|20|14|18|16|18|21|42|36|46|46|32|35|20|18|10|8|22|22	NP_009166.2	20.25	8	0	0	0	0	0	-149.37	0.48	NP_002785.1|NP_003469.2|NP_002779.1|	6|8|9|10|10|13|10|8	74	9.25	962	XPOT_HUMAN
SNF8	FmT-MON1A_R152C	21|16|16|15	68	0.87	19|15|18|0|3|4|5|2|0|0|3|0|3|0|0|0|0|0|23|5	NP_009172.2	14.88	8	0	0	0	0	0	-56.48	0.79	NP_056147.2|NP_060697.4|NP_115729.1|NP_057159.2|NP_073572.2|	4|4|5|5|5|6|5|6	40	5	258	SNF8_HUMAN
ATXN2L	FmT-MON1A_R152C	28|25|21|20	94	0.88	26|27|26|7|11|13|11|11|20|18|11|15|14|14|11|6|8|9|30|24	NP_009176.2	20.75	8	0	0	0	0	0	-78.02	0.76	NP_036429.2|	11|13|12|10|14|11|11|12	94	11.75	1075	A0A0C4DGL7_HUMAN
VPS45	FmT-MON1A_R152C	8|6|5|5	24	0	0|0|0|0|0|0|0|0|0|0|0|0|0|0|0|0|0|0|0|0	NP_009190.2	4.88	8	1	1	1	1	1	3.08	48.75	NP_071735.2|NP_803173.1|NP_005810.1|	3|3|5|4|4|3|4|2	28	3.5	570	A0A087WU65_HUMAN
LYPLA2	FmT-MON1A_R152C	21|20|16|15	72	0.77	10|0|14|0|0|0|2|0|9|9|0|0|0|0|0|0|0|0|9|0	NP_009191.1	11	8	0	0	0	0	0	-48	1.05	NP_057490.2|	3|2|3|3|3|0|0|2	16	2	231	LYPA2_HUMAN
COPE	FmT-MON1A_R152C	13|11|8|8	40	0.82	5|6|8|9|8|8|6|6|4|7|4|7|3|3|6|6|0|3|12|2	NP_009194.2	8.75	8	0	0	0	0	0	-25.46	0.95	NP_005561.1|	5|5|4|7|6|6|6|5	44	5.5	308	M0QXB4_HUMAN
ACOT7	FmT-MON1A_R152C	14|12|10|9	45	0.88	5|7|5|24|18|22|20|19|16|13|10|6|4|3|18|21|20|18|12|7	NP_009205.3	8.88	8	0	0	0	0	0	-80.61	0.41	NP_001484.1|	4|4|3|3|6|6|3|4	33	4.13	370	BACH_HUMAN
EXOC3	FmT-MON1A_R152C	4|3|3|0	10	0.69	3|0|2|0|0|0|0|0|0|0|0|0|0|0|0|0|0|0|2|2	NP_009208.2	1.25	8	0	0.01	0	0.01	0	-11.65	0.56	NP_060773.3|NP_055047.2|NP_001020095.1|NP_006535.1|	4|0|0|3|3|0|0|0	10	1.25	745	EXOC3_HUMAN
OIP5	FmT-MON1A_R152C	14|13|13|11	51	0.88	17|17|16|11|14|14|12|10|2|2|7|7|5|6|4|4|2|2|28|4	NP_009211.1	10.88	8	0	0	0	0	0	-70.94	0.56	NP_001129473.1|NP_004976.2|	4|4|4|5|3|3|4|4	31	3.88	229	MS18B_HUMAN
TWF2	FmT-MON1A_R152C	16|15|14|14	59	0.86	11|16|13|0|0|0|0|0|3|3|5|4|4|4|0|0|0|0|18|11	NP_009215.1	12.62	8	0	0	0	0	0	-43.73	0.87	NP_060697.4|NP_001172006.1|NP_057159.2|NP_002804.2|NP_002268.2|	7|8|6|7|4|4|6|6	48	6	349	TWF2_HUMAN
BRCA1	FmT-MON1A_R152C	22|21|20|19	82	0.9	33|39|35|46|65|60|60|62|15|10|24|28|26|28|18|24|0|2|35|39	NP_009225.1	19	8	0	0	0	0	0	-222.65	0.31	NP_078880.2|NP_079084.2|NP_001138519.1|NP_060640.2|NP_001107593.1|NP_001163931.1|NP_003330.1|NP_000357.3|NP_001193884.1|NP_005244.1|NP_063944.3|NP_001006618.1|NP_003143.2|NP_005330.1|NP_002105.2|NP_001958.2|NP_002804.2|	11|11|10|13|9|9|8|7	78	9.75	1863	B7ZA85_HUMAN
STAT1	FmT-MON1A_R152C	12|12|11|9	44	0.8	7|7|6|0|3|3|2|2|9|9|4|5|0|2|0|0|0|0|8|7	NP_009330.1	9.62	8	0	0	0	0	0	-20.33	1.17	NP_476516.1|NP_003143.2|NP_000932.3|NP_005264.2|NP_002574.2|NP_001004060.1|NP_001193942.1|	5|6|6|6|6|6|5|6	46	5.75	750	D2KFR9_HUMAN
AP4E1	FmT-MON1A_R152C	11|9|8|8	36	0.85	8|6|10|2|2|3|0|3|4|3|2|4|0|0|0|0|0|0|9|17	NP_031373.2	7	8	0	0	0	0	0	-40.48	0.64	NP_001121598.1|	6|6|7|9|5|4|2|3	42	5.25	1137	AP4E1_HUMAN
HSP90AB1	FmT-MON1A_R152C	260|244|237|236	977	0.89	127|133|128|55|56|64|75|65|90|92|95|109|82|86|61|59|82|87|149|109	NP_031381.2	187.75	8	0	0	0	0	0	-299.52	1.4	NP_055815.1|NP_063937.2|NP_066299.2|NP_078880.2|NP_001138519.1|NP_001137255.1|NP_002739.1|NP_112168.1|NP_009202.1|NP_055050.1|NP_000446.1|NP_001107593.1|NP_001093.1|NP_003469.2|NP_001269.3|NP_001191213.1|NP_002779.1|NP_000025.1|NP_000282.1|NP_002403.2|NP_004086.1|NP_005264.2|NP_055182.3|NP_039234.1|NP_002028.1|NP_940980.3|NP_001186040.1|NP_065908.1|	25|25|24|26|32|31|30|29	222	27.75	724	HS90B_HUMAN
RALY	FmT-MON1A_R152C	3|3|2|2	10	0.84	0|0|0|4|4|5|0|2|0|0|5|4|3|3|7|8|5|4|2|0	NP_031393.2	1.75	8	0	0	0	0	0	-29.13	0.28	NP_001015877.1|	2|0|2|0|2|3|2|2	13	1.63	290	Q5QPL9_HUMAN
DDX42	FmT-MON1A_R152C	25|25|22|21	93	0.9	59|67|72|52|61|67|64|64|18|15|34|36|37|34|15|16|7|8|66|69	NP_031398.2	19.38	8	0	0	0	0	0	-258.43	0.28		10|10|9|9|12|11|13|12	86	10.75	938	DDX42_HUMAN
TARDBP	FmT-MON1A_R152C	31|27|25|23	106	0.88	33|30|33|21|24|26|29|27|14|14|11|5|9|9|18|12|14|10|22|27	NP_031401.1	22.38	8	0	0	0	0	0	-93.79	0.72	NP_036429.2|NP_002779.1|NP_000356.1|NP_001036041.1|NP_001158222.1|NP_004035.2|NP_036411.1|NP_001164666.1|	5|5|5|5|7|6|6|7	46	5.75	414	A0A0A0MSV7_HUMAN
CCT5	FmT-MON1A_R152C	166|165|153|144	628	0.9	200|198|209|84|117|105|100|103|99|92|79|97|99|101|43|49|44|29|131|194	NP_036205.1	121.12	8	0	0	0	0	0	-644.13	0.6	NP_078880.2|NP_001138519.1|	22|20|20|21|24|27|26|28	188	23.5	541	B7ZAR1_HUMAN
AP3M1	FmT-MON1A_R152C	26|22|22|22	92	0.7	6|9|8|11|11|8|11|10|0|6|9|6|4|0|3|4|5|4|11|4	NP_036227.1	20.38	8	0	0.01	0	0.01	0	-22.79	1.85	NP_065859.3|NP_005820.1|NP_002779.1|NP_001138621.1|	9|9|7|11|8|7|9|8	68	8.5	418	AP3M1_HUMAN
AHSA1	FmT-MON1A_R152C	51|51|47|42	191	0.87	24|19|32|9|14|19|17|17|33|30|28|31|27|34|19|17|25|19|23|25	NP_036243.1	39.38	8	0	0	0	0	0	-77.02	1.21	NP_001121620.1|NP_001093582.1|NP_003469.2|NP_001191213.1|NP_000025.1|NP_057179.1|	7|10|9|9|9|11|10|8	73	9.13	338	G3V438_HUMAN
TPX2	FmT-MON1A_R152C	13|11|9|8	41	0.9	32|39|39|39|34|32|44|39|6|4|15|17|11|19|14|22|10|14|39|22	NP_036244.2	7.62	8	0	0	0	0	0	-163.97	0.19	NP_001269.3|NP_001306.1|NP_444278.1|NP_055316.2|	2|3|6|3|4|9|5|7	39	4.88	747	TPX2_HUMAN
CD2AP	FmT-MON1A_R152C	109|92|91|87	379	0.9	86|100|89|45|61|56|58|62|34|29|36|72|47|58|30|29|17|16|98|82	NP_036252.1	78.38	8	0	0	0	0	0	-262.19	0.84	NP_001121369.1|NP_004569.2|NP_002028.1|	22|21|22|21|23|24|28|27	188	23.5	639	CD2AP_HUMAN
COPG2	FmT-MON1A_R152C	14|14|13|9	50	0.87	11|11|13|4|8|7|4|5|9|18|0|8|10|13|0|4|0|0|17|15	NP_036265.3	9.88	8	0	0	0	0	0	-52.99	0.63		5|5|7|6|5|8|3|8	47	5.88	871	COPG2_HUMAN
FBXO22	FmT-MON1A_R152C	8|8|7|6	29	0.63	0|0|0|2|0|0|0|0|0|0|3|0|0|4|0|3|3|0|0|0	NP_036302.1	4.75	8	0.03	0.04	0.03	0.04	0.03	-15.96	1.46		2|0|2|2|4|4|5|3	22	2.75	276	FBX22_HUMAN
FKBP8	FmT-MON1A_R152C	10|7|7|7	31	0.85	0|2|0|13|9|12|9|8|2|0|0|0|0|0|11|7|6|0|2|3	NP_036313.3	6.88	8	0	0	0	0	0	-36.96	0.61	NP_056147.2|NP_071334.1|NP_002802.2|NP_001123578.1|NP_002785.1|NP_002779.1|NP_001306.1|NP_008933.2|	2|2|2|3|3|4|4|4	24	3	413	FKBP8_HUMAN
NAA80	FmT-MON1A_R152C	4|2|0|0	6	0.24	0|0|0|0|0|0|0|0|0|0|0|0|0|0|0|0|0|0|0|0	NP_036323.2	0.75	8	0.44	0.99	0.44	0.99	0.44	-3.3	7.5		2|0|2|0|0|0|0|0	4	0.5	308	NAA80_HUMAN
RABGAP1	FmT-MON1A_R152C	10|9|8|7	34	0.74	3|3|3|3|3|3|3|7|2|0|6|4|4|4|0|2|0|0|5|4	NP_036329.3	6.62	8	0	0	0	0	0	-16.53	1.2	NP_004569.2|	5|3|4|5|3|4|4|6	34	4.25	1069	RBGP1_HUMAN
AGO1	FmT-MON1A_R152C	13|12|11|10	46	0.86	9|7|0|4|7|0|0|4|18|18|0|0|2|0|4|7|0|0|11|0	NP_036331.1	9.75	8	0	0	0	0	0	-43.63	0.7	NP_940980.3|	5|8|6|6|4|2|2|4	37	4.63	857	A0A6I8PTZ8_HUMAN
GTF3C4	FmT-MON1A_R152C	12|9|8|8	37	0.9	19|19|23|19|27|23|24|23|12|11|6|13|13|12|11|9|3|4|21|9	NP_036336.2	7.62	8	0	0	0	0	0	-91.25	0.31		7|2|3|5|5|4|4|4	34	4.25	822	TF3C4_HUMAN
NUBP2	FmT-MON1A_R152C	14|13|11|9	47	0.85	4|6|9|2|4|3|0|4|13|15|7|11|11|7|0|4|0|0|7|3	NP_036357.1	8.38	8	0	0	0	0	0	-49.74	0.67	NP_006642.1|NP_060697.4|	3|3|2|4|5|3|4|5	29	3.63	271	B7Z6P0_HUMAN
RAB3GAP1	FmT-MON1A_R152C	10|7|6|5	28	0.88	21|24|22|6|17|10|14|15|0|0|0|0|3|0|0|0|0|0|18|14	NP_036365.1	3.5	8	0	0	0	0	0	-96.01	0.16	NP_056100.2|NP_001180215.1|NP_005561.1|	7|4|6|3|0|0|0|0	20	2.5	981	RB3GP_HUMAN
SNW1	FmT-MON1A_R152C	16|13|12|11	52	0.9	26|30|28|38|39|38|41|40|21|19|33|36|33|27|30|30|8|12|28|35	NP_036377.1	9.62	8	0	0	0	0	0	-164.38	0.24	NP_060052.3|NP_061138.3|NP_631908.1|NP_001255968.1|NP_055417.1|NP_060773.3|NP_004841.2|NP_002739.1|NP_036429.2|NP_001034554.1|NP_055050.1|NP_001107593.1|NP_076962.2|NP_002747.2|NP_000335.1|NP_001020095.1|NP_001186190.1|NP_002906.1|NP_004976.2|NP_076968.2|NP_612426.1|NP_006535.1|NP_006077.2|	5|6|2|4|4|4|3|3	31	3.88	536	G3V3A4_HUMAN
XRN2	FmT-MON1A_R152C	19|18|16|14	67	0.9	38|33|42|63|59|60|63|65|23|16|33|27|29|24|26|23|15|15|32|27	NP_036387.2	13.62	8	0	0	0	0	0	-245.11	0.22	NP_002779.1|NP_000335.1|NP_000745.1|NP_056357.1|NP_061882.2|	5|4|4|4|11|8|10|9	55	6.88	950	XRN2_HUMAN
ESPL1	FmT-MON1A_R152C	6|5|2|2	15	0.72	0|0|0|0|0|4|6|4|0|0|0|0|0|0|0|0|0|0|0|0	NP_036423.4	1.88	8	0	0	0	0	0	-16.91	0.54		3|0|2|4|0|2|0|0	11	1.38	2120	ESPL1_HUMAN
EPB41L3	FmT-MON1A_R152C	22|20|17|16	75	0.87	14|19|18|10|9|14|9|5|6|2|15|20|10|16|3|4|0|0|28|10	NP_036439.2	15.75	8	0	0	0	0	0	-70.88	0.74	NP_055428.1|NP_001029288.1|NP_002028.1|NP_001032624.1|	8|9|9|5|10|11|12|13	77	9.63	1087	A0A0A0MRA8_HUMAN
MAPRE1	FmT-MON1A_R152C	31|30|25|20	106	0.89	31|34|28|0|4|0|3|6|0|0|3|0|3|0|0|0|0|0|27|36	NP_036457.1	21.62	8	0	0	0	0	0	-99.9	0.67	NP_000446.1|NP_001093.1|NP_001161210.1|NP_001824.1|NP_002028.1|NP_001159588.1|	8|5|11|9|10|10|11|9	73	9.13	268	MARE1_HUMAN
GTPBP4	FmT-MON1A_R152C	25|22|19|17	83	0.89	14|15|10|34|30|31|24|29|22|25|19|29|22|22|31|29|9|7|25|19	NP_036473.2	17.12	8	0	0	0	0	0	-111.01	0.54		9|5|8|10|7|8|10|10	67	8.38	634	Q5T3R7_HUMAN
NNT	FmT-MON1A_R152C	16|15|12|11	54	0.88	22|28|22|6|2|5|5|3|6|5|0|3|2|4|0|2|2|0|21|27	NP_036475.3	8.75	8	0	0	0	0	0	-99.64	0.35	NP_001121369.1|NP_055428.1|	3|2|2|4|6|9|9|6	41	5.13	1086	E9PCX7_HUMAN
ORC3	FmT-MON1A_R152C	13|12|12|8	45	0.9	30|33|47|15|19|20|20|22|8|6|8|16|17|15|4|4|0|0|47|22	NP_036513.2	8.38	8	0	0	0	0	0	-163.01	0.21	NP_037455.2|	7|6|6|8|6|2|2|2	39	4.88	711	ORC3_HUMAN
PEF1	FmT-MON1A_R152C	10|10|9|7	36	0.7	0|4|0|0|0|0|0|0|6|5|0|3|0|0|4|0|4|0|5|0	NP_036524.1	6.88	8	0	0	0	0	0	-14.67	1.38	NP_001148.1|	3|2|2|2|2|2|3|3	19	2.38	284	PEF1_HUMAN
PFAS	FmT-MON1A_R152C	12|9|7|5	33	0.76	5|0|6|2|7|6|6|6|4|3|0|0|0|0|2|8|3|4|4|0	NP_036525.1	5.62	8	0	0	0	0	0	-31.36	0.83	NP_009148.2|NP_001153239.1|	3|0|3|3|4|5|5|7	30	3.75	1338	PUR4_HUMAN
PFDN2	FmT-MON1A_R152C	13|13|13|13	52	0.82	12|10|10|4|0|0|0|0|0|0|5|5|5|3|0|0|0|0|6|7	NP_036526.2	12.12	8	0	0	0	0	0	-22.71	1.24	NP_078880.2|NP_110442.1|NP_005264.2|	4|6|5|5|6|4|4|5	39	4.88	154	PFD2_HUMAN
RAB3GAP2	FmT-MON1A_R152C	18|18|16|14	66	0.89	26|38|38|10|24|23|24|18|5|6|6|8|5|4|0|0|0|0|36|28	NP_036546.2	13.25	8	0	0	0	0	0	-125.76	0.38	NP_056147.2|NP_942590.1|NP_001180215.1|NP_005561.1|	13|11|13|11|6|7|7|6	74	9.25	1393	RBGPR_HUMAN
IFIT5	FmT-MON1A_R152C	9|5|3|3	20	0.81	8|7|6|0|0|0|0|0|4|0|4|0|0|3|0|0|0|0|7|2	NP_036552.1	3.25	8	0	0	0	0	0	-32.43	0.46		2|0|3|5|2|3|2|2	19	2.38	482	IFIT5_HUMAN
RPL13A	FmT-MON1A_R152C	21|18|16|16	71	0.87	12|11|10|18|23|17|18|15|19|16|16|17|18|17|16|16|12|19|15|10	NP_036555.1	14.38	8	0	0	0	0	0	-64.75	0.73	NP_055050.1|NP_003469.2|	4|3|5|4|5|5|5|5	36	4.5	203	RL13A_HUMAN
SF3B3	FmT-MON1A_R152C	214|212|205|204	835	0.9	224|267|246|151|189|188|183|204|67|78|91|93|107|96|49|41|47|46|274|155	NP_036558.3	201	8	0	0	0	0	0	-634.36	0.8	NP_056147.2|NP_061138.3|NP_060695.2|	40|39|38|40|37|35|38|37	304	38	1217	SF3B3_HUMAN
SF3B1	FmT-MON1A_R152C	48|47|45|44	184	0.9	181|189|171|291|347|330|325|340|65|72|123|154|109|111|67|55|30|34|195|151	NP_036565.2	38.75	8	0	0	0	0	0	#NAME?	0.12	NP_001034554.1|NP_000357.3|NP_059980.2|	19|16|18|14|25|24|22|24	162	20.25	1304	B4DGZ4_HUMAN
SNAPIN	FmT-MON1A_R152C	4|3|3|2	12	0.02	0|0|0|0|0|0|0|0|0|0|0|0|0|0|0|0|0|0|0|0	NP_036569.1	1.75	8	0.92	0.99	0.92	0.99	0.92	-3.3	17.5	NP_000357.3|NP_001020095.1|NP_001306.1|NP_055635.3|NP_776170.2|NP_001070654.1|NP_940980.3|	2|0|2|2|0|2|0|2	10	1.25	136	SNAPN_HUMAN
TIMM13	FmT-MON1A_R152C	9|9|8|6	32	0.58	0|3|0|0|0|0|0|0|3|0|2|2|3|0|4|0|0|3|3|0	NP_036590.1	6.12	8	0.08	0.14	0.08	0.14	0.08	-9.97	1.88	NP_008933.2|	2|3|3|3|3|3|3|2	22	2.75	95	K7EIT2_HUMAN
PRPF6	FmT-MON1A_R152C	10|10|9|8	37	0.9	29|29|33|46|49|56|58|60|18|20|26|21|22|27|15|21|9|6|25|19	NP_036601.2	8.12	8	0	0	0	0	0	-224.8	0.15	NP_001034554.1|NP_057238.3|	8|7|6|5|4|7|7|5	49	6.13	941	PRP6_HUMAN
YWHAG	FmT-MON1A_R152C	16|15|13|12	56	0.87	13|17|15|7|9|12|13|15|0|0|0|0|0|0|0|0|0|0|19|0	NP_036611.2	8	8	0	0	0	0	0	-74.77	0.48	NP_063937.2|NP_003520.1|NP_001124160.1|NP_000446.1|NP_001107593.1|NP_001163931.1|NP_598407.1|NP_056365.1|NP_940980.3|NP_002268.2|NP_001247418.1|	3|0|0|0|3|3|3|3	15	1.88	247	1433G_HUMAN
ZNF281	FmT-MON1A_R152C	33|30|28|27	118	0.9	122|107|113|109|142|132|140|153|41|41|67|74|68|66|49|50|25|19|95|74	NP_036614.1	27.88	8	0	0	0	0	0	-533.16	0.2	NP_071334.1|NP_001107644.1|	12|12|13|11|10|11|11|10	90	11.25	895	ZN281_HUMAN
EIF3K	FmT-MON1A_R152C	14|11|10|10	45	0.84	11|6|8|4|10|7|8|11|2|0|0|4|4|0|2|0|0|0|15|8	NP_037366.1	10.38	8	0	0	0	0	0	-31.43	0.88	NP_036412.1|NP_001958.2|	3|3|3|3|4|4|4|5	29	3.63	218	A0A087WVB9_HUMAN
FHOD1	FmT-MON1A_R152C	19|19|18|17	73	0.86	18|14|15|0|10|8|8|10|2|3|7|13|5|4|2|0|0|0|15|5	NP_037373.2	17.25	8	0	0	0	0	0	-35.73	1.11	NP_060660.2|NP_114091.3|NP_001186190.1|NP_005566.2|	12|10|10|11|11|8|9|9	80	10	1164	FHOD1_HUMAN
CFAP20	FmT-MON1A_R152C	5|5|5|5	20	0.9	10|11|0|6|11|11|11|11|8|7|7|5|6|6|0|2|2|2|9|3	NP_037374.1	3.88	8	0	0	0	0	0	-50.21	0.35	NP_940980.3|	3|3|2|3|0|2|2|2	17	2.13	193	CFA20_HUMAN
TBK1	FmT-MON1A_R152C	18|18|17|16	69	0.87	17|20|18|6|10|11|17|16|3|6|0|0|0|0|0|0|0|0|14|0	NP_037386.1	13	8	0	0	0	0	0	-64.76	0.72	NP_060773.3|NP_055635.3|NP_803173.1|	11|9|11|9|8|6|4|7	65	8.13	729	TBK1_HUMAN
GNL2	FmT-MON1A_R152C	8|7|7|6	28	0.9	6|8|6|14|18|13|15|21|6|7|5|15|13|12|9|5|4|0|5|3	NP_037417.1	4.75	8	0	0	0	0	0	-78.12	0.28	NP_036429.2|	2|0|2|2|4|3|4|3	20	2.5	731	NOG2_HUMAN
EEF2K	FmT-MON1A_R152C	7|7|6|5	25	0.34	0|4|2|0|0|0|0|0|0|0|0|0|0|0|0|0|0|0|0|0	NP_037434.1	4.75	8	0.31	0.4	0.31	0.4	0.31	-8.33	3.17		4|3|0|4|3|4|2|6	26	3.25	725	EF2K_HUMAN
PRRC2B	FmT-MON1A_R152C	7|7|5|5	24	0.87	7|10|14|7|3|4|3|0|15|10|4|0|0|0|3|0|0|0|7|6	NP_037450.2	4.25	8	0	0	0	0	0	-48.66	0.35		4|2|4|4|2|2|2|2	22	2.75	2229	PRC2B_HUMAN
RMC1	FmT-MON1A_R152C	74|71|68|67	280	0	0|0|0|0|0|0|0|0|0|0|0|0|0|0|0|0|0|0|0|0	NP_037458.3	66.38	8	1	1	1	1	1	88.57	663.75	NP_055870.2|NP_078789.2|NP_037455.2|	13|14|15|15|15|12|15|14	113	14.13	657	A0A087WZD4_HUMAN
PYCR2	FmT-MON1A_R152C	8|8|7|7	30	0.9	50|60|43|0|0|0|0|0|0|0|0|6|6|5|5|6|3|5|39|32	NP_037460.2	6.38	8	0	0	0	0	0	-197.87	0.13		2|2|2|3|4|5|2|3	23	2.88	320	A0A087WTV6_HUMAN
SEC61A1	FmT-MON1A_R152C	7|6|4|4	21	0.9	2|3|3|24|17|11|18|16|7|6|6|0|4|4|6|6|4|3|3|2	NP_037468.1	3.12	8	0	0	0	0	0	-84.83	0.17		2|0|2|0|4|5|4|3	20	2.5	476	B4DR61_HUMAN
CNOT7	FmT-MON1A_R152C	5|3|3|2	13	0.84	0|0|0|0|7|6|8|8|4|0|0|0|3|4|0|0|0|0|5|0	NP_037486.2	1.62	8	0	0	0	0	0	-33.56	0.22		3|0|0|2|3|3|0|0	11	1.38	285	CNOT7_HUMAN
PKN3	FmT-MON1A_R152C	9|8|8|7	32	0.87	10|8|21|7|6|6|0|5|3|4|9|9|7|7|0|0|0|0|17|4	NP_037487.2	4.62	8	0	0	0	0	0	-64.41	0.32	NP_056147.2|	4|6|6|6|0|5|0|0	27	3.38	889	PKN3_HUMAN
NRBP1	FmT-MON1A_R152C	13|10|7|7	37	0.85	12|9|13|0|5|4|3|3|3|0|0|4|2|2|0|0|0|0|14|7	NP_037524.1	7.25	8	0	0	0	0	0	-44.78	0.6		5|5|6|7|4|3|3|2	35	4.38	535	F8W6G1_HUMAN
STOML2	FmT-MON1A_R152C	29|28|26|24	107	0.87	15|15|13|24|26|20|17|25|10|13|14|15|14|16|8|12|11|11|17|13	NP_038470.1	15.88	8	0	0	0	0	0	-95.28	0.67	NP_085056.2|NP_036412.1|NP_005561.1|	5|2|3|3|7|8|5|6	39	4.88	356	A0A087WYB4_HUMAN
DHX38	FmT-MON1A_R152C	15|11|10|10	46	0.9	67|64|64|22|35|28|34|33|10|9|18|21|7|12|6|8|0|2|61|40	NP_054722.2	9.5	8	0	0	0	0	0	-257.4	0.15	NP_004976.2|	6|7|7|9|8|6|4|9	56	7	1227	PRP16_HUMAN
SNRNP200	FmT-MON1A_R152C	96|85|83|79	343	0.9	212|217|215|335|421|426|412|420|157|135|177|229|226|209|167|162|65|43|262|183	NP_054733.2	76.88	8	0	0	0	0	0	#NAME?	0.18	NP_003469.2|NP_057238.3|NP_001015877.1|	34|32|39|46|32|31|32|32	278	34.75	2136	U520_HUMAN
GIT1	FmT-MON1A_R152C	26|18|16|15	75	0.82	16|17|13|6|6|6|6|8|0|2|3|4|3|0|0|0|0|0|13|7	NP_054749.2	14.88	8	0	0	0	0	0	-44.71	1.01	NP_004573.2|NP_075568.1|	7|9|10|10|5|4|9|6	60	7.5	761	A0A0C4DGN6_HUMAN
NUDT5	FmT-MON1A_R152C	49|46|41|39	175	0.87	14|17|9|0|6|5|3|6|9|8|15|17|14|17|3|4|0|0|45|38	NP_054861.2	37.62	8	0	0	0	0	0	-63.01	1.29	NP_036412.1|NP_002739.1|	7|7|7|7|7|8|8|8	59	7.38	219	NUDT5_HUMAN
ZC3H7A	FmT-MON1A_R152C	6|5|4|4	19	0.65	0|5|0|0|0|0|0|0|0|0|0|0|0|0|0|0|0|0|5|0	NP_054872.2	3.88	8	0.01	0.04	0.01	0.04	0.01	-8.39	1.55		4|3|3|4|2|5|3|2	26	3.25	971	I3L2K5_HUMAN
UBE2T	FmT-MON1A_R152C	3|2|2|2	9	0.77	3|2|0|0|0|0|0|0|0|0|0|0|0|0|0|0|0|0|5|4	NP_054895.1	1.12	8	0	0	0	0	0	-17.07	0.32	NP_060697.4|	2|2|2|0|0|0|0|2	8	1	197	UBE2T_HUMAN
DYNLRB1	FmT-MON1A_R152C	13|12|11|10	46	0.67	7|5|2|0|0|0|0|0|0|5|0|0|0|0|0|0|2|0|5|0	NP_054902.1	9.62	8	0.01	0.02	0.01	0.02	0.01	-16.53	1.75	NP_057531.2|	4|4|4|4|4|2|3|4	29	3.63	96	DLRB1_HUMAN
AP2A1	FmT-MON1A_R152C	28|27|27|26	108	0.88	24|21|21|26|23|19|15|13|15|12|9|10|0|4|2|0|0|0|30|4	NP_055018.2	24.25	8	0	0	0	0	0	-68.56	0.94		10|13|16|12|12|12|13|12	100	12.5	977	AP2A1_HUMAN
PPP2R1A	FmT-MON1A_R152C	68|66|66|59	259	0.89	45|52|62|52|53|45|44|35|19|19|29|34|34|29|15|19|15|16|69|21	NP_055040.2	46.25	8	0	0	0	0	0	-186.17	0.78	NP_001243385.1|NP_002739.1|NP_000457.1|NP_001180207.1|NP_001191433.1|NP_001191213.1|NP_061174.1|NP_001907.2|NP_009148.2|NP_001095866.1|NP_940980.3|	11|10|12|12|15|13|15|13	101	12.63	589	B3KQV6_HUMAN
SRP68	FmT-MON1A_R152C	37|35|33|32	137	0.87	29|25|29|17|19|16|19|17|12|9|10|11|12|12|10|11|6|6|21|17	NP_055045.2	31.38	8	0	0	0	0	0	-61.23	1.21	NP_000335.1|	14|14|16|11|12|12|9|14	102	12.75	627	SRP68_HUMAN
LIMD1	FmT-MON1A_R152C	11|11|9|8	39	0.81	11|9|6|2|0|0|0|2|0|3|3|0|0|0|0|0|0|0|6|4	NP_055055.1	8	8	0	0	0	0	0	-22.46	1	NP_071334.1|NP_060697.4|	5|4|5|7|5|6|5|6	43	5.38	676	LIMD1_HUMAN
C11orf58	FmT-MON1A_R152C	9|7|7|5	28	0.84	10|11|11|2|4|2|0|3|4|4|5|5|3|4|2|0|0|0|6|5	NP_055082.1	4	8	0	0	0	0	0	-43.55	0.42	NP_057484.3|NP_002785.1|NP_001153239.1|	2|0|0|0|3|3|3|3	14	1.75	183	SMAP_HUMAN
HSPA4L	FmT-MON1A_R152C	24|21|19|18	82	0.82	12|15|15|0|2|3|4|6|0|0|0|0|2|2|0|0|0|0|14|0	NP_055093.2	18	8	0	0	0	0	0	-31.89	1.29	NP_001008273.1|NP_003818.2|	9|10|9|9|5|6|5|11	64	8	839	E9PDE8_HUMAN
RTCB	FmT-MON1A_R152C	47|42|39|38	166	0.88	39|35|32|25|31|23|22|22|36|27|13|17|18|18|13|18|13|19|39|22	NP_055121.1	33.25	8	0	0	0	0	0	-103.54	0.89	NP_001035536.1|NP_003469.2|NP_076998.1|	11|13|13|14|12|14|14|15	106	13.25	505	RTCB_HUMAN
CORO1C	FmT-MON1A_R152C	25|24|23|22	94	0.88	18|23|22|18|20|28|21|24|14|14|23|21|21|19|10|12|7|9|34|16	NP_055140.1	22	8	0	0	0	0	0	-76.12	0.81	NP_085056.2|NP_036465.2|NP_055050.1|	7|6|6|6|5|5|6|6	47	5.88	474	B4E3S0_HUMAN
EDC4	FmT-MON1A_R152C	30|29|26|21	106	0.88	25|26|27|19|19|16|19|16|13|10|14|26|19|20|11|6|2|3|21|17	NP_055144.3	18.62	8	0	0	0	0	0	-90.54	0.72		6|8|5|8|9|9|6|8	59	7.38	1401	EDC4_HUMAN
PPIL2	FmT-MON1A_R152C	7|5|5|4	21	0.9	11|11|10|15|15|12|18|18|7|6|7|9|5|5|0|4|2|0|12|6	NP_055152.1	4	8	0	0	0	0	0	-67.05	0.24	NP_001306.1|	2|2|2|3|2|2|2|6	21	2.63	520	PPIL2_HUMAN
GNL3	FmT-MON1A_R152C	41|38|36|35	150	0.89	21|21|28|52|38|42|50|48|31|34|46|48|35|39|37|39|18|22|29|28	NP_055181.3	25.62	8	0	0	0	0	0	-178.97	0.52		7|5|7|7|13|13|13|13	78	9.75	549	GNL3_HUMAN
AKAP8L	FmT-MON1A_R152C	5|5|3|3	16	0.88	0|0|0|6|2|2|0|2|16|17|4|4|5|4|9|13|3|3|2|0	NP_055186.2	2.5	8	0	0	0	0	0	-62.49	0.18		2|2|0|0|3|4|3|3	17	2.13	646	AKP8L_HUMAN
SND1	FmT-MON1A_R152C	88|83|82|81	334	0.89	81|79|80|58|62|64|67|68|32|29|49|67|44|53|39|33|30|26|83|50	NP_055205.2	57	8	0	0	0	0	0	-268.51	0.71		15|16|12|15|21|27|22|23	151	18.88	910	SND1_HUMAN
SNX5	FmT-MON1A_R152C	15|13|12|11	51	0.79	7|10|10|0|2|4|0|0|0|0|6|5|3|5|0|0|0|0|8|6	NP_055241.1	11	8	0	0	0	0	0	-22.1	1.26	NP_061138.3|	6|5|9|7|7|5|7|7	53	6.63	404	SNX5_HUMAN
PALD1	FmT-MON1A_R152C	15|14|10|10	49	0.83	7|7|11|0|10|4|5|5|2|4|7|6|6|4|0|0|0|0|11|11	NP_055246.2	10.5	8	0	0	0	0	0	-29.37	0.98		8|8|8|5|7|5|9|4	54	6.75	856	PALD_HUMAN
DIMT1	FmT-MON1A_R152C	6|6|5|4	21	0.9	3|2|0|3|7|9|11|8|15|12|3|10|4|6|5|3|4|8|5|5	NP_055288.1	3.5	8	0	0	0	0	0	-54.67	0.29		3|3|0|0|4|4|4|2	20	2.5	313	A0A0C4DGB1_HUMAN
TNRC6A	FmT-MON1A_R152C	27|24|23|21	95	0.9	15|17|14|3|9|6|11|5|102|103|11|7|5|4|8|11|6|8|18|6	NP_055309.2	21.38	8	0	0	0	0	0	-208.06	0.36	NP_787050.6|NP_001121369.1|	10|13|12|10|10|13|15|12	95	11.88	1962	TNR6A_HUMAN
PRPF19	FmT-MON1A_R152C	40|37|37|36	150	0.9	40|43|40|80|92|96|80|90|24|22|41|41|34|33|50|46|11|16|35|40	NP_055317.1	23.38	8	0	0	0	0	0	-369.65	0.26	NP_001034554.1|NP_002779.1|NP_001186190.1|NP_055156.1|	5|5|5|5|13|13|14|14	74	9.25	504	PRP19_HUMAN
TMOD3	FmT-MON1A_R152C	56|49|44|42	191	0.86	25|27|28|9|14|14|10|14|0|0|0|7|4|0|4|5|0|0|37|33	NP_055362.1	43.75	8	0	0	0	0	0	-62.26	1.4	NP_002804.2|NP_940980.3|	12|12|11|10|11|12|10|12	90	11.25	352	TMOD3_HUMAN
LMCD1	FmT-MON1A_R152C	21|20|16|15	72	0.57	3|0|0|0|0|0|0|0|0|0|3|0|0|0|0|0|0|0|13|6	NP_055398.1	11.75	8	0.09	0.22	0.09	0.22	0.09	-17.15	1.88		4|4|4|3|5|4|6|4	34	4.25	365	B4DEY6_HUMAN
MAGED2	FmT-MON1A_R152C	17|15|11|8	51	0.84	4|8|4|6|3|5|5|5|7|8|15|12|6|9|3|2|2|0|11|10	NP_055414.2	9.12	8	0	0	0	0	0	-42.27	0.76	NP_055634.3|NP_001010984.1|	3|3|2|5|3|6|7|8	37	4.63	606	Q5H907_HUMAN
CYFIP1	FmT-MON1A_R152C	22|13|12|7	54	0.83	13|0|0|5|8|5|6|10|15|10|13|7|12|10|0|7|0|0|0|10	NP_055423.1	7.38	8	0	0	0	0	0	-60.25	0.56	NP_001153239.1|	6|0|0|4|2|8|0|3	23	2.88	1253	CYFP1_HUMAN
TTC37	FmT-MON1A_R152C	10|10|7|6	33	0.8	6|8|9|0|0|4|4|2|6|6|4|5|4|5|0|6|0|0|5|4	NP_055454.1	5.12	8	0	0	0	0	0	-33.56	0.71		3|4|0|0|5|4|5|3	24	3	1564	TTC37_HUMAN
NUP93	FmT-MON1A_R152C	38|30|27|26	121	0.88	14|7|12|24|19|20|20|25|35|36|20|23|24|22|20|9|12|9|15|19	NP_055484.3	23.38	8	0	0	0	0	0	-99.73	0.78	NP_060697.4|NP_004976.2|	9|10|12|12|14|14|15|14	100	12.5	819	NUP93_HUMAN
GARRE1	FmT-MON1A_R152C	6|3|3|3	15	0.34	3|0|0|0|0|0|0|0|0|0|0|0|0|0|0|0|0|0|0|0	NP_055501.2	2.62	8	0.31	0.59	0.31	0.59	0.31	-5.88	3.5		3|2|3|3|0|2|2|2	17	2.13	1070	GRRE1_HUMAN
AQR	FmT-MON1A_R152C	11|11|9|8	39	0.9	68|59|63|165|184|175|164|162|2|5|5|0|5|5|11|11|5|3|42|0	NP_055506.1	5.88	8	0	0	0	0	0	#NAME?	0.03		9|8|6|6|3|3|0|0	35	4.38	1485	H0YH15_HUMAN
SLK	FmT-MON1A_R152C	47|47|47|47	188	0.88	29|34|34|3|8|11|10|11|8|6|19|32|24|17|2|3|0|0|30|28	NP_055535.2	44.38	8	0	0	0	0	0	-60.93	1.37		19|18|17|15|19|20|21|21	150	18.75	1235	SLK_HUMAN
EIF4A3	FmT-MON1A_R152C	68|67|64|58	257	0.89	40|46|41|43|50|40|49|42|41|32|18|24|26|31|26|18|8|16|45|21	NP_055555.1	45.88	8	0	0	0	0	0	-141.91	0.97	NP_055815.1|NP_060697.4|NP_001034554.1|NP_009202.1|NP_057467.1|NP_000517.2|NP_004976.2|NP_001958.2|NP_079351.2|NP_001002877.1|	11|13|13|13|17|13|16|15	111	13.88	411	IF4A3_HUMAN
CEP350	FmT-MON1A_R152C	72|71|70|70	283	0.9	48|60|46|111|120|116|106|110|61|59|93|137|113|107|74|80|7|14|79|62	NP_055625.4	65.38	8	0	0	0	0	0	-381.81	0.54	NP_001121369.1|	40|38|35|36|28|31|29|29	266	33.25	3117	A2A4F6_HUMAN
CEP170	FmT-MON1A_R152C	70|68|67|64	269	0.89	67|60|63|34|48|54|46|50|24|25|47|61|56|62|19|22|7|8|64|61	NP_055627.2	61.88	8	0	0	0	0	0	-159.01	0.97	NP_061335.1|NP_071905.3|NP_008985.3|NP_001121369.1|NP_066926.1|NP_001007068.1|NP_004844.1|	25|21|26|29|26|26|26|28	207	25.88	1584	CE170_HUMAN
PSMD6	FmT-MON1A_R152C	20|20|19|15	74	0.8	11|14|6|2|8|6|5|6|8|0|4|6|4|5|5|7|4|3|12|7	NP_055629.1	14.88	8	0	0	0	0	0	-31.23	1.32	NP_002802.2|NP_002785.1|NP_002779.1|NP_001186190.1|NP_002789.1|NP_002804.2|NP_008933.2|	7|6|4|9|9|8|6|10	59	7.38	389	PSMD6_HUMAN
FCHSD2	FmT-MON1A_R152C	3|3|2|2	10	0.81	4|7|7|0|0|0|0|0|0|0|0|0|0|0|0|0|0|0|2|0	NP_055639.2	1.25	8	0	0	0	0	0	-23.61	0.25	NP_079330.2|NP_006268.2|	2|3|2|0|0|0|3|0	10	1.25	740	FCSD2_HUMAN
DDX46	FmT-MON1A_R152C	48|47|45|42	182	0.9	157|158|145|109|105|104|104|107|63|64|88|115|92|87|40|37|31|33|150|106	NP_055644.2	42.5	8	0	0	0	0	0	-541.25	0.28		21|21|20|15|19|23|16|24	159	19.88	1031	A0A0C4DG89_HUMAN
RABGAP1L	FmT-MON1A_R152C	5|5|5|5	20	0.79	0|0|0|0|5|7|5|4|0|0|0|4|3|0|0|0|0|0|0|2	NP_055672.3	2.75	8	0	0	0	0	0	-24.72	0.52		4|4|3|3|0|0|0|2	16	2	815	A0A0C4DG54_HUMAN
HELZ	FmT-MON1A_R152C	18|16|11|11	56	0.9	11|10|10|7|6|4|2|7|140|135|7|5|0|2|0|4|4|0|8|0	NP_055692.2	11.5	8	0	0	0	0	0	-299.28	0.16	NP_003143.2|	7|4|6|5|8|12|11|7	60	7.5	1942	HELZ_HUMAN
DCLRE1A	FmT-MON1A_R152C	18|14|13|13	58	0.9	43|52|46|54|47|57|66|58|14|18|38|46|38|41|13|14|3|5|46|39	NP_055696.3	11.62	8	0	0	0	0	0	-237.96	0.2		6|10|9|10|4|7|5|4	55	6.88	1040	DCR1A_HUMAN
PDAP1	FmT-MON1A_R152C	46|39|29|29	143	0.77	17|14|15|0|4|6|3|4|10|5|11|10|6|6|0|2|0|2|24|25	NP_055706.1	29.88	8	0	0	0	0	0	-48.18	1.48		6|6|5|5|5|5|5|6	43	5.38	181	HAP28_HUMAN
RAB11FIP2	FmT-MON1A_R152C	15|15|14|14	58	0.89	25|24|27|7|3|7|0|0|0|2|11|11|12|12|3|4|0|0|25|21	NP_055719.1	12.25	8	0	0	0	0	0	-87.42	0.49	NP_940980.3|	6|7|5|7|4|6|6|6	47	5.88	512	RFIP2_HUMAN
AAK1	FmT-MON1A_R152C	17|12|11|10	50	0.78	9|13|5|0|0|0|0|0|0|0|6|4|0|3|0|0|0|0|9|4	NP_055726.3	10.25	8	0	0	0	0	0	-25.46	1.11		4|5|7|6|5|4|4|4	39	4.88	961	AAK1_HUMAN
PPP6R1	FmT-MON1A_R152C	11|11|10|9	41	0.87	16|11|17|0|7|6|7|6|0|0|0|4|2|0|0|0|0|0|18|3	NP_055746.3	8.38	8	0	0	0	0	0	-54.34	0.54	NP_055617.1|NP_055523.1|NP_001231695.1|	4|4|4|7|4|7|5|5	40	5	881	PP6R1_HUMAN
INPP5F	FmT-MON1A_R152C	11|10|9|8	38	0.56	4|0|5|0|0|0|0|0|0|0|0|0|0|0|0|0|0|0|5|0	NP_055752.1	6.5	8	0.11	0.27	0.11	0.27	0.11	-16.96	1.86		2|5|6|5|3|0|4|3	28	3.5	1132	A0A3B3ITL0_HUMAN
DIS3	FmT-MON1A_R152C	17|14|12|10	53	0.85	7|8|9|3|3|0|3|2|16|14|7|7|4|6|0|0|0|0|13|6	NP_055768.3	11.38	8	0	0	0	0	0	-37.88	0.88	NP_003469.2|NP_001191213.1|NP_001017995.1|NP_002950.3|	5|5|7|6|7|8|8|9	55	6.88	958	G3V1J5_HUMAN
DHX30	FmT-MON1A_R152C	31|31|27|22	111	0.88	23|26|29|12|11|10|10|17|25|28|21|13|12|10|9|12|8|15|24|11	NP_055781.2	17.88	8	0	0	0	0	0	-97.36	0.66	NP_003469.2|	4|5|5|7|13|15|13|14	76	9.5	1155	H7BXY3_HUMAN
RAB21	FmT-MON1A_R152C	12|11|10|10	43	0.86	0|0|0|5|8|10|8|9|15|14|10|9|8|10|5|9|10|15|4|3	NP_055814.1	9.62	8	0	0	0	0	0	-39.83	0.71		3|4|4|5|4|3|3|2	28	3.5	225	RAB21_HUMAN
STK38L	FmT-MON1A_R152C	2|0|0|0	2	0.47	0|0|0|0|0|0|0|0|0|0|0|0|0|0|0|0|0|0|0|0	NP_055815.1	0.25	8	0.19	0.78	0.19	0.78	0.19	-3.3	2.5	NP_057467.1|NP_002268.2|NP_001231695.1|	2|0|0|0|0|0|0|0	2	0.25	464	ST38L_HUMAN
EXOSC7	FmT-MON1A_R152C	11|8|8|7	34	0.9	11|12|9|20|27|26|25|24|6|5|10|13|9|11|3|6|7|3|11|9	NP_055819.2	6.12	8	0	0	0	0	0	-102.91	0.24	NP_060052.3|NP_001484.1|	3|2|2|2|5|3|6|4	27	3.38	291	EXOS7_HUMAN
PDXDC1	FmT-MON1A_R152C	21|17|15|13	66	0.84	13|11|16|3|4|2|7|6|4|3|3|8|6|3|4|6|0|0|13|16	NP_055842.2	13.38	8	0	0	0	0	0	-45.75	0.92		12|7|8|8|6|5|6|9	61	7.63	788	PDXD1_HUMAN
FNBP1	FmT-MON1A_R152C	4|3|3|2	12	0.02	0|0|0|0|0|0|0|0|0|0|0|0|0|0|0|0|0|0|0|0	NP_055848.1	1.5	8	0.92	0.99	0.92	0.99	0.92	-3.3	15		2|4|2|3|0|0|0|0	11	1.38	617	B7ZL14_HUMAN
GGA2	FmT-MON1A_R152C	10|10|9|9	38	0.84	0|0|0|0|10|13|0|12|3|0|0|0|0|0|0|0|0|0|0|3	NP_055859.1	8	8	0	0	0	0	0	-29.76	0.84	NP_006642.1|NP_000867.2|NP_002950.3|NP_061882.2|NP_065908.1|	5|3|5|4|4|6|6|6	39	4.88	613	GGA2_HUMAN
CMTR1	FmT-MON1A_R152C	35|31|30|28	124	0.9	105|116|114|32|50|48|53|50|42|38|41|60|59|49|20|19|10|12|116|108	NP_055865.1	28.38	8	0	0	0	0	0	-420.68	0.25		13|15|15|14|13|16|11|12	109	13.63	835	CMTR1_HUMAN
UHRF1BP1L	FmT-MON1A_R152C	14|11|11|10	46	0.88	16|26|19|12|20|20|24|17|0|3|8|12|5|2|0|0|0|0|23|15	NP_055869.1	8.62	8	0	0	0	0	0	-104.97	0.37		7|7|9|8|7|0|7|5	50	6.25	1464	A0A0C4DGH6_HUMAN
SWAP70	FmT-MON1A_R152C	11|8|8|7	34	0.32	0|2|4|0|0|0|0|0|0|0|0|0|0|0|0|0|0|0|0|4	NP_055870.2	6.5	8	0.36	0.85	0.36	0.85	0.36	-7.21	2.6	NP_001171899.1|	4|4|5|6|2|3|2|4	30	3.75	585	E7EMB1_HUMAN
SIPA1L3	FmT-MON1A_R152C	6|4|3|3	16	0.77	2|2|3|0|3|4|3|6|0|0|0|0|0|0|0|0|0|0|5|0	NP_055888.1	3	8	0	0	0	0	0	-21.44	0.67	NP_001121369.1|	5|3|3|2|3|2|0|3	21	2.63	1781	SI1L3_HUMAN
TNRC6B	FmT-MON1A_R152C	39|34|33|32	138	0.87	19|22|22|3|8|8|9|9|36|31|11|13|6|9|0|0|0|0|19|15	NP_055903.2	28.5	8	0	0	0	0	0	-77.89	1.03	NP_787050.6|NP_001121369.1|NP_001107593.1|	18|18|17|22|13|12|14|16	130	16.25	1723	TNR6B_HUMAN
CLASP2	FmT-MON1A_R152C	17|17|15|15	64	0.85	11|14|16|3|11|7|12|12|2|3|6|7|5|7|0|0|0|0|9|10	NP_055912.2	13.38	8	0	0	0	0	0	-39.83	0.99		6|7|10|10|7|8|8|10	66	8.25	1515	B3KR06_HUMAN
ATG2A	FmT-MON1A_R152C	16|12|9|7	44	0.78	7|6|10|0|0|3|0|0|0|0|2|3|0|0|0|0|0|0|12|0	NP_055919.2	8.12	8	0	0	0	0	0	-27.09	0.93		5|5|8|8|2|3|4|2	37	4.63	1938	ATG2A_HUMAN
ANKLE2	FmT-MON1A_R152C	6|5|4|4	19	0.8	0|4|6|2|0|3|0|3|0|0|3|4|3|0|0|2|0|0|7|5	NP_055929.1	3.62	8	0	0	0	0	0	-20.3	0.66		3|6|3|4|2|2|2|2	24	3	938	ANKL2_HUMAN
ALMS1	FmT-MON1A_R152C	8|8|8|7	31	0.06	0|3|0|0|0|0|0|0|0|0|0|0|0|0|0|0|0|0|0|0	NP_055935.4	6.5	8	0.76	0.79	0.76	0.79	0.76	-2.15	8.67		6|3|2|6|3|7|6|6	39	4.88	4169	ALMS1_HUMAN
SEPTIN6	FmT-MON1A_R152C	27|25|24|24	100	0.86	19|18|19|6|3|4|4|3|0|0|7|0|0|0|6|2|0|0|20|7	NP_055944.2	23.12	8	0	0	0	0	0	-42.26	1.22	NP_001092281.1|NP_061979.3|	5|4|6|6|5|2|6|5	39	4.88	434	B1AMS2_HUMAN
NUP205	FmT-MON1A_R152C	23|21|19|16	79	0.9	11|12|16|46|57|43|53|52|24|21|20|24|22|21|14|17|7|4|20|15	NP_055950.1	12.5	8	0	0	0	0	0	-219.66	0.24	NP_056147.2|NP_004976.2|	4|2|4|5|13|12|13|12	65	8.13	2012	NU205_HUMAN
LARP4B	FmT-MON1A_R152C	15|13|13|13	54	0.83	8|8|5|5|7|7|8|7|8|7|14|10|0|6|4|0|0|4|10|3	NP_055970.1	10.62	8	0	0	0	0	0	-30.15	1.01		4|3|4|3|4|4|6|6	34	4.25	738	LAR4B_HUMAN
TRIM9	FmT-MON1A_R152C	36|34|30|29	129	0.77	18|15|14|4|5|6|4|6|4|0|7|8|3|2|0|0|0|0|19|6	NP_055978.4	28	8	0	0	0	0	0	-30.63	1.7	NP_001020095.1|	14|13|15|15|12|10|13|12	104	13	710	TRIM9_HUMAN
PRRC2C	FmT-MON1A_R152C	30|26|23|21	100	0.86	9|13|11|6|12|12|8|10|26|25|7|15|4|10|3|4|2|0|13|14	NP_055987.2	16.12	8	0	0	0	0	0	-78.75	0.81	NP_004573.2|	5|2|7|6|14|12|19|17	82	10.25	2817	E7EPN9_HUMAN
DNAJC9	FmT-MON1A_R152C	5|5|5|5	20	0.84	5|10|12|0|3|0|0|0|2|2|0|2|0|0|0|0|0|0|5|4	NP_056005.1	4.25	8	0	0	0	0	0	-30.46	0.53	NP_003520.1|NP_039234.1|	2|4|4|3|4|4|4|4	29	3.63	260	DNJC9_HUMAN
MYO1D	FmT-MON1A_R152C	20|18|17|12	67	0.82	12|12|14|5|6|6|6|5|0|0|0|0|0|0|0|0|0|0|11|0	NP_056009.1	13.12	8	0	0	0	0	0	-35.02	1.07	NP_001269.3|NP_003812.1|NP_940980.3|	7|7|10|7|5|7|3|5	51	6.38	1006	J3KRL0_HUMAN
PPIP5K2	FmT-MON1A_R152C	8|8|5|5	26	0.83	7|0|8|0|5|10|6|4|2|0|3|0|2|0|0|0|0|0|8|7	NP_056031.2	5.25	8	0	0	0	0	0	-31.65	0.64	NP_079351.2|	6|3|4|4|2|4|4|3	30	3.75	1222	A0A087WZV0_HUMAN
DNMBP	FmT-MON1A_R152C	5|5|4|4	18	0.66	6|0|2|0|0|0|0|0|0|0|0|0|0|0|0|0|0|0|2|0	NP_056036.1	2.62	8	0.01	0.01	0.01	0.01	0.01	-12.47	1.05		4|3|3|3|0|0|3|0	16	2	1577	A0A1B0GTX1_HUMAN
CLUH	FmT-MON1A_R152C	4|3|2|2	11	0.71	4|0|2|0|0|2|2|2|0|0|0|0|0|0|0|0|0|2|0|0	NP_056044.3	1.38	8	0	0	0	0	0	-12.75	0.55	NP_060697.4|NP_001121369.1|	4|2|3|0|2|0|0|0	11	1.38	1309	CLU_HUMAN
NUP160	FmT-MON1A_R152C	5|5|4|2	16	0.9	5|4|7|29|19|20|27|23|13|7|0|3|0|4|6|2|6|0|5|4	NP_056046.1	2	8	0	0	0	0	0	-111.69	0.08	NP_942590.1|NP_076962.2|NP_001129419.1|	4|3|0|4|0|2|0|0	13	1.63	1436	NU160_HUMAN
ANKS1A	FmT-MON1A_R152C	13|10|6|6	35	0.78	7|3|7|0|0|0|3|0|0|0|0|3|0|0|0|0|0|0|7|9	NP_056060.2	5.25	8	0	0	0	0	0	-34.67	0.7	NP_001171899.1|NP_001107644.1|	4|4|7|6|0|0|2|2	25	3.13	1134	ANS1A_HUMAN
WASHC4	FmT-MON1A_R152C	10|10|7|7	34	0.84	7|8|4|5|11|10|12|8|0|0|4|0|0|2|0|0|0|0|4|0	NP_056090.1	6.75	8	0	0	0	0	0	-35.11	0.66	NP_001244928.1|	3|4|4|7|5|4|4|3	34	4.25	1173	A0A087X256_HUMAN
WDR7	FmT-MON1A_R152C	6|4|3|2	15	0.34	0|0|0|0|3|0|0|0|0|0|0|0|0|0|0|0|0|0|0|0	NP_056100.2	2.12	8	0.31	0.59	0.31	0.59	0.31	-5.88	2.83		2|4|2|0|2|4|0|0	14	1.75	1490	A2RRE0_HUMAN
HAUS5	FmT-MON1A_R152C	21|20|19|19	79	0.83	12|15|14|5|9|8|11|9|0|2|6|8|7|4|8|4|0|0|13|9	NP_056117.1	17.38	8	0	0	0	0	0	-34.62	1.29		8|9|9|9|8|6|8|11	68	8.5	633	HAUS5_HUMAN
USP24	FmT-MON1A_R152C	10|6|3|0	19	0.34	0|0|0|0|3|0|0|2|0|0|0|0|0|0|0|0|0|0|2|0	NP_056121.2	2.38	8	0.32	0.98	0.32	0.98	0.32	-9.59	1.36		3|0|5|8|0|0|0|0	16	2	2620	UBP24_HUMAN
LARP1	FmT-MON1A_R152C	41|38|37|34	150	0.89	45|45|39|22|27|22|29|22|21|17|44|35|26|28|17|15|7|5|34|23	NP_056130.2	28.5	8	0	0	0	0	0	-142.47	0.66	NP_003469.2|	8|10|10|12|16|19|15|13	103	12.88	1019	LARP1_HUMAN
SMG5	FmT-MON1A_R152C	4|3|3|2	12	0.02	0|0|0|0|0|0|0|0|0|0|0|0|0|0|0|0|0|0|0|0	NP_056142.2	1.5	8	0.92	0.99	0.92	0.99	0.92	-3.3	15		3|0|3|2|3|0|0|0	11	1.38	1016	SMG5_HUMAN
NUDCD3	FmT-MON1A_R152C	31|25|23|22	101	0.23	6|11|8|0|0|0|0|0|2|0|0|4|0|0|0|0|0|0|10|4	NP_056147.2	17.88	8	0.46	1	0.46	1	0.46	-23.63	2.04	NP_061335.1|NP_005264.2|NP_002950.3|	6|5|4|4|8|8|10|10	55	6.88	361	NUDC3_HUMAN
NCAPH	FmT-MON1A_R152C	9|8|7|6	30	0.84	3|2|4|0|3|0|3|2|13|6|9|7|7|7|0|0|0|0|5|0	NP_056156.2	5.88	8	0	0	0	0	0	-30.05	0.65	NP_000025.1|	3|4|4|4|5|3|4|3	30	3.75	741	CND2_HUMAN
SCRIB	FmT-MON1A_R152C	33|30|27|25	115	0.9	40|35|46|62|68|55|62|55|12|13|19|34|29|24|9|9|0|2|37|20	NP_056171.3	26.5	8	0	0	0	0	0	-199.67	0.43		13|15|14|18|15|17|14|16	122	15.25	1630	A0A0G2JNZ2_HUMAN
MTREX	FmT-MON1A_R152C	21|17|12|11	61	0.89	17|20|20|32|41|39|38|32|18|10|5|12|7|7|11|11|7|7|28|8	NP_056175.3	9.75	8	0	0	0	0	0	-155.56	0.26	NP_057531.2|NP_000148.2|NP_056357.1|	3|2|3|5|6|10|7|9	45	5.63	1042	MTREX_HUMAN
ELP5	FmT-MON1A_R152C	17|16|14|12	59	0.78	9|9|10|0|7|6|5|5|0|0|4|8|6|9|0|0|0|0|7|9	NP_056177.3	8.12	8	0	0	0	0	0	-42.43	0.88		4|3|5|6|0|0|2|0	20	2.5	316	ELP5_HUMAN
RPL36	FmT-MON1A_R152C	15|12|11|8	46	0.81	6|11|6|5|5|0|3|4|7|6|3|6|9|6|7|7|4|0|12|4	NP_056229.2	9.62	8	0	0	0	0	0	-27.33	0.99	NP_055050.1|NP_003812.1|	3|4|4|3|4|4|4|4	30	3.75	105	RL36_HUMAN
AASDHPPT	FmT-MON1A_R152C	26|24|22|20	92	0.88	18|14|18|5|0|6|0|6|8|8|5|4|8|6|2|0|0|0|33|23	NP_056238.2	17.88	8	0	0	0	0	0	-73.18	0.78	NP_000364.1|NP_001117.2|NP_057230.1|NP_003330.1|	6|4|5|7|8|7|8|8	53	6.63	309	ADPPT_HUMAN
MTMR9	FmT-MON1A_R152C	10|10|9|8	37	0.81	7|8|8|0|0|0|0|0|0|0|0|0|0|0|0|0|0|0|9|7	NP_056273.2	7.88	8	0	0	0	0	0	-24.18	0.98		5|5|4|3|3|3|5|4	32	4	549	MTMR9_HUMAN
PTPN23	FmT-MON1A_R152C	5|3|3|3	14	0.47	0|2|0|0|0|0|0|0|0|2|0|0|0|0|0|0|0|0|0|0	NP_056281.1	2	8	0.2	0.49	0.2	0.49	0.2	-6.3	2	NP_002779.1|NP_940980.3|	2|0|2|3|0|3|3|0	13	1.63	1636	PTN23_HUMAN
AAR2	FmT-MON1A_R152C	7|7|7|6	27	0.9	7|11|11|9|6|9|8|8|7|10|8|9|3|6|8|7|4|5|12|3	NP_056326.2	5.25	8	0	0	0	0	0	-50.21	0.48		4|3|4|0|4|4|5|5	29	3.63	384	AAR2_HUMAN
IBTK	FmT-MON1A_R152C	10|8|8|7	33	0.78	5|0|5|4|5|6|5|6|0|0|7|7|6|6|0|0|0|0|4|5	NP_056340.2	6.25	8	0	0	0	0	0	-22.19	0.96	NP_036412.1|NP_001121369.1|NP_002906.1|NP_004976.2|NP_001958.2|	2|5|7|6|7|6|3|2	38	4.75	1353	E7EPI0_HUMAN
POLR2M	FmT-MON1A_R152C	14|13|12|12	51	0.81	13|9|7|0|3|2|3|2|2|0|2|3|0|3|0|0|0|0|8|3	NP_056347.1	11.5	8	0	0	0	0	0	-20.95	1.24	NP_001138519.1|NP_060640.2|NP_001121369.1|	5|5|7|5|6|5|5|6	44	5.5	368	E9PP13_HUMAN
POLDIP2	FmT-MON1A_R152C	3|0|0|0	3	0.9	37|33|30|3|3|3|6|0|0|3|0|0|0|0|0|0|2|5|41|12	NP_056399.1	0.38	8	0	0	0	0	0	-158.76	0.01		3|0|0|0|0|0|0|0	3	0.38	368	B4DEM9_HUMAN
CCZ1B	FmT-MON1A_R152C	185|172|150|147	654	0	0|0|0|0|0|0|0|0|0|0|0|0|0|0|0|0|0|0|2|0	NP_056437.4	143.25	8	1	1	1	1	1	62.53	286.5		22|23|24|24|23|22|23|23	184	23	482	CCZ1B_HUMAN
KIFBP	FmT-MON1A_R152C	13|13|13|13	52	0.72	0|0|3|0|0|0|0|0|6|4|0|3|2|2|0|0|0|0|4|12	NP_056449.1	9.62	8	0	0	0	0	0	-18.32	1.48	NP_057701.1|	5|4|3|4|6|7|6|6	41	5.13	621	KBP_HUMAN
GAPVD1	FmT-MON1A_R152C	21|19|15|13	68	0.82	7|4|10|9|11|11|9|14|5|4|11|15|9|7|2|3|0|0|7|11	NP_056450.2	14.25	8	0	0	0	0	0	-31.9	1.12	NP_689939.1|	10|12|9|10|6|8|6|7	68	8.5	1487	B4DGD8_HUMAN
TES	FmT-MON1A_R152C	26|24|23|23	96	0.82	14|12|14|0|0|5|0|3|3|2|0|5|5|4|2|3|0|0|17|4	NP_056456.1	20.5	8	0	0	0	0	0	-29.88	1.44	NP_115729.1|	8|10|11|10|11|12|10|10	82	10.25	421	TES_HUMAN
RSL1D1	FmT-MON1A_R152C	30|29|22|19	100	0.88	13|13|18|37|28|28|25|25|14|13|17|21|13|19|29|30|22|27|14|14	NP_056474.2	16.38	8	0	0	0	0	0	-114.32	0.53		5|4|4|4|6|9|6|9	47	5.88	490	RL1D1_HUMAN
AAAS	FmT-MON1A_R152C	10|8|8|8	34	0.84	5|6|5|9|8|5|6|8|9|8|2|3|5|3|4|3|7|4|11|11	NP_056480.1	7.38	8	0	0	0	0	0	-34.08	0.74		4|4|5|5|4|4|5|4	35	4.38	546	AAAS_HUMAN
UBXN1	FmT-MON1A_R152C	8|6|5|5	24	0.75	4|3|3|0|4|3|4|4|0|4|0|4|0|2|0|0|5|3|6|0	NP_056937.2	5	8	0	0	0	0	0	-15.42	1.05	NP_055634.3|NP_079330.2|NP_055047.2|NP_055050.1|NP_001008273.1|NP_008950.1|NP_057701.1|NP_005333.2|NP_057490.2|NP_055428.1|NP_001010984.1|	3|5|5|4|2|2|3|3	27	3.38	312	A0A087WTZ5_HUMAN
HOOK1	FmT-MON1A_R152C	8|7|5|4	24	0.85	6|0|4|5|10|12|9|8|0|0|0|7|4|3|0|0|0|0|5|3	NP_056972.1	4.38	8	0	0	0	0	0	-44.67	0.45	NP_072097.2|NP_004573.2|NP_065908.1|	2|2|0|2|3|5|4|4	22	2.75	728	HOOK1_HUMAN
NOP58	FmT-MON1A_R152C	32|31|28|26	117	0.89	23|21|21|40|52|47|41|44|27|20|23|28|27|19|42|40|17|19|24|12	NP_057018.1	20.5	8	0	0	0	0	0	-176.8	0.44	NP_000335.1|	8|4|6|6|11|10|8|9	62	7.75	529	NOP58_HUMAN
PELO	FmT-MON1A_R152C	10|10|9|8	37	0.82	2|2|0|0|0|0|0|0|6|9|7|9|6|5|0|0|0|0|8|2	NP_057030.3	6.38	8	0	0	0	0	0	-37.99	0.77	NP_001107644.1|	3|4|3|0|3|3|5|4	25	3.13	385	PELO_HUMAN
SNX7	FmT-MON1A_R152C	17|16|15|14	62	0.73	5|6|8|0|0|0|3|0|0|0|3|3|0|3|0|0|0|0|7|11	NP_057060.2	12.25	8	0	0	0	0	0	-22.46	1.53	NP_776170.2|	5|6|5|6|6|4|6|4	42	5.25	451	E9PNL2_HUMAN
RTRAF	FmT-MON1A_R152C	41|41|40|37	159	0.88	26|27|33|21|23|17|21|15|26|20|22|17|19|21|11|6|13|9|31|26	NP_057123.1	31.25	8	0	0	0	0	0	-81.98	1.07	NP_003469.2|NP_076998.1|NP_001139411.1|	8|7|9|9|9|8|9|9	68	8.5	244	RTRAF_HUMAN
SF3B6	FmT-MON1A_R152C	8|8|7|7	30	0.9	4|7|7|9|23|21|20|22|4|9|12|15|15|13|5|8|6|7|10|19	NP_057131.1	5.88	8	0	0	0	0	0	-85.51	0.27	NP_001034554.1|	2|2|2|2|2|2|3|3	18	2.25	125	SF3B6_HUMAN
COPZ1	FmT-MON1A_R152C	19|19|18|15	71	0.82	11|11|10|10|12|13|11|13|9|8|9|8|9|10|9|7|10|5|8|10	NP_057141.1	15.12	8	0	0	0	0	0	-30.09	1.23	NP_059980.2|	4|4|4|4|6|6|5|6	39	4.88	177	COPZ1_HUMAN
PPIL1	FmT-MON1A_R152C	3|3|0|0	6	0.9	5|5|7|3|5|4|3|4|0|0|2|2|0|4|2|2|0|0|5|7	NP_057143.1	0.75	8	0	0	0	0	0	-28.01	0.12	NP_001002877.1|	2|0|0|0|0|0|0|2	4	0.5	166	PPIL1_HUMAN
MRPS23	FmT-MON1A_R152C	7|6|6|5	24	0.9	66|71|76|8|12|12|12|12|3|0|3|7|3|6|6|3|2|2|60|49	NP_057154.2	4.75	8	0	0	0	0	0	-306.93	0.07		3|0|3|4|2|2|3|4	21	2.63	190	RT23_HUMAN
GLOD4	FmT-MON1A_R152C	11|10|9|7	37	0.29	2|2|0|0|0|0|0|0|0|0|2|2|0|3|0|0|0|0|3|4	NP_057164.3	6.88	8	0.41	0.79	0.41	0.79	0.41	-9.08	2.29		3|2|2|4|6|4|3|6	30	3.75	298	GLOD4_HUMAN
SCFD1	FmT-MON1A_R152C	7|6|6|6	25	0.9	4|4|3|7|11|7|10|11|8|11|5|10|6|8|6|6|0|0|8|17	NP_057190.2	4.12	8	0	0	0	0	0	-56.91	0.33	NP_055047.2|NP_003469.2|NP_005810.1|NP_940980.3|	2|3|2|0|2|5|4|3	21	2.63	642	A0A7I2V362_HUMAN
COPG1	FmT-MON1A_R152C	16|16|15|10	57	0.79	5|6|6|5|0|0|0|0|11|7|7|8|2|0|4|2|4|3|5|11	NP_057212.1	8.75	8	0	0	0	0	0	-42.43	0.95	NP_001001329.1|	3|0|4|4|8|5|8|4	36	4.5	874	COPG1_HUMAN
DYNC1LI1	FmT-MON1A_R152C	8|7|6|5	26	0.62	0|3|0|0|0|0|0|2|2|0|0|0|0|0|2|0|0|0|0|5	NP_057225.2	5.38	8	0.03	0.09	0.03	0.09	0.03	-7.63	1.79	NP_004569.2|	5|5|2|3|3|5|2|2	27	3.38	523	E9PHI6_HUMAN
HSD17B12	FmT-MON1A_R152C	31|27|23|20	101	0.86	2|0|7|14|9|10|12|17|30|25|11|12|12|8|6|10|12|9|5|14	NP_057226.1	18.75	8	0	0	0	0	0	-67.08	0.87	NP_055050.1|NP_001907.2|	6|4|4|5|10|8|9|8	54	6.75	312	DHB12_HUMAN
COMMD10	FmT-MON1A_R152C	24|23|21|15	83	0.84	12|9|16|5|0|7|0|0|3|0|4|6|5|7|0|3|0|3|18|16	NP_057228.1	16.25	8	0	0	0	0	0	-43.83	1.05		7|7|7|6|8|8|9|10	62	7.75	202	D6RJ90_HUMAN
PPME1	FmT-MON1A_R152C	11|11|11|11	44	0.86	13|13|11|0|0|0|0|0|14|9|6|4|4|6|2|0|0|0|13|10	NP_057231.1	9.5	8	0	0	0	0	0	-40.79	0.72	NP_001138519.1|NP_001123578.1|NP_004243.1|NP_009148.2|NP_115879.2|NP_001139761.1|	6|6|6|5|4|4|6|5	42	5.25	386	PPME1_HUMAN
MRTO4	FmT-MON1A_R152C	23|22|20|18	83	0.69	7|8|7|8|9|7|7|7|11|7|5|8|6|8|7|5|3|5|11|0	NP_057267.2	14.5	8	0	0.01	0	0.01	0	-27.33	1.49		5|6|7|4|9|10|5|9	55	6.88	239	MRT4_HUMAN
JPT1	FmT-MON1A_R152C	51|49|48|41	189	0.84	26|22|19|6|3|6|7|6|7|8|17|16|16|13|0|3|0|0|33|25	NP_057269.1	40.25	8	0	0	0	0	0	-51.34	1.52	NP_006642.1|	7|3|3|6|3|3|3|3	31	3.88	154	JUPI1_HUMAN
CPSF3	FmT-MON1A_R152C	12|11|8|7	38	0.9	20|20|19|18|34|24|31|26|2|2|6|7|4|5|3|3|3|3|22|19	NP_057291.1	7.75	8	0	0	0	0	0	-107.6	0.27	NP_001139761.1|	8|4|4|5|7|5|3|4	40	5	684	G5E9W3_HUMAN
VPS28	FmT-MON1A_R152C	15|15|14|13	57	0.84	14|12|11|0|0|0|0|0|6|6|8|8|4|5|4|0|0|0|10|9	NP_057292.1	12.62	8	0	0	0	0	0	-31.43	1.07	NP_000335.1|NP_115729.1|NP_057159.2|	5|5|5|5|4|4|5|4	37	4.63	221	VPS28_HUMAN
TRIP4	FmT-MON1A_R152C	28|21|20|20	89	0.87	20|14|23|9|16|15|13|17|5|4|10|9|7|10|3|2|0|0|24|11	NP_057297.2	18.25	8	0	0	0	0	0	-61.35	0.87		15|12|10|10|8|11|7|9	82	10.25	581	TRIP4_HUMAN
SNX9	FmT-MON1A_R152C	29|27|26|24	106	0.87	23|20|25|3|10|5|6|0|0|6|9|11|11|9|0|0|0|0|24|18	NP_057308.1	24.12	8	0	0	0	0	0	-55.02	1.05	NP_057531.2|NP_005561.1|NP_940980.3|	9|11|12|11|10|11|9|13	86	10.75	595	SNX9_HUMAN
CYB5R4	FmT-MON1A_R152C	10|9|8|8	35	0.04	0|0|0|0|0|0|0|0|0|0|0|0|0|0|0|0|0|0|3|2	NP_057314.2	7	8	0.83	0.93	0.83	0.93	0.83	-2.87	5.6		6|5|4|5|2|4|6|6	38	4.75	521	NB5R4_HUMAN
AKAP11	FmT-MON1A_R152C	8|7|6|5	26	0.89	5|6|9|17|25|27|21|26|0|0|2|0|0|0|3|2|0|0|7|0	NP_057332.1	3.5	8	0	0	0	0	0	-111.69	0.14	NP_004573.2|NP_003817.1|	4|5|5|5|0|0|0|2	21	2.63	1901	AKA11_HUMAN
HP1BP3	FmT-MON1A_R152C	17|10|9|8	44	0.89	10|8|10|21|31|28|30|26|4|7|0|10|8|9|4|4|0|0|10|10	NP_057371.2	8.38	8	0	0	0	0	0	-113.73	0.29	NP_003469.2|NP_036411.1|	3|4|4|2|7|4|3|5	32	4	553	HP1B3_HUMAN
TRAP1	FmT-MON1A_R152C	98|87|86|77	348	0.9	262|243|256|75|96|92|96|97|91|92|70|63|63|62|48|41|37|45|195|224	NP_057376.2	75.5	8	0	0	0	0	0	#NAME?	0.31	NP_055047.2|NP_003469.2|NP_000025.1|NP_057701.1|	19|20|20|21|25|23|23|23	174	21.75	704	I3L0K7_HUMAN
CMPK1	FmT-MON1A_R152C	4|4|3|3	14	0.82	0|0|0|3|6|6|5|7|0|4|0|0|0|0|2|0|0|0|0|0	NP_057392.1	2.62	8	0	0	0	0	0	-28.01	0.44		2|0|2|3|2|2|2|2	15	1.88	228	KCY_HUMAN
NUP98	FmT-MON1A_R152C	18|12|12|12	54	0.9	12|15|12|25|45|38|41|40|57|56|7|15|7|11|4|8|5|9|13|11	NP_057404.2	9.88	8	0	0	0	0	0	-205.75	0.2	NP_942590.1|NP_004976.2|	5|3|5|9|8|10|8|9	57	7.13	1800	NUP98_HUMAN
RAB14	FmT-MON1A_R152C	32|26|22|17	97	0.84	18|16|15|22|9|16|15|14|14|16|6|11|11|13|17|18|9|9|13|6	NP_057406.2	19.25	8	0	0	0	0	0	-50.84	1.03	NP_071735.2|NP_055050.1|NP_006535.1|NP_001484.1|NP_057238.3|	4|7|6|3|8|7|7|6	48	6	215	RAB14_HUMAN
DDX47	FmT-MON1A_R152C	8|8|7|7	30	0.9	2|6|5|27|20|23|23|21|18|19|6|14|14|12|8|6|7|10|5|0	NP_057439.2	6.75	8	0	0	0	0	0	-85.28	0.29	NP_001121369.1|NP_004976.2|	4|4|6|4|4|4|4|5	35	4.38	455	DDX47_HUMAN
HACD3	FmT-MON1A_R152C	42|39|34|34	149	0.89	15|18|22|34|49|44|54|50|52|44|32|49|51|42|15|17|25|24|27|38	NP_057479.2	33	8	0	0	0	0	0	-156.8	0.64	NP_055050.1|NP_001153239.1|NP_055428.1|	7|9|7|8|6|8|7|8	60	7.5	362	H3BRL8_HUMAN
TRMT112	FmT-MON1A_R152C	6|6|5|5	22	0.76	0|5|4|0|2|0|0|0|4|5|3|2|0|0|0|0|2|0|4|3	NP_057488.1	4.75	8	0	0	0	0	0	-12.93	1.06	NP_001034554.1|NP_079351.2|	2|2|2|2|2|2|2|2	16	2	125	F5GX77_HUMAN
GTSE1	FmT-MON1A_R152C	7|4|3|3	17	0.84	11|9|8|0|4|3|3|3|0|0|2|4|3|2|0|0|0|0|6|6	NP_057510.4	2.5	8	0	0	0	0	0	-39.11	0.29	NP_000867.2|NP_001824.1|	3|3|2|4|0|2|0|0	14	1.75	739	GTSE1_HUMAN
BCCIP	FmT-MON1A_R152C	9|8|7|6	30	0.76	7|0|5|5|3|5|2|5|5|3|3|0|4|5|3|4|5|0|4|4	NP_057651.1	6.25	8	0	0	0	0	0	-16.53	1.14	NP_006268.2|	2|2|2|2|3|2|3|3	19	2.38	322	BCCIP_HUMAN
KDM3B	FmT-MON1A_R152C	19|18|17|13	67	0.9	59|52|59|36|44|54|38|43|31|29|41|48|39|43|14|15|6|4|61|34	NP_057688.2	14.25	8	0	0	0	0	0	-219.31	0.24	NP_004976.2|	7|5|8|8|5|4|8|6	51	6.38	1761	KDM3B_HUMAN
TDP2	FmT-MON1A_R152C	26|26|26|24	102	0.89	43|42|42|8|13|14|15|16|8|10|12|19|11|11|2|5|0|4|42|47	NP_057698.2	21.12	8	0	0	0	0	0	-159.07	0.49	NP_001029082.1|NP_002739.1|	5|6|7|8|5|6|4|7	48	6	362	TYDP2_HUMAN
NUP54	FmT-MON1A_R152C	17|17|16|16	66	0.88	15|11|16|6|9|7|9|7|24|23|0|5|5|0|0|0|0|0|10|6	NP_059122.2	14.88	8	0	0	0	0	0	-55.58	0.76		10|9|10|6|9|8|8|9	69	8.63	507	NUP54_HUMAN
HAUS7	FmT-MON1A_R152C	8|6|6|5	25	0.67	5|4|0|0|0|0|0|0|0|0|0|0|0|0|0|0|0|0|5|0	NP_059988.3	4.88	8	0	0.02	0	0.02	0	-16.96	1.39	NP_001186190.1|NP_851853.1|	2|4|2|2|0|2|3|3	18	2.25	368	HAUS7_HUMAN
CDV3	FmT-MON1A_R152C	24|20|18|17	79	0.83	9|12|16|0|0|0|2|0|2|3|4|7|3|2|0|0|0|0|15|15	NP_060018.1	16.88	8	0	0	0	0	0	-36.68	1.16	NP_079422.1|NP_055050.1|NP_001036041.1|NP_002804.2|NP_001162580.1|NP_055268.1|	6|5|6|5|8|9|6|8	53	6.63	258	D6R9V8_HUMAN
UBE2Q1	FmT-MON1A_R152C	11|7|7|5	30	0.16	0|0|0|0|0|0|0|0|0|0|0|0|0|0|0|0|0|0|4|0	NP_060052.3	4.38	8	0.55	0.82	0.55	0.82	0.55	-5.75	4.38		2|0|2|0|4|4|4|6	22	2.75	422	UB2Q1_HUMAN
CDKN2AIP	FmT-MON1A_R152C	5|4|3|3	15	0.9	14|12|8|5|10|11|12|14|5|5|5|7|7|5|0|0|3|0|13|13	NP_060102.1	2.25	8	0	0	0	0	0	-61.37	0.17	NP_055428.1|NP_002105.2|	3|4|4|3|0|0|3|0	17	2.13	580	J3KNE1_HUMAN
VPS50	FmT-MON1A_R152C	7|7|7|5	26	0.54	0|0|6|0|0|0|0|0|2|0|0|0|0|0|0|0|0|0|0|0	NP_060137.2	4.12	8	0.17	0.21	0.17	0.21	0.17	-9.94	2.06		3|0|5|5|3|0|2|2	20	2.5	964	VPS50_HUMAN
ERCC6L	FmT-MON1A_R152C	23|21|19|15	78	0.88	17|24|22|8|16|14|16|13|10|9|25|14|18|12|3|9|0|0|22|30	NP_060139.2	14.75	8	0	0	0	0	0	-87.42	0.58		9|13|13|13|6|7|8|8	77	9.63	1250	B5MDQ0_HUMAN
CC2D1A	FmT-MON1A_R152C	47|38|38|37	160	0.89	40|32|50|5|15|11|18|10|14|11|18|24|18|21|4|5|2|0|35|21	NP_060191.3	37.5	8	0	0	0	0	0	-92.02	0.96		15|17|17|18|13|14|14|13	121	15.13	951	C2D1A_HUMAN
ANKHD1-EIF4EBP3	FmT-MON1A_R152C	41|37|35|33	146	0.88	26|30|32|17|24|30|29|25|35|41|16|28|21|23|8|6|6|5|33|20	NP_060217.1	33.88	8	0	0	0	0	0	-87.11	0.96		14|16|9|15|14|15|15|17	115	14.38	2542	ANKH1_HUMAN
UHRF1BP1	FmT-MON1A_R152C	8|7|7|4	26	0.83	4|3|4|2|7|8|7|5|0|0|4|7|5|4|0|0|0|0|9|5	NP_060224.3	4	8	0	0	0	0	0	-35.78	0.52		4|3|7|4|0|0|6|2	26	3.25	1440	H7C1J4_HUMAN
LRRC40	FmT-MON1A_R152C	23|21|18|14	76	0.89	8|11|13|3|3|8|5|4|66|62|13|23|19|18|3|3|0|0|10|5	NP_060238.3	15.5	8	0	0	0	0	0	-150.82	0.36	NP_057205.2|	7|7|8|7|7|10|6|12	64	8	602	LRC40_HUMAN
SPDL1	FmT-MON1A_R152C	10|8|7|6	31	0.9	30|33|26|10|18|10|15|10|11|12|16|14|13|12|6|4|0|0|27|12	NP_060255.3	6.75	8	0	0	0	0	0	-111.64	0.23		4|4|5|3|4|4|3|4	31	3.88	605	SPDLY_HUMAN
WRAP73	FmT-MON1A_R152C	10|8|7|5	30	0.8	7|8|7|0|0|3|0|3|0|0|2|3|0|0|0|0|0|0|7|0	NP_060288.3	5.88	8	0	0	0	0	0	-25.17	0.81	NP_001007068.1|NP_005264.2|	3|5|4|5|3|2|4|2	28	3.5	460	A0A0A0MRV3_HUMAN
TRMT10C	FmT-MON1A_R152C	16|11|11|10	48	0.89	40|44|37|3|5|3|6|5|17|17|10|8|4|8|4|6|4|3|44|41	NP_060289.2	9.38	8	0	0	0	0	0	-172.75	0.22		6|2|7|5|6|8|7|5	46	5.75	403	TM10C_HUMAN
COMMD8	FmT-MON1A_R152C	25|19|18|15	77	0.76	11|10|6|0|3|0|3|0|3|0|3|3|0|0|0|0|0|0|18|7	NP_060315.1	16.75	8	0	0	0	0	0	-22.94	1.46	NP_057078.1|	5|4|5|5|6|5|5|4	39	4.88	183	COMD8_HUMAN
TTC12	FmT-MON1A_R152C	3|3|3|2	11	0.03	0|0|0|0|0|0|0|0|0|0|0|0|0|0|0|0|0|0|0|0	NP_060338.3	1.38	8	0.91	0.96	0.91	0.96	0.91	-3.3	13.75		3|2|0|2|0|0|3|0	10	1.25	705	J3KR69_HUMAN
LAMTOR1	FmT-MON1A_R152C	6|5|5|5	21	0.73	5|2|4|0|2|0|2|0|0|0|2|0|0|0|0|0|0|0|3|3	NP_060377.1	3.38	8	0	0	0	0	0	-18.17	0.9	NP_001008396.1|	3|3|3|3|3|2|0|0	17	2.13	161	LTOR1_HUMAN
CDC37L1	FmT-MON1A_R152C	4|2|0|0	6	0.69	5|0|2|0|0|0|0|0|0|0|0|0|0|0|0|0|0|0|0|2	NP_060383.2	0.75	8	0	0.01	0	0.01	0	-11.46	0.33	NP_001191213.1|NP_443198.1|	2|0|0|3|0|0|0|0	5	0.63	337	CD37L_HUMAN
PIH1D1	FmT-MON1A_R152C	42|37|35|33	147	0.67	17|16|17|2|7|7|8|7|6|3|9|9|6|10|0|0|0|0|17|11	NP_060386.1	34.38	8	0.01	0.03	0.01	0.03	0.01	-17.75	2.05	NP_078880.2|NP_110442.1|NP_001138519.1|NP_002739.1|	9|9|9|10|11|10|11|9	78	9.75	290	PIHD1_HUMAN
NPLOC4	FmT-MON1A_R152C	4|3|2|0	9	0.75	0|3|0|0|0|0|0|0|0|0|0|0|0|0|0|3|5|2|2|0	NP_060391.2	1.12	8	0	0	0	0	0	-15.96	0.35	NP_001035536.1|NP_079330.2|NP_001258395.1|NP_055050.1|NP_060640.2|NP_057701.1|NP_055428.1|NP_001010984.1|	2|0|0|0|0|0|2|2	6	0.75	608	NPL4_HUMAN
DENND4C	FmT-MON1A_R152C	8|8|8|7	31	0.86	12|15|12|5|7|10|6|7|4|0|8|5|7|8|3|3|0|0|11|5	NP_060395.5	6.62	8	0	0	0	0	0	-46.9	0.53		2|6|5|6|6|6|4|4	39	4.88	1909	DEN4C_HUMAN
PTCD3	FmT-MON1A_R152C	6|5|4|4	19	0.9	130|140|127|50|49|45|50|57|9|12|13|18|14|18|14|22|7|4|143|143	NP_060422.4	3.75	8	0	0	0	0	0	-624.95	0.03	NP_001035109.1|	3|3|0|2|4|3|3|4	22	2.75	689	PTCD3_HUMAN
SCYL2	FmT-MON1A_R152C	17|13|12|12	54	0.86	10|16|10|0|0|0|2|3|16|19|11|10|7|7|0|0|0|0|10|9	NP_060458.3	11	8	0	0	0	0	0	-51.97	0.71	NP_004412.2|	5|5|8|4|6|6|8|6	48	6	929	A0A0U1RQQ9_HUMAN
GPATCH1	FmT-MON1A_R152C	93|89|83|82	347	0.9	117|116|116|114|127|130|134|125|35|35|66|75|72|59|43|70|25|21|100|77	NP_060495.2	78.38	8	0	0	0	0	0	-381.46	0.61	NP_001121369.1|	19|24|25|20|23|22|21|21	175	21.88	931	GPTC1_HUMAN
WDR6	FmT-MON1A_R152C	7|6|6|5	24	0.86	0|2|4|5|9|10|12|11|0|3|0|0|0|0|0|3|0|0|2|0	NP_060501.3	3.75	8	0	0	0	0	0	-48	0.36	NP_036412.1|NP_000446.1|	5|5|5|4|0|3|2|0	24	3	1151	A0A087X295_HUMAN
WDR70	FmT-MON1A_R152C	11|10|9|9	39	0.9	24|30|24|4|8|6|9|9|8|10|18|12|15|12|0|0|0|0|25|24	NP_060504.1	8.25	8	0	0	0	0	0	-97.68	0.32		7|6|6|5|5|3|2|5	39	4.88	654	WDR70_HUMAN
ATG2B	FmT-MON1A_R152C	37|35|34|33	139	0.88	32|27|30|5|12|10|10|9|5|4|8|18|17|17|0|3|0|0|36|22	NP_060506.5	31.25	8	0	0	0	0	0	-80.61	1		17|18|21|18|10|14|15|17	130	16.25	2078	ATG2B_HUMAN
RBM22	FmT-MON1A_R152C	6|5|4|3	18	0.86	8|10|12|6|7|5|5|6|0|0|5|3|0|4|6|3|3|4|10|12	NP_060517.1	3.25	8	0	0	0	0	0	-50.21	0.3		6|4|3|2|2|0|3|3	23	2.88	420	RBM22_HUMAN
IARS2	FmT-MON1A_R152C	23|22|19|16	80	0.9	393|413|412|50|76|74|106|93|24|22|17|23|18|24|21|18|10|6|359|278	NP_060530.3	16.62	8	0	0	0	0	0	#NAME?	0.04	NP_004976.2|NP_001783.2|	6|8|10|7|9|11|11|7	69	8.63	1012	SYIM_HUMAN
HELLS	FmT-MON1A_R152C	189|182|174|171	716	0.9	643|642|616|373|498|511|502|471|246|235|320|333|339|317|175|171|108|114|540|349	NP_060533.2	171.38	8	0	0	0	0	0	#NAME?	0.28	NP_078880.2|	37|36|35|34|38|35|39|36	290	36.25	838	A0A087WSW7_HUMAN
IPO9	FmT-MON1A_R152C	19|18|14|13	64	0.87	5|4|9|9|8|7|8|6|15|14|15|25|17|22|0|3|0|0|11|7	NP_060555.2	13.88	8	0	0	0	0	0	-58.5	0.7	NP_001121369.1|NP_005333.2|NP_055428.1|NP_002950.3|NP_001001329.1|	8|8|5|7|9|7|7|7	58	7.25	1041	IPO9_HUMAN
ELP3	FmT-MON1A_R152C	5|4|4|4	17	0.79	6|4|4|0|0|0|0|0|0|0|0|0|2|0|0|0|0|0|6|0	NP_060561.3	3.12	8	0	0	0	0	0	-23.59	0.62		3|0|4|3|0|4|4|4	22	2.75	547	B4DKA4_HUMAN
GSPT2	FmT-MON1A_R152C	63|59|58|53	233	0.89	63|60|54|0|0|0|0|0|0|0|0|0|0|0|0|0|0|0|52|0	NP_060564.2	53.62	8	0	0	0	0	0	-142.24	0.94		6|6|8|5|6|8|6|5	50	6.25	628	ERF3B_HUMAN
TMEM33	FmT-MON1A_R152C	7|6|6|5	24	0.87	0|0|2|6|11|12|12|11|14|8|0|5|6|7|10|10|6|8|2|6	NP_060596.2	4.5	8	0	0	0	0	0	-55.79	0.37		5|3|3|4|2|2|3|0	22	2.75	247	TMM33_HUMAN
TSR1	FmT-MON1A_R152C	23|14|14|12	63	0.86	16|11|17|7|10|10|3|8|6|5|13|16|13|10|8|9|14|11|19|9	NP_060598.3	11.12	8	0	0	0	0	0	-58.11	0.65	NP_085056.2|NP_072097.2|NP_001131076.1|	3|5|5|4|8|8|8|8	49	6.13	804	TSR1_HUMAN
DNAAF2	FmT-MON1A_R152C	6|6|4|4	20	0.61	0|0|2|0|0|0|0|0|0|0|0|0|0|0|0|0|0|0|7|0	NP_060609.2	3.38	8	0.04	0.08	0.04	0.08	0.04	-11.03	1.5		3|3|4|3|0|0|2|2	17	2.13	837	KTU_HUMAN
SMG8	FmT-MON1A_R152C	6|6|5|4	21	0.64	3|0|0|0|0|0|0|2|0|0|2|0|0|0|0|0|0|0|3|0	NP_060619.4	3.38	8	0.02	0.04	0.02	0.04	0.02	-12.75	1.35		3|4|3|3|3|0|0|3	19	2.38	991	SMG8_HUMAN
ASF1B	FmT-MON1A_R152C	11|10|8|7	36	0.85	9|11|9|3|5|4|3|3|0|0|5|5|4|3|0|0|0|0|15|12	NP_060624.1	6.75	8	0	0	0	0	0	-53.57	0.57	NP_003520.1|NP_005887.2|	4|3|3|3|5|0|3|5	26	3.25	202	ASF1B_HUMAN
INTS13	FmT-MON1A_R152C	4|4|4|4	16	0.9	12|9|7|5|4|2|6|4|2|3|7|7|3|6|0|0|0|0|9|5	NP_060634.2	2.75	8	0	0	0	0	0	-42.43	0.3	NP_476516.1|NP_001484.1|	3|4|2|3|0|3|0|2	17	2.13	706	INT13_HUMAN
GOLPH3L	FmT-MON1A_R152C	6|6|4|3	19	0.69	3|0|3|0|0|0|0|0|0|0|0|0|0|0|0|0|0|0|7|0	NP_060648.2	2.38	8	0	0	0	0	0	-15.63	0.73		2|0|2|3|2|0|0|0	9	1.13	285	GLP3L_HUMAN
DNAJC11	FmT-MON1A_R152C	12|12|11|11	46	0.87	8|5|11|13|11|12|13|14|19|18|10|12|12|12|9|11|14|9|7|8	NP_060668.2	9.12	8	0	0	0	0	0	-62.86	0.56	NP_036531.1|	2|2|4|3|6|5|6|5	33	4.13	559	Q5TH61_HUMAN
ARFGAP1	FmT-MON1A_R152C	39|30|30|29	128	0.87	23|28|22|5|11|11|9|7|4|5|11|16|8|12|3|3|0|0|30|19	NP_060679.1	29.12	8	0	0	0	0	0	-58.82	1.13	NP_001121620.1|NP_000335.1|NP_002906.1|NP_006792.1|NP_057361.3|NP_940980.3|	10|9|10|10|10|8|9|11	77	9.63	406	ARFG1_HUMAN
NUP133	FmT-MON1A_R152C	39|35|27|26	127	0.9	35|45|44|57|68|70|70|72|18|14|21|31|21|19|19|15|9|8|43|22	NP_060700.2	27.75	8	0	0	0	0	0	-243.95	0.4	NP_942590.1|NP_076962.2|NP_940980.3|	14|13|12|12|15|13|19|13	111	13.88	1156	NU133_HUMAN
AGK	FmT-MON1A_R152C	13|13|13|12	51	0.85	3|3|4|10|12|13|14|12|10|9|6|7|7|6|5|3|3|4|5|3	NP_060708.1	7.38	8	0	0	0	0	0	-58.03	0.58		3|2|2|0|6|4|5|7	29	3.63	422	A0A3B3ISZ0_HUMAN
SEPTIN11	FmT-MON1A_R152C	39|36|30|28	133	0.86	19|27|26|8|5|5|3|3|3|4|6|15|9|8|0|0|0|0|24|8	NP_060713.1	28.25	8	0	0	0	0	0	-55.56	1.18	NP_001092281.1|NP_061979.3|NP_001013454.1|	9|8|9|7|8|9|11|11	72	9	429	D6RGI3_HUMAN
WDR41	FmT-MON1A_R152C	9|8|7|7	31	0.83	8|8|8|0|0|3|3|2|2|0|5|7|5|3|0|0|0|0|10|9	NP_060738.2	5.75	8	0	0	0	0	0	-40.22	0.66		5|4|4|4|0|3|3|6	29	3.63	459	B4DHS8_HUMAN
CWF19L1	FmT-MON1A_R152C	9|7|6|5	27	0.89	24|25|21|4|5|6|4|8|5|3|5|7|4|7|2|0|0|0|21|9	NP_060764.3	5.62	8	0	0	0	0	0	-87.79	0.25		4|3|5|2|2|3|3|3	25	3.13	538	C19L1_HUMAN
DDX19A	FmT-MON1A_R152C	16|15|10|9	50	0.55	0|0|0|0|0|0|0|2|5|7|3|5|5|0|0|3|0|0|0|5	NP_060802.1	7.88	8	0.16	0.44	0.16	0.44	0.16	-25.83	1.43	NP_001135869.1|NP_005333.2|	5|0|6|4|0|6|2|8	31	3.88	478	I3L0H8_HUMAN
ABCF3	FmT-MON1A_R152C	16|16|13|11	56	0.8	8|10|9|2|0|0|0|0|4|0|0|5|6|3|0|0|0|0|12|2	NP_060828.2	11.88	8	0	0	0	0	0	-25.69	1.22		6|5|6|8|3|5|7|7	47	5.88	709	ABCF3_HUMAN
TXLNG	FmT-MON1A_R152C	21|21|19|16	77	0.81	10|14|10|0|6|6|3|3|0|2|13|12|9|10|0|0|0|0|10|5	NP_060830.2	14.38	8	0	0	0	0	0	-38.86	1.17		8|5|5|9|6|8|9|9	59	7.38	528	TXLNG_HUMAN
DCP1A	FmT-MON1A_R152C	14|14|11|7	46	0.86	15|16|8|0|7|9|5|4|2|2|0|7|4|2|0|0|0|0|13|12	NP_060873.4	8.62	8	0	0	0	0	0	-48.13	0.62	NP_001029288.1|	5|4|3|4|4|6|7|7	40	5	582	DCP1A_HUMAN
CAND1	FmT-MON1A_R152C	72|69|65|60	266	0.89	32|33|33|42|44|41|52|41|60|56|37|44|48|44|22|16|17|13|41|47	NP_060918.2	54	8	0	0	0	0	0	-143.97	1	NP_631908.1|NP_036429.2|NP_001034554.1|NP_001017992.1|NP_003469.2|NP_000517.2|NP_002443.3|NP_075568.1|NP_002574.2|NP_005333.2|NP_055428.1|NP_001131076.1|NP_036411.1|NP_001164666.1|NP_000081.1|NP_001010984.1|NP_001015877.1|	19|20|20|16|21|18|19|16	149	18.63	1230	A0A0C4DGH5_HUMAN
UBAP2	FmT-MON1A_R152C	24|22|20|19	85	0.89	39|30|26|3|10|8|7|7|25|17|10|13|13|11|0|0|0|0|29|15	NP_060919.2	16.88	8	0	0	0	0	0	-104	0.54	NP_036429.2|NP_002957.1|	6|6|5|7|7|10|10|9	60	7.5	1119	UBAP2_HUMAN
ZC3H15	FmT-MON1A_R152C	15|14|12|10	51	0.79	9|10|7|0|3|2|0|0|4|4|3|4|5|5|2|0|3|0|9|6	NP_060941.2	9.25	8	0	0	0	0	0	-27.09	1.06	NP_004976.2|NP_075568.1|NP_055557.2|NP_079351.2|NP_001002877.1|	3|4|2|3|6|5|5|4	32	4	426	ZC3HF_HUMAN
PBK	FmT-MON1A_R152C	8|6|5|5	24	0.29	0|0|0|0|0|0|0|0|0|0|0|0|0|0|0|0|0|0|0|4	NP_060962.2	4.25	8	0.43	0.62	0.43	0.62	0.43	-5.75	4.25		3|4|4|3|3|2|4|0	23	2.88	322	TOPK_HUMAN
LRRC59	FmT-MON1A_R152C	19|19|18|17	73	0.88	22|19|20|15|13|11|10|11|11|12|18|21|18|17|13|9|13|18|26|9	NP_060979.2	15.62	8	0	0	0	0	0	-68.31	0.7	NP_036412.1|NP_055050.1|	5|5|5|5|7|7|7|5	46	5.75	307	LRC59_HUMAN
GPALPP1	FmT-MON1A_R152C	3|3|2|0	8	0.86	6|8|6|0|0|0|0|0|0|0|0|0|0|0|0|0|0|0|9|12	NP_061029.2	1	8	0	0	0	0	0	-40.22	0.11		3|3|2|0|0|0|0|0	8	1	340	A0A0A0MRI1_HUMAN
VPS33B	FmT-MON1A_R152C	8|6|5|4	23	0.35	2|0|4|0|0|0|0|0|0|0|0|0|0|0|0|0|0|0|0|0	NP_061138.3	3.38	8	0.26	0.53	0.26	0.53	0.26	-8.33	2.25	NP_598407.1|	3|4|5|4|2|0|2|0	20	2.5	617	F5H008_HUMAN
FAM114A2	FmT-MON1A_R152C	17|14|11|10	52	0.82	9|6|14|0|4|0|4|0|0|0|5|7|5|4|0|0|0|0|14|6	NP_061161.2	10.25	8	0	0	0	0	0	-35.98	0.93		8|6|9|8|4|6|6|8	55	6.88	505	E7ESJ7_HUMAN
COG1	FmT-MON1A_R152C	32|26|25|23	106	0.88	27|29|33|8|19|23|23|18|19|20|19|28|15|19|6|7|2|0|23|28	NP_061184.1	20.88	8	0	0	0	0	0	-93.16	0.71		14|11|13|14|8|6|5|10	81	10.13	980	COG1_HUMAN
CEP41	FmT-MON1A_R152C	4|3|3|3	13	0.32	0|0|2|0|0|0|0|0|0|0|0|0|0|0|0|0|0|0|0|0	NP_061188.1	1.88	8	0.38	0.53	0.38	0.53	0.38	-4.84	3.75		3|3|0|0|2|0|2|3	13	1.63	373	CEP41_HUMAN
BAIAP2L1	FmT-MON1A_R152C	6|5|5|4	20	0.23	3|0|0|0|0|0|0|0|0|0|0|0|0|0|0|0|0|0|0|0	NP_061330.2	3.12	8	0.46	0.59	0.46	0.59	0.46	-5.88	4.17	NP_002950.3|	2|2|3|0|3|2|4|0	16	2	511	BI2L1_HUMAN
KLHL9	FmT-MON1A_R152C	25|24|21|19	89	0.14	6|8|6|0|5|0|0|5|0|0|4|5|9|7|3|3|0|0|0|5	NP_061335.1	13.12	8	0.61	0.99	0.61	0.99	0.61	-34.67	1.75		10|9|13|13|3|0|5|0	53	6.63	617	KLHL9_HUMAN
MIS18A	FmT-MON1A_R152C	18|17|16|15	66	0.86	15|14|14|7|8|9|8|10|7|7|8|10|8|12|6|6|4|4|18|12	NP_061817.1	14.75	8	0	0	0	0	0	-41.11	0.97	NP_004976.2|	3|4|5|3|3|5|4|4	31	3.88	233	MS18A_HUMAN
DAZAP1	FmT-MON1A_R152C	8|6|5|5	24	0.87	8|9|12|9|2|2|0|2|15|13|9|4|6|4|7|6|4|2|11|5	NP_061832.2	5.25	8	0	0	0	0	0	-45.39	0.41	NP_003469.2|NP_005887.2|	2|2|2|2|3|3|2|3	19	2.38	407	K7EK33_HUMAN
SLC38A2	FmT-MON1A_R152C	4|4|3|3	14	0.86	0|2|0|11|3|4|0|0|9|8|6|9|6|6|0|0|0|0|9|4	NP_061849.2	2	8	0	0	0	0	0	-43.55	0.21		2|2|0|0|3|3|3|0	13	1.63	506	S38A2_HUMAN
DNAJC10	FmT-MON1A_R152C	5|5|3|3	16	0.77	3|3|5|3|4|0|3|0|3|0|0|2|0|0|4|3|0|0|4|0	NP_061854.1	2.25	8	0	0	0	0	0	-20.33	0.53	NP_003469.2|	2|0|0|0|4|2|2|5	15	1.88	793	DJC10_HUMAN
EXOSC4	FmT-MON1A_R152C	8|7|6|6	27	0.9	5|6|7|13|16|14|15|16|0|6|8|13|9|8|3|3|5|4|6|13	NP_061910.1	5.25	8	0	0	0	0	0	-69.18	0.34	NP_001127951.1|NP_002779.1|NP_001129201.1|NP_004976.2|NP_076968.2|NP_005333.2|NP_001029288.1|NP_056357.1|	4|2|2|0|3|3|3|4	21	2.63	245	EXOS4_HUMAN
ELP4	FmT-MON1A_R152C	21|20|19|17	77	0.88	24|22|25|17|22|21|19|17|6|6|13|15|9|0|6|7|0|0|24|18	NP_061913.3	16.38	8	0	0	0	0	0	-74.32	0.69		6|6|7|7|4|2|5|3	40	5	424	G5E9D4_HUMAN
PUS7	FmT-MON1A_R152C	7|7|7|6	27	0.88	17|12|14|0|2|3|2|0|0|0|5|6|4|9|0|0|0|0|16|15	NP_061915.2	5.38	8	0	0	0	0	0	-70.3	0.35		3|5|0|3|6|6|5|6	34	4.25	661	PUS7_HUMAN
EML4	FmT-MON1A_R152C	10|9|9|8	36	0.86	13|11|13|0|0|3|4|0|2|0|2|2|2|3|0|0|0|0|14|11	NP_061936.2	7.75	8	0	0	0	0	0	-43.03	0.61		5|5|4|5|7|7|7|5	45	5.63	981	B5MBZ0_HUMAN
ARL15	FmT-MON1A_R152C	10|9|8|7	34	0.85	3|5|4|0|7|4|4|5|3|0|8|8|7|8|0|0|0|0|13|13	NP_061960.1	7.62	8	0	0	0	0	0	-31.98	0.73		3|3|3|3|4|5|4|3	28	3.5	204	ARL15_HUMAN
SMG9	FmT-MON1A_R152C	23|22|21|20	86	0.87	19|12|17|0|4|4|2|5|4|3|11|11|11|16|0|0|0|0|23|6	NP_061981.2	19.12	8	0	0	0	0	0	-47.46	1.02	NP_002268.2|	10|11|9|9|6|6|8|9	68	8.5	520	SMG9_HUMAN
GSK3A	FmT-MON1A_R152C	9|5|5|5	24	0.29	0|0|0|0|0|0|0|0|0|4|0|0|0|0|0|0|0|0|0|0	NP_063937.2	3.62	8	0.42	0.7	0.42	0.7	0.42	-5.75	3.62	NP_001230903.1|	3|2|5|2|0|4|0|3	19	2.38	483	GSK3A_HUMAN
LARS1	FmT-MON1A_R152C	79|71|70|68	288	0.9	45|39|49|35|52|48|42|40|104|112|73|72|75|66|39|44|24|15|42|69	NP_064502.9	58.12	8	0	0	0	0	0	-277.45	0.64	NP_001007068.1|NP_055428.1|	20|18|20|18|25|27|23|25	176	22	1176	A0A6I8PL42_HUMAN
ZC3HAV1	FmT-MON1A_R152C	27|25|23|22	97	0.88	26|26|32|13|14|15|17|17|10|11|13|20|19|20|6|12|5|5|26|25	NP_064504.2	21.38	8	0	0	0	0	0	-79	0.78	NP_002950.3|NP_001010984.1|	9|10|11|10|14|14|13|13	94	11.75	902	C9J6P4_HUMAN
UGGT1	FmT-MON1A_R152C	5|4|4|3	16	0.77	0|0|0|3|2|4|4|6|0|0|0|0|0|0|0|0|0|0|0|0	NP_064505.1	2	8	0	0	0	0	0	-20.33	0.47		4|2|3|3|0|0|0|0	12	1.5	1555	UGGG1_HUMAN
GRIPAP1	FmT-MON1A_R152C	6|5|3|2	16	0.8	3|4|8|3|3|5|3|4|0|0|0|0|0|0|0|0|0|0|5|3	NP_064522.3	2	8	0	0	0	0	0	-25.83	0.36	NP_066299.2|NP_004569.2|	5|0|2|4|0|0|0|2	13	1.63	841	GRAP1_HUMAN
SH3GLB2	FmT-MON1A_R152C	13|11|8|7	39	0.78	6|6|5|0|4|7|0|0|0|0|0|0|0|0|0|0|0|0|12|5	NP_064530.1	7.38	8	0	0	0	0	0	-27.27	0.95	NP_000282.1|	3|3|7|6|7|8|7|5	46	5.75	395	B7ZC38_HUMAN
EXOSC5	FmT-MON1A_R152C	5|5|5|4	19	0.84	3|0|5|5|8|8|7|7|0|0|0|0|0|0|2|0|0|0|0|5	NP_064543.3	2.88	8	0	0	0	0	0	-34.67	0.38	NP_002779.1|NP_000356.1|	3|0|0|0|2|2|2|2	11	1.38	235	EXOS5_HUMAN
MCCC1	FmT-MON1A_R152C	419|408|364|353	1544	0.9	377|398|405|621|509|488|453|441|416|410|536|642|597|613|565|541|660|637|402|333	NP_064551.3	351.88	8	0	0	0	0	0	#NAME?	0.55		28|29|30|30|29|28|30|31	235	29.38	725	E9PHF7_HUMAN
XAB2	FmT-MON1A_R152C	181|172|147|143	643	0.9	323|311|310|517|586|581|555|574|188|184|221|257|240|230|189|188|75|77|316|278	NP_064581.2	131.5	8	0	0	0	0	0	#NAME?	0.23		34|31|34|33|26|29|25|28	240	30	855	SYF1_HUMAN
TOMM22	FmT-MON1A_R152C	40|39|39|32	150	0.89	27|31|23|38|30|35|36|39|34|34|29|31|16|18|15|18|20|19|18|19	NP_064628.1	26.5	8	0	0	0	0	0	-123.87	0.72	NP_001035109.1|NP_055635.3|NP_055428.1|NP_055156.1|	3|3|3|4|5|5|4|5	32	4	142	TOM22_HUMAN
COQ8A	FmT-MON1A_R152C	8|7|6|4	25	0.85	10|5|7|0|0|0|0|2|7|5|3|3|0|0|0|0|0|4|10|12	NP_064632.2	4.5	8	0	0	0	0	0	-37.99	0.46		2|2|2|2|5|6|2|4	25	3.13	647	COQ8A_HUMAN
CIAPIN1	FmT-MON1A_R152C	23|19|15|15	72	0.87	21|19|17|0|0|3|2|4|2|0|6|0|0|4|0|0|0|0|23|10	NP_064709.2	13.5	8	0	0	0	0	0	-68.09	0.68	NP_057078.1|NP_001186190.1|	7|6|6|5|6|4|8|8	50	6.25	312	H3BT65_HUMAN
LZTFL1	FmT-MON1A_R152C	6|6|6|6	24	0.54	0|2|3|0|0|0|0|0|0|0|0|0|0|0|0|0|0|0|3|0	NP_065080.1	4.75	8	0.17	0.17	0.17	0.17	0.17	-7	2.38	NP_060660.2|NP_114091.3|NP_001007068.1|NP_001017995.1|	4|4|4|4|2|3|2|2	25	3.13	299	LZTL1_HUMAN
PCNP	FmT-MON1A_R152C	10|9|7|7	33	0.85	9|10|10|0|0|0|0|0|0|0|0|0|3|2|0|0|0|0|12|9	NP_065090.1	7	8	0	0	0	0	0	-35.11	0.68		3|5|4|4|3|3|4|4	30	3.75	178	A0A0B4J1Z9_HUMAN
NUP107	FmT-MON1A_R152C	13|12|11|10	46	0.9	19|14|17|24|40|47|44|45|13|11|9|13|4|5|12|10|0|2|13|12	NP_065134.1	10.38	8	0	0	0	0	0	-170.21	0.24	NP_942590.1|NP_001003722.1|NP_001017992.1|NP_076962.2|NP_004976.2|NP_002214.2|	5|8|4|7|10|9|7|8	58	7.25	925	G3V1T4_HUMAN
RTN4	FmT-MON1A_R152C	10|9|7|6	32	0.9	12|12|12|25|28|27|27|25|0|4|12|13|13|7|4|5|0|0|12|10	NP_065393.1	6.12	8	0	0	0	0	0	-120.65	0.23	NP_001180215.1|NP_003818.2|NP_004035.2|NP_077310.1|NP_002028.1|	2|2|2|2|0|5|3|3	19	2.38	1192	RTN4_HUMAN
SPC25	FmT-MON1A_R152C	8|7|6|6	27	0.69	0|6|0|0|0|5|0|4|0|0|0|0|0|0|0|0|0|0|0|0	NP_065726.1	4.75	8	0	0.01	0	0.01	0	-18.02	1.27		3|2|3|3|3|4|0|2	20	2.5	224	SPC25_HUMAN
LRRC47	FmT-MON1A_R152C	22|21|18|17	78	0.59	0|0|0|5|11|5|8|8|0|0|5|6|3|0|0|0|0|3|4|4	NP_065761.1	11.75	8	0.06	0.19	0.06	0.19	0.06	-37.99	1.42	NP_002789.1|	4|4|0|3|10|9|9|9	48	6	583	LRC47_HUMAN
ESYT2	FmT-MON1A_R152C	12|7|6|5	30	0.88	4|4|6|23|17|12|20|19|9|6|8|8|8|9|3|3|0|2|4|6	NP_065779.1	5.62	8	0	0	0	0	0	-81.22	0.28	NP_055428.1|	5|3|6|6|4|4|2|5	35	4.38	893	ESYT2_HUMAN
NUFIP2	FmT-MON1A_R152C	19|18|15|11	63	0.89	18|16|26|13|24|21|21|20|17|14|31|28|24|22|8|8|8|4|21|14	NP_065823.1	11.38	8	0	0	0	0	0	-101.19	0.42	NP_036429.2|	4|8|5|3|6|9|8|9	52	6.5	695	NUFP2_HUMAN
STAMBPL1	FmT-MON1A_R152C	28|27|22|21	98	0.89	30|35|31|18|20|13|14|18|11|13|18|28|26|24|0|4|2|0|36|15	NP_065850.1	19.88	8	0	0	0	0	0	-107.4	0.6		7|6|5|5|8|8|7|6	52	6.5	436	STALP_HUMAN
SIPA1L2	FmT-MON1A_R152C	8|7|6|6	27	0	0|0|0|0|0|0|0|0|0|0|0|0|0|0|0|0|0|0|0|0	NP_065859.3	4.75	8	1	1	1	1	1	-3.3	47.5	NP_001121369.1|	6|5|4|5|3|2|2|0	27	3.38	1722	A0A6Q8PH54_HUMAN
SLAIN2	FmT-MON1A_R152C	15|13|11|11	50	0.87	19|16|16|0|2|2|3|3|3|0|6|9|4|3|0|0|0|0|17|12	NP_065897.1	9.75	8	0	0	0	0	0	-58.11	0.57	NP_001167448.1|	9|6|3|7|6|5|6|6	48	6	581	SLAI2_HUMAN
SHROOM3	FmT-MON1A_R152C	10|9|8|7	34	0.82	7|11|7|0|0|0|0|2|0|0|0|0|2|0|0|0|0|0|8|0	NP_065910.3	6	8	0	0	0	0	0	-29.22	0.73		9|5|5|7|3|3|2|4	38	4.75	1996	SHRM3_HUMAN
CIP2A	FmT-MON1A_R152C	15|14|13|12	54	0.82	2|5|5|0|10|9|9|13|0|0|3|3|5|6|3|3|0|0|4|0	NP_065941.2	12.12	8	0	0	0	0	0	-24.48	1.18		8|5|8|12|7|7|7|8	62	7.75	905	CIP2A_HUMAN
PDLIM1	FmT-MON1A_R152C	63|59|45|43	210	0.89	41|41|54|5|8|4|11|10|14|12|11|16|18|19|3|0|3|6|48|32	NP_066272.1	42.62	8	0	0	0	0	0	-124.26	0.93	NP_002739.1|NP_057467.1|NP_001093.1|	8|9|9|10|12|11|13|12	84	10.5	329	PDLI1_HUMAN
MYL6	FmT-MON1A_R152C	23|16|16|11	66	0.41	5|7|5|6|6|5|7|6|6|5|4|0|0|0|7|7|5|6|7|7	NP_066299.2	12	8	0.25	0.97	0.25	0.97	0.25	-18.82	1.71	NP_056338.2|NP_001269.3|NP_001907.2|NP_001070654.1|NP_940980.3|	4|5|5|4|5|6|4|5	38	4.75	151	B7Z6Z4_HUMAN
NDUFV2	FmT-MON1A_R152C	8|7|7|5	27	0.9	55|53|51|10|11|12|10|12|4|5|0|4|4|0|6|5|4|0|60|35	NP_066552.2	4.88	8	0	0	0	0	0	-246.29	0.09	NP_000356.1|NP_057381.3|NP_055037.1|NP_059980.2|NP_001171908.1|	2|2|0|2|2|4|3|4	19	2.38	249	NDUV2_HUMAN
NMT1	FmT-MON1A_R152C	22|21|19|17	79	0.86	14|17|17|8|10|6|9|12|10|10|18|12|5|13|0|4|5|4|13|15	NP_066565.1	17	8	0	0	0	0	0	-45.03	1.01	NP_004449.1|NP_002028.1|	6|5|6|7|5|7|7|6	49	6.13	496	B7Z8J4_HUMAN
PPA1	FmT-MON1A_R152C	44|43|41|36	164	0.89	36|38|42|14|20|19|20|20|52|53|34|33|39|28|17|19|10|18|40|14	NP_066952.1	34.5	8	0	0	0	0	0	-134.85	0.74	NP_001161210.1|	12|9|11|10|11|12|13|11	89	11.13	289	IPYR_HUMAN
PPIA	FmT-MON1A_R152C	54|45|43|36	178	0.89	18|18|17|58|68|65|54|53|8|8|14|18|10|12|39|34|27|21|26|5	NP_066953.1	31.38	8	0	0	0	0	0	-215.07	0.51	NP_006642.1|NP_057215.3|	6|6|6|6|9|9|9|8	59	7.38	165	PPIA_HUMAN
XRCC5	FmT-MON1A_R152C	46|36|35|33	150	0.89	41|41|47|56|67|66|58|46|36|42|35|47|43|35|35|38|7|8|37|32	NP_066964.1	25.25	8	0	0	0	0	0	-237.53	0.41	NP_071413.1|NP_476516.1|NP_001107593.1|NP_000867.2|NP_002779.1|NP_003286.1|NP_059139.3|	6|8|7|6|15|13|12|11	78	9.75	732	XRCC5_HUMAN
CCAR2	FmT-MON1A_R152C	40|38|30|28	136	0.9	102|102|91|92|104|114|101|107|41|42|64|69|62|57|33|40|15|19|87|70	NP_066997.3	30.12	8	0	0	0	0	0	-385.97	0.28	NP_006077.2|	11|10|11|11|14|12|12|11	92	11.5	923	G3V119_HUMAN
SRPRB	FmT-MON1A_R152C	20|18|17|16	71	0.86	11|13|15|13|14|15|16|15|8|7|5|10|6|4|11|9|6|4|19|15	NP_067026.3	14.25	8	0	0	0	0	0	-50.64	0.88	NP_036412.1|NP_055050.1|NP_057122.2|NP_000932.3|NP_001036041.1|NP_002957.1|NP_004844.1|NP_001162580.1|	9|7|8|6|3|5|3|4	45	5.63	271	SRPRB_HUMAN
PRUNE1	FmT-MON1A_R152C	9|7|6|5	27	0.14	0|0|0|0|0|0|0|0|0|0|2|2|0|0|0|0|0|0|2|0	NP_067045.1	4.38	8	0.6	0.96	0.6	0.96	0.6	-8.54	2.92		6|6|5|3|4|4|0|0	28	3.5	453	Q5SZF2_HUMAN
RAB18	FmT-MON1A_R152C	12|11|10|9	42	0.85	5|5|5|13|9|10|11|12|7|5|5|5|4|7|11|9|0|0|8|4	NP_067075.1	9.38	8	0	0	0	0	0	-33.13	0.8		5|4|5|4|5|5|6|5	39	4.88	206	A0A087X163_HUMAN
CFAP298	FmT-MON1A_R152C	8|7|6|6	27	0.59	4|0|0|0|0|0|0|0|0|0|0|0|0|0|0|0|0|0|4|3	NP_067077.1	5.12	8	0.06	0.17	0.06	0.17	0.06	-13.82	1.86	NP_002739.1|NP_003680.2|	4|3|2|2|4|5|4|0	24	3	290	D3DSE6_HUMAN
ZFYVE1	FmT-MON1A_R152C	14|13|8|7	42	0.64	6|3|9|0|0|4|0|2|0|0|2|0|0|0|0|0|0|0|2|0	NP_067083.1	6.5	8	0.02	0.06	0.02	0.06	0.02	-25.82	1.18		8|7|4|4|4|3|0|3	33	4.13	777	ZFYV1_HUMAN
DNAJC12	FmT-MON1A_R152C	6|6|5|4	21	0.68	3|3|2|0|0|0|0|0|0|0|0|0|0|0|0|0|0|0|3|3	NP_068572.1	4.5	8	0	0.01	0	0.01	0	-9.08	1.5		2|3|2|2|3|2|3|2	19	2.38	198	DJC12_HUMAN
EXOC4	FmT-MON1A_R152C	21|20|20|20	81	0.88	20|24|25|5|6|10|7|8|4|3|7|4|2|2|0|0|0|0|19|5	NP_068579.3	18.25	8	0	0	0	0	0	-63.33	0.83	NP_060773.3|NP_000357.3|NP_001020095.1|NP_006535.1|	11|10|10|10|8|8|8|8	73	9.13	974	EXOC4_HUMAN
SAV1	FmT-MON1A_R152C	13|13|11|10	47	0.8	9|8|6|0|0|2|0|0|0|0|0|0|0|0|0|0|0|0|11|2	NP_068590.1	9.12	8	0	0	0	0	0	-39.11	1.07	NP_001093392.1|NP_066301.1|NP_001231695.1|	7|5|4|5|4|0|3|3	31	3.88	383	SAV1_HUMAN
RINT1	FmT-MON1A_R152C	8|7|7|7	29	0.87	15|17|13|11|7|6|12|8|4|5|13|11|9|7|0|0|0|0|9|6	NP_068749.3	6	8	0	0	0	0	0	-52.68	0.41		2|2|3|2|3|3|4|4	23	2.88	792	RINT1_HUMAN
LAMTOR3	FmT-MON1A_R152C	8|8|7|6	29	0.34	4|0|3|0|0|0|0|0|0|0|0|0|0|0|0|0|0|0|0|2	NP_068805.1	4.75	8	0.31	0.47	0.31	0.47	0.31	-11.63	2.11	NP_055047.2|NP_005393.2|NP_055635.3|NP_055156.1|	3|3|2|2|2|0|2|0	14	1.75	124	LTOR3_HUMAN
SEC24A	FmT-MON1A_R152C	18|16|15|13	62	0.86	15|15|17|0|4|3|2|5|15|16|0|10|12|0|0|0|2|3|14|10	NP_068817.1	11.38	8	0	0	0	0	0	-71.42	0.72	NP_008950.1|	6|3|0|3|5|3|7|4	31	3.88	1093	SC24A_HUMAN
EGLN1	FmT-MON1A_R152C	8|7|7|7	29	0.02	0|2|0|0|0|0|0|0|0|0|0|0|0|0|0|0|0|0|0|0	NP_071334.1	5.5	8	0.92	0.95	0.92	0.95	0.92	-0.73	11	NP_003520.1|NP_004976.2|	2|3|3|2|5|5|4|3	27	3.38	426	EGLN1_HUMAN
UBE2O	FmT-MON1A_R152C	13|13|12|10	48	0.83	10|8|9|6|6|7|5|7|0|4|11|11|6|6|2|3|0|0|8|10	NP_071349.3	9.75	8	0	0	0	0	0	-33.97	0.93	NP_001029082.1|NP_001139411.1|	5|5|4|8|5|7|7|7	48	6	1292	UBE2O_HUMAN
GOLPH3	FmT-MON1A_R152C	7|6|5|4	22	0.17	0|0|0|0|3|0|0|0|0|0|0|0|0|0|0|0|0|0|0|0	NP_071413.1	2.75	8	0.52	0.7	0.52	0.7	0.52	-5.88	3.67		3|2|0|0|4|0|2|0	11	1.38	298	GOLP3_HUMAN
MCCC2	FmT-MON1A_R152C	300|290|290|284	1164	0.9	318|320|339|401|330|329|350|337|266|255|320|350|352|327|375|363|458|455|311|247	NP_071415.1	276.62	8	0	0	0	0	0	#NAME?	0.66		29|29|28|27|27|27|23|25	215	26.88	563	D6R9R1_HUMAN
NCAPG	FmT-MON1A_R152C	28|23|22|20	93	0.88	20|21|19|5|17|17|20|17|18|14|17|25|22|23|3|3|4|0|28|10	NP_071741.2	19.88	8	0	0	0	0	0	-71.16	0.81		11|12|15|14|12|9|9|6	88	11	1015	CND3_HUMAN
MMS19	FmT-MON1A_R152C	10|8|8|7	33	0.87	8|10|8|4|7|8|9|7|10|9|8|11|17|20|0|0|0|3|9|4	NP_071757.4	5.75	8	0	0	0	0	0	-65.72	0.4	NP_057205.2|NP_077310.1|NP_079051.9|NP_001135779.1|NP_061982.3|	3|3|3|0|4|3|3|4	23	2.88	1030	Q5T454_HUMAN
HS1BP3	FmT-MON1A_R152C	3|3|0|0	6	0.22	0|0|0|0|0|0|0|0|0|0|0|0|0|0|0|0|0|0|0|0	NP_071905.3	0.75	8	0.48	0.96	0.48	0.96	0.48	-3.3	7.5		2|0|0|0|2|0|0|0	4	0.5	392	H1BP3_HUMAN
NDRG3	FmT-MON1A_R152C	11|9|9|8	37	0.84	9|8|7|0|0|4|4|0|7|7|5|6|6|8|0|0|0|0|13|9	NP_071922.2	8.38	8	0	0	0	0	0	-29.09	0.86	NP_006642.1|	3|5|4|5|3|2|3|4	29	3.63	363	Q5TH30_HUMAN
ATG3	FmT-MON1A_R152C	8|6|5|5	24	0.05	0|0|0|0|0|0|0|0|0|0|0|0|0|0|0|0|0|0|0|2	NP_071933.2	3.25	8	0.8	0.95	0.8	0.95	0.8	-4.84	6.5		3|3|2|2|0|2|0|0	12	1.5	314	ATG3_HUMAN
RPS18	FmT-MON1A_R152C	23|23|21|20	87	0.85	13|12|15|6|6|6|7|5|13|16|6|16|10|12|11|11|12|19|15|10	NP_072045.1	16.25	8	0	0	0	0	0	-49.61	0.98	NP_057078.1|NP_055050.1|NP_940980.3|NP_001015877.1|	5|5|5|4|7|6|5|6	43	5.38	152	RS18_HUMAN
ANAPC1	FmT-MON1A_R152C	13|11|11|10	45	0.9	16|17|20|26|41|42|36|35|11|8|18|14|13|11|7|12|2|0|19|6	NP_073153.1	9.25	8	0	0	0	0	0	-149.58	0.24	NP_078880.2|NP_004976.2|NP_055316.2|	5|5|7|8|5|5|6|6	47	5.88	1944	APC1_HUMAN
SMAP2	FmT-MON1A_R152C	22|17|17|15	71	0.73	11|7|6|0|0|0|0|0|8|8|3|0|0|0|0|0|0|0|7|13	NP_073570.1	15.5	8	0	0	0	0	0	-22.15	1.55		6|5|6|6|6|7|7|6	49	6.13	429	A0A087WV97_HUMAN
SFXN1	FmT-MON1A_R152C	41|37|35|34	147	0.89	14|24|18|37|20|22|27|27|45|48|21|29|30|27|20|18|7|11|23|30	NP_073591.2	25	8	0	0	0	0	0	-146.85	0.62	NP_055635.3|	6|7|6|4|8|8|10|7	56	7	322	SFXN1_HUMAN
CEP85	FmT-MON1A_R152C	19|19|17|14	69	0.88	7|8|8|0|2|2|2|7|39|36|3|13|7|4|0|0|0|0|7|8	NP_073615.2	15.25	8	0	0	0	0	0	-74.26	0.64	NP_001121369.1|	9|8|8|7|8|6|8|7	61	7.63	762	CEP85_HUMAN
YTHDC2	FmT-MON1A_R152C	27|27|22|20	96	0.89	23|24|21|29|38|45|38|36|30|29|39|38|35|34|10|10|4|4|27|21	NP_073739.3	21.5	8	0	0	0	0	0	-124.62	0.54		14|12|16|10|13|12|16|10	103	12.88	1430	YTDC2_HUMAN
CENPH	FmT-MON1A_R152C	15|13|12|11	51	0.57	3|6|7|0|2|0|0|0|0|0|0|0|0|0|0|0|0|0|5|0	NP_075060.1	11	8	0.1	0.33	0.1	0.33	0.1	-12.66	2.1	NP_006807.1|	8|7|9|8|7|6|5|8	58	7.25	247	B3KVZ3_HUMAN
DDRGK1	FmT-MON1A_R152C	6|6|6|6	24	0.83	5|4|3|6|7|4|10|0|0|2|2|0|3|3|6|8|0|0|6|3	NP_076424.1	3.88	8	0	0	0	0	0	-35.78	0.5	NP_001138791.1|NP_057490.2|	5|2|0|0|3|3|2|2	17	2.13	314	DDRGK_HUMAN
TRIR	FmT-MON1A_R152C	3|3|2|2	10	0.86	6|7|6|0|0|0|0|0|0|0|0|0|0|0|0|0|0|0|11|9	NP_076943.1	1.5	8	0	0	0	0	0	-37.99	0.18		2|2|2|2|0|0|3|0	11	1.38	176	K7ELS0_HUMAN
CUEDC2	FmT-MON1A_R152C	8|8|7|6	29	0.75	5|6|0|0|0|0|0|0|0|0|0|0|0|0|0|0|0|0|10|0	NP_076945.2	3.62	8	0	0	0	0	0	-24.26	0.69	NP_001269.3|	4|4|4|4|0|0|0|0	16	2	287	CUED2_HUMAN
PDCL3	FmT-MON1A_R152C	20|17|17|15	69	0.85	11|10|17|0|0|0|3|0|4|4|9|7|3|8|0|0|0|0|19|12	NP_076970.1	15.75	8	0	0	0	0	0	-34.63	1.07		7|7|5|7|6|5|5|7	49	6.13	239	PDCL3_HUMAN
WDR18	FmT-MON1A_R152C	15|13|12|12	52	0.86	14|11|8|7|4|4|5|5|13|16|0|3|0|0|6|5|0|0|10|6	NP_077005.2	11.25	8	0	0	0	0	0	-39.83	0.83	NP_000335.1|	5|4|6|4|5|4|4|4	36	4.5	432	WDR18_HUMAN
WDR77	FmT-MON1A_R152C	26|26|21|19	92	0.88	24|20|32|5|6|7|6|7|4|4|8|8|5|7|7|5|3|2|20|9	NP_077007.1	20	8	0	0	0	0	0	-65.42	0.83	NP_055050.1|NP_055647.2|	6|6|7|7|6|6|8|7	53	6.63	342	MEP50_HUMAN
EFHD2	FmT-MON1A_R152C	26|26|23|19	94	0.87	20|24|19|0|5|0|0|6|4|4|7|7|6|7|0|0|0|0|18|21	NP_077305.2	17.38	8	0	0	0	0	0	-63.34	0.83	NP_005887.2|NP_940980.3|NP_001159588.1|	5|5|6|6|8|9|7|7	53	6.63	240	EFHD2_HUMAN
HAUS3	FmT-MON1A_R152C	9|9|8|8	34	0.81	7|10|5|2|4|3|3|0|2|4|5|4|6|3|0|0|0|0|3|6	NP_078787.2	6.88	8	0	0	0	0	0	-23.16	0.95	NP_001121369.1|	5|3|6|7|5|4|5|6	41	5.13	603	HAUS3_HUMAN
FYCO1	FmT-MON1A_R152C	6|5|5|5	21	0	0|0|0|0|0|0|0|0|0|0|0|0|0|0|0|0|0|0|0|0	NP_078789.2	3.12	8	1	1	1	1	1	-3.3	31.25		5|3|3|4|0|4|0|0	19	2.38	1478	FYCO1_HUMAN
CEP97	FmT-MON1A_R152C	12|10|10|9	41	0.87	9|11|13|17|15|16|15|15|0|4|6|10|8|9|0|5|0|0|14|16	NP_078824.2	8.88	8	0	0	0	0	0	-54	0.55	NP_476516.1|NP_001121369.1|	3|4|4|4|7|6|5|6	39	4.88	865	E9PG22_HUMAN
RPAP3	FmT-MON1A_R152C	104|99|95|91	389	0.45	46|37|35|9|21|24|22|21|9|10|16|25|20|24|8|4|0|0|39|14	NP_078880.2	79.25	8	0.24	0.92	0.24	0.92	0.24	-60.49	2.02	NP_110442.1|NP_001138519.1|NP_000446.1|NP_056263.1|NP_055557.2|NP_940980.3|	18|21|20|22|26|26|27|24	184	23	665	RPAP3_HUMAN
NOL9	FmT-MON1A_R152C	3|3|2|2	10	0.9	10|9|15|21|19|19|22|24|6|4|6|7|5|6|3|5|0|0|9|13	NP_078930.3	1.5	8	0	0	0	0	0	-97.14	0.07		2|2|3|0|0|3|0|2	12	1.5	702	NOL9_HUMAN
NAT10	FmT-MON1A_R152C	23|18|17|17	75	0.9	15|14|15|67|56|62|67|73|33|33|26|22|24|16|37|27|13|14|12|31	NP_078938.2	12	8	0	0	0	0	0	-291.9	0.18	NP_003330.1|	6|2|3|5|9|12|9|9	55	6.88	1025	NAT10_HUMAN
AAGAB	FmT-MON1A_R152C	10|9|9|9	37	0.85	7|12|11|0|4|4|6|3|0|0|6|7|0|0|0|0|0|0|8|12	NP_078942.3	8.75	8	0	0	0	0	0	-29.37	0.81		3|2|3|3|3|3|3|2	22	2.75	315	AAGAB_HUMAN
CLMN	FmT-MON1A_R152C	6|5|5|5	21	0.84	8|0|5|4|6|8|9|8|2|2|5|5|3|2|0|0|0|0|4|4	NP_079010.2	4.38	8	0	0	0	0	0	-31.65	0.53		3|3|5|2|3|3|2|3	24	3	1002	CLMN_HUMAN
BORA	FmT-MON1A_R152C	10|7|5|5	27	0.55	3|0|3|0|0|0|0|0|2|0|0|0|0|0|0|0|0|0|4|0	NP_079084.2	4.88	8	0.14	0.54	0.14	0.54	0.14	-10.51	1.62	NP_004573.2|	2|3|2|2|2|3|4|5	23	2.88	559	A0A087WV86_HUMAN
PSME3IP1	FmT-MON1A_R152C	8|6|5|5	24	0.86	10|9|12|4|0|0|0|4|5|0|2|5|7|6|0|3|0|0|14|8	NP_079222.1	5.25	8	0	0	0	0	0	-39.19	0.47	NP_008985.3|	2|2|2|2|2|2|3|4	19	2.38	254	Q6P4H7_HUMAN
NAA50	FmT-MON1A_R152C	10|8|7|6	31	0.02	0|0|0|0|0|0|0|0|0|0|0|0|0|0|0|0|0|0|2|0	NP_079422.1	5.5	8	0.92	0.99	0.92	0.99	0.92	-4.84	11	NP_476516.1|NP_077309.1|	4|2|0|3|4|6|4|3	26	3.25	169	B0AZT5_HUMAN
PHAF1	FmT-MON1A_R152C	21|20|19|18	78	0.85	12|16|18|0|0|2|0|2|0|0|2|4|2|3|0|0|0|0|14|13	NP_079463.2	18.12	8	0	0	0	0	0	-36.31	1.19		6|7|7|6|6|7|5|7	51	6.38	422	PHAF1_HUMAN
EFHD1	FmT-MON1A_R152C	15|13|11|10	49	0.69	0|0|8|0|0|0|0|0|0|0|0|5|0|5|0|0|0|0|8|0	NP_079478.1	8.5	8	0	0.01	0	0.01	0	-22.19	1.31	NP_057467.1|NP_077309.1|	2|3|3|3|4|4|3|3	25	3.13	239	Q8WYH2_HUMAN
WDR82	FmT-MON1A_R152C	6|5|5|4	20	0.9	11|10|8|7|14|18|15|16|0|0|0|0|4|2|6|4|3|2|15|6	NP_079498.2	4	8	0	0	0	0	0	-64.86	0.25		2|3|2|2|2|2|2|3	18	2.25	313	WDR82_HUMAN
CYB5B	FmT-MON1A_R152C	8|6|5|4	23	0	0|0|0|0|0|0|0|0|0|0|0|0|0|0|0|0|0|0|0|0	NP_085056.2	3.5	8	1	1	1	1	1	-3.3	35	NP_001186190.1|NP_057327.2|	2|2|0|0|2|3|2|2	13	1.63	150	CYB5B_HUMAN
TCP1	FmT-MON1A_R152C	143|140|124|124	531	0.9	123|123|132|117|118|119|116|115|137|137|122|126|121|119|78|88|72|72|120|168	NP_110379.2	111.75	8	0	0	0	0	0	-396.21	0.78	NP_942590.1|NP_001138519.1|NP_060660.2|NP_000148.2|	22|22|23|23|22|22|22|24	180	22.5	556	E7EQR6_HUMAN
NRBF2	FmT-MON1A_R152C	5|4|4|4	17	0.32	0|0|0|0|0|0|0|0|0|0|0|0|0|0|0|0|0|0|0|3	NP_110386.2	3.5	8	0.36	0.46	0.36	0.46	0.36	-2.15	4.67	NP_055417.1|NP_000282.1|	2|2|3|3|2|3|3|3	21	2.63	287	NRBF2_HUMAN
ILKAP	FmT-MON1A_R152C	11|10|9|9	39	0.88	22|20|20|0|6|5|0|7|8|6|10|13|10|12|0|0|5|5|21|16	NP_110395.1	8.88	8	0	0	0	0	0	-68.83	0.43	NP_003143.2|	3|5|5|5|4|5|5|5	37	4.63	392	F8SNU6_HUMAN
PDRG1	FmT-MON1A_R152C	9|6|6|6	27	0.53	3|4|3|0|0|0|0|0|0|0|0|0|0|0|0|0|0|0|0|0	NP_110442.1	5.25	8	0.19	0.64	0.19	0.64	0.19	-7.32	2.1	NP_660309.1|	3|3|2|2|4|3|3|3	23	2.88	133	PDRG1_HUMAN
RAB1B	FmT-MON1A_R152C	51|50|48|42	191	0.87	27|25|29|20|29|32|10|14|19|20|26|0|12|0|19|20|13|21|32|14	NP_112243.1	34.62	8	0	0	0	0	0	-88.8	1.14	NP_055050.1|NP_001907.2|NP_803173.1|NP_001153239.1|NP_001484.1|	4|4|4|4|6|5|6|6	39	4.88	201	RAB1B_HUMAN
HNRNPA2B1	FmT-MON1A_R152C	76|66|58|54	254	0.9	88|98|110|47|55|51|44|44|42|30|48|47|42|48|63|52|39|44|68|67	NP_112533.1	45	8	0	0	0	0	0	-321.33	0.49	NP_001034554.1|NP_055050.1|NP_003469.2|NP_002779.1|NP_000282.1|NP_000335.1|NP_002403.2|NP_001015877.1|	5|9|9|8|15|14|12|10	82	10.25	353	ROA2_HUMAN
SF3B5	FmT-MON1A_R152C	12|12|11|9	44	0.86	16|14|14|7|9|6|8|10|0|3|0|10|4|4|5|5|4|6|12|6	NP_112577.1	9.5	8	0	0	0	0	0	-43.75	0.68		2|2|2|2|2|2|3|2	17	2.13	86	SF3B5_HUMAN
NUDT12	FmT-MON1A_R152C	30|27|24|22	103	0.71	14|11|11|0|0|0|0|0|0|0|2|6|3|0|0|0|0|0|15|6	NP_113626.1	17.75	8	0	0	0	0	0	-43.03	1.39	NP_001180215.1|	9|7|7|8|3|3|5|5	47	5.88	462	NUD12_HUMAN
RIOK1	FmT-MON1A_R152C	9|7|6|6	28	0.84	9|9|8|0|0|0|0|0|4|3|5|2|5|4|0|0|0|0|10|0	NP_113668.2	4.88	8	0	0	0	0	0	-41.31	0.54	NP_055050.1|	4|4|3|5|4|0|2|3	25	3.13	568	RIOK1_HUMAN
GRWD1	FmT-MON1A_R152C	15|15|15|12	57	0.87	4|2|3|10|15|14|20|15|10|8|6|4|6|4|8|8|8|8|6|7	NP_113673.3	11	8	0	0	0	0	0	-54	0.69		4|4|2|3|4|4|4|4	29	3.63	446	GRWD1_HUMAN
CCNB1	FmT-MON1A_R152C	21|20|19|19	79	0.87	18|16|17|6|10|8|6|6|5|4|11|8|8|7|4|7|5|5|21|12	NP_114172.1	18.38	8	0	0	0	0	0	-43.13	1.02	NP_003330.1|NP_002403.2|NP_003680.2|NP_005330.1|NP_004692.1|	3|5|6|5|4|4|5|5	37	4.63	433	CCNB1_HUMAN
EIF2A	FmT-MON1A_R152C	43|40|39|36	158	0.87	23|20|27|4|5|0|5|4|11|14|15|24|23|14|4|4|4|2|34|18	NP_114414.2	35.88	8	0	0	0	0	0	-53.09	1.33	NP_001153239.1|	19|19|18|16|19|16|19|17	143	17.88	585	F8WAE5_HUMAN
BRIP1	FmT-MON1A_R152C	11|8|8|7	34	0.9	31|26|26|17|20|16|22|20|10|10|14|15|12|11|0|5|0|0|37|15	NP_114432.2	6.62	8	0	0	0	0	0	-135.21	0.22		5|0|6|8|2|4|4|3	32	4	1249	FANCJ_HUMAN
KBTBD7	FmT-MON1A_R152C	7|6|3|2	18	0.86	0|12|12|0|3|0|4|0|6|3|0|3|3|4|0|0|0|0|15|0	NP_115514.2	2.25	8	0	0	0	0	0	-51.32	0.2	NP_005244.1|NP_075568.1|NP_002105.2|	2|2|0|4|0|2|0|0	10	1.25	684	KBTB7_HUMAN
CEP192	FmT-MON1A_R152C	9|8|7|5	29	0.6	0|2|0|3|4|3|0|3|0|0|3|0|0|0|0|0|0|0|0|0	NP_115518.3	5.25	8	0.05	0.14	0.05	0.14	0.05	-15.96	1.62	NP_055634.3|NP_001121369.1|	4|5|7|7|4|0|4|2	33	4.13	2537	CE192_HUMAN
ABRAXAS2	FmT-MON1A_R152C	45|41|39|39	164	0.87	29|30|30|11|15|16|18|18|11|9|11|18|13|16|7|5|3|4|16|23	NP_115558.3	33.5	8	0	0	0	0	0	-71.83	1.2		9|10|10|9|9|8|10|11	76	9.5	415	ABRX2_HUMAN
RNASEH2C	FmT-MON1A_R152C	4|3|2|0	9	0.57	0|0|2|0|0|0|0|0|0|0|0|0|0|0|0|0|0|0|2|0	NP_115569.2	1.12	8	0.1	0.26	0.1	0.26	0.1	-6.3	1.12	NP_004692.1|	2|2|2|0|0|0|0|0	6	0.75	164	RNH2C_HUMAN
ASCC2	FmT-MON1A_R152C	52|51|49|47	199	0.89	41|41|53|30|55|46|63|45|20|20|36|34|28|29|13|12|12|9|60|17	NP_115580.2	47	8	0	0	0	0	0	-147.55	0.81	NP_001129419.1|	15|16|14|14|10|8|10|10	97	12.13	757	ASCC2_HUMAN
ANKRD17	FmT-MON1A_R152C	41|36|34|34	145	0.88	24|28|30|13|23|26|27|22|29|35|11|28|19|26|5|8|6|0|36|20	NP_115593.3	32.75	8	0	0	0	0	0	-85.33	1.01	NP_006268.2|NP_005244.1|	10|11|6|12|10|11|7|9	76	9.5	2603	ANR17_HUMAN
POLDIP3	FmT-MON1A_R152C	5|5|4|3	17	0.9	11|8|12|12|11|15|12|11|5|2|7|11|6|5|4|4|2|2|11|14	NP_115687.2	2.5	8	0	0	0	0	0	-60.25	0.19	NP_057467.1|NP_079351.2|NP_001002877.1|	3|0|0|0|5|3|4|5	20	2.5	421	F6VRR5_HUMAN
NTPCR	FmT-MON1A_R152C	16|14|14|11	55	0.82	3|3|2|0|2|0|0|2|8|9|9|9|7|4|7|5|12|13|2|4	NP_115700.1	11.38	8	0	0	0	0	0	-29.37	1.06		4|4|5|5|6|5|4|4	37	4.63	190	Q5TDE5_HUMAN
GINS4	FmT-MON1A_R152C	4|3|3|3	13	0.01	0|0|0|0|0|0|0|0|0|0|0|0|0|0|0|0|0|0|0|0	NP_115712.1	1.88	8	0.97	0.99	0.97	0.99	0.97	-3.3	18.75	NP_660309.1|NP_057179.1|	3|0|2|0|3|0|3|2	13	1.63	223	SLD5_HUMAN
PDCD2L	FmT-MON1A_R152C	16|13|13|13	55	0.83	14|10|14|0|0|2|0|0|3|0|0|0|0|0|0|0|0|2|8|5	NP_115722.1	12.12	8	0	0	0	0	0	-32.18	1.05		3|5|6|4|5|5|7|5	40	5	358	PDD2L_HUMAN
LZIC	FmT-MON1A_R152C	27|22|21|13	83	0.8	14|13|13|0|6|9|0|0|0|0|11|11|9|7|0|0|0|0|16|13	NP_115744.2	16.12	8	0	0	0	0	0	-38.12	1.15		6|6|4|4|3|3|3|5	34	4.25	190	LZIC_HUMAN
TUBB6	FmT-MON1A_R152C	117|115|114|109	455	0.89	79|86|70|0|8|4|9|8|26|27|14|15|19|10|8|7|4|0|78|15	NP_115914.1	99	8	0	0	0	0	0	-156.84	1.27	NP_940980.3|NP_065130.1|NP_001010984.1|	7|10|8|8|7|8|7|7	62	7.75	446	K7EJ64_HUMAN
SYAP1	FmT-MON1A_R152C	98|97|96|96	387	0.9	93|98|95|23|28|31|38|32|24|29|51|41|41|36|14|15|7|7|92|75	NP_116185.2	89	8	0	0	0	0	0	-224.11	0.94		22|21|21|21|24|26|22|25	182	22.75	352	SYAP1_HUMAN
C1orf198	FmT-MON1A_R152C	44|44|41|38	167	0.82	14|21|22|0|3|0|0|0|0|3|5|7|6|8|0|0|0|0|20|24	NP_116189.1	36	8	0	0	0	0	0	-41.86	1.66		12|11|11|13|14|16|13|17	107	13.38	327	CA198_HUMAN
ATAD1	FmT-MON1A_R152C	7|6|6|0	19	0.81	0|0|6|0|3|3|2|0|7|5|0|0|0|0|0|0|0|0|7|0	NP_116199.2	2.38	8	0	0	0	0	0	-29.13	0.38	NP_055428.1|	2|3|3|0|0|0|0|0	8	1	361	ATAD1_HUMAN
PPP1R15B	FmT-MON1A_R152C	11|10|9|9	39	0.9	10|6|10|20|21|18|24|29|8|14|15|18|11|14|8|13|4|0|18|0	NP_116222.3	7.88	8	0	0	0	0	0	-94.19	0.34		3|4|5|3|3|2|2|3	25	3.13	713	PR15B_HUMAN
SARNP	FmT-MON1A_R152C	9|8|8|5	30	0.83	8|7|7|8|10|7|7|7|0|0|3|0|0|0|6|6|4|8|7|2	NP_149073.1	4.88	8	0	0	0	0	0	-39.11	0.57	NP_055050.1|NP_057122.2|NP_079351.2|	3|3|0|2|7|5|4|5	29	3.63	210	SARNP_HUMAN
ZCCHC3	FmT-MON1A_R152C	9|7|6|6	28	0.9	7|7|4|9|18|15|20|14|7|7|11|10|12|13|11|10|0|0|4|7	NP_149080.2	5.88	8	0	0	0	0	0	-62.16	0.35		4|3|3|5|4|5|4|3	31	3.88	403	ZCHC3_HUMAN
NEK9	FmT-MON1A_R152C	52|43|41|40	176	0.89	46|45|40|15|26|29|30|26|18|20|20|23|29|19|10|10|6|6|37|32	NP_149107.4	39.25	8	0	0	0	0	0	-105.55	0.93	NP_660309.1|NP_598001.1|NP_001107593.1|	12|15|12|15|15|17|15|14	115	14.38	979	A0A7I2V454_HUMAN
CNP	FmT-MON1A_R152C	11|10|9|8	38	0.76	3|0|3|6|5|5|5|6|4|4|0|4|2|0|2|2|2|4|8|0	NP_149124.3	5.38	8	0	0	0	0	0	-29.13	0.86		3|2|0|0|5|6|6|5	27	3.38	421	CN37_HUMAN
SURF4	FmT-MON1A_R152C	19|19|16|14	68	0.9	18|15|19|33|47|36|38|39|21|25|13|17|18|16|17|17|0|16|21|13	NP_149351.1	13.38	8	0	0	0	0	0	-152.92	0.33	NP_001034554.1|NP_055050.1|NP_005561.1|	5|4|5|5|4|3|4|3	33	4.13	269	B7Z1G8_HUMAN
CCDC102A	FmT-MON1A_R152C	17|16|15|11	59	0.82	11|12|7|0|2|0|2|7|2|2|7|7|5|3|0|2|0|0|13|7	NP_149989.2	12	8	0	0	0	0	0	-29.37	1.12	NP_000357.3|	7|6|5|8|7|8|7|8	56	7	550	C102A_HUMAN
TNKS1BP1	FmT-MON1A_R152C	4|4|3|3	14	0.85	2|5|3|4|5|5|8|6|2|0|5|8|10|5|3|0|0|0|0|0	NP_203754.2	2.5	8	0	0	0	0	0	-36.87	0.31		2|2|2|4|2|3|0|2	17	2.13	1729	TB182_HUMAN
DOCK7	FmT-MON1A_R152C	69|64|62|62	257	0.89	48|50|52|37|68|71|78|76|25|30|62|58|56|53|18|12|6|0|57|46	NP_212132.2	57.12	8	0	0	0	0	0	-209.32	0.78	NP_000335.1|NP_001231695.1|	25|27|32|31|28|26|32|33	234	29.25	2109	DOCK7_HUMAN
TPGS1	FmT-MON1A_R152C	5|5|4|4	18	0.84	5|6|6|5|7|6|9|10|0|0|0|0|0|0|0|0|0|0|5|0	NP_277048.2	2.62	8	0	0	0	0	0	-36.87	0.33		3|3|3|3|2|0|0|0	14	1.75	290	TPGS1_HUMAN
birA	FmT-MON1A_R152C	535|530|527|514	2106	0.9	463|458|461|725|1096|1092|1013|1057|137|128|212|213|194|214|140|168|66|90|530|431	NP_418404.1	485.38	8	0	0	0	0	0	#NAME?	0.46		14|14|14|14|16|16|16|17	121	15.13	321	BIRA_ECOLI
GNB1L	FmT-MON1A_R152C	5|4|3|2	14	0.02	0|0|0|0|0|0|0|0|0|0|0|0|0|0|0|0|0|0|0|0	NP_443730.1	1.75	8	0.93	1	0.93	1	0.93	-3.3	17.5	NP_004573.2|	2|0|0|0|2|3|2|0	9	1.13	327	GNB1L_HUMAN
SNAP47	FmT-MON1A_R152C	11|9|9|8	37	0.86	14|10|13|0|5|0|2|0|7|4|2|0|0|3|0|0|0|0|16|5	NP_444280.2	7.38	8	0	0	0	0	0	-47.46	0.56	NP_803173.1|	3|6|5|4|3|4|6|5	36	4.5	464	A0A087X0B7_HUMAN
GLMN	FmT-MON1A_R152C	16|15|13|13	57	0.61	0|2|0|4|4|4|4|0|6|4|5|7|5|4|0|0|0|0|0|6	NP_444504.1	12.38	8	0.05	0.14	0.05	0.14	0.05	-11.03	2.06		7|8|6|7|6|5|7|5	51	6.38	594	GLMN_HUMAN
NAA15	FmT-MON1A_R152C	14|12|8|7	41	0.17	2|4|0|3|3|0|2|0|0|0|0|0|0|2|0|0|0|0|2|0	NP_476516.1	6.12	8	0.51	0.99	0.51	0.99	0.51	-14.84	2.04	NP_057484.3|NP_004976.2|	2|3|0|3|7|7|5|7	34	4.25	866	A0A0B4J1W3_HUMAN
PSAT1	FmT-MON1A_R152C	17|15|12|11	55	0.79	11|8|7|0|0|0|0|0|0|0|0|4|5|5|0|0|0|0|8|11	NP_478059.1	11.88	8	0	0	0	0	0	-23.29	1.25	NP_002739.1|NP_057701.1|	8|6|6|6|5|8|8|7	54	6.75	370	SERC_HUMAN
CFAP36	FmT-MON1A_R152C	15|9|9|8	41	0.58	2|5|9|0|0|0|0|0|0|0|0|0|0|0|0|0|0|0|0|2	NP_542398.3	7.25	8	0.07	0.28	0.07	0.28	0.07	-21.14	1.61		4|2|4|5|2|0|5|4	26	3.25	342	CFA36_HUMAN
PRRC1	FmT-MON1A_R152C	18|18|10|10	56	0.87	5|9|10|10|18|21|17|14|5|5|4|9|11|9|5|6|0|0|8|3	NP_570721.1	9.38	8	0	0	0	0	0	-68.23	0.54	NP_077309.1|	4|6|7|7|2|3|2|2	33	4.13	445	PRRC1_HUMAN
WIPF2	FmT-MON1A_R152C	13|9|8|7	37	0.66	4|6|6|0|0|0|0|0|0|0|0|0|0|0|0|0|0|0|5|0	NP_573571.1	6.12	8	0.01	0.04	0.01	0.04	0.01	-24.72	1.17	NP_001171899.1|NP_006268.2|	4|4|3|6|0|3|0|3	23	2.88	440	A8MWR2_HUMAN
RAVER1	FmT-MON1A_R152C	15|15|14|14	58	0.89	41|36|44|11|4|4|6|5|2|0|12|8|7|6|0|0|2|0|32|31	NP_597709.2	11.5	8	0	0	0	0	0	-155.2	0.3		2|4|4|6|5|7|5|5	38	4.75	756	E9PAU2_HUMAN
CEP95	FmT-MON1A_R152C	6|5|4|2	17	0.63	0|0|5|0|0|0|0|0|0|0|0|0|0|0|0|0|0|0|4|0	NP_612372.1	2.12	8	0.03	0.07	0.03	0.07	0.03	-11.24	0.94		3|2|2|4|0|0|0|0	11	1.38	821	B7ZAE2_HUMAN
MVB12A	FmT-MON1A_R152C	11|9|8|8	36	0.78	7|5|6|0|0|0|0|2|5|0|2|0|0|0|0|2|0|0|4|10	NP_612410.1	7.75	8	0	0	0	0	0	-22.17	1.11		4|5|4|3|3|2|4|3	28	3.5	273	MB12A_HUMAN
HAUS1	FmT-MON1A_R152C	18|18|18|18	72	0.79	11|12|7|3|0|3|3|2|0|2|7|6|2|6|3|3|0|0|11|3	NP_612452.1	14	8	0	0	0	0	0	-27.51	1.37	NP_002268.2|	6|9|7|6|7|6|7|8	56	7	278	HAUS1_HUMAN
KCTD12	FmT-MON1A_R152C	15|11|11|9	46	0.71	3|3|5|7|6|5|6|6|0|0|0|0|0|0|2|5|0|0|8|0	NP_612453.1	8.88	8	0	0	0	0	0	-19.51	1.31	NP_001121369.1|NP_004976.2|NP_003812.1|	2|3|3|4|4|6|4|4	30	3.75	325	KCD12_HUMAN
TECR	FmT-MON1A_R152C	10|10|9|8	37	0.9	8|0|5|24|24|20|22|24|15|15|10|8|11|5|6|11|9|17|11|7	NP_612510.1	7.5	8	0	0	0	0	0	-91.01	0.32	NP_055050.1|	4|4|4|5|3|3|2|4	29	3.63	308	TECR_HUMAN
RHOT2	FmT-MON1A_R152C	5|4|3|2	14	0.84	0|0|0|5|4|2|5|3|9|10|0|4|0|0|0|0|0|2|2|0	NP_620124.1	1.75	8	0	0	0	0	0	-33.56	0.24	NP_001034554.1|	3|2|3|3|0|0|0|0	11	1.38	618	MIRO2_HUMAN
DPH7	FmT-MON1A_R152C	5|4|3|3	15	0.01	0|0|0|0|0|0|0|0|0|0|0|0|0|0|0|0|0|0|0|0	NP_620133.1	2.12	8	0.98	1	0.98	1	0.98	-3.3	21.25		5|2|3|0|0|2|3|0	15	1.88	452	DPH7_HUMAN
LYPLAL1	FmT-MON1A_R152C	5|4|3|3	15	0.77	0|4|2|0|0|0|0|0|0|0|0|0|0|0|0|0|0|0|3|8	NP_620149.1	2.38	8	0	0	0	0	0	-20.2	0.56		3|0|2|0|3|2|4|3	17	2.13	237	LYPL1_HUMAN
MSI2	FmT-MON1A_R152C	7|6|4|4	21	0.75	2|0|2|0|0|0|0|0|3|2|0|0|0|0|0|0|0|0|6|7	NP_620412.1	3.12	8	0	0	0	0	0	-21.43	0.69	NP_057701.1|	2|2|0|0|4|2|4|2	16	2	328	B4DHE8_HUMAN
PPIL4	FmT-MON1A_R152C	8|7|6|6	27	0.9	25|18|30|8|15|11|12|16|3|3|7|7|0|2|0|3|0|2|20|13	NP_624311.1	4.5	8	0	0	0	0	0	-104.97	0.19		3|2|0|0|4|4|5|3	21	2.63	492	PPIL4_HUMAN
TRUB1	FmT-MON1A_R152C	3|3|3|0	9	0.09	0|0|0|0|0|0|0|0|0|0|0|0|0|0|0|0|0|0|0|0	NP_631908.1	1.12	8	0.72	0.96	0.72	0.96	0.72	-3.3	11.25		2|0|2|0|0|0|0|2	6	0.75	349	TRUB1_HUMAN
TSTD2	FmT-MON1A_R152C	29|29|28|27	113	0.87	23|25|25|0|9|9|10|7|3|4|6|8|4|6|0|3|0|0|18|17	NP_640339.4	26	8	0	0	0	0	0	-51.13	1.14		12|10|7|12|10|8|10|9	78	9.75	516	TSTD2_HUMAN
EHD4	FmT-MON1A_R152C	7|5|4|4	20	0.72	4|5|4|0|0|0|2|0|0|2|0|0|0|0|0|0|0|0|2|0	NP_644670.1	4	8	0	0	0	0	0	-13.4	1.07	NP_077309.1|NP_001230500.1|	2|2|2|2|4|3|2|3	20	2.5	541	EHD4_HUMAN
WDR36	FmT-MON1A_R152C	17|17|16|13	63	0.9	74|72|65|186|210|215|210|198|23|23|27|45|28|31|19|25|16|7|82|84	NP_644810.1	13.38	8	0	0	0	0	0	#NAME?	0.06	NP_036429.2|NP_004976.2|NP_001131076.1|NP_079351.2|	7|11|8|7|9|6|8|11	67	8.38	951	WDR36_HUMAN
KNL1	FmT-MON1A_R152C	7|4|2|2	15	0.87	2|4|8|8|15|8|7|11|2|4|4|6|7|5|6|5|0|0|14|3	NP_653091.2	1.88	8	0	0	0	0	0	-54.67	0.16	NP_004976.2|	5|4|0|2|2|0|0|0	13	1.63	2316	KNL1_HUMAN
JPT2	FmT-MON1A_R152C	74|64|61|47	246	0.85	31|32|28|13|12|13|12|13|14|16|16|18|16|15|12|9|4|13|31|46	NP_653171.1	50.25	8	0	0	0	0	0	-75.33	1.44		7|6|6|6|7|6|7|8	53	6.63	190	A6NGP5_HUMAN
LSM14B	FmT-MON1A_R152C	10|8|8|6	32	0.83	8|9|8|0|2|4|0|3|0|0|0|7|7|5|0|0|0|0|11|8	NP_653304.2	5.75	8	0	0	0	0	0	-41.31	0.64		5|0|5|5|3|3|3|2	26	3.25	385	A0A0C4DFV2_HUMAN
SMCR8	FmT-MON1A_R152C	6|6|5|4	21	0.85	12|8|7|0|2|0|3|0|0|0|3|3|0|0|0|0|0|0|6|8	NP_658988.2	4.12	8	0	0	0	0	0	-33.76	0.47		2|4|3|5|2|3|3|4	26	3.25	937	SMCR8_HUMAN
CCDC138	FmT-MON1A_R152C	20|16|15|15	66	0.81	13|13|7|0|8|3|4|4|0|0|0|0|0|0|0|0|0|0|13|4	NP_659415.1	10.75	8	0	0	0	0	0	-53.57	0.91	NP_001121369.1|NP_803173.1|	8|6|7|7|0|5|3|5	41	5.13	665	CC138_HUMAN
UBLCP1	FmT-MON1A_R152C	8|5|4|2	19	0.71	0|0|0|0|0|0|0|0|4|6|3|0|3|0|0|0|0|0|2|0	NP_659486.2	2.62	8	0	0	0	0	0	-19.2	0.66	NP_077309.1|NP_006808.1|	2|0|0|0|3|5|2|4	16	2	318	UBCP1_HUMAN
SKA3	FmT-MON1A_R152C	22|21|21|20	84	0.88	23|28|27|13|22|22|21|19|4|0|13|9|12|13|3|4|4|0|21|22	NP_659498.4	18.25	8	0	0	0	0	0	-79.36	0.73	NP_001071639.1|	8|8|9|10|4|5|5|5	54	6.75	412	SKA3_HUMAN
NUDCD2	FmT-MON1A_R152C	47|38|38|33	156	0	0|0|0|0|0|0|0|0|0|0|0|0|0|0|0|0|0|0|0|6	NP_660309.1	26	8	1	1	1	1	1	0.02	17.33	NP_000357.3|NP_003959.3|NP_002804.2|	2|2|2|2|6|6|5|4	29	3.63	157	NUDC2_HUMAN
CHMP7	FmT-MON1A_R152C	6|5|5|5	21	0.87	12|14|9|0|4|2|0|0|0|2|4|0|2|2|3|0|0|0|13|13	NP_689485.1	4.25	8	0	0	0	0	0	-59.13	0.33	NP_001139411.1|	3|4|5|3|3|2|0|3	23	2.88	453	CHMP7_HUMAN
SPATA2L	FmT-MON1A_R152C	10|7|7|6	30	0.59	0|3|5|0|0|0|0|0|0|0|0|0|0|0|0|0|0|0|5|0	NP_689552.2	5.62	8	0.06	0.2	0.06	0.2	0.06	-11.32	1.73		3|3|4|4|2|2|3|3	24	3	424	SPA2L_HUMAN
LSM12	FmT-MON1A_R152C	15|12|10|9	46	0.69	5|7|7|2|6|0|4|4|5|5|5|0|3|4|0|0|0|4|6|6	NP_689557.1	9.25	8	0	0.01	0	0.01	0	-17.07	1.42		2|3|3|3|3|2|3|2	21	2.63	195	LSM12_HUMAN
DCP1B	FmT-MON1A_R152C	12|11|10|10	43	0.77	9|7|6|0|0|0|6|5|0|0|5|4|0|0|0|0|0|0|5|3	NP_689853.3	9.25	8	0	0	0	0	0	-17.37	1.32	NP_056357.1|	4|5|5|5|5|6|3|5	38	4.75	617	B4DVJ6_HUMAN
NANP	FmT-MON1A_R152C	18|16|12|10	56	0.11	0|3|0|0|0|0|0|0|0|0|0|0|0|0|0|0|0|0|6|0	NP_689880.1	10.25	8	0.68	0.89	0.68	0.89	0.68	-4.54	4.56		4|4|2|2|4|5|5|6	32	4	248	NANP_HUMAN
DENND6A	FmT-MON1A_R152C	10|9|7|6	32	0.87	14|15|11|5|5|4|6|4|0|0|4|6|5|5|0|0|0|0|14|18	NP_689891.1	6.88	8	0	0	0	0	0	-53.3	0.45	NP_001001329.1|	4|3|5|6|4|3|4|3	32	4	608	DEN6A_HUMAN
STT3A	FmT-MON1A_R152C	11|11|10|10	42	0.9	6|8|8|21|21|20|16|16|12|12|8|10|11|11|10|12|10|10|8|8	NP_689926.1	8.12	8	0	0	0	0	0	-71.08	0.42	NP_004976.2|NP_055428.1|	4|4|2|3|5|7|7|7	39	4.88	705	STT3A_HUMAN
PATL1	FmT-MON1A_R152C	15|14|13|10	52	0.88	15|16|12|0|3|0|0|0|22|21|7|9|7|8|0|2|2|0|13|8	NP_689929.2	10.88	8	0	0	0	0	0	-59.68	0.59	NP_002779.1|	6|6|7|8|5|6|5|4	47	5.88	770	PATL1_HUMAN
YTHDF3	FmT-MON1A_R152C	12|11|10|10	43	0.86	11|11|13|0|0|0|0|0|0|3|0|0|0|0|0|0|0|0|10|14	NP_689971.4	9.62	8	0	0	0	0	0	-36.87	0.79		5|5|4|5|7|4|5|5	40	5	585	A0A024R7W5_HUMAN
TIPRL	FmT-MON1A_R152C	27|26|23|23	99	0.87	22|22|18|4|5|0|0|6|13|13|9|11|0|7|2|5|0|0|23|14	NP_690866.1	22.62	8	0	0	0	0	0	-50.25	1.06	NP_001186190.1|	6|7|4|5|5|6|8|7	48	6	272	TIPRL_HUMAN
KBTBD6	FmT-MON1A_R152C	11|9|3|3	26	0.87	17|14|17|0|0|0|0|3|0|0|0|2|0|0|0|0|0|0|17|15	NP_690867.3	4	8	0	0	0	0	0	-74.77	0.24	NP_005244.1|	7|2|7|0|2|0|2|2	22	2.75	674	KBTB6_HUMAN
N4BP1	FmT-MON1A_R152C	13|12|8|7	40	0.83	12|6|9|0|0|3|2|0|0|0|4|0|2|0|0|0|0|0|13|5	NP_694574.3	6.88	8	0	0	0	0	0	-39.03	0.69		6|6|8|6|2|2|4|3	37	4.63	896	N4BP1_HUMAN
CRYBG3	FmT-MON1A_R152C	45|43|41|39	168	0.88	22|17|22|19|31|38|35|32|8|5|23|23|9|15|4|7|2|0|28|14	NP_705833.3	38.88	8	0	0	0	0	0	-73.37	1.14		20|19|24|21|16|24|17|19	160	20	2970	CRBG3_HUMAN
CPNE8	FmT-MON1A_R152C	4|3|0|0	7	0.78	0|0|0|0|3|3|5|5|0|0|0|0|0|0|0|0|0|0|0|0	NP_705898.1	0.88	8	0	0	0	0	0	-19.2	0.22		3|0|2|0|0|0|0|0	5	0.63	564	CPNE8_HUMAN
SMG7	FmT-MON1A_R152C	8|7|6|6	27	0.84	0|3|3|0|0|0|0|0|11|14|0|0|0|0|0|0|0|0|9|0	NP_775179.1	4.25	8	0	0	0	0	0	-42.12	0.46		6|5|4|4|0|3|2|2	26	3.25	1137	E9PD50_HUMAN
RIMKLA	FmT-MON1A_R152C	9|8|6|5	28	0	0|0|0|0|0|0|0|0|0|0|0|0|0|0|0|0|0|0|0|0	NP_775913.2	4.62	8	1	1	1	1	1	-3.3	46.25		3|5|5|4|0|2|4|2	25	3.13	391	RIMKA_HUMAN
TTC9C	FmT-MON1A_R152C	17|16|15|15	63	0.74	9|9|10|0|0|0|0|0|0|0|0|0|0|0|0|0|0|0|5|4	NP_776171.1	13.38	8	0	0	0	0	0	-18.88	1.62	NP_008950.1|NP_057490.2|	4|5|2|2|5|5|3|6	32	4	171	TTC9C_HUMAN
TXLNA	FmT-MON1A_R152C	14|11|10|10	45	0.77	6|5|11|2|2|0|4|3|0|0|5|3|2|3|0|0|0|0|9|4	NP_787048.1	9	8	0	0	0	0	0	-21.57	1.16	NP_057484.3|NP_061883.1|NP_803173.1|NP_002268.2|	4|5|3|6|9|7|5|9	48	6	546	TXLNA_HUMAN
CHMP4B	FmT-MON1A_R152C	19|19|16|13	67	0.82	9|9|10|0|2|3|2|3|0|2|5|7|3|7|0|0|0|0|17|11	NP_789782.1	13.25	8	0	0	0	0	0	-33.18	1.13	NP_055761.2|NP_055111.1|NP_689799.3|NP_000867.2|NP_054762.2|NP_055268.1|	6|5|5|5|4|3|4|2	34	4.25	224	CHM4B_HUMAN
PPM1G	FmT-MON1A_R152C	13|11|8|7	39	0.87	6|14|11|6|10|11|6|9|11|9|0|13|8|8|6|4|0|0|15|17	NP_817092.1	7.38	8	0	0	0	0	0	-51.24	0.5	NP_001306.1|NP_008950.1|NP_002574.2|	4|4|3|4|5|6|6|3	35	4.38	546	PPM1G_HUMAN
TUBB	FmT-MON1A_R152C	326|326|326|296	1274	0.9	209|232|217|69|85|97|104|88|92|84|49|81|100|96|44|51|53|39|245|93	NP_821133.1	263.88	8	0	0	0	0	0	-524.03	1.17	NP_001180215.1|NP_002785.1|NP_055050.1|NP_001180207.1|NP_003469.2|NP_001269.3|NP_002950.3|NP_003812.1|NP_940980.3|	4|4|4|4|5|4|5|4	34	4.25	444	TBB5_HUMAN
ZNF598	FmT-MON1A_R152C	13|11|9|9	42	0.85	9|14|12|2|4|6|3|3|5|6|12|11|5|5|0|4|3|3|10|6	NP_835461.1	8.62	8	0	0	0	0	0	-40.99	0.7	NP_055316.2|	4|2|3|6|4|4|4|5	32	4	904	ZN598_HUMAN
MB21D2	FmT-MON1A_R152C	52|46|43|41	182	0.87	32|32|30|0|0|0|0|0|5|3|5|6|5|4|3|4|2|0|35|24	NP_848591.2	42.25	8	0	0	0	0	0	-64.33	1.31		14|15|15|14|9|12|13|10	102	12.75	491	M21D2_HUMAN
STXBP4	FmT-MON1A_R152C	18|17|14|13	62	0.75	6|7|12|0|0|0|0|0|0|0|0|0|0|0|0|0|0|0|10|4	NP_848604.3	11	8	0	0	0	0	0	-29.08	1.26		7|6|6|6|4|3|4|7	43	5.38	553	B5MCT9_HUMAN
MTDH	FmT-MON1A_R152C	13|12|10|8	43	0.9	2|3|4|31|39|38|36|49|8|5|10|14|16|15|15|15|4|5|6|9	NP_848927.2	6.5	8	0	0	0	0	0	-182.32	0.16	NP_001180215.1|	3|2|2|0|8|8|5|3	31	3.88	582	LYRIC_HUMAN
EXOSC8	FmT-MON1A_R152C	5|4|3|3	15	0.9	3|0|0|18|40|49|42|39|2|0|5|6|0|5|9|9|2|2|3|4	NP_852480.1	2.25	8	0	0	0	0	0	-191.29	0.05	NP_056357.1|	2|2|2|0|3|0|0|2	11	1.38	276	EXOS8_HUMAN
LYRM7	FmT-MON1A_R152C	5|4|4|4	17	0.88	14|13|17|0|0|0|0|0|0|0|0|0|0|0|0|0|0|0|10|23	NP_859056.2	3.38	8	0	0	0	0	0	-75.9	0.2		2|2|2|2|2|2|2|0	14	1.75	104	D6RBV5_HUMAN
SKA2	FmT-MON1A_R152C	12|10|9|9	40	0.85	8|9|9|7|12|10|12|10|6|5|8|10|9|7|0|0|0|0|7|10	NP_872426.1	7.88	8	0	0	0	0	0	-35.95	0.72		3|2|4|3|2|2|2|3	21	2.63	121	J3KSP0_HUMAN
MRPS9	FmT-MON1A_R152C	6|6|5|5	22	0.9	100|105|120|26|38|34|41|37|7|8|10|9|9|11|8|11|4|2|112|89	NP_872578.1	3.75	8	0	0	0	0	0	-491.19	0.03	NP_002785.1|	2|0|4|2|2|3|2|2	17	2.13	396	RT09_HUMAN
HNRNPA3	FmT-MON1A_R152C	22|19|19|14	74	0.9	23|31|29|22|24|28|22|23|9|9|25|25|22|24|23|26|12|21|24|33	NP_919223.1	13.25	8	0	0	0	0	0	-114.01	0.44	NP_003469.2|NP_000282.1|NP_001172006.1|NP_057215.3|NP_001015877.1|NP_055268.1|	3|3|3|6|8|9|8|8	48	6	378	A0A7I2V2R3_HUMAN
C19orf54	FmT-MON1A_R152C	14|14|13|13	54	0.79	9|10|4|0|0|0|0|0|0|0|2|0|0|0|0|0|0|0|5|10	NP_940878.3	12.12	8	0	0	0	0	0	-19.76	1.43		5|5|5|5|4|3|4|3	34	4.25	351	CS054_HUMAN
RPL7L1	FmT-MON1A_R152C	8|6|6|5	25	0.85	0|2|4|11|8|8|9|8|11|10|7|8|9|8|5|8|9|5|5|4	NP_940888.2	4.62	8	0	0	0	0	0	-46.88	0.45		3|0|4|2|3|2|3|3	20	2.5	246	RL7L_HUMAN
ACACA	FmT-MON1A_R152C	660|655|647|633	2595	0.9	722|728|782|1106|986|948|923|870|641|593|844|975|1050|967|28|1146|1427|1407|735|466	NP_942133.1	617.38	8	0	0	0	0	0	#NAME?	0.49	NP_002785.1|	86|79|84|83|81|80|78|73	644	80.5	2346	A0A0C4DGT1_HUMAN
NUP43	FmT-MON1A_R152C	10|8|8|7	33	0.16	2|0|3|0|0|0|0|0|0|0|0|0|0|2|0|0|0|0|2|0	NP_942590.1	7	8	0.54	0.91	0.54	0.91	0.54	-3.68	3.11	NP_076962.2|	4|4|4|6|4|3|3|4	32	4	380	B4DVD1_HUMAN
BABAM2	FmT-MON1A_R152C	48|36|33|31	148	0.88	36|39|41|19|23|25|26|31|16|14|24|30|24|20|6|9|0|0|27|37	NP_954661.1	32.5	8	0	0	0	0	0	-100.07	0.85	NP_061895.3|	7|7|9|12|9|9|9|9	71	8.88	383	BABA2_HUMAN
POLR1C	FmT-MON1A_R152C	5|5|5|5	20	0.85	5|3|5|4|7|8|11|6|7|8|3|3|3|3|5|0|0|0|5|0	NP_976035.1	3.88	8	0	0	0	0	0	-32.71	0.46	NP_001131076.1|	3|3|2|2|2|2|2|2	18	2.25	346	A0A2R8YEZ4_HUMAN
COX2	FmT-MON1A_R152C	23|20|20|15	78	0.82	10|6|12|11|16|12|12|14|5|9|3|7|4|0|7|9|8|5|9|6	YP_003024029.1	13.88	8	0	0	0	0	0	-41.78	1.03	NP_000399.3|NP_055428.1|	4|4|3|3|4|4|4|4	30	3.75	227	COX2_HUMAN
ACAT1	FmT-MON1A_R152C	23|17|16|13	69	0.88	11|14|15|27|19|26|28|20|19|14|11|16|3|7|13|14|11|8|15|10	NP_000010.1	11.5	8	0	0	0	0	0	-101.82	0.46	NP_055050.1|NP_001186904.1|	3|6|2|3|8|11|7|8	48	6	427	A0A5F9ZHJ0_HUMAN
GPD2	FmT-MON1A_R152C	16|14|12|8	50	0.32	0|0|0|5|0|0|0|5|0|0|0|0|0|0|0|0|0|0|6|0	NP_000399.3	7	8	0.38	0.83	0.38	0.83	0.38	-19	1.75	NP_055428.1|	2|2|0|0|9|10|6|5	34	4.25	727	F5GYK7_HUMAN
RPL32	FmT-MON1A_R152C	19|13|13|10	55	0.74	9|5|6|3|0|0|0|0|6|0|8|9|6|5|5|3|5|6|10|2	NP_000985.1	8.38	8	0	0	0	0	0	-41.31	0.93	NP_055050.1|NP_001783.2|	2|2|0|2|4|4|4|4	22	2.75	135	RL32_HUMAN
RPL35A	FmT-MON1A_R152C	7|6|6|4	23	0.78	2|5|6|0|4|0|3|4|5|5|5|4|4|5|3|3|5|0|4|2	NP_000987.2	4	8	0	0	0	0	0	-24.72	0.76		2|2|0|2|2|2|3|3	16	2	110	RL35A_HUMAN
ATP5PD	FmT-MON1A_R152C	36|33|28|27	124	0.87	20|18|20|22|18|24|25|26|8|0|10|10|7|8|17|14|13|11|21|10	NP_001003785.1	18.88	8	0	0	0	0	0	-88.44	0.78	NP_055050.1|NP_001907.2|NP_055557.2|	2|2|2|2|7|8|6|6	35	4.38	137	ATP5H_HUMAN
MAGED1	FmT-MON1A_R152C	5|3|3|3	14	0.81	0|0|0|0|0|0|0|0|13|10|0|0|0|0|0|0|0|0|0|0	NP_001005332.1	2.12	8	0	0	0	0	0	-26.12	0.37	NP_055634.3|NP_001269.3|NP_055428.1|NP_002105.2|NP_061882.2|	2|0|2|0|3|2|4|0	13	1.63	778	MAGD1_HUMAN
CUL4A	FmT-MON1A_R152C	13|12|11|10	46	0.87	0|0|0|0|7|8|9|0|0|3|0|0|0|7|7|0|0|2|18|27	NP_001008895.1	9.5	8	0	0	0	0	0	-58.96	0.61	NP_001156956.1|NP_003520.1|NP_001107593.1|NP_003469.2|NP_005264.2|	2|2|2|5|3|2|2|2	20	2.5	759	A0A0A0MR50_HUMAN
ARAP1	FmT-MON1A_R152C	8|7|6|5	26	0.79	4|4|4|2|6|0|0|7|0|0|5|6|0|5|0|0|0|0|3|0	NP_001035207.1	3.75	8	0	0	0	0	0	-28.01	0.62		3|3|4|3|0|0|2|0	15	1.88	1450	ARAP1_HUMAN
MTMR12	FmT-MON1A_R152C	3|3|2|2	10	0.03	0|0|0|0|0|0|0|0|0|0|0|0|0|0|0|0|0|0|0|0	NP_001035536.1	1.25	8	0.87	0.96	0.87	0.96	0.87	-3.3	12.5	NP_001230500.1|	2|0|0|0|2|2|0|2	8	1	747	MTMRC_HUMAN
ECPAS	FmT-MON1A_R152C	6|5|5|4	20	0.76	4|3|0|0|5|0|3|0|3|5|4|3|0|0|0|0|0|0|0|0	NP_001073867.1	3.75	8	0	0	0	0	0	-21.44	0.83	NP_001186190.1|NP_001295.2|NP_057159.2|	3|0|2|3|4|5|4|4	25	3.13	2017	J3KN16_HUMAN
CDC27	FmT-MON1A_R152C	5|3|2|2	12	0.9	5|7|6|10|14|15|17|15|5|3|5|6|4|4|3|3|0|2|3|0	NP_001107563.1	1.5	8	0	0	0	0	0	-69.18	0.1	NP_001191213.1|NP_004976.2|NP_055316.2|NP_000745.1|NP_002028.1|	2|0|2|0|2|0|0|3	9	1.13	830	G5EA36_HUMAN
TFRC	FmT-MON1A_R152C	13|10|6|4	33	0.35	0|0|3|2|0|0|0|0|3|5|0|0|0|0|3|2|0|0|0|0	NP_001121620.1	4.75	8	0.28	0.9	0.28	0.9	0.28	-17.07	1.36	NP_001121369.1|	2|2|0|0|3|6|6|8	27	3.38	760	G3V0E5_HUMAN
NSDHL	FmT-MON1A_R152C	12|10|9|7	38	0.88	3|3|6|13|12|11|14|12|28|22|9|11|7|10|12|15|11|11|3|5	NP_001123237.1	5.88	8	0	0	0	0	0	-89.04	0.3		2|3|2|0|4|5|3|4	23	2.88	373	NSDHL_HUMAN
IFT27	FmT-MON1A_R152C	3|3|3|2	11	0.35	0|0|0|0|0|0|0|0|0|0|0|0|0|0|0|0|0|0|0|2	NP_001171172.1	1.38	8	0.28	0.33	0.28	0.33	0.28	-4.84	2.75		2|0|2|2|0|0|2|0	8	1	186	IFT27_HUMAN
DICER1	FmT-MON1A_R152C	6|5|5|4	20	0.79	6|4|6|0|3|5|0|0|2|0|0|0|0|0|0|0|0|0|0|0	NP_001182502.1	3.75	8	0	0	0	0	0	-24.72	0.71	NP_001078.2|NP_000335.1|NP_002950.3|	2|0|4|3|3|5|2|2	21	2.63	1829	Q5D0K5_HUMAN
BCL2L2-PABPN1	FmT-MON1A_R152C	3|0|0|0	3	0.41	0|0|0|0|0|0|0|0|0|0|0|0|0|0|0|0|0|0|0|0	NP_001186793.1	0.38	8	0.24	0.96	0.24	0.96	0.24	-3.3	3.75		2|0|0|0|0|0|0|0	2	0.25	333
GLRX3	FmT-MON1A_R152C	7|4|4|3	18	0.81	3|2|2|6|5|8|4|2|0|0|0|0|0|0|0|0|5|4|6|0	NP_001186797.1	2.88	8	0	0	0	0	0	-29.13	0.46	NP_002739.1|NP_005887.2|NP_002268.2|	2|2|0|0|5|2|2|2	15	1.88	335	GLRX3_HUMAN
NVL	FmT-MON1A_R152C	5|3|2|2	12	0.9	4|8|9|10|20|18|19|23|2|2|2|6|5|3|2|2|0|0|8|7	NP_001230075.1	2.25	8	0	0	0	0	0	-90.41	0.11		2|3|2|3|2|2|2|0	16	2	667	NVL_HUMAN
R3HCC1L	FmT-MON1A_R152C	6|4|4|3	17	0	0|0|0|0|0|0|0|0|0|0|0|0|0|0|0|0|0|0|0|0	NP_001243549.1	2.38	8	0.99	1	0.99	1	0.99	-3.3	23.75		2|0|4|3|2|0|0|4	15	1.88	778	R3HCL_HUMAN
DLAT	FmT-MON1A_R152C	20|18|16|14	68	0.79	10|8|6|3|4|0|2|0|10|10|7|12|7|10|7|8|6|4|11|6	NP_001922.2	10.38	8	0	0	0	0	0	-49.12	0.97	NP_002779.1|NP_003143.2|NP_001907.2|NP_005561.1|	2|0|4|4|7|6|8|6	37	4.63	647	ODP2_HUMAN
SDHB	FmT-MON1A_R152C	12|10|9|9	40	0.87	14|17|16|4|0|0|0|3|0|0|0|0|0|0|0|0|0|0|15|9	NP_002991.2	7.25	8	0	0	0	0	0	-56.88	0.47	NP_001186904.1|NP_001073308.1|	2|2|3|3|4|3|4|3	24	3	280	SDHB_HUMAN
USP11	FmT-MON1A_R152C	7|7|7|6	27	0.84	10|8|6|2|4|4|5|4|0|0|0|3|0|0|3|3|3|0|9|5	NP_004642.2	5.38	8	0	0	0	0	0	-31.65	0.65	NP_000446.1|NP_001306.1|NP_001131076.1|NP_002950.3|	2|3|4|4|3|5|4|2	27	3.38	963	G5E9A6_HUMAN
VPS4B	FmT-MON1A_R152C	12|10|9|8	39	0.77	9|5|0|4|0|2|3|0|0|0|0|0|0|0|0|0|0|0|10|0	NP_004860.2	8.62	8	0	0	0	0	0	-17.37	1.23	NP_054762.2|NP_005393.2|NP_055268.1|	4|5|4|4|6|3|4|6	36	4.5	444	VPS4B_HUMAN
HINT1	FmT-MON1A_R152C	8|7|7|6	28	0.66	3|3|2|0|0|0|0|0|0|0|0|0|0|0|0|0|0|0|6|2	NP_005331.1	5.62	8	0.01	0.02	0.01	0.02	0.01	-10.86	1.61	NP_001027459.1|NP_001008273.1|NP_001172006.1|NP_057490.2|	3|2|3|4|3|3|4|4	26	3.25	126	D6RD60_HUMAN
PDCL	FmT-MON1A_R152C	3|2|2|2	9	0.85	8|6|7|0|0|0|0|0|0|0|0|0|0|0|0|0|0|0|9|4	NP_005379.3	1.12	8	0	0	0	0	0	-34.67	0.15	NP_005264.2|	2|2|2|3|0|0|0|0	9	1.13	301	PHLP_HUMAN
AP3S2	FmT-MON1A_R152C	3|2|2|0	7	0.13	0|0|0|0|0|0|0|0|0|0|0|0|0|0|0|0|0|0|0|0	NP_005820.1	0.88	8	0.63	0.96	0.63	0.96	0.63	-3.3	8.75		2|2|2|0|0|0|0|0	6	0.75	193	H0YLI7_HUMAN
SPAG5	FmT-MON1A_R152C	6|5|4|4	19	0.85	4|3|6|8|8|8|10|6|0|0|0|0|0|3|9|4|0|0|0|0	NP_006452.3	3.38	8	0	0	0	0	0	-40.22	0.39	NP_001121369.1|NP_001180207.1|	3|3|2|2|2|3|0|2	17	2.13	1193	SPAG5_HUMAN
EBP	FmT-MON1A_R152C	4|3|3|2	12	0.8	0|0|0|5|3|4|4|3|4|5|0|2|0|0|0|0|0|0|0|5	NP_006570.1	1.75	8	0	0	0	0	0	-22.54	0.37		2|0|0|0|2|2|2|2	10	1.25	230	EBP_HUMAN
CPLX1	FmT-MON1A_R152C	7|6|5|3	21	0.33	2|0|0|0|0|0|0|0|0|0|0|0|0|0|0|0|0|0|0|3	NP_006642.1	3.12	8	0.34	0.61	0.34	0.61	0.34	-7.31	2.5	NP_055047.2|NP_002804.2|	2|2|0|2|0|2|3|2	13	1.63	134	CPLX1_HUMAN
RNPS1	FmT-MON1A_R152C	7|7|5|5	24	0.9	7|6|8|6|11|10|12|8|11|10|12|11|9|11|9|10|2|5|13|7	NP_006702.1	4.62	8	0	0	0	0	0	-44.78	0.39	NP_060695.2|NP_057467.1|NP_056357.1|NP_001139761.1|	2|3|2|2|3|3|2|3	20	2.5	305	H3BMS0_HUMAN
CBX3	FmT-MON1A_R152C	11|8|8|8	35	0.9	18|16|19|21|24|27|25|26|9|7|10|12|12|9|14|18|6|7|18|13	NP_009207.2	7.5	8	0	0	0	0	0	-93.75	0.29	NP_001117.2|NP_003520.1|NP_005887.2|	2|3|2|2|4|4|3|3	23	2.88	183	B8ZZ43_HUMAN
MYCBP	FmT-MON1A_R152C	5|5|4|4	18	0	0|0|0|0|0|0|0|0|0|0|0|0|0|0|0|0|0|0|0|0	NP_036465.2	3	8	1	1	1	1	1	-3.3	30	NP_003286.1|	2|0|0|2|3|2|3|2	14	1.75	103	MYCBP_HUMAN
PJA2	FmT-MON1A_R152C	2|0|0|0	2	0.47	0|0|0|0|0|0|0|0|0|0|0|0|0|0|0|0|0|0|0|0	NP_055634.3	0.25	8	0.19	0.78	0.19	0.78	0.19	-3.3	2.5	NP_003330.1|NP_055428.1|	2|0|0|0|0|0|0|0	2	0.25	708	PJA2_HUMAN
WASHC5	FmT-MON1A_R152C	8|6|3|3	20	0.79	3|4|0|4|5|4|4|10|0|0|2|0|0|0|0|0|0|0|5|0	NP_055661.3	3.25	8	0	0	0	0	0	-28.01	0.54	NP_004841.2|	2|2|5|4|2|2|2|0	19	2.38	1159	E7EQI7_HUMAN
TTLL12	FmT-MON1A_R152C	4|4|3|2	13	0.75	0|0|0|2|4|3|2|3|0|0|0|0|0|0|0|4|0|0|2|0	NP_055955.1	1.62	8	0	0	0	0	0	-17.07	0.46	NP_060640.2|NP_008950.1|NP_057701.1|NP_077309.1|	2|0|0|0|2|3|2|0	9	1.13	644	TTL12_HUMAN
ARL8B	FmT-MON1A_R152C	8|7|6|5	26	0.74	6|4|5|0|4|3|4|0|0|0|2|0|0|0|2|4|4|4|4|0	NP_060654.1	3.88	8	0	0	0	0	0	-22.54	0.82		2|2|0|0|4|2|5|4	19	2.38	186	ARL8B_HUMAN
RBM25	FmT-MON1A_R152C	3|3|2|0	8	0.9	13|18|22|24|32|28|31|34|9|8|5|10|8|7|10|6|2|4|9|5	NP_067062.1	1	8	0	0	0	0	0	-140.82	0.03	NP_000335.1|	2|0|0|0|3|3|0|0	8	1	843	RBM25_HUMAN
MPHOSPH9	FmT-MON1A_R152C	6|4|3|2	15	0.69	0|0|3|2|4|3|0|0|0|0|0|0|0|0|0|0|0|0|0|2	NP_073619.2	1.88	8	0	0.01	0	0.01	0	-14.84	0.62	NP_001121369.1|	2|0|0|3|2|0|2|0	9	1.13	1031	MPP9_HUMAN
NUP85	FmT-MON1A_R152C	5|5|5|4	19	0.9	0|0|0|18|20|17|25|25|10|9|6|5|0|3|4|4|0|3|0|4	NP_079120.1	3	8	0	0	0	0	0	-99.37	0.14	NP_076962.2|NP_055428.1|	2|3|2|3|4|0|0|2	16	2	656	J3KT10_HUMAN
MOB3A	FmT-MON1A_R152C	7|5|4|4	20	0	0|0|0|0|0|0|0|0|0|0|0|0|0|0|0|0|0|0|0|0	NP_570719.1	4	8	1	1	1	1	1	3.08	40	NP_004976.2|	2|3|2|2|2|2|3|3	19	2.38	217	MOB3A_HUMAN
OGT	FmT-MON1A_R152C	16|14|12|10	52	0.9	24|21|19|45|41|50|50|54|3|3|7|8|7|8|11|11|5|0|28|4	NP_858058.1	9.62	8	0	0	0	0	0	-205.77	0.19	NP_001138519.1|NP_001123578.1|NP_055050.1|NP_004205.2|NP_115879.2|NP_001139761.1|NP_001129419.1|	3|4|6|6|11|6|7|7	50	6.25	1046	OGT1_HUMAN
SPC24	FmT-MON1A_R152C	3|3|2|2	10	0.85	0|0|0|6|6|9|9|0|0|0|0|0|0|0|0|0|0|0|0|0	NP_872319.1	1.5	8	0	0	0	0	0	-34.67	0.2		2|2|0|0|3|2|0|2	11	1.38	197	SPC24_HUMAN
H3C14	FmT-MON1A_R152C	10|10|9|7	36	0.69	7|5|7|0|0|0|0|0|0|0|0|0|0|0|0|0|0|0|0|0	NP_001005464.1	5.12	8	0	0	0	0	0	-22.29	1.08	NP_001269.3|	3|0|0|0|6|5|5|4	23	2.88	136	H32_HUMAN
TFG	FmT-MON1A_R152C	4|4|3|2	13	0.9	5|5|0|3|8|10|7|10|3|0|0|10|6|6|0|4|0|0|8|3	NP_001007566.1	1.62	8	0	0	0	0	0	-43.55	0.17	NP_055263.2|NP_003469.2|NP_001148.1|NP_001824.1|NP_055268.1|	2|2|3|2|0|0|0|0	9	1.13	400	TFG_HUMAN
DDX54	FmT-MON1A_R152C	7|6|5|4	22	0.9	6|7|11|74|71|66|80|87|23|23|25|28|30|25|26|25|9|12|9|11	NP_001104792.1	3.75	8	0	0	0	0	0	-350.74	0.05	NP_001121369.1|NP_059980.2|	2|0|3|4|5|6|2|4	26	3.25	882	DDX54_HUMAN
EPN1	FmT-MON1A_R152C	8|4|4|4	20	0.64	6|0|0|0|0|0|0|0|0|0|0|0|0|0|0|0|0|0|5|0	NP_001123543.1	4	8	0.02	0.09	0.02	0.09	0.02	-9.3	1.45		2|3|2|4|3|3|4|3	24	3	662	EPN1_HUMAN
KANK2	FmT-MON1A_R152C	6|6|5|3	20	0.78	0|0|5|5|4|4|2|3|0|0|4|4|0|4|4|0|0|0|6|0	NP_001129663.1	2.5	8	0	0	0	0	0	-23.59	0.5		2|0|2|2|2|0|0|0	8	1	851	KANK2_HUMAN
MAPRE2	FmT-MON1A_R152C	11|8|7|6	32	0.78	5|4|7|0|4|3|4|6|4|3|0|0|0|0|0|0|0|3|9|5	NP_001137298.1	5.88	8	0	0	0	0	0	-31.36	0.87		2|4|2|2|3|0|3|3	19	2.38	284	MARE2_HUMAN
MTFR1	FmT-MON1A_R152C	4|3|3|2	12	0.72	3|0|4|0|0|0|0|0|0|0|0|0|0|0|0|0|0|0|4|0	NP_001139310.1	1.5	8	0	0	0	0	0	-13.82	0.55		2|2|3|2|0|0|0|0	9	1.13	300	MTFR1_HUMAN
PTBP3	FmT-MON1A_R152C	8|8|7|6	29	0.81	8|6|8|6|4|5|6|5|5|3|0|3|0|0|0|0|0|0|6|2	NP_001157260.1	5.38	8	0	0	0	0	0	-32.43	0.77	NP_036412.1|NP_001107593.1|NP_001783.2|	2|2|2|2|0|2|2|2	14	1.75	524	PTBP3_HUMAN
NDUFV1	FmT-MON1A_R152C	8|8|7|6	29	0.9	40|40|42|3|0|3|3|3|5|3|0|0|0|0|0|0|0|2|26|15	NP_001159574.1	3.88	8	0	0	0	0	0	-166.52	0.1	NP_002802.2|NP_001186904.1|NP_000356.1|NP_000932.3|NP_001148.1|NP_055037.1|NP_001013454.1|NP_001171908.1|NP_055156.1|	2|0|0|0|5|5|4|4	20	2.5	455	B4DE93_HUMAN
TFCP2	FmT-MON1A_R152C	18|16|15|13	62	0.71	6|8|5|0|5|4|3|5|4|3|4|0|0|0|0|0|0|0|12|6	NP_001166923.1	10.88	8	0	0	0	0	0	-26.08	1.36	NP_001007068.1|NP_001306.1|	2|3|5|4|6|6|6|7	39	4.88	501	TFCP2_HUMAN
CYRIB	FmT-MON1A_R152C	3|3|3|2	11	0.68	0|0|0|0|4|0|0|4|0|0|0|0|0|0|0|0|0|0|0|0	NP_001243692.1	1.38	8	0	0.01	0	0.01	0	-10.14	0.69	NP_002739.1|NP_005887.2|	2|0|0|3|2|3|0|0	10	1.25	324	CYRIB_HUMAN
TOR1AIP1	FmT-MON1A_R152C	4|3|3|3	13	0.78	0|0|3|5|5|3|2|3|3|2|0|0|3|2|0|0|0|0|2|4	NP_001254507.1	2.25	8	0	0	0	0	0	-20.33	0.53		2|2|3|0|0|3|2|2	14	1.75	584	J3KN66_HUMAN
EMC1	FmT-MON1A_R152C	10|9|8|6	33	0.8	0|0|0|7|4|3|8|8|3|6|4|3|2|0|3|2|2|2|0|4	NP_001258356.1	5.12	8	0	0	0	0	0	-33.56	0.71	NP_064539.1|NP_055428.1|	2|2|0|4|5|7|8|4	32	4	992	Q5TG59_HUMAN
HSPE1	FmT-MON1A_R152C	8|8|8|7	31	0.9	33|31|32|4|5|6|6|6|0|0|0|0|0|0|0|0|0|4|35|42	NP_002148.1	6.12	8	0	0	0	0	0	-159.88	0.17	NP_001117.2|NP_000025.1|NP_001008273.1|NP_057701.1|NP_005887.2|	4|3|3|4|4|3|0|4	25	3.13	102	B8ZZ54_HUMAN
PFN2	FmT-MON1A_R152C	21|19|18|16	74	0.87	6|9|7|13|9|8|10|9|4|7|7|10|6|6|16|20|20|21|16|2	NP_002619.1	15.62	8	0	0	0	0	0	-56.46	0.81		4|5|4|5|5|5|6|4	38	4.75	140	G5E9Q6_HUMAN
PPP4C	FmT-MON1A_R152C	3|3|3|3	12	0.83	6|5|7|0|3|0|0|0|0|4|5|5|3|0|0|0|0|0|6|4	NP_002711.1	2.5	8	0	0	0	0	0	-28.01	0.42	NP_000335.1|	2|2|2|2|2|2|2|0	14	1.75	307	I3L4X0_HUMAN
DUSP3	FmT-MON1A_R152C	4|3|2|2	11	0.03	0|0|0|0|0|0|0|0|0|0|0|0|0|0|0|0|0|0|0|0	NP_004081.1	1.38	8	0.87	0.99	0.87	0.99	0.87	-3.3	13.75		2|0|0|0|2|0|2|3	9	1.13	185	DUS3_HUMAN
UCHL1	FmT-MON1A_R152C	14|9|9|8	40	0.77	0|0|0|8|4|8|5|5|0|0|0|0|0|0|7|8|5|4|3|0	NP_004172.2	6.62	8	0	0	0	0	0	-29.57	0.85	NP_000335.1|	3|2|2|2|5|3|4|4	25	3.13	223	UCHL1_HUMAN
TACC3	FmT-MON1A_R152C	14|9|8|8	39	0.81	8|10|7|0|8|6|7|8|0|0|5|2|0|0|3|0|0|0|11|2	NP_006333.1	7.75	8	0	0	0	0	0	-29.03	0.84	NP_001824.1|	3|3|5|3|4|5|6|5	34	4.25	838	TACC3_HUMAN
POLR3G	FmT-MON1A_R152C	4|4|3|0	11	0.86	7|7|9|0|0|0|0|0|3|0|2|5|0|4|0|0|0|0|12|7	NP_006458.2	1.38	8	0	0	0	0	0	-40.22	0.16		2|0|2|3|0|0|0|0	7	0.88	223	RPC7_HUMAN
RCOR1	FmT-MON1A_R152C	4|3|3|3	13	0.9	12|14|12|23|11|14|14|32|24|14|6|0|7|6|7|0|4|0|10|7	NP_055971.2	1.62	8	0	0	0	0	0	-104.65	0.07	NP_003520.1|	2|0|4|3|0|3|0|0	12	1.5	485	RCOR1_HUMAN
NMD3	FmT-MON1A_R152C	3|0|0|0	3	0.71	0|0|0|0|0|0|0|0|3|3|0|0|0|0|0|0|2|0|0|0	NP_057022.2	0.38	8	0	0	0	0	0	-10.53	0.19	NP_001123578.1|NP_001484.1|	2|0|0|0|0|0|0|0	2	0.25	503	C9JA08_HUMAN
ATP6V1D	FmT-MON1A_R152C	4|0|0|0	4	0.39	0|0|0|0|0|0|0|0|0|0|0|0|0|0|0|0|0|0|0|0	NP_057078.1	0.5	8	0.25	0.99	0.25	0.99	0.25	-3.3	5	NP_004879.1|	2|0|0|0|0|0|0|0	2	0.25	247	VATD_HUMAN
WDR11	FmT-MON1A_R152C	5|4|4|3	16	0.75	0|4|0|3|0|0|0|4|0|0|0|0|2|0|0|0|0|0|4|2	NP_060587.8	2.75	8	0	0	0	0	0	-18.17	0.73		2|0|0|2|2|3|2|2	13	1.63	1224	WDR11_HUMAN
ILRUN	FmT-MON1A_R152C	4|3|3|2	12	0.72	0|0|0|0|0|0|0|0|0|0|4|2|2|3|0|0|0|0|0|0	NP_077270.1	1.5	8	0	0	0	0	0	-13.84	0.55		2|2|0|0|0|0|2|2	8	1	298	Q5TH58_HUMAN
MZT2B	FmT-MON1A_R152C	2|0|0|0	2	0.65	0|0|0|0|0|0|0|0|0|0|0|0|0|4|0|0|0|0|0|0	NP_079305.2	0.25	8	0.01	0.06	0.01	0.06	0.01	-5.75	0.25		2|0|0|0|0|0|0|0	2	0.25	158	B8ZZ87_HUMAN
LMF2	FmT-MON1A_R152C	3|2|0|0	5	0.84	0|0|0|0|7|4|5|4|8|6|0|0|0|0|0|0|0|0|0|0	NP_149977.2	0.62	8	0	0	0	0	0	-30.25	0.1	NP_002268.2|	2|0|0|2|0|0|0|0	4	0.5	707	LMF2_HUMAN
EXOSC6	FmT-MON1A_R152C	4|4|0|0	8	0.87	0|4|6|13|9|12|11|8|0|0|0|0|0|0|0|0|0|0|0|0	NP_478126.1	1	8	0	0	0	0	0	-51.33	0.09	NP_002779.1|NP_056357.1|	2|0|0|0|0|0|2|0	4	0.5	272	EXOS6_HUMAN
CCDC50	FmT-MON1A_R152C	10|9|7|7	33	0.68	4|2|4|0|0|0|0|0|0|0|0|0|0|0|0|0|0|0|4|6	NP_777568.1	6.12	8	0	0.01	0	0.01	0	-14.48	1.36		2|3|2|3|2|4|5|5	26	3.25	306	CCD50_HUMAN
KRT2	FmT-MON1A_R152C	55|45|44|41	185	0.89	10|13|0|0|0|0|0|0|0|0|6|4|6|3|22|25|74|79|7|3	NP_000414.2	26.25	8	0	0	0	0	0	-223.6	0.53	NP_003469.2|NP_002268.2|	2|4|5|0|9|10|13|12	55	6.88	639	K22E_HUMAN
PLEKHA1	FmT-MON1A_R152C	4|3|3|3	13	0.01	0|0|0|0|0|0|0|0|0|0|0|0|0|0|0|0|0|0|0|0	NP_001001974.1	1.88	8	0.97	0.99	0.97	0.99	0.97	-3.3	18.75		3|2|2|2|2|0|0|0	11	1.38	404	Q5RGS4_HUMAN
GPN1	FmT-MON1A_R152C	4|4|3|3	14	0.01	0|0|0|0|0|0|0|0|0|0|0|0|0|0|0|0|0|0|0|0	NP_001138519.1	2.12	8	0.97	0.99	0.97	0.99	0.97	-3.3	21.25	NP_001123578.1|NP_003469.2|NP_115879.2|NP_001139761.1|	3|2|2|2|0|2|0|0	11	1.38	362	GPN1_HUMAN
SH2D4A	FmT-MON1A_R152C	4|3|2|0	9	0.57	0|2|0|0|0|0|0|0|0|0|0|0|0|0|0|0|0|0|2|0	NP_001167630.1	1.12	8	0.1	0.26	0.1	0.26	0.1	-6.3	1.12		2|0|0|2|0|3|0|0	7	0.88	454	SH24A_HUMAN
C9orf72	FmT-MON1A_R152C	5|3|2|2	12	0.81	7|4|5|2|3|0|2|2|2|0|0|2|3|0|0|0|0|0|6|4	NP_001242983.1	1.75	8	0	0	0	0	0	-25.83	0.32		2|0|0|3|2|2|4|0	13	1.63	481	CI072_HUMAN
SHOC2	FmT-MON1A_R152C	2|0|0|0	2	0.47	0|0|0|0|0|0|0|0|0|0|0|0|0|0|0|0|0|0|0|0	NP_001255968.1	0.25	8	0.19	0.78	0.19	0.78	0.19	-3.3	2.5	NP_004976.2|	2|0|0|0|0|0|0|0	2	0.25	536	SHOC2_HUMAN
LIN9	FmT-MON1A_R152C	7|5|4|4	20	0.78	4|4|5|0|6|6|3|3|0|0|0|0|0|0|0|0|0|0|4|0	NP_001257338.1	3.75	8	0	0	0	0	0	-19.28	0.71		2|3|4|5|2|2|3|2	23	2.88	523	LIN9_HUMAN
PYGB	FmT-MON1A_R152C	8|7|7|6	28	0.86	0|4|4|4|9|5|10|9|12|14|4|5|2|0|5|2|0|3|4|0	NP_002853.2	4.5	8	0	0	0	0	0	-51.33	0.4	NP_060697.4|NP_002785.1|NP_001093.1|NP_077309.1|	3|0|0|2|4|2|4|3	18	2.25	843	PYGB_HUMAN
SNRPA1	FmT-MON1A_R152C	10|10|9|8	37	0.9	22|23|23|46|57|56|49|52|14|17|17|30|27|24|16|15|8|6|52|25	NP_003081.2	6.75	8	0	0	0	0	0	-229.64	0.12	NP_000335.1|NP_001186190.1|NP_036411.1|	2|3|5|6|2|5|5|7	35	4.38	255	H0YKK0_HUMAN
TUBB4B	FmT-MON1A_R152C	269|239|200|199	907	0.89	178|0|0|10|7|8|7|5|0|0|37|46|44|0|33|27|32|8|191|48	NP_006079.1	157	8	0	0	0	0	0	-518.53	1.36	NP_055050.1|NP_001180207.1|NP_003469.2|NP_002403.2|NP_005561.1|NP_940980.3|NP_001010984.1|	2|4|2|2|2|0|2|0	14	1.75	445	TBB4B_HUMAN
IGF2BP3	FmT-MON1A_R152C	31|29|26|26	112	0.88	15|15|17|10|9|9|11|10|30|29|22|25|10|17|9|6|11|9|10|13	NP_006538.2	20.38	8	0	0	0	0	0	-85.45	0.77	NP_036429.2|	3|2|2|4|5|8|7|5	36	4.5	579	IF2B3_HUMAN
WDR3	FmT-MON1A_R152C	5|2|2|2	11	0.9	5|3|5|26|27|29|31|28|19|19|19|14|11|15|25|18|9|5|6|11	NP_006775.1	1.88	8	0	0	0	0	0	-129.62	0.07		2|2|0|2|2|3|0|2	13	1.63	943	Q6PDA5_HUMAN
ARHGEF16	FmT-MON1A_R152C	2|2|0|0	4	0.3	0|0|0|0|0|0|0|0|0|0|0|0|0|0|0|0|0|0|0|0	NP_055263.2	0.5	8	0.39	0.78	0.39	0.78	0.39	-3.3	5		2|0|0|0|0|0|2|0	4	0.5	709	ARHGG_HUMAN
FTSJ3	FmT-MON1A_R152C	35|25|25|24	109	0.89	25|22|26|43|31|35|39|46|23|23|19|27|27|26|26|21|8|13|32|23	NP_060117.3	14.75	8	0	0	0	0	0	-173.91	0.36	NP_001029288.1|	2|2|2|2|12|10|8|10	48	6	847	SPB1_HUMAN
PNO1	FmT-MON1A_R152C	4|2|0|0	6	0.74	0|0|0|0|2|0|3|0|4|3|0|0|0|0|0|0|0|0|0|0	NP_064528.1	0.75	8	0	0	0	0	0	-14.84	0.25		2|0|0|0|0|3|0|0	5	0.63	252	PNO1_HUMAN
APMAP	FmT-MON1A_R152C	17|16|14|13	60	0	0|0|0|2|0|0|0|0|0|0|0|0|0|0|0|0|3|2|3|0	NP_065392.1	8.25	8	1	1	1	1	1	-12.75	3.3		3|2|0|0|6|6|5|5	27	3.38	416	APMAP_HUMAN
CMIP	FmT-MON1A_R152C	2|0|0|0	2	0.47	0|0|0|0|0|0|0|0|0|0|0|0|0|0|0|0|0|0|0|0	NP_085132.1	0.25	8	0.19	0.78	0.19	0.78	0.19	-3.3	2.5		2|0|0|0|0|0|0|0	2	0.25	679	A0A087WU05_HUMAN
SEC13	FmT-MON1A_R152C	7|5|5|5	22	0.84	6|8|10|7|8|7|6|0|0|4|0|5|0|0|4|4|2|2|7|5	NP_899195.1	3.75	8	0	0	0	0	0	-37.99	0.45	NP_061878.3|NP_001029082.1|NP_076962.2|	2|2|2|2|2|0|0|2	12	1.5	322	SEC13_HUMAN
CAMSAP2	FmT-MON1A_R152C	4|4|4|3	15	0.74	3|3|3|0|0|0|0|0|0|0|0|0|3|3|0|0|0|0|4|0	NP_982284.1	2.12	8	0	0	0	0	0	-15.96	0.65		3|0|0|2|2|2|0|2	11	1.38	1478	CAMP2_HUMAN
SRSF1	FmT-MON1A_R152C	37|30|25|21	113	0.89	11|12|15|39|39|37|31|27|5|6|11|6|5|4|59|75|10|15|22|20	NP_001071634.1	17.38	8	0	0	0	0	0	-223.33	0.33	NP_001029082.1|NP_060695.2|NP_001034554.1|NP_057467.1|NP_077310.1|NP_001010984.1|	2|3|4|6|6|9|6|7	43	5.38	201	J3KTL2_HUMAN
USP39	FmT-MON1A_R152C	18|17|16|16	67	0.89	14|10|11|37|24|30|23|26|12|13|12|16|15|13|9|14|6|7|10|6	NP_001243654.1	10.62	8	0	0	0	0	0	-123.03	0.36	NP_001034554.1|	2|3|3|4|3|3|4|6	28	3.5	565	A0A087X1B2_HUMAN
TRAPPC10	FmT-MON1A_R152C	3|3|3|2	11	0.66	4|0|3|0|0|0|0|0|0|0|0|0|0|0|0|0|0|0|0|0	NP_003265.3	1.38	8	0.01	0.01	0.01	0.01	0.01	-9.45	0.79	NP_057230.1|NP_001160093.1|	2|2|2|0|0|0|2|0	8	1	1259	TPC10_HUMAN
HAT1	FmT-MON1A_R152C	7|7|7|6	27	0.9	15|15|15|5|8|9|5|4|4|4|6|6|7|7|6|6|6|3|14|9	NP_003633.1	5.12	8	0	0	0	0	0	-59.45	0.35	NP_003520.1|	2|2|2|3|4|4|3|3	23	2.88	419	HAT1_HUMAN
ACTN4	FmT-MON1A_R152C	14|12|11|10	47	0.75	7|6|5|7|4|5|3|5|0|0|0|0|0|0|0|0|2|0|9|0	NP_004915.2	6.12	8	0	0	0	0	0	-33.56	0.84	NP_057467.1|NP_001093582.1|NP_001093.1|NP_000357.3|NP_002779.1|NP_000025.1|NP_001186190.1|NP_001907.2|NP_005264.2|	2|0|0|0|7|4|5|7	25	3.13	911	ACTN4_HUMAN
DST	FmT-MON1A_R152C	5|4|0|0	9	0.83	0|0|0|6|7|9|4|5|0|0|0|0|2|0|0|0|0|0|0|0	NP_056363.2	1.12	8	0	0	0	0	0	-31.36	0.17	NP_002739.1|NP_006268.2|NP_001020095.1|NP_001231695.1|	2|0|0|5|0|0|0|0	7	0.88	5171	E9PHM6_HUMAN
TELO2	FmT-MON1A_R152C	5|4|3|3	15	0.88	0|0|0|13|20|10|19|16|0|0|5|0|3|0|0|0|0|0|0|0	NP_057195.2	2.62	8	0	0	0	0	0	-76.99	0.15		2|2|2|3|2|0|2|0	13	1.63	837	TELO2_HUMAN
COMMD4	FmT-MON1A_R152C	6|4|4|3	17	0.71	3|4|3|0|2|3|2|0|0|0|0|0|0|0|0|0|0|0|2|0	NP_060298.2	2.38	8	0	0	0	0	0	-15.96	0.73	NP_001172006.1|NP_001186190.1|NP_064710.4|	2|0|2|2|0|3|0|3	12	1.5	199	A0A0B4J287_HUMAN
VPS16	FmT-MON1A_R152C	4|3|0|0	7	0.2	0|0|0|0|0|0|0|0|0|0|0|0|0|0|0|0|0|0|0|0	NP_072097.2	0.88	8	0.49	0.99	0.49	0.99	0.49	-3.3	8.75	NP_002789.1|NP_065908.1|	2|0|3|0|0|0|0|0	5	0.63	839	Q5JUA9_HUMAN
AGO3	FmT-MON1A_R152C	9|8|7|0	24	0.81	0|0|0|3|0|2|3|2|12|12|0|0|0|0|0|0|0|0|0|3	NP_079128.2	3	8	0	0	0	0	0	-34.17	0.4	NP_009202.1|NP_003469.2|NP_036411.1|	4|0|0|2|0|2|0|0	8	1	860	Q5TA56_HUMAN
ANKRD27	FmT-MON1A_R152C	2|0|0|0	2	0.61	0|0|0|0|0|0|0|2|0|0|0|0|0|0|0|0|0|0|0|0	NP_115515.2	0.25	8	0.04	0.16	0.04	0.16	0.04	-4.84	0.5	NP_004975.2|NP_001138621.1|	2|0|0|0|0|0|0|0	2	0.25	1050	ANR27_HUMAN
POLR2C	FmT-MON1A_R152C	8|6|6|6	26	0.87	7|12|9|9|13|13|10|13|4|4|4|4|0|0|4|0|3|0|10|0	NP_116558.1	4	8	0	0	0	0	0	-58.03	0.31	NP_003469.2|NP_001135779.1|	2|0|2|0|3|4|4|2	17	2.13	275	RPB3_HUMAN
ZNF622	FmT-MON1A_R152C	4|2|2|2	10	0.69	0|0|0|0|0|0|0|0|5|2|0|0|0|0|0|0|0|0|0|2	NP_219482.1	1.25	8	0	0.01	0	0.01	0	-11.46	0.56	NP_001029288.1|	2|2|0|0|3|0|2|0	9	1.13	477	ZN622_HUMAN
UMPS	FmT-MON1A_R152C	9|7|6|5	27	0.35	0|2|0|0|0|0|0|0|0|0|3|0|0|0|0|0|2|2|2|0	NP_000364.1	4.75	8	0.28	0.77	0.28	0.77	0.28	-11.65	2.11	NP_001117.2|NP_000025.1|NP_064601.3|	2|0|4|3|4|5|2|3	23	2.88	480	F2Z303_HUMAN
PRIM1	FmT-MON1A_R152C	5|4|3|3	15	0.79	0|0|3|0|0|0|0|0|3|4|0|3|0|0|0|0|0|0|5|7	NP_000937.1	2.12	8	0	0	0	0	0	-22.54	0.45		2|2|0|0|0|3|2|3	12	1.5	420	PRI1_HUMAN
AAMP	FmT-MON1A_R152C	2|0|0|0	2	0.47	0|0|0|0|0|0|0|0|0|0|0|0|0|0|0|0|0|0|0|0	NP_001078.2	0.25	8	0.19	0.78	0.19	0.78	0.19	-3.3	2.5	NP_075568.1|	2|0|0|0|0|0|0|0	2	0.25	434	C9JEH3_HUMAN
ALG13	FmT-MON1A_R152C	3|2|0|0	5	0.25	0|0|0|0|0|0|0|0|0|0|0|0|0|0|0|0|0|0|0|0	NP_001093392.1	0.62	8	0.43	0.96	0.43	0.96	0.43	-3.3	6.25		2|0|0|0|0|2|0|0	4	0.5	1137	A0A087WT15_HUMAN
TDRD3	FmT-MON1A_R152C	4|4|3|3	14	0.83	8|6|6|0|0|0|0|0|0|0|0|0|0|0|0|0|0|0|5|0	NP_001139542.1	2.5	8	0	0	0	0	0	-29.13	0.4		2|0|2|2|3|2|2|2	15	1.88	744	TDRD3_HUMAN
EBNA1BP2	FmT-MON1A_R152C	13|11|9|5	38	0.88	0|5|4|20|17|19|17|17|0|2|6|4|4|3|17|17|6|8|0|3	NP_001153408.1	5.25	8	0	0	0	0	0	-82.59	0.29	NP_008950.1|NP_001029288.1|NP_036411.1|	2|2|0|0|6|6|4|4	24	3	361	H7C2Q8_HUMAN
PACSIN2	FmT-MON1A_R152C	3|3|3|3	12	0.01	0|0|0|0|0|0|0|0|0|0|0|0|0|0|0|0|0|0|0|0	NP_001171899.1	2	8	0.96	0.96	0.96	0.96	0.96	-3.3	20		3|3|2|3|0|0|2|2	15	1.88	486	PACN2_HUMAN
DCLK1	FmT-MON1A_R152C	2|0|0|0	2	0.7	0|3|0|0|0|0|0|0|0|3|0|0|0|0|0|0|0|0|0|0	NP_004725.1	0.25	8	0	0.01	0	0.01	0	-8.39	0.17		2|0|0|0|0|0|0|0	2	0.25	729	DCLK1_HUMAN
GOLGA5	FmT-MON1A_R152C	3|3|3|3	12	0.82	0|4|5|5|0|4|6|6|0|0|0|3|0|0|0|0|0|0|5|0	NP_005104.2	1.5	8	0	0	0	0	0	-25.83	0.27		2|0|0|0|0|2|2|2	8	1	731	GOGA5_HUMAN
TXNDC9	FmT-MON1A_R152C	7|5|4|4	20	0.75	5|4|7|0|0|0|0|0|0|0|0|2|0|0|0|0|0|0|2|0	NP_005774.2	2.88	8	0	0	0	0	0	-21.44	0.64		2|0|0|3|3|0|3|2	13	1.63	226	G3XAJ4_HUMAN
MTHFD2	FmT-MON1A_R152C	7|6|5|4	22	0.66	4|0|3|0|0|0|0|0|0|2|0|0|0|0|0|0|0|0|3|0	NP_006627.2	4	8	0.01	0.03	0.01	0.03	0.01	-14.84	1.33	NP_001279.2|	2|3|0|2|3|4|3|3	20	2.5	350	MTDC_HUMAN
BRAP	FmT-MON1A_R152C	7|4|3|2	16	0.76	3|3|5|3|0|0|0|0|0|0|0|0|0|0|0|0|0|0|6|5	NP_006759.3	2	8	0	0	0	0	0	-22.54	0.42	NP_079461.2|NP_001010984.1|	2|0|3|0|0|2|0|4	11	1.38	592	BRAP_HUMAN
SF3A2	FmT-MON1A_R152C	9|8|6|5	28	0.9	9|9|11|18|24|23|23|25|12|6|12|8|10|10|8|4|5|0|15|6	NP_009096.2	4.88	8	0	0	0	0	0	-107.21	0.21	NP_001034554.1|	2|0|2|2|2|3|2|2	15	1.88	464	SF3A2_HUMAN
SART3	FmT-MON1A_R152C	8|7|5|5	25	0.9	30|30|31|15|27|19|19|22|9|7|11|12|10|14|3|4|0|0|23|17	NP_055521.1	4.25	8	0	0	0	0	0	-132.98	0.14	NP_002779.1|	2|0|2|2|4|3|3|2	18	2.25	963	A0A499FI31_HUMAN
SMCHD1	FmT-MON1A_R152C	36|30|27|20	113	0.88	7|6|11|31|31|27|23|27|11|11|16|24|12|8|11|13|14|14|8|11	NP_056110.2	15.88	8	0	0	0	0	0	-121.88	0.55	NP_003520.1|	2|3|3|3|20|15|20|16	82	10.25	2005	SMHD1_HUMAN
REXO2	FmT-MON1A_R152C	5|4|2|2	13	0.03	0|0|0|0|0|0|0|0|0|0|0|0|0|0|0|0|0|0|0|0	NP_056338.2	1.88	8	0.89	1	0.89	1	0.89	-3.3	18.75		2|2|2|4|0|0|0|2	12	1.5	237	Q9BTR4_HUMAN
NAA30	FmT-MON1A_R152C	3|3|2|0	8	0.11	0|0|0|0|0|0|0|0|0|0|0|0|0|0|0|0|0|0|0|0	NP_001011713.2	1	8	0.67	0.96	0.67	0.96	0.67	-3.3	10		2|0|0|2|0|2|0|0	6	0.75	362	B4DK34_HUMAN
RTKN	FmT-MON1A_R152C	3|3|0|0	6	0.22	0|0|0|0|0|0|0|0|0|0|0|0|0|0|0|0|0|0|0|0	NP_001015055.1	0.75	8	0.48	0.96	0.48	0.96	0.48	-3.3	7.5		2|0|0|0|2|0|0|0	4	0.5	563	RTKN_HUMAN
CRCP	FmT-MON1A_R152C	33|28|19|18	98	0.82	16|19|16|16|17|14|16|8|6|0|6|7|5|6|5|2|0|0|0|8	NP_001035737.1	19.25	8	0	0	0	0	0	-45.96	1.13		2|2|2|2|4|3|2|3	20	2.5	115	RPC9_HUMAN
AMOT	FmT-MON1A_R152C	7|7|5|4	23	0.9	24|25|24|35|41|40|43|49|5|4|6|11|10|11|0|0|0|0|4|8	NP_001106962.1	3.5	8	0	0	0	0	0	-194.66	0.08	NP_057467.1|NP_002268.2|	2|2|0|0|5|4|3|4	20	2.5	1084	AMOT_HUMAN
PSMA5	FmT-MON1A_R152C	2|0|0|0	2	0.61	0|0|2|0|0|0|0|0|0|0|0|0|0|0|0|0|0|0|0|0	NP_001186701.1	0.25	8	0.04	0.16	0.04	0.16	0.04	-4.84	0.5	NP_002802.2|NP_002785.1|NP_001279.2|NP_002779.1|NP_001186190.1|NP_004976.2|NP_008950.1|NP_002789.1|NP_008933.2|NP_039234.1|	2|0|0|0|0|0|0|0	2	0.25	183	PSA5_HUMAN
TOP1	FmT-MON1A_R152C	19|15|12|11	57	0.88	0|4|7|6|11|9|12|14|2|0|8|4|0|5|21|24|13|25|10|5	NP_003277.1	10.12	8	0	0	0	0	0	-80.28	0.48	NP_002403.2|	3|6|4|2|6|9|5|9	44	5.5	765	TOP1_HUMAN
FLOT1	FmT-MON1A_R152C	17|13|7|7	44	0.86	3|0|6|2|0|0|0|2|25|23|0|0|2|3|3|5|0|0|0|0	NP_005794.1	6.38	8	0	0	0	0	0	-66.07	0.43	NP_003520.1|NP_055047.2|NP_060660.2|NP_114091.3|NP_001035109.1|NP_006807.1|NP_002957.1|NP_001073308.1|	2|2|3|0|7|6|3|4	27	3.38	427	FLOT1_HUMAN
HYPK	FmT-MON1A_R152C	8|6|5|4	23	0.29	0|0|0|0|0|0|0|0|0|0|0|0|0|0|0|0|0|0|4|0	NP_057484.3	3.5	8	0.41	0.62	0.41	0.62	0.41	-5.75	3.5		2|2|3|0|2|0|2|2	13	1.63	129	HYPK_HUMAN
UBA6	FmT-MON1A_R152C	3|3|2|0	8	0.11	0|0|0|0|0|0|0|0|0|0|0|0|0|0|0|0|0|0|0|0	NP_060697.4	1	8	0.67	0.96	0.67	0.96	0.67	-3.3	10	NP_003330.1|NP_055316.2|	3|2|0|2|0|0|0|0	7	0.88	1052	UBA6_HUMAN
ZNF148	FmT-MON1A_R152C	4|4|3|3	14	0.9	39|32|40|35|49|60|58|62|6|6|14|20|23|25|3|4|0|0|39|32	NP_068799.2	2.38	8	0	0	0	0	0	-257.52	0.04	NP_002268.2|	2|2|2|2|0|0|2|2	12	1.5	794	G5E9X2_HUMAN
PI4KA	FmT-MON1A_R152C	3|3|3|0	9	0.83	0|0|4|0|5|7|7|4|5|3|4|3|3|5|0|0|0|0|0|0	NP_477352.3	1.12	8	0	0	0	0	0	-28.01	0.19	NP_075568.1|NP_002950.3|	3|0|0|2|2|0|0|0	7	0.88	2102	PI4KA_HUMAN
HK1	FmT-MON1A_R152C	19|18|18|14	69	0.85	8|8|8|10|10|7|11|7|22|17|5|8|7|8|2|4|0|0|6|0	NP_000179.2	9.88	8	0	0	0	0	0	-67.79	0.66	NP_009148.2|	3|3|2|0|12|10|12|9	51	6.38	917	B1AR62_HUMAN
SLC25A4	FmT-MON1A_R152C	39|36|35|33	143	0.89	35|34|42|10|9|7|9|10|17|15|12|8|7|9|7|11|15|15|37|4	NP_001142.2	29.75	8	0	0	0	0	0	-166.61	0.8	NP_055050.1|NP_002403.2|NP_004472.1|NP_055428.1|NP_940980.3|	4|0|3|2|4|5|5|3	26	3.25	298	ADT1_HUMAN
AURKB	FmT-MON1A_R152C	11|9|7|6	33	0.9	18|15|12|20|31|34|34|31|6|8|7|15|11|10|9|10|2|0|16|11	NP_001243763.1	6.12	8	0	0	0	0	0	-133.56	0.19	NP_003520.1|NP_055761.2|NP_002779.1|NP_055647.2|	2|4|6|5|3|2|2|4	28	3.5	303	AURKB_HUMAN
PRKACA	FmT-MON1A_R152C	9|7|6|5	27	0.82	5|6|3|4|0|0|0|0|8|7|6|7|0|4|3|4|4|5|9|4	NP_002721.1	5.38	8	0	0	0	0	0	-27.2	0.69	NP_001026.2|NP_002403.2|NP_940980.3|	2|2|3|3|2|4|3|3	22	2.75	351	KAPCA_HUMAN
PIK3R4	FmT-MON1A_R152C	5|3|0|0	8	0.2	0|0|0|0|0|0|0|0|0|0|0|0|0|0|0|0|0|0|0|0	NP_055417.1	1	8	0.49	1	0.49	1	0.49	-3.3	10		2|0|0|0|2|0|0|0	4	0.5	1358	PI3R4_HUMAN
SAMHD1	FmT-MON1A_R152C	9|9|7|6	31	0.87	5|4|6|5|3|5|0|5|20|17|9|11|10|9|4|0|0|4|5|2	NP_056289.2	6	8	0	0	0	0	0	-55.26	0.41	NP_003469.2|	2|3|2|2|4|4|3|3	23	2.88	626	A0A2R8YCS7_HUMAN
DYNC2I2	FmT-MON1A_R152C	2|2|2|0	6	0.64	0|0|0|0|0|0|0|0|2|2|0|0|0|0|0|0|0|0|0|0	NP_443076.2	0.75	8	0.02	0.03	0.02	0.03	0.02	-6.3	0.75	NP_002739.1|	2|0|2|0|0|2|0|0	6	0.75	536	DC2I2_HUMAN
NCK2	FmT-MON1A_R152C	8|4|4|4	20	0.64	5|0|4|0|0|0|0|0|0|0|0|0|0|0|0|0|0|0|3|0	NP_001004720.1	3.62	8	0.02	0.07	0.02	0.07	0.02	-14.72	1.21	NP_001129473.1|NP_004412.2|NP_001017995.1|	2|2|0|3|2|3|2|4	18	2.25	380	E7ERP6_HUMAN
RFC5	FmT-MON1A_R152C	7|4|4|4	19	0.84	6|3|6|6|8|5|9|4|7|8|0|5|3|6|0|0|0|0|4|0	NP_001123584.1	3.62	8	0	0	0	0	0	-30.59	0.45	NP_002906.1|NP_001230500.1|	2|3|3|2|2|2|2|3	19	2.38	255	RFC5_HUMAN
USP27X	FmT-MON1A_R152C	3|2|0|0	5	0.25	0|0|0|0|0|0|0|0|0|0|0|0|0|0|0|0|0|0|0|0	NP_001138545.1	0.62	8	0.43	0.96	0.43	0.96	0.43	-3.3	6.25		2|0|0|2|0|0|0|0	4	0.5	438	UBP27_HUMAN
CSTF2T	FmT-MON1A_R152C	24|22|21|14	81	0.89	36|39|35|5|7|5|4|10|4|9|0|2|0|0|0|0|2|5|39|3	NP_056050.1	16.25	8	0	0	0	0	0	-132.57	0.44		2|6|6|2|9|7|8|6	46	5.75	616	CSTFT_HUMAN
SRSF7	FmT-MON1A_R152C	16|13|11|8	48	0.88	15|18|14|17|18|19|14|14|10|8|12|9|9|11|17|21|11|12|22|14	NP_001026854.1	8.38	8	0	0	0	0	0	-90.41	0.42	NP_001034554.1|NP_057467.1|NP_003469.2|NP_001007068.1|	2|3|4|3|5|4|0|2	23	2.88	238	A0A0B4J1Z1_HUMAN
VCPIP1	FmT-MON1A_R152C	6|5|4|4	19	0	0|0|0|0|0|0|0|0|0|0|0|0|0|0|0|0|0|0|0|0	NP_079330.2	4.12	8	1	1	1	1	1	3.08	41.25	NP_055428.1|NP_001010984.1|	3|3|3|4|2|4|4|3	26	3.25	1222	VCIP1_HUMAN
TAF9	FmT-MON1A_R152C	8|8|2|0	18	0.85	10|11|10|0|9|0|0|7|0|0|0|0|0|0|0|0|0|0|10|0	NP_001015892.1	2.25	8	0	0	0	0	0	-46.88	0.22	NP_803173.1|	2|0|0|0|0|0|4|5	11	1.38	264	TAF9_HUMAN
DNAJC2	FmT-MON1A_R152C	16|15|12|11	54	0.72	0|0|5|0|3|3|2|3|6|4|6|8|7|5|3|0|7|8|6|0	NP_001123359.1	8.38	8	0	0	0	0	0	-26.19	1.12		2|3|2|2|5|7|6|4	31	3.88	568	DNJC2_HUMAN
SAR1A	FmT-MON1A_R152C	14|13|12|11	50	0.83	6|0|0|10|10|8|12|7|8|0|6|7|3|7|9|7|6|4|0|8	NP_001136120.1	6.88	8	0	0	0	0	0	-46.88	0.67		2|0|0|0|2|2|2|2	10	1.25	198	Q5SQT8_HUMAN
SSR1	FmT-MON1A_R152C	7|5|3|3	18	0.79	0|0|0|6|0|3|0|0|0|0|5|0|0|0|6|0|4|5|0|0	NP_003135.2	2.25	8	0	0	0	0	0	-25.83	0.41	NP_001907.2|NP_005561.1|NP_110382.3|NP_002950.3|	2|0|2|0|2|0|2|0	8	1	286	C9JBX5_HUMAN
RAC1	FmT-MON1A_R152C	6|5|4|4	19	0.67	0|0|2|0|0|0|4|3|0|0|0|0|0|0|0|2|0|0|0|2	NP_008839.2	4.12	8	0.01	0.02	0.01	0.02	0.01	-8.19	1.5	NP_003520.1|NP_001129201.1|NP_001148.1|NP_001172006.1|NP_940980.3|NP_061882.2|	2|2|2|2|2|3|3|3	19	2.38	192	RAC1_HUMAN
LOC102724560	FmT-MON1A_R152C	17|15|14|13	59	0	0|3|3|0|0|0|0|0|0|0|0|0|0|0|0|0|0|0|4|0	NP_000062.1	9.12	8	1	1	1	1	1	-7.32	3.65		2|3|3|4|6|6|7|6	37	4.63	551	CBSL_HUMAN
TEX10	FmT-MON1A_R152C	8|7|7|5	27	0.9	14|17|19|30|30|32|28|30|6|5|4|5|4|5|4|0|0|0|12|8	NP_001155056.1	4	8	0	0	0	0	0	-137.46	0.13		2|0|0|2|3|4|4|4	19	2.38	913	TEX10_HUMAN
SLC16A1	FmT-MON1A_R152C	8|7|6|5	26	0.83	2|4|5|5|7|6|9|7|3|5|3|4|3|3|3|2|3|7|4|8	NP_001159968.1	4.75	8	0	0	0	0	0	-35.78	0.61		2|3|3|0|4|5|3|4	24	3	500	MOT1_HUMAN
IPO8	FmT-MON1A_R152C	11|9|7|5	32	0.85	10|7|9|0|8|7|3|7|3|4|4|5|6|5|0|0|0|0|17|6	NP_001177924.1	5.75	8	0	0	0	0	0	-43.19	0.52	NP_001121369.1|	2|3|5|7|5|2|2|3	29	3.63	832	IPO8_HUMAN
SRSF9	FmT-MON1A_R152C	7|6|6|4	23	0.88	0|5|3|5|6|7|6|8|0|4|0|0|0|0|29|24|6|5|5|2	NP_003760.1	4.25	8	0	0	0	0	0	-76.1	0.25		2|0|3|3|3|3|2|3	19	2.38	221	SRSF9_HUMAN
ANP32A	FmT-MON1A_R152C	3|3|0|0	6	0.64	0|0|0|0|0|0|0|0|0|0|0|0|0|0|0|0|0|0|0|6	NP_006296.1	0.75	8	0.02	0.05	0.02	0.05	0.02	-8	0.5	NP_003520.1|	2|0|2|0|0|0|0|0	4	0.5	249	AN32A_HUMAN
CNOT3	FmT-MON1A_R152C	9|6|6|6	27	0.79	7|3|6|3|7|6|5|4|4|3|0|3|4|4|0|0|0|0|6|4	NP_055331.1	4.5	8	0	0	0	0	0	-30.25	0.69		3|0|3|2|5|4|5|2	24	3	753	CNOT3_HUMAN
GPATCH4	FmT-MON1A_R152C	5|4|4|3	16	0.9	12|9|8|12|17|18|18|17|2|0|0|3|0|0|5|3|2|2|17|6	NP_056405.2	2.88	8	0	0	0	0	0	-79.24	0.16		2|2|2|2|4|0|2|2	16	2	375	A0A0A0MRK1_HUMAN
TRIM33	FmT-MON1A_R152C	7|6|6|5	24	0.88	8|15|13|4|12|15|10|16|4|3|0|10|0|0|0|0|0|0|12|10	NP_056990.3	4.12	8	0	0	0	0	0	-66.95	0.28	NP_003520.1|NP_004573.2|	2|0|2|3|3|2|3|4	19	2.38	1127	TRI33_HUMAN
ARHGAP5	FmT-MON1A_R152C	3|0|0|0	3	0.41	0|0|0|0|0|0|0|0|0|0|0|0|0|0|0|0|0|0|0|0	NP_001025226.1	0.38	8	0.24	0.96	0.24	0.96	0.24	-3.3	3.75		2|0|0|0|0|0|0|0	2	0.25	1502	RHG05_HUMAN
MRPS2	FmT-MON1A_R152C	4|4|3|3	14	0.9	39|43|35|16|16|14|16|12|6|6|4|9|3|2|0|4|2|2|34|27	NP_057118.1	2.88	8	0	0	0	0	0	-169.98	0.08	NP_003469.2|	2|2|2|2|2|0|3|3	16	2	296	Q5T8A0_HUMAN
HSD17B7	FmT-MON1A_R152C	2|0|0|0	2	0.47	0|0|0|0|0|0|0|0|0|0|0|0|0|0|0|0|0|0|0|0	NP_057455.1	0.25	8	0.19	0.78	0.19	0.78	0.19	-3.3	2.5	NP_001158503.1|	2|0|0|0|0|0|0|0	2	0.25	341	DHB7_HUMAN
MIOS	FmT-MON1A_R152C	6|4|3|3	16	0.17	0|0|0|0|0|0|0|2|0|0|0|0|0|0|0|0|0|0|0|0	NP_061878.3	2.62	8	0.5	0.83	0.5	0.83	0.5	-4.84	5.25		2|0|2|5|0|2|2|2	15	1.88	875	MIO_HUMAN
DOCK6	FmT-MON1A_R152C	9|7|7|6	29	0.83	8|0|0|6|4|7|5|12|0|0|0|0|0|0|0|0|0|0|0|0	NP_065863.2	3.62	8	0	0	0	0	0	-37.99	0.44	NP_001231695.1|	2|0|3|2|0|0|0|2	9	1.13	2047	DOCK6_HUMAN
RBM28	FmT-MON1A_R152C	6|5|5|4	20	0.87	0|0|0|14|12|10|13|12|0|0|0|0|0|0|5|5|0|0|2|2	NP_001159607.1	2.75	8	0	0	0	0	0	-58.03	0.22	NP_057185.1|NP_002950.3|	2|0|0|0|3|4|4|3	16	2	618	RBM28_HUMAN
RIF1	FmT-MON1A_R152C	10|8|6|5	29	0.9	7|8|12|82|80|72|77|75|8|4|15|23|19|19|19|23|4|3|14|11	NP_001171134.1	4.5	8	0	0	0	0	0	-352.99	0.06	NP_001123578.1|NP_059980.2|NP_001139411.1|	2|0|0|2|6|7|5|4	26	3.25	2446	RIF1_HUMAN
SPAG7	FmT-MON1A_R152C	4|3|3|2	12	0.85	11|8|6|0|0|0|0|0|2|2|3|5|3|3|0|0|0|0|7|7	NP_004881.2	1.75	8	0	0	0	0	0	-37.99	0.21		2|0|3|0|0|3|2|3	13	1.63	227	I3L0X5_HUMAN
[truncated: 4,525 more rows]

## Sheet: Raw
Gene Symbol	Gene Name	Flag-miniTurbo-only	Flag-miniTurbo-MON1A_WT			Flag-miniTurbo-MON1A_R152C
		Spec	Spec	SpecSum	BFDR	Spec	SpecSum	BFDR	R152C/WT(Log2)
[truncated: 3,599 more rows]

## Sheet: BFDR_01
Gene Symbol	Gene Name	Flag-miniTurbo-MON1A_WT			Flag-miniTurbo-MON1A_R152C				Flag-miniTurbo-only
[truncated: 106 more rows]
